# Supplementary material for: A Functional Portrait of Med7 and the Mediator Complex in Candida albicans
Source: PLoS Genet. 2014 Nov 6;10(11):e1004770. doi: 10.1371/journal.pgen.1004770 (PMC4222720; doi:10.1371/journal.pgen.1004770)
Supplement: Table S2 — Protein-protein interactions of CaMed7 using a TAP purifications and mass spectrometry LC-MS/MS. (XLSX) [file pgen.1004770.s007.xlsx]

## Sheet: Sheet1
Systematic name	Common name	Description	# Peptides B3	# PSM B3	sequence ID	Orthologs name	organism
orf19.6367	SSB1	SSB1 CGDID:CAL0001367 COORDS:Ca21chrR_C_albicans_SC5314:1762547-1764388W, translated using codon table 12 (613 amino acids) Verified ORF; HSP70 family heat shock protein; mRNA in yeast cells and germ tubes; at surface of yeast cells, not hyphae; antigenic in human, mouse systemic infection; macrophage, GCN-induced; possibly essential gene; sumoylation target; Hap43p-induced	16	162	S000005153	SSB2	S. cerevisiae Ortholog
orf19.1065	SSA2	SSA2 CGDID:CAL0001208 COORDS:Ca21chr1_C_albicans_SC5314:892386-890449C, translated using codon table 12 (645 amino acids) Verified ORF; HSP70 family chaperone; found in cell wall fractions; antigenic; role in import of beta-defensin peptides; ATPase domain binds histatin 5; at surface of hyphae, not yeast-form cells; farnesol-downregulated in biofilm; caspofungin repressed	24	120	S000003947	SSA2	S. cerevisiae Ortholog
orf19.5007	ACT1	ACT1 CGDID:CAL0001571 COORDS:Ca21chr1_C_albicans_SC5314:3011464-3013252W, translated using codon table 12 (376 amino acids) Verified ORF; Actin; gene has intron; transcriptionally regulated by growth phase and by starvation; localizes to polarized growth site in budding and hyphal cells; required for wild-type Cdc42p localization; unprocessed N terminus; induced by Hap43p	13	94	S000001855	ACT1	S. cerevisiae Ortholog
orf19.4980	HSP70	HSP70 CGDID:CAL0000006 COORDS:Ca21chr1_C_albicans_SC5314:2955762-2957732W, translated using codon table 12 (656 amino acids) Verified ORF; Putative hsp70 chaperone; role in entry into host cells; heat-shock, amphotericin B, cadmium, ketoconazole-induced; farnesol-downregulated in biofilm; surface localized in yeast-form and hyphal cells; antigenic in host	11	79	S000000905	SSA4	S. cerevisiae Ortholog
orf19.6854	ATP1	ATP1 CGDID:CAL0005797 COORDS:Ca21chr1_C_albicans_SC5314:949400-951542W, translated using codon table 12 (546 amino acids) Verified ORF; ATP synthase alpha subunit; antigenic in human/mouse; at hyphal surface, not yeast; induced by ciclopirox, ketoconazole, flucytosine; downregulated by Efg1p, caspofungin; may be essential; sumoylation target; stationary phase-enriched	16	72	S000000195	ATP1	S. cerevisiae Ortholog
orf19.1435	TEF1	TEF1 CGDID:CAL0004558 COORDS:Ca21chr2_C_albicans_SC5314:1691935-1690559C, translated using codon table 12 (458 amino acids) Verified ORF; Translation elongation factor 1-alpha, detected at the cell surface; binds human plasminogen; macrophage/pseudohyphal-induced; upregulated in RHE model of oral candidiasis and in clinical oral candidiasis isolates; possibly essential gene	11	71	S000006284	TEF1	S. cerevisiae Ortholog
orf19.6312	RPS3	RPS3 CGDID:CAL0001259 COORDS:Ca21chrR_C_albicans_SC5314:1041023-1041778W, translated using codon table 12 (251 amino acids) Uncharacterized ORF; Ribosomal protein S3; Hog1p-, Hap43p-induced; genes encoding cytoplasmic ribosomal subunits, translation factors, tRNA synthetases are downregulated upon phagocytosis by murine macrophage; present in exponential and stationary phase cells	12	70	S000005122	RPS3	S. cerevisiae Ortholog
orf19.2360	URA2	URA2 CGDID:CAL0000759 COORDS:Ca21chrR_C_albicans_SC5314:1521155-1514505C, translated using codon table 12 (2216 amino acids) Uncharacterized ORF; Putative bifunctional carbamoylphosphate synthetase-aspartate transcarbamylase; flucytosine induced; macrophage/pseudohyphal-induced; intron in 5'-UTR	39	61	S000003666	URA2	S. cerevisiae Ortholog
orf19.5653	ATP2	ATP2 CGDID:CAL0000663 COORDS:Ca21chr4_C_albicans_SC5314:39465-41389W, translated using codon table 12 (504 amino acids) Verified ORF; F1 beta subunit of F1F0 ATPase complex; antigenic in human, mouse; induced by ciclopirox olamine; flucytosine; caspofungin repressed; macrophage/pseudohyphal-induced; detected during exponential and stationary growth phases	10	59	S000003882	ATP2	S. cerevisiae Ortholog
orf19.5788	EFT2	EFT2 CGDID:CAL0001544 COORDS:Ca21chr2_C_albicans_SC5314:623592-626320W, translated using codon table 12 (842 amino acids) Verified ORF; Elongation Factor 2 (eEF2); GTPase; essential; highly expressed; target of sordarin antifungals; antigenic in human/mouse; lacks site for regulatory phosphorylation by eEF2 kinase; GCN-regulated; higher protein amount in stationary phase	17	58	S000005659	EFT1	S. cerevisiae Ortholog
orf19.6515	HSP90	HSP90 CGDID:CAL0003079 COORDS:Ca21chr7_C_albicans_SC5314:439531-441654W, translated using codon table 12 (707 amino acids) Verified ORF; Essential chaperone, regulates several signal transduction pathways and temperature-induced morphogenesis; activated by heat shock, stress; localizes to surface of hyphae, not yeast cells; mediates echinocandin and biofilm azole resistance	19	57	S000004798	HSC82	S. cerevisiae Ortholog
orf19.979	FAS1	FAS1 CGDID:CAL0003782 COORDS:Ca21chr5_C_albicans_SC5314:29661-23548C, translated using codon table 12 (2037 amino acids) Verified ORF; Beta subunit of fatty-acid synthase; multifunctional enzyme; fluconazole-induced; Hap43p-induced; amphotericin B, caspofungin repressed; macrophage/pseudohyphal-induced; fungal-specific (no human or murine homolog)	34	53	S000001665	FAS1	S. cerevisiae Ortholog
orf19.6975	YST1	YST1 CGDID:CAL0000370 COORDS:Ca21chr3_C_albicans_SC5314:1194311-1193135C, translated using codon table 12 (261 amino acids) Verified ORF; Ribosome-associated protein; antigenic in mice; complements S. cerevisiae yst1 yst2 mutant; similar to laminin-binding proteins, does not bind laminin; predicted S/T phosphorylation, N-glycosylation, myristoylation, Hap43p-, Gcn4p-regulated	8	51	S000003446	RPS0A	S. cerevisiae Ortholog
orf19.6906	ASC1	ASC1 CGDID:CAL0000124 COORDS:Ca21chr7_C_albicans_SC5314:257914-259126W, translated using codon table 12 (317 amino acids) Verified ORF; 40S ribosomal subunit similar to G-beta subunits; required for filamentous growth in glucose or nitrogen starvation; required for virulence in mice; snoRNA snR24 encoded in ASC1 intron; levels decrease in stationary phase; GlcNAc-induced	8	50	S000004722	ASC1	S. cerevisiae Ortholog
orf19.3690.2		orf19.3690.2 CGDID:CAF0006992 COORDS:Ca21chr1_C_albicans_SC5314:488232-487383C, translated using codon table 12 (127 amino acids) Uncharacterized ORF; Ortholog(s) have RNA binding, structural constituent of ribosome activity, role in cytoplasmic translation and cytosolic large ribosomal subunit, nucleolus localization	6	48	S000003266	RPL26B	S. cerevisiae Ortholog
orf19.6190	SRB1	SRB1 CGDID:CAL0006140 COORDS:Ca21chr3_C_albicans_SC5314:1786285-1785197C, translated using codon table 12 (362 amino acids) Verified ORF; Essential GDP-mannose pyrophosphorylase; synthesizes GDP-mannose for protein glycosylation; functional homolog of S. cerevisiae Psa1p; on yeast-form cell surface, not hyphal cells; alkaline upregulated; induced on adherence to polystyrene	9	48	S000002213	PSA1	S. cerevisiae Ortholog
orf19.1378	SUP35	SUP35 CGDID:CAL0003914 COORDS:Ca21chr2_C_albicans_SC5314:1985719-1987884W, translated using codon table 12 (721 amino acids) Verified ORF; Translation factor eRF3; shows prion-like aggregation in some, not all, studies; partially complements S. cerevisiae sup35 mutant translation defect; species barrier with S. cerevisiae Sup35p prion; gene not regulated by yeast-hyphal switch	18	47	S000002579	SUP35	S. cerevisiae Ortholog
orf19.2340	CDC48	CDC48 CGDID:CAL0000732 COORDS:Ca21chr1_C_albicans_SC5314:2390766-2393246W, translated using codon table 12 (826 amino acids) Verified ORF; Putative microsomal ATPase; plasma membrane-localized; regulated by Gcn2p and Gcn4p; induced by amino acid starvation (3-AT treatment); macrophage/pseudohyphal-repressed; protein levels decrease in stationary phase yeast cultures	16	46	S000002284	CDC48	S. cerevisiae Ortholog
orf19.1680	TFP1	TFP1 CGDID:CAL0000146 COORDS:Ca21chr3_C_albicans_SC5314:355985-357915W, translated using codon table 12 (617 amino acids) Uncharacterized ORF; Subunit of vacuolar H+-ATPase; stationary phase enriched protein; sumoylation target	14	44	S000002344	VMA1	S. cerevisiae Ortholog
orf19.6634	VMA2	VMA2 CGDID:CAL0004009 COORDS:Ca21chrR_C_albicans_SC5314:1224281-1225819W, translated using codon table 12 (512 amino acids) Verified ORF; Vacuolar H(+)-ATPase; protein present in exponential and stationary growth phase yeast cultures; plasma membrane localized; amphotericin B repressed, caspofungin repressed	16	44	S000000331	VMA2	S. cerevisiae Ortholog
orf19.5949	FAS2	FAS2 CGDID:CAL0003358 COORDS:Ca21chr3_C_albicans_SC5314:1036388-1030734C, translated using codon table 12 (1884 amino acids) Verified ORF; Alpha subunit of fatty-acid synthase; required for virulence in mouse systemic infection and rat oropharyngeal infection models; regulated by Efg1p; fluconazole-induced; amphotericin B repressed	24	43	S000006152	FAS2	S. cerevisiae Ortholog
orf19.2013	KAR2	KAR2 CGDID:CAL0004332 COORDS:Ca21chr2_C_albicans_SC5314:180800-182863W, translated using codon table 12 (687 amino acids) Verified ORF; Similar to chaperones of Hsp70p family; role in translocation of proteins into the ER; transcriptionally regulated by iron; expression greater in high iron; protein present in exponential and stationary growth phase yeast cultures	14	41	S000003571	KAR2	S. cerevisiae Ortholog
orf19.6814	TDH3	TDH3 CGDID:CAL0005657 COORDS:Ca21chr3_C_albicans_SC5314:1574973-1575980W, translated using codon table 12 (335 amino acids) Verified ORF; NAD-linked glyceraldehyde-3-phosphate dehydrogenase; glycolysis enzyme; binds fibronectin and laminin; at yeast and hyphal surface; antigenic in infection; farnesol-downregulated; stationary phase-enriched; biofilm-induced; GlcNAc-induced	12	40	S000003424	TDH3	S. cerevisiae Ortholog
orf19.1860	LSC2	LSC2 CGDID:CAL0001726 COORDS:Ca21chrR_C_albicans_SC5314:1453087-1451449C, translated using codon table 12 (415 amino acids) Uncharacterized ORF; Putative succinate-CoA ligase beta subunit; transcription regulated by Mig1p and Tup1p; transcriptionally regulated by iron; expression greater in high iron; filament; protein present in exponential and stationary growth phase yeast cells	12	39	S000003476	LSC2	S. cerevisiae Ortholog
orf19.3002	RPS1	RPS1 CGDID:CAL0001324 COORDS:Ca21chr1_C_albicans_SC5314:643289-644059W, translated using codon table 12 (256 amino acids) Uncharacterized ORF; Putative ribosomal protein 10 of the 40S subunit, elicits a host antibody response during infection; transcription is induced during active growth	7	39	S000004528	RPS1B	S. cerevisiae Ortholog
orf19.506	YDJ1	YDJ1 CGDID:CAL0000049 COORDS:Ca21chrR_C_albicans_SC5314:939273-940454W, translated using codon table 12 (393 amino acids) Uncharacterized ORF; Putative type I HSP40 co-chaperone; heavy metal (cadmium) stress-induced	10	37	S000005008	YDJ1	S. cerevisiae Ortholog
orf19.7018	RPS18	RPS18 CGDID:CAL0001937 COORDS:Ca21chr7_C_albicans_SC5314:202217-203082W, translated using codon table 12 (145 amino acids) Uncharacterized ORF; Predicted ribosomal protein; genes encoding cytoplasmic ribosomal subunits, translation factors, tRNA synthetases are downregulated upon phagocytosis by murine macrophage; repressed by nitric oxide; Hap43p-induced gene	10	37	S000004488	RPS18B	S. cerevisiae Ortholog
orf19.4336	RPS5	RPS5 CGDID:CAL0000989 COORDS:Ca21chr5_C_albicans_SC5314:683005-683682W, translated using codon table 12 (225 amino acids) Verified ORF; Ribosomal protein S5; macrophage/pseudohyphal-induced after 16 h; genes encoding cytoplasmic ribosomal subunits, translation factors, tRNA synthetases are downregulated upon phagocytosis by murine macrophage; Hap43p-induced gene	8	35	S000003884	RPS5	S. cerevisiae Ortholog
orf19.7312	ERG13	ERG13 CGDID:CAL0004537 COORDS:Ca21chrR_C_albicans_SC5314:1952785-1951430C, translated using codon table 12 (451 amino acids) Verified ORF; 3-hydroxy-3-methylglutaryl coenzyme A synthase; ergosterol biosynthesis protein; sumoylation target; transposon mutation affects filamentous growth; amphotericin B, caspofungin repressed; exponential and stationary growth phase expressed	9	35	S000004595	ERG13	S. cerevisiae Ortholog
orf19.1635	RPL12	RPL12 CGDID:CAL0006405 COORDS:Ca21chr3_C_albicans_SC5314:457876-458373W, translated using codon table 12 (165 amino acids) Uncharacterized ORF; Ribosomal protein L12, 60S ribosomal subunit; downregulated by human whole blood or polymorphonuclear cells; genes encoding cytoplasmic ribosomal subunits are downregulated upon phagocytosis by macrophage; Tbf1p-activated; Hap43p-induced	4	33	S000000780	RPL12A	S. cerevisiae Ortholog
orf19.7217	RPL4B	RPL4B CGDID:CAL0003773 COORDS:Ca21chr1_C_albicans_SC5314:3107870-3106779C, translated using codon table 12 (363 amino acids) Verified ORF; Ribosomal protein 4B; genes encoding cytoplasmic ribosomal subunits, translation factors, and tRNA synthetases are downregulated upon phagocytosis by murine macrophage	9	33	S000002419	RPL4B	S. cerevisiae Ortholog
orf19.930	PET9	PET9 CGDID:CAL0003655 COORDS:Ca21chr5_C_albicans_SC5314:134740-135645W, translated using codon table 12 (301 amino acids) Verified ORF; Mitochondrial ADP/ATP carrier protein involved in ATP biosynthesis; possible lipid raft component; 3 predicted transmembrane helices; flucytosine induced; ketoconazole-induced; downregulated by Efg1p	9	30	S000000126	PET9	S. cerevisiae Ortholog
orf19.1700	TOS1	RPS7A CGDID:CAL0000756 COORDS:Ca21chr3_C_albicans_SC5314:317435-317995W, translated using codon table 12 (186 amino acids) Verified ORF; Ribosomal protein S7; genes encoding cytoplasmic ribosomal subunits, translation factors, and tRNA synthetases are downregulated upon phagocytosis by murine macrophage	4	29	S000000366	TOS1	S. cerevisiae Ortholog
orf19.6034	TUB2	TUB2 CGDID:CAL0005101 COORDS:Ca21chr1_C_albicans_SC5314:125597-123869C, translated using codon table 12 (449 amino acids) Verified ORF; Beta-tubulin; functional homolog of ScTub2p; overproduction causes S. cerevisiae inviability; has two introns; hyphal-induced; fluconazole-induced; slow growth, ectopic expression causes increased white-to opaque switching; GlcNAc-induced	9	29	S000001857	TUB2	S. cerevisiae Ortholog
orf19.2232	RPL11	RPL11 CGDID:CAL0006240 COORDS:Ca21chr2_C_albicans_SC5314:1396519-1395602C, translated using codon table 12 (174 amino acids) Uncharacterized ORF; Ribosomal protein; genes encoding cytoplasmic ribosomal subunits, translation factors, tRNA synthetases are downregulated upon phagocytosis by murine macrophage; colony morphology-related gene regulation by Ssn6p; Hap43p-induced	5	28	S000003317	RPL11B	S. cerevisiae Ortholog
orf19.7466	ACC1	ACC1 CGDID:CAL0005630 COORDS:Ca21chrR_C_albicans_SC5314:155204-162019W, translated using codon table 12 (2271 amino acids) Uncharacterized ORF; Putative acetyl-coenzyme-A carboxylases; regulated by Efg1p; amphotericin B repressed; caspofungin repressed; intron in 5'-UTR; gene used for strain identification by multilocus sequence typing; Hap43p-induced gene	19	28	S000005299	ACC1	S. cerevisiae Ortholog
orf19.5996.1	RPS19A	RPS19A CGDID:CAF0007061 COORDS:Ca21chr3_C_albicans_SC5314:1130360-1131164W, translated using codon table 12 (145 amino acids) Uncharacterized ORF; Putative ribosomal protein S19; protein level decreases in stationary phase cultures	6	27	S000005481	RPS19A	S. cerevisiae Ortholog
orf19.1779	MP65	MP65 CGDID:CAL0000936 COORDS:Ca21chr2_C_albicans_SC5314:2054703-2053567C, translated using codon table 12 (378 amino acids) Verified ORF; Cell surface mannoprotein; cell-wall glucan metabolism, biofilm, adhesion; adhesin motif; O-glycosylation; induced by heat, germ tube formation, wall regeneration; mycelial antigen; diagnostic marker; fluconazole-repressed	4	26	S000004921	SCW10	S. cerevisiae Ortholog
orf19.6561	LAT1	LAT1 CGDID:CAL0003237 COORDS:Ca21chr7_C_albicans_SC5314:352680-354113W, translated using codon table 12 (477 amino acids) Uncharacterized ORF; Putative dihydrolipoamide acetyltransferase component (E2) of pyruvate dehydrogenase complex; sumoylation target	6	26	S000005015	LAT1	S. cerevisiae Ortholog
orf19.7392	DED1	orf19.7392 CGDID:CAL0004832 COORDS:Ca21chr3_C_albicans_SC5314:1390000-1387982C, translated using codon table 12 (672 amino acids) Uncharacterized ORF; Ortholog(s) have ATP-dependent RNA helicase activity, RNA strand annealing activity	11	26	S000005730	DED1	S. cerevisiae Ortholog
orf19.2871	SDH12	SDH12 CGDID:CAL0005198 COORDS:Ca21chr4_C_albicans_SC5314:1480285-1478360C, translated using codon table 12 (641 amino acids) Verified ORF; Succinate dehydrogenase; soluble protein in hyphae; macrophage-downregulated protein level; downregulated by Efg1p; repressed by nitric oxide; protein present in exponential and stationary growth phase yeast cultures; Hap43p-repressed gene	5	25	S000001631	SDH1	S. cerevisiae Best hit
orf19.3037		orf19.3037 CGDID:CAL0001392 COORDS:Ca21chr1_C_albicans_SC5314:706559-708448W, translated using codon table 12 (629 amino acids) Uncharacterized ORF; Putative poly(A)-binding protein; regulated by Gcn4p; induced in response to amino acid starvation (3-AT treatment); protein present in exponential and stationary growth phase yeast cultures	10	25	S000000967	PAB1	S. cerevisiae Ortholog
orf19.2994	RPL13	RPL13 CGDID:CAL0006157 COORDS:Ca21chr1_C_albicans_SC5314:631681-631073C, translated using codon table 12 (202 amino acids) Verified ORF; Putative ribosomal subunit; antigenic during murine systemic infection; genes encoding cytoplasmic ribosomal subunits, translation factors, and tRNA synthetases are downregulated upon phagocytosis by murine macrophage	8	24	S000002240	RPL13A	S. cerevisiae Ortholog
orf19.236	RPL9B	RPL9B CGDID:CAL0003957 COORDS:Ca21chr3_C_albicans_SC5314:539504-538929C, translated using codon table 12 (191 amino acids) Uncharacterized ORF; Ribosomal protein L9; downregulated upon phagocytosis by murine macrophages; repressed by nitric oxide; protein levels decrease in stationary phase; Hap43p-induced	6	22	S000005011	RPL9B	S. cerevisiae Ortholog
orf19.6265.1	RPS14B	RPS14B CGDID:CAF0007074 COORDS:Ca21chr1_C_albicans_SC5314:1376741-1375913C, translated using codon table 12 (132 amino acids) Uncharacterized ORF; Putative ribosomal protein; genes encoding cytoplasmic ribosomal subunits, translation factors, and tRNA synthetases are downregulated upon phagocytosis by murine macrophage; transcription is positively regulated by Tbf1p	6	22	S000003727	RPS14B	S. cerevisiae Ortholog
orf19.5505	HIS7	HIS7 CGDID:CAL0006063 COORDS:Ca21chr7_C_albicans_SC5314:829907-828024C, translated using codon table 12 (627 amino acids) Uncharacterized ORF; Putative imidazole glycerol phosphate synthase; histidine biosynthesis; no human/murine homolog; transcription induced by histidine starvation; regulated by Gcn2p and Gcn4p; higher protein level in stationary phase	11	21	S000000452	HIS7	S. cerevisiae Ortholog
orf19.5927	RPS15	RPS15 CGDID:CAL0003305 COORDS:Ca21chr3_C_albicans_SC5314:992662-991859C, translated using codon table 12 (142 amino acids) Uncharacterized ORF; Putative ribosomal protein; macrophage/pseudohyphal-induced after 16 h; genes encoding cytoplasmic ribosomal subunits, translation factors, and tRNA synthetases are downregulated upon phagocytosis by murine macrophage	3	21	S000005400	RPS15	S. cerevisiae Ortholog
orf19.7332	ELF1	ELF1 CGDID:CAL0004603 COORDS:Ca21chrR_C_albicans_SC5314:1985195-1988782W, translated using codon table 12 (1195 amino acids) Verified ORF; Putative mRNA export protein; Walker A and B (ATP/GTP binding) motifs, ABC transporter consensus; required for wild-type morphology, growth; expressed in hyphal, pseudohyphal, and yeast form; biofilm-induced; Hap43p-induced	16	21	S000006147	NEW1	S. cerevisiae Ortholog
orf19.3575	CDC19	CDC19 CGDID:CAL0005977 COORDS:Ca21chr2_C_albicans_SC5314:1118746-1120260W, translated using codon table 12 (504 amino acids) Verified ORF; Pyruvate kinase; on yeast cell surface; Gcn4p, Hog1p, GlcNAc regulated; induced on polystyrene adherence; downregulated by phagocytosis, farnesol treatment; mutation affects filamentation; stationary phase enriched; biofilm, Hap43p-induced	11	20	S000000036	CDC19	S. cerevisiae Ortholog
orf19.6047	TUF1	TUF1 CGDID:CAL0005131 COORDS:Ca21chr1_C_albicans_SC5314:95215-96495W, translated using codon table 12 (426 amino acids) Uncharacterized ORF; Translation elongation factor TU; macrophage/pseudohyphal-induced; genes encoding ribosomal subunits, translation factors, tRNA synthetases are downregulated upon phagocytosis by murine macrophage; levels decrease in stationary phase cells	7	20	S000005713	TUF1	S. cerevisiae Ortholog
orf19.232	MED7	orf19.232 CGDID:CAL0003950 COORDS:Ca21chr3_C_albicans_SC5314:536061-535147C, translated using codon table 12 (304 amino acids) Uncharacterized ORF; RNA polymerase II mediator complex subunit; possibly an essential gene, disruptants not obtained by UAU1 method	2	19	S000005495	MED7	S. cerevisiae Ortholog
orf19.2478.1		orf19.2478.1 CGDID:CAF0006953 COORDS:Ca21chr1_C_albicans_SC5314:1195221-1196758W, translated using codon table 12 (241 amino acids) Verified ORF; 60S ribosomal protein L7; snoRNA snR39b encoded within the 2nd intron	7	19	S000003044	RPL7A	S. cerevisiae Ortholog
orf19.5225.2	RPL27A	RPL27A CGDID:CAF0007036 COORDS:Ca21chr1_C_albicans_SC5314:2699181-2698355C, translated using codon table 12 (136 amino acids) Verified ORF; Ribosomal protein L27	6	19	S000001052	RPL27A	S. cerevisiae Ortholog
orf19.2329.1	RPS17B	RPS17B CGDID:CAF0006947 COORDS:Ca21chr1_C_albicans_SC5314:2406592-2407384W, translated using codon table 12 (137 amino acids) Uncharacterized ORF; Ribosomal protein 17B; genes encoding cytoplasmic ribosomal subunits, translation factors, tRNA synthetases are downregulated upon phagocytosis by murine macrophages; Hap43p-induced gene	4	17	S000002855	RPS17B	S. cerevisiae Ortholog
orf19.2877	PDC11	PDC11 CGDID:CAL0005202 COORDS:Ca21chr4_C_albicans_SC5314:1469944-1468241C, translated using codon table 12 (567 amino acids) Verified ORF; Putative pyruvate decarboxylase; antigenic; at hyphal cell surface, not yeast-form cells; regulated by Hap43p, Gcn4p, Efg1p, Efh1p, Hsf1; fluconazole-, farnesol-, biofilm-induced; repressed upon amino acid starvation; sumoylation target	8	17	S000004034	PDC1	S. cerevisiae Ortholog
orf19.2489		orf19.2489 CGDID:CAL0001639 COORDS:Ca21chr1_C_albicans_SC5314:1180920-1177591C, translated using codon table 12 (1109 amino acids) Uncharacterized ORF; Putative karyopherin beta; repressed by nitric oxide	11	16	S000000912	KAP123	S. cerevisiae Ortholog
orf19.493	RPL15A	RPL15A CGDID:CAL0005866 COORDS:Ca21chrR_C_albicans_SC5314:921025-920411C, translated using codon table 12 (204 amino acids) Uncharacterized ORF; Putative ribosomal protein; genes encoding cytoplasmic ribosomal subunits, translation factors, and tRNA synthetases are downregulated upon phagocytosis by murine macrophage; transcription is positively regulated by Tbf1p	5	16	S000004728	RPL15B	S. cerevisiae Ortholog
orf19.3055	MED17	MED17 CGDID:CAL0001435 COORDS:Ca21chr1_C_albicans_SC5314:742294-744058W, translated using codon table 12 (565 amino acids) Uncharacterized ORF; Putative RNA polymerase II mediator complex subunit; possibly an essential gene, disruptants not obtained by UAU1 method	8	14	S000000824	SRB4	S. cerevisiae Ortholog
orf19.4931.1	RPL14	RPL14 CGDID:CAF0007027 COORDS:Ca21chr1_C_albicans_SC5314:2839943-2840692W, translated using codon table 12 (131 amino acids) Verified ORF; Ribosomal protein L14; promoter bound directly by Tbf1p; Hap43p-induced gene	7	14	S000000993	RPL14B	S. cerevisiae Ortholog
orf19.4956	RPN1	RPN1 CGDID:CAL0006334 COORDS:Ca21chr1_C_albicans_SC5314:2901442-2898458C, translated using codon table 12 (994 amino acids) Uncharacterized ORF; Putative 19S regulatory particle of the 26S proteasome; regulated by Gcn2p and Gcn4p	10	14	S000001069	RPN1	S. cerevisiae Ortholog
orf19.5328	GCN1	GCN1 CGDID:CAL0004282 COORDS:Ca21chr2_C_albicans_SC5314:2179365-2172118C, translated using codon table 12 (2415 amino acids) Uncharacterized ORF; Ortholog(s) have role in regulation of translational elongation and cytosolic ribosome, mitochondrion localization	12	14	S000003163	GCN1	S. cerevisiae Ortholog
orf19.3997	ADH1	ADH1 CGDID:CAL0003176 COORDS:Ca21chr5_C_albicans_SC5314:1107937-1108986W, translated using codon table 12 (349 amino acids) Verified ORF; Alcohol dehydrogenase; oxidizes ethanol into acetaldehyde; at yeast, but not hyphal cell surface; soluble in hyphae; immunogenic in human/mouse; complements S. cerevisiae adh1 adh2 adh3 mutation; biofilm-, fluconazole-, farnesol-induced	8	13	S000004688	ADH3	S. cerevisiae Best hit
orf19.4348	MED14	MED14 CGDID:CAL0001020 COORDS:Ca21chr5_C_albicans_SC5314:712948-716733W, translated using codon table 12 (1261 amino acids) Uncharacterized ORF; RNA polymerase II mediator complex subunit	12	13	S000004061	RGR1	S. cerevisiae Ortholog
orf19.7308	TUB1	TUB1 CGDID:CAL0004511 COORDS:Ca21chrR_C_albicans_SC5314:1947002-1945442C, translated using codon table 12 (448 amino acids) Verified ORF; Alpha-tubulin; gene has intron; complements cold-sensitivity of S. cerevisiae tub1 mutant; C. albicans has single alpha-tubulin gene, whereas S. cerevisiae has two (TUB1, TUB3); farnesol-upregulated in biofilm; sumoylation target	6	13	S000004550	TUB1	S. cerevisiae Ortholog
orf19.3496	CHC1	orf19.3496 CGDID:CAL0005122 COORDS:Ca21chr6_C_albicans_SC5314:438049-443028W, translated using codon table 12 (1659 amino acids) Uncharacterized ORF; Ortholog(s) have role in endocytosis and cytoplasm localization	9	12	S000003174	CHC1	S. cerevisiae Ortholog
orf19.4091	MED18	MED18 CGDID:CAL0004965 COORDS:Ca21chr2_C_albicans_SC5314:1899344-1900399W, translated using codon table 12 (351 amino acids) Uncharacterized ORF; RNA polymerase II mediator complex subunit	5	12	S000003336	SRB5	S. cerevisiae Ortholog
orf19.5779	RNR1	RNR1 CGDID:CAL0001524 COORDS:Ca21chr2_C_albicans_SC5314:642004-639440C, translated using codon table 12 (854 amino acids) Verified ORF; Ribonucleotide reductase large subunit; expression greater in low iron; transposon mutation affects filamentous growth; farnesol upregulated in biofilm; regulated by cell cycle, tyrosol, cell density; regulated by Sef1p, Sfu1p, and Hap43p	8	12	S000000872	RNR1	S. cerevisiae Ortholog
orf19.6701		orf19.6701 CGDID:CAL0004698 COORDS:Ca21chr7_C_albicans_SC5314:815015-812940C, translated using codon table 12 (691 amino acids) Uncharacterized ORF; Protein with similarity to amino acid-tRNA ligase; stationary phase enriched protein; GlcNAc-induced protein	6	12	S000001062	YHR020W	S. cerevisiae Ortholog
orf19.827.1	RPL39	RPL39 CGDID:CAL0006679 COORDS:Ca21chr2_C_albicans_SC5314:831684-832408W, translated using codon table 12 (99 amino acids) Uncharacterized ORF; Ribosomal protein L39; transcription is induced upon germ tube formation; shows colony morphology-related gene regulation by Ssn6p; Hap43p-induced	3	12	S000004807	RPL36A	S. cerevisiae Ortholog
orf19.5061	ADE5,7	ADE5,7 CGDID:CAL0001714 COORDS:Ca21chr1_C_albicans_SC5314:1720995-1718587C, translated using codon table 12 (802 amino acids) Verified ORF; Phosphoribosylamine-glycine ligase and phosphoribosylformylglycinamidine cyclo-ligase; interacts with Vps34p; required for hyphal growth and virulence; flucytosine induced; not induced in GCN response, in contrast to S. cerevisiae ortholog	6	11	S000003203	ADE5,7	S. cerevisiae Ortholog
orf19.5105	MED15	MED15 CGDID:CAL0002490 COORDS:Ca21chr1_C_albicans_SC5314:1813627-1810187C, translated using codon table 12 (1146 amino acids) Uncharacterized ORF; RNA polymerase II mediator complex subunit; possibly an essential gene, disruptants not obtained by UAU1 method	6	10	S000005411	GAL11	S. cerevisiae Ortholog
orf19.6663	RPS25B	RPS25B CGDID:CAL0004084 COORDS:Ca21chr5_C_albicans_SC5314:793783-793466C, translated using codon table 12 (105 amino acids) Uncharacterized ORF; Ribosomal protein; macrophage/pseudohyphal-induced after 16 h; downregulated upon phagocytosis by murine macrophage; transcription is positively regulated by Tbf1p; intron in 5'-UTR; Hap43p-induced gene	2	10	S000004325	RPS25B	S. cerevisiae Ortholog
orf19.3504	RPL23A	RPL23A CGDID:CAL0005770 COORDS:Ca21chr6_C_albicans_SC5314:425969-425041C, translated using codon table 12 (137 amino acids) Uncharacterized ORF; Ribosomal protein; genes encoding cytoplasmic ribosomal subunits, translation factors, tRNA synthetases are downregulated upon phagocytosis by murine macrophage; Hap43p-induced gene; sumoylation target	3	9	S000000919	RPL23B	S. cerevisiae Ortholog
orf19.1618	GFA1	GFA1 CGDID:CAL0006344 COORDS:Ca21chr3_C_albicans_SC5314:495612-493471C, translated using codon table 12 (713 amino acids) Verified ORF; Glucosamine-6-phosphate synthase, homotetrameric enzyme of chitin/hexosamine biosynthesis; inhibited by UDP-GlcNAc, FMDP, N-acyl peptide, kanosamine-6-P; functional homolog of S. cerevisiae Gfa1p; Cagrowth-phase regulated; catalytic Cys	5	8	S000001587	GFA1	S. cerevisiae Ortholog
orf19.4622		orf19.4622 CGDID:CAL0003637 COORDS:Ca21chr4_C_albicans_SC5314:342124-340967C, translated using codon table 12 (385 amino acids) Uncharacterized ORF; Ortholog(s) have role in telomere maintenance, transcription-coupled nucleotide-excision repair, ubiquitin-dependent protein catabolic process and nucleus localization	2	8	S000001537	DEF1	S. cerevisiae Ortholog
orf19.6540	PFK2	PFK2 CGDID:CAL0003180 COORDS:Ca21chr7_C_albicans_SC5314:388800-385960C, translated using codon table 12 (946 amino acids) Verified ORF; Phosphofructokinase beta subunit, a Pfk1p-Pfk2p heteromultimer; activated by fructose 2,6-bisphosphate, AMP, inhibited by ATP; downregulated upon phagocytosis or hyphal growth; fluconazole-induced; stationary-phase enriched; biofilm-induced	8	8	S000004818	PFK2	S. cerevisiae Ortholog
orf19.1661	UTR2	DBP5 CGDID:CAL0000067 COORDS:Ca21chr3_C_albicans_SC5314:411948-410326C, translated using codon table 12 (540 amino acids) Uncharacterized ORF; Ortholog(s) have RNA helicase activity, RNA-dependent ATPase activity, inositol hexakisphosphate binding activity and role in mRNA export from nucleus, translational termination	6	7	S000000766	UTR2	S. cerevisiae Ortholog
orf19.1839	RPA190	RPA190 CGDID:CAL0001661 COORDS:Ca21chr1_C_albicans_SC5314:2369345-2364348C, translated using codon table 12 (1665 amino acids) Uncharacterized ORF; Putative RNA polymerase I subunit A190; Hap43p-induced gene; flucytosine induced	7	7	S000005868	RPA190	S. cerevisiae Ortholog
orf19.2929	GSC1	GSC1 CGDID:CAL0005999 COORDS:Ca21chr1_C_albicans_SC5314:511700-506007C, translated using codon table 12 (1897 amino acids) Verified ORF; Subunit of beta-1,3-glucan synthase; essential; gsc1 allele determines resistance/sensitivity to echinocandin antifungals; 16 predicted membrane-spanning regions; mRNA abundance declines after yeast-to-hyphal transition; fungal-specific	6	7	S000003264	GSC2	S. cerevisiae Ortholog
orf19.3054	RPN3	RPN3 CGDID:CAL0001433 COORDS:Ca21chr1_C_albicans_SC5314:740662-742107W, translated using codon table 12 (481 amino acids) Uncharacterized ORF; Putative non-ATPase regulatory subunit of the 26S proteasome lid; amphotericin B repressed; oxidative stress-induced via Cap1p	5	7	S000000823	RPN3	S. cerevisiae Ortholog
orf19.3123	RPT5	RPT5 CGDID:CAL0002261 COORDS:Ca21chr4_C_albicans_SC5314:1532862-1534154W, translated using codon table 12 (430 amino acids) Uncharacterized ORF; 26S proteasome regulatory subunit; transcription is regulated by Nrg1p and Mig1p; regulated by Gcn2p and Gcn4p; protein level decreases in stationary phase cultures	4	7	S000005643	RPT5	S. cerevisiae Ortholog
orf19.3572.3		orf19.3572.3 CGDID:CAF0006990 COORDS:Ca21chr2_C_albicans_SC5314:1110528-1111348W, translated using codon table 12 (112 amino acids) Uncharacterized ORF; Ortholog(s) have structural constituent of ribosome activity, role in cytoplasmic translation, regulation of translational fidelity and cytosolic large ribosomal subunit localization	4	7	S000004398	RPL31B	S. cerevisiae Ortholog
orf19.4099	ECM17	ECM17 CGDID:CAL0004978 COORDS:Ca21chr2_C_albicans_SC5314:1260036-1255723C, translated using codon table 12 (1437 amino acids) Verified ORF; Enzyme of sulfur amino acid biosynthesis; putative role in regulation of cell wall biogenesis; upregulated in biofilm; possibly adherence-induced; regulated by Tsa1p/Tsa1Bp in H2O2 stress; Gcn4p-regulated; Tbf1p-activated; Hap43p-repressed	7	7	S000003898	MET5	S. cerevisiae Ortholog
orf19.1613	ILV2	ILV2 CGDID:CAL0006335 COORDS:Ca21chr3_C_albicans_SC5314:507202-509253W, translated using codon table 12 (683 amino acids) Verified ORF; Putative acetolactate synthase; regulated by Gcn4p; induced by amino acid starvation (3-AT treatment); stationary phase enriched protein	3	6	S000004714	ILV2	S. cerevisiae Ortholog
orf19.3349		orf19.3349 CGDID:CAL0004145 COORDS:Ca21chr1_C_albicans_SC5314:323385-319681C, translated using codon table 12 (1234 amino acids) Verified ORF; Putative RNA polymerase II subunit B150; heterozygous null mutant exhibits resistance to parnafungin in the C. albicans fitness test	6	6	S000005677	RPB2	S. cerevisiae Ortholog
orf19.5112	TKL1	TKL1 CGDID:CAL0002508 COORDS:Ca21chr1_C_albicans_SC5314:1826680-1828713W, translated using codon table 12 (677 amino acids) Verified ORF; Putative transketolase; localizes to surface of yeast-form cells, but not hyphae; soluble protein in hyphae; transcription regulated by Nrg1p, Mig1p, and Tup1p; antigenic in human or murine infection; possibly essential (by UAU1 method)	2	6	S000006278	TKL1	S. cerevisiae Ortholog
orf19.6253	RPS23A	RPS23A CGDID:CAL0000513 COORDS:Ca21chr1_C_albicans_SC5314:1409046-1409483W, translated using codon table 12 (145 amino acids) Uncharacterized ORF; Putative ribosomal protein; genes encoding cytoplasmic ribosomal subunits, translation factors, and tRNA synthetases are downregulated upon phagocytosis by murine macrophage	2	6	S000006336	RPS23B	S. cerevisiae Ortholog
orf19.826	MED1	MED1 CGDID:CAL0002681 COORDS:Ca21chr2_C_albicans_SC5314:835946-834090C, translated using codon table 12 (618 amino acids) Uncharacterized ORF; RNA polymerase II mediator complex subunit; RNA polymerase II transcription cofactor	4	6		Cd36_18630	C. dubliniensis CD36 ortholog
orf19.1047	ERB1	ERB1 CGDID:CAL0001157 COORDS:Ca21chr1_C_albicans_SC5314:864198-866747W, translated using codon table 12 (849 amino acids) Verified ORF; Protein with a predicted role in ribosomal large subunit biogenesis; mutation confers hypersensitivity to 5-fluorocytosine (5-FC), 5-fluorouracil (5-FU), and tubercidin (7-deazaadenosine); hyphal repressed; macrophage repressed	4	5	S000004652	ERB1	S. cerevisiae Ortholog
orf19.1295	VAS1	VAS1 CGDID:CAL0003105 COORDS:Ca21chr2_C_albicans_SC5314:1354350-1350991C, translated using codon table 12 (1119 amino acids) Uncharacterized ORF; Putative tRNA-Val synthetase; genes encoding ribosomal subunits, translation factors, and tRNA synthetases are downregulated upon phagocytosis by murine macrophage	5	5	S000003326	VAS1	S. cerevisiae Ortholog
orf19.1878	MED4	MED4 CGDID:CAL0001770 COORDS:Ca21chr2_C_albicans_SC5314:1533274-1532303C, translated using codon table 12 (323 amino acids) Uncharacterized ORF; RNA polymerase II core mediator complex subunit	3	5	S000005700	MED4	S. cerevisiae Ortholog
orf19.3014	BMH1	BMH1 CGDID:CAL0001346 COORDS:Ca21chr1_C_albicans_SC5314:675939-675145C, translated using codon table 12 (264 amino acids) Verified ORF; Sole 14-3-3 protein in C. albicans; role in hyphal growth; possibly regulated by host interaction; localizes to yeast-form cell surface,not hyphae; alternatively spliced intron in 5' UTR	3	5	S000002506	BMH2	S. cerevisiae Ortholog
orf19.5015	MYO2	MYO2 CGDID:CAL0001595 COORDS:Ca21chr1_C_albicans_SC5314:3026140-3030825W, translated using codon table 12 (1561 amino acids) Verified ORF; Class V myosin; nonessential; sole class V myosin in C. albicans; required for wild-type actin cytoskeletal polarity, nuclear organization and migration, and hyphal growth; conserved myosin ATPase and tail domains; Hap43p-induced gene	5	5	S000005853	MYO2	S. cerevisiae Ortholog
orf19.5073	DPM1	DPM1 CGDID:CAL0001756 COORDS:Ca21chr1_C_albicans_SC5314:1750300-1751019W, translated using codon table 12 (239 amino acids) Verified ORF; Putative dolichol phosphate mannose synthase; filament induced; Tup1p-regulated	2	5	S000006387	DPM1	S. cerevisiae Ortholog
orf19.522	PIM1	orf19.522 CGDID:CAL0000116 COORDS:Ca21chrR_C_albicans_SC5314:963557-966793W, translated using codon table 12 (1078 amino acids) Uncharacterized ORF; Ortholog(s) have ATP-dependent peptidase activity, role in chaperone-mediated protein complex assembly, misfolded or incompletely synthesized protein catabolic process and mitochondrial matrix localization	5	5	S000000118	PIM1	S. cerevisiae Ortholog
orf19.5263	SER33	SER33 CGDID:CAL0003590 COORDS:Ca21chr1_C_albicans_SC5314:2633019-2634410W, translated using codon table 12 (463 amino acids) Uncharacterized ORF; Predicted enzyme of amino acid biosynthesis; Gcn4p-regulated; upregulated in biofilm; protein present in exponential and stationary growth phase yeast cultures; S. cerevisiae ortholog is Gcn4p regulated	4	5	S000000883	SER3	S. cerevisiae Ortholog
orf19.5440	RPT2	RPT2 CGDID:CAL0005257 COORDS:Ca21chr3_C_albicans_SC5314:39195-40592W, translated using codon table 12 (465 amino acids) Uncharacterized ORF; Putative ATPase of the 19S regulatory particle of the 26S proteasome; oxidative stress-induced via Cap1p	4	5	S000002165	RPT2	S. cerevisiae Ortholog
orf19.7655	RPO21	RPO21 CGDID:CAL0000919 COORDS:Ca21chrR_C_albicans_SC5314:2260510-2265696W, translated using codon table 12 (1728 amino acids) Verified ORF; Protein similar to S. cerevisiae Rpo21p, RNA polymerase II; transposon mutation affects filamentous growth	5	5	S000002299	RPO21	S. cerevisiae Ortholog
orf19.1343	MED16	MED16 CGDID:CAL0003824 COORDS:Ca21chr7_C_albicans_SC5314:735818-732660C, translated using codon table 12 (1052 amino acids) Uncharacterized ORF; Putative RNA polymerase II mediator complex subunit; induced by nitric oxide	2	4	S000005180	SIN4	S. cerevisiae Ortholog
orf19.171	DBP2	DBP2 CGDID:CAL0003204 COORDS:Ca21chrR_C_albicans_SC5314:561933-564684W, translated using codon table 12 (562 amino acids) Uncharacterized ORF; Putative DEAD-box family ATP-dependent RNA helicase; flucytosine induced; downregulated in core stress response	3	4	S000005056	DBP2	S. cerevisiae Ortholog
orf19.1814	STT4	STT4 CGDID:CAL0001601 COORDS:Ca21chrR_C_albicans_SC5314:1540104-1545887W, translated using codon table 12 (1927 amino acids) Verified ORF; Putative phosphatidylinositol-4-kinase	1	4	S000004296	STT4	S. cerevisiae Ortholog
orf19.2560	CDC60	CDC60 CGDID:CAL0002497 COORDS:Ca21chrR_C_albicans_SC5314:387582-384289C, translated using codon table 12 (1097 amino acids) Verified ORF; Cytosolic leucyl tRNA synthetase; conserved amino acid and ATP binding class I signature, tRNA binding, proofreading motifs; likely essential for growth; interacts with benzoxaborole antifungals; present in exponential and stationary phase	4	4	S000006081	CDC60	S. cerevisiae Ortholog
orf19.5235		orf19.5235 CGDID:CAL0003540 COORDS:Ca21chr1_C_albicans_SC5314:2680237-2679539C, translated using codon table 12 (232 amino acids) Uncharacterized ORF; Hap43p-induced gene; not essential for viability; protein level decreases in stationary phase cultures	3	4	S000001714	MRPL13	S. cerevisiae Ortholog
orf19.6090		orf19.6090 CGDID:CAL0005232 COORDS:Ca21chr1_C_albicans_SC5314:29488-28286C, translated using codon table 12 (400 amino acids) Verified ORF; Putative nucleolar protein with a predicted role in pre-rRNA processing and ribosome biogenesis; required for biofilm formation; repressed by nitric oxide	2	4	S000003391	NSR1	S. cerevisiae Ortholog
orf19.7062	RPA135	RPA135 CGDID:CAL0002109 COORDS:Ca21chr7_C_albicans_SC5314:92423-95923W, translated using codon table 12 (1166 amino acids) Uncharacterized ORF; Putative RNA polymerase I subunit A135; decreased expression in response to prostaglandins	4	4	S000006214	RPA135	S. cerevisiae Ortholog
orf19.88	ILV5	ILV5 CGDID:CAL0000685 COORDS:Ca21chr6_C_albicans_SC5314:171374-170172C, translated using codon table 12 (400 amino acids) Uncharacterized ORF; Ketol-acid reductoisomerase; antigenic in human/murine infection; regulated by Gcn4p; GlcNAc, amino acid starvation (3-AT)-induced; biofilm induced; macrophage-downregulated protein; protein present in exponential and stationary phase	2	4	S000004347	ILV5	S. cerevisiae Ortholog
orf19.198	ASN1	ASN1 CGDID:CAL0003290 COORDS:Ca21chr2_C_albicans_SC5314:1853558-1851837C, translated using codon table 12 (573 amino acids) Uncharacterized ORF; Putative asparagine synthetase; soluble protein in hyphae; regulated by Rim101p; decreased expression at pH 4 vs pH 8; protein detected during exponential and stationary phases of yeast- form growth	2	3	S000003356	ASN2	S. cerevisiae Ortholog
orf19.2520		orf19.2520 CGDID:CAL0002406 COORDS:Ca21chrR_C_albicans_SC5314:327299-326337C, translated using codon table 12 (320 amino acids) Uncharacterized ORF; Ortholog(s) have structural constituent of ribosome activity and mitochondrial small ribosomal subunit localization	3	3	S000002745	MRPS28	S. cerevisiae Ortholog
orf19.3206	CCT7	CCT7 CGDID:CAL0003198 COORDS:Ca21chr5_C_albicans_SC5314:384157-382508C, translated using codon table 12 (549 amino acids) Uncharacterized ORF; Cytosolic chaperonin Cct ring complex; protein is present in exponential and stationary growth phase yeast cultures; sumoylation target	3	3	S000003647	CCT7	S. cerevisiae Ortholog
orf19.3268	TMA19	TMA19 CGDID:CAL0003369 COORDS:Ca21chrR_C_albicans_SC5314:198468-197965C, translated using codon table 12 (167 amino acids) Uncharacterized ORF; Cell wall protein, ortholog of S. cerevisiae Tma19p (Ykl065cp)	2	3	S000001539	TMA19	S. cerevisiae Ortholog
orf19.3317	MED22	MED22 CGDID:CAL0004076 COORDS:Ca21chr1_C_albicans_SC5314:254974-254627C, translated using codon table 12 (115 amino acids) Uncharacterized ORF; RNA polymerase II mediator complex subunit	2	3	CAL0000168693	Cd36_01190	C. dubliniensis CD36 ortholog
orf19.3367		orf19.3367 CGDID:CAL0004177 COORDS:Ca21chr4_C_albicans_SC5314:712422-713297W, translated using codon table 12 (291 amino acids) Uncharacterized ORF; Ortholog(s) have structural constituent of ribosome activity and mitochondrial large ribosomal subunit localization	2	3	S000005121	MRPL22	S. cerevisiae Ortholog
orf19.3467	SEC27	orf19.3467 CGDID:CAL0005039 COORDS:Ca21chr6_C_albicans_SC5314:470604-467785C, translated using codon table 12 (939 amino acids) Uncharacterized ORF; Ortholog(s) have ubiquitin binding activity and role in ER to Golgi vesicle-mediated transport, late endosome to vacuole transport via multivesicular body sorting pathway, retrograde vesicle-mediated transport, Golgi to ER	3	3	S000003105	SEC27	S. cerevisiae Ortholog
orf19.3541	ERF1	ERF1 CGDID:CAL0005902 COORDS:Ca21chr2_C_albicans_SC5314:1056790-1055480C, translated using codon table 12 (436 amino acids) Uncharacterized ORF; Putative translation release factor 1, which interacts with stop codons and promotes release of nascent peptides from ribosomes; Hap43p-induced gene	2	3	S000000347	SUP45	S. cerevisiae Ortholog
orf19.4093	PES1	PES1 CGDID:CAL0004971 COORDS:Ca21chr2_C_albicans_SC5314:1902937-1901174C, translated using codon table 12 (587 amino acids) Verified ORF; Pescadillo homolog required for yeast cell growth, lateral yeast growth on filamentous cells and virulence in mice; hyphal cells grow normally in mutant; mutation confers hypersensitivity to 5-fluorocytosine, 5-fluorouracil, tubercidin	2	3	S000003335	NOP7	S. cerevisiae Ortholog
orf19.4261	TIF5	TIF5 CGDID:CAL0000279 COORDS:Ca21chr5_C_albicans_SC5314:556500-555238C, translated using codon table 12 (420 amino acids) Uncharacterized ORF; Putative translation initiation factor; genes encoding ribosomal subunits, translation factors, and tRNA synthetases are downregulated upon phagocytosis by murine macrophage	2	3	S000006245	TIF5	S. cerevisiae Ortholog
orf19.4495	NDH51	NDH51 CGDID:CAL0002040 COORDS:Ca21chr2_C_albicans_SC5314:954019-952547C, translated using codon table 12 (490 amino acids) Verified ORF; Subunit of nicotinamide adenine dinucleotide dehydrogenase complex I, of the mitochondrial electron transport chain; required for wild-type filamentous growth; alkaline downregulated; Hap43p-repressed	2	3	CAL0000162808	Cd36_19150	C. dubliniensis CD36 ortholog
orf19.4497	MED8	MED8 CGDID:CAL0002045 COORDS:Ca21chr2_C_albicans_SC5314:949405-950124W, translated using codon table 12 (239 amino acids) Uncharacterized ORF; Ortholog(s) have RNA polymerase II core promoter proximal region sequence-specific DNA binding, RNA polymerase II transcription corepressor activity, TBP-class protein binding, structural molecule activity	1	3	S000000397	MED8	S. cerevisiae Ortholog
orf19.4815	YTM1	YTM1 CGDID:CAL0005315 COORDS:Ca21chr1_C_albicans_SC5314:2093301-2094701W, translated using codon table 12 (466 amino acids) Verified ORF; Protein similar to S. cerevisiae Ytm1p, which is involved in biogenesis of the large ribosomal subunit; transposon mutation affects filamentous growth; protein level decreases in stationary phase cultures; Hap43p-induced gene	2	3	S000005798	YTM1	S. cerevisiae Ortholog
orf19.528	SEC26	SEC26 CGDID:CAL0000129 COORDS:Ca21chrR_C_albicans_SC5314:973196-970338C, translated using codon table 12 (952 amino acids) Verified ORF; Secretory vesicles coatomer complex protein	3	3	S000002646	SEC26	S. cerevisiae Ortholog
orf19.5281		orf19.5281 CGDID:CAL0003641 COORDS:Ca21chr1_C_albicans_SC5314:2595379-2599041W, translated using codon table 12 (1220 amino acids) Uncharacterized ORF; Ortholog(s) have G-protein alpha-subunit binding, RNA binding activity	3	3	S000003616	SCP160	S. cerevisiae Ortholog
orf19.5647	SUB2	SUB2 CGDID:CAL0000645 COORDS:Ca21chr4_C_albicans_SC5314:34763-33383C, translated using codon table 12 (433 amino acids) Uncharacterized ORF; Putative TREX complex component with a predicted role in nuclear mRNA export; transcription is regulated by Mig1p; Hap43p-induced gene	3	3	S000002242	SUB2	S. cerevisiae Ortholog
orf19.5854	SBP1	SBP1 CGDID:CAL0002378 COORDS:Ca21chr3_C_albicans_SC5314:856949-857797W, translated using codon table 12 (282 amino acids) Uncharacterized ORF; Similar to RNA binding proteins; downregulated upon adherence to polystyrene; stationary-phase enriched protein	3	3	S000001026	SBP1	S. cerevisiae Ortholog
orf19.6317	ADE6	ADE6 CGDID:CAL0001264 COORDS:Ca21chrR_C_albicans_SC5314:1031590-1027478C, translated using codon table 12 (1370 amino acids) Uncharacterized ORF; 5-Phosphoribosylformyl glycinamidine synthetase, enzyme of adenine biosynthesis; not induced in GCN response, in contrast to the S. cerevisiae ortholog; protein only detected in stationary phase yeast-form cultures	3	3	S000003293	ADE6	S. cerevisiae Ortholog
orf19.6886		orf19.6886 CGDID:CAL0005905 COORDS:Ca21chr2_C_albicans_SC5314:1174647-1175897W, translated using codon table 12 (416 amino acids) Uncharacterized ORF; Ortholog(s) have rRNA binding activity, role in maturation of LSU-rRNA from tricistronic rRNA transcript (SSU-rRNA, 5.8S rRNA, LSU-rRNA), ribosomal large subunit export from nucleus and nucleolus localization	3	3	S000006067	NOP53	S. cerevisiae Ortholog
orf19.7522		orf19.7522 CGDID:CAL0000002 COORDS:Ca21chrR_C_albicans_SC5314:34247-33075C, translated using codon table 12 (390 amino acids) Verified ORF; Hap43p-repressed gene; mutation confers hypersensitivity to amphotericin B	3	3	S000003596	BNA3	S. cerevisiae Best hit
orf19.759	SEC21	orf19.759 CGDID:CAL0001871 COORDS:Ca21chr1_C_albicans_SC5314:1004536-1007346W, translated using codon table 12 (936 amino acids) Uncharacterized ORF; Ortholog(s) have role in ER to Golgi vesicle-mediated transport, retrograde vesicle-mediated transport, Golgi to ER and COPI vesicle coat, cytosol, endosome localization	3	3	S000005231	SEC21	S. cerevisiae Ortholog
orf19.903	GPM1	GPM1 CGDID:CAL0003574 COORDS:Ca21chr2_C_albicans_SC5314:675910-676656W, translated using codon table 12 (248 amino acids) Verified ORF; Phosphoglycerate mutase; surface protein that binds host complement Factor H and FHL-1; antigenic in murine/human infection; biofilm-, fluconazole-, or amino acid starvation (3-AT) induced, farnesol-downregulated; biofilm, Hap43p-induced	2	3	S000001635	GPM1	S. cerevisiae Ortholog
orf19.1299	RPN6	RPN6 CGDID:CAL0003109 COORDS:Ca21chr4_C_albicans_SC5314:802437-803744W, translated using codon table 12 (435 amino acids) Uncharacterized ORF; Putative 26S proteasome subunit; Hap43p-induced gene; regulated by Gcn2p and Gcn4p	2	2	S000002255	RPN6	S. cerevisiae Ortholog
orf19.1494	RAD23	RAD23 CGDID:CAL0004779 COORDS:Ca21chr2_C_albicans_SC5314:341240-342678W, translated using codon table 12 (417 amino acids) Uncharacterized ORF; Ortholog(s) have damaged DNA binding, peptide-N4-(N-acetyl-beta-glucosaminyl)asparagine amidase activity, protein binding, bridging, ubiquitin binding activity	2	2	S000000763	RAD23	S. cerevisiae Ortholog
orf19.1672		orf19.1672 CGDID:CAL0000105 COORDS:Ca21chr3_C_albicans_SC5314:375910-372245C, translated using codon table 12 (1221 amino acids) Uncharacterized ORF; Ortholog(s) have ubiquitin binding activity, role in ER to Golgi vesicle-mediated transport, retrograde vesicle-mediated transport, Golgi to ER and COPI vesicle coat localization	2	2	S000002304	COP1	S. cerevisiae Ortholog
orf19.1967		orf19.1967 CGDID:CAL0002638 COORDS:Ca21chr5_C_albicans_SC5314:224544-223938C, translated using codon table 12 (180 amino acids) Uncharacterized ORF; Ortholog(s) have structural constituent of ribosome activity and mitochondrial large ribosomal subunit localization	2	2	S000000642	IMG1	S. cerevisiae Ortholog
orf19.2014	BCY1	BCY1 CGDID:CAL0004334 COORDS:Ca21chr2_C_albicans_SC5314:179692-178316C, translated using codon table 12 (458 amino acids) Verified ORF; Protein kinase A regulatory subunit; required for nuclear localization of Tpk1p; physically interacts with Tpk1p; essential; apoptosis-regulated; bcy1 heterozygous or bcy1 tpk2 mutant has filamentous growth defect; planktonic growth-induced	2	2	S000001295	BCY1	S. cerevisiae Ortholog
orf19.2695	UBR1	UBR1 CGDID:CAL0003550 COORDS:Ca21chr4_C_albicans_SC5314:620665-615302C, translated using codon table 12 (1787 amino acids) Verified ORF; Protein similar to S. cerevisiae Ubr1p ubiquitin-protein ligase; transposon mutation affects filamentous growth	2	2	S000003416	UBR1	S. cerevisiae Ortholog
orf19.2795	LHP1	orf19.2795 CGDID:CAL0004304 COORDS:Ca21chr1_C_albicans_SC5314:1624898-1623924C, translated using codon table 12 (324 amino acids) Uncharacterized ORF; Ortholog(s) have tRNA binding activity, role in regulation of ascospore formation, regulation of conjugation with cellular fusion, tRNA 3'-trailer cleavage and nucleolus, nucleoplasm localization	2	2	S000002209	LHP1	S. cerevisiae Ortholog
orf19.3013	CDC12	CDC12 CGDID:CAL0001344 COORDS:Ca21chr1_C_albicans_SC5314:673909-672554C, translated using codon table 12 (397 amino acids) Verified ORF; Septin; essential for viability; forms ring at sites of cell division and also forms filaments in mature chlamydospore; filamentous growth induced; regulated by Nrg1p, Tup1p, tyrosol and cell density	2	2	S000001149	CDC12	S. cerevisiae Ortholog
orf19.3040	EHT1	EHT1 CGDID:CAL0001403 COORDS:Ca21chr1_C_albicans_SC5314:713038-714315W, translated using codon table 12 (425 amino acids) Uncharacterized ORF; Protein similar to <i>S. cerevisiae</i> Eht1p; transcription is induced in response to alpha pheromone in SpiderM medium; regulated by Sef1p-, Sfu1p-, and Hap43p	2	2	S000000381	EHT1	S. cerevisiae Ortholog
orf19.3168	RPN8	RPN8 CGDID:CAL0002371 COORDS:Ca21chr5_C_albicans_SC5314:455238-456230W, translated using codon table 12 (330 amino acids) Verified ORF; Putative regulatory subunit of the 26S proteasome; mutation confers hypersensitivity to amphotericin B; transcription is regulated by Mig1p; regulated by Gcn2p and Gcn4p	2	2	S000005787	RPN8	S. cerevisiae Ortholog
orf19.318		orf19.318 CGDID:CAL0004670 COORDS:Ca21chr3_C_albicans_SC5314:678438-677029C, translated using codon table 12 (469 amino acids) Uncharacterized ORF; Ortholog(s) have role in iron-sulfur cluster assembly and mitochondrial matrix localization	1	2	S000003883	IBA57	S. cerevisiae Ortholog
orf19.350	PRE9	PRE9 CGDID:CAL0004819 COORDS:Ca21chr3_C_albicans_SC5314:751676-750921C, translated using codon table 12 (251 amino acids) Verified ORF; Alpha3 (C9) subunit of the 20S proteasome; transcription is regulated by Mig1p	2	2	S000003367	PRE9	S. cerevisiae Ortholog
orf19.3590	IPP1	IPP1 CGDID:CAL0006016 COORDS:Ca21chr2_C_albicans_SC5314:1791316-1790450C, translated using codon table 12 (288 amino acids) Verified ORF; Putative inorganic pyrophosphatase; antigenic; soluble protein in hyphae; macrophage-induced protein; protein present in exponential and stationary growth phase yeast cultures; possibly an essential gene (UAU1 method); sumoylation target	2	2	S000000215	IPP1	S. cerevisiae Ortholog
orf19.3642	SUN41	SUN41 CGDID:CAL0000399 COORDS:Ca21chr6_C_albicans_SC5314:158331-159587W, translated using codon table 12 (418 amino acids) Verified ORF; Cell wall glycosidase involved in biofilm formation and cell separation; possibly secreted; hypoxia and hyphal induced; caspofungin repressed; Efg1p, Cph1p regulated; O-glycosylation, potential Kex2p substrate; 9 5' E-boxes; 5'-UTR intron;	2	2	S000005010	SUN4	S. cerevisiae Ortholog
orf19.3799		orf19.3799 CGDID:CAL0001315 COORDS:Ca21chr4_C_albicans_SC5314:1033344-1034444W, translated using codon table 12 (366 amino acids) Uncharacterized ORF; Ortholog(s) have role in endoplasmic reticulum tubular network maintenance, nuclear pore complex assembly and Golgi apparatus, cortical endoplasmic reticulum, integral to endoplasmic reticulum membrane, mitochondrion localization	2	2	S000002641	RTN1	S. cerevisiae Ortholog
orf19.3810		orf19.3810 CGDID:CAL0001938 COORDS:Ca21chr4_C_albicans_SC5314:1011783-1012754W, translated using codon table 12 (323 amino acids) Uncharacterized ORF; Ortholog(s) have methylenetetrahydrofolate dehydrogenase (NAD+) activity, role in folic acid-containing compound biosynthetic process, one-carbon metabolic process, purine nucleobase biosynthetic process and cytosol, nucleus localization	2	2	S000001788	MTD1	S. cerevisiae Ortholog
orf19.3829	PHR1	PHR1 CGDID:CAL0002002 COORDS:Ca21chr4_C_albicans_SC5314:972261-970615C, translated using codon table 12 (548 amino acids) Verified ORF; Glycosidase of cell surface; may act on cell-wall beta-1,3-glucan prior to beta-1,6-glucan linkage; E169 and E270 at active site; role in systemic but not vaginal virulence (neutral, not low pH); high pH or filamentation induced	2	2	S000004924	GAS1	S. cerevisiae Best hit
orf19.3870	ADE13	ADE13 CGDID:CAL0002147 COORDS:Ca21chrR_C_albicans_SC5314:1320356-1318908C, translated using codon table 12 (482 amino acids) Uncharacterized ORF; Adenylosuccinate lyase; enzyme of adenine biosynthesis; soluble protein in hyphae; not induced during GCN response, in contrast to the S. cerevisiae ortholog; repressed by nitric oxide	2	2	S000004351	ADE13	S. cerevisiae Ortholog
orf19.3888	PGI1	PGI1 CGDID:CAL0002184 COORDS:Ca21chrR_C_albicans_SC5314:1344847-1343195C, translated using codon table 12 (550 amino acids) Uncharacterized ORF; Putative glucose-6-phosphate isomerase, enzyme of glycolysis; antigenic in human; Efg1p-regulated; induced in biofilm, upon adherence to polystyrene; downregulated by human neutrophils, upon phagocytosis	2	2	S000000400	PGI1	S. cerevisiae Ortholog
orf19.3967	PFK1	PFK1 CGDID:CAL0003055 COORDS:Ca21chr5_C_albicans_SC5314:1041235-1044198W, translated using codon table 12 (987 amino acids) Verified ORF; Phosphofructokinase alpha subinit, Pfk1p-Pfk2p heteromultimer; activated by fructose 2,6-bisphosphate, AMP, inhibited by ATP; activity reduced on hyphal induction; phagocytosis-downregulated; fluconazole-induced; biofilm-induced	2	2	S000003472	PFK1	S. cerevisiae Ortholog
orf19.4021	Uncharacterized	orf19.4021 CGDID:CAL0004718 COORDS:Ca21chr5_C_albicans_SC5314:1150168-1149257C, translated using codon table 12 (303 amino acids) Uncharacterized ORF; Ortholog of <i>C. parapsilosis CDC317</i> : CPAR2_100250, <i>Debaryomyces hansenii CBS767</i> : DEHA2D13992g, <i>Candida dubliniensis CD36 </i> : CD36_54870 and <i>Pichia stipitis Pignal</i> : PICST_40400	2	2		Cd36_54870	C. dubliniensis CD36 ortholog
orf19.4236	RET2	RET2 CGDID:CAL0000185 COORDS:Ca21chr5_C_albicans_SC5314:511369-509648C, translated using codon table 12 (573 amino acids) Uncharacterized ORF; Protein that interacts with Crk1p in the two-hybrid system; potential ortholog of S. cerevisiae Ret2p	2	2	S000001947	RET2	S. cerevisiae Ortholog
orf19.4393	CIT1	CIT1 CGDID:CAL0001178 COORDS:Ca21chrR_C_albicans_SC5314:777837-779333W, translated using codon table 12 (467 amino acids) Verified ORF; Citrate synthase; soluble in hyphae; expression greater in high iron; upregulated by phagocytosis, biofilm growth; Hog1p-downregulated; Efg1p-regulated under yeast, not hyphal growth conditions; present in exponential and stationary phase	2	2	S000005284	CIT1	S. cerevisiae Ortholog
orf19.4413	CMD1	CMD1 CGDID:CAL0001750 COORDS:Ca21chr4_C_albicans_SC5314:1338201-1338872W, translated using codon table 12 (149 amino acids) Verified ORF; Calmodulin; calmodulin inhibitors cause a defect in hyphal growth; not transcriptionally regulated by yeast-hyphal transition; mutation confers hypersensitivity to cytochalasin D and high concentrations of tunicamycin; gene has intron	2	2	S000000313	CMD1	S. cerevisiae Ortholog
orf19.4451	RIA1	RIA1 CGDID:CAL0001869 COORDS:Ca21chr1_C_albicans_SC5314:1534645-1531511C, translated using codon table 12 (1044 amino acids) Uncharacterized ORF; Putative translation elongation factor; genes encoding ribosomal subunits, translation factors, and tRNA synthetases are downregulated upon phagocytosis by murine macrophage	2	2	S000005107	RIA1	S. cerevisiae Ortholog
orf19.4704	ARO1	ARO1 CGDID:CAL0004346 COORDS:Ca21chr4_C_albicans_SC5314:159251-163906W, translated using codon table 12 (1551 amino acids) Uncharacterized ORF; Putative pentafunctional arom enzyme; fungal-specific (no human or murine homolog); Gcn2p-, Gcn4p-regulated	2	2	S000002534	ARO1	S. cerevisiae Ortholog
orf19.4939	MON2	orf19.4939 CGDID:CAL0006288 COORDS:Ca21chr1_C_albicans_SC5314:2866254-2861350C, translated using codon table 12 (1634 amino acids) Uncharacterized ORF; Ortholog(s) have guanyl-nucleotide exchange factor activity, role in Golgi to endosome transport, endocytosis, protein targeting to vacuole and Golgi apparatus, cytosol, endosome, extrinsic to membrane, trans-Golgi network localization	1	2	S000005241	MON2	S. cerevisiae Ortholog
orf19.498		orf19.498 CGDID:CAL0005880 COORDS:Ca21chrR_C_albicans_SC5314:928322-929707W, translated using codon table 12 (461 amino acids) Uncharacterized ORF; Putative mitochondrial ribosomal component of the small subunit; possibly an essential gene, disruptants not obtained by UAU1 method	2	2	S000005081	NAM9	S. cerevisiae Ortholog
orf19.5645	MET15	MET15 CGDID:CAL0000641 COORDS:Ca21chr4_C_albicans_SC5314:31982-30660C, translated using codon table 12 (440 amino acids) Verified ORF; O-acetylhomoserine O-acetylserine sulfhydrylase; involved in sulfur amino acid biosynthesis; immunogenic; Hog1p, biofilm, possibly adherence-induced; brown colony color of homozygous mutant in Pb(2+) medium is visual selection marker	2	2	S000004294	MET17	S. cerevisiae Ortholog
orf19.5747		orf19.5747 CGDID:CAL0001448 COORDS:Ca21chr6_C_albicans_SC5314:808842-807460C, translated using codon table 12 (460 amino acids) Uncharacterized ORF; Ortholog(s) have structural constituent of ribosome activity and mitochondrial small ribosomal subunit localization	2	2	S000000996	MRP4	S. cerevisiae Ortholog
orf19.5906	ADE2	ADE2 CGDID:CAL0003241 COORDS:Ca21chr3_C_albicans_SC5314:945230-943524C, translated using codon table 12 (568 amino acids) Verified ORF; Phosphoribosylaminoimadazole carboxylase; role in adenine biosynthesis; required for normal growth and virulence in immunosuppressed mouse infection; not induced in GCN response, in contrast to S. cerevisiae ADE2; stationary phase-enriched	2	2	S000005654	ADE2	S. cerevisiae Ortholog
orf19.6152	Uncharacterized	orf19.6152 CGDID:CAL0006044 COORDS:Ca21chrR_C_albicans_SC5314:1569226-1570809W, translated using codon table 12 (527 amino acids) Uncharacterized ORF; Ortholog of <i>C. parapsilosis CDC317</i> : CPAR2_205930, <i>Candida tenuis NRRL Y-1498</i> : CANTEDRAFT_115846, <i>Debaryomyces hansenii CBS767</i> : DEHA2E06072g and <i>Candida dubliniensis CD36 </i> : CD36_32830	1	2		Cd36_32830	C. dubliniensis CD36 ortholog
orf19.6213	SUI2	SUI2 CGDID:CAL0000442 COORDS:Ca21chr1_C_albicans_SC5314:1484830-1485732W, translated using codon table 12 (300 amino acids) Uncharacterized ORF; Translation initiation factor eIF2, alpha chain; genes encoding ribosomal subunits, translation factors, and tRNA synthetases are downregulated upon phagocytosis by murine macrophage; stationary phase enriched protein	2	2	S000003767	SUI2	S. cerevisiae Ortholog
orf19.6229	CAT1	CAT1 CGDID:CAL0000462 COORDS:Ca21chr1_C_albicans_SC5314:1453415-1454872W, translated using codon table 12 (485 amino acids) Verified ORF; Catalase; resistance to oxidative stress, neutrophils, peroxide; role in virulence; regulated by iron, ciclopirox, fluconazole, carbon source, pH, Rim101p, Ssn6p, Hog1p, Hap43p, Sfu1p, Sef1p, farnesol, core stress response	2	2	S000002664	CTA1	S. cerevisiae Ortholog
orf19.6345	RPG1A	RPG1A CGDID:CAL0001323 COORDS:Ca21chr1_C_albicans_SC5314:2782583-2785375W, translated using codon table 12 (930 amino acids) Verified ORF; Putative translation initiation factor; mutation confers hypersensitivity to roridin A and verrucarin A; genes encoding ribosomal subunits, translation factors, and tRNA synthetases are downregulated upon phagocytosis by murine macrophage	2	2	S000000283	RPG1	S. cerevisiae Ortholog
orf19.6382		orf19.6382 CGDID:CAL0001399 COORDS:Ca21chrR_C_albicans_SC5314:1783213-1778741C, translated using codon table 12 (1490 amino acids) Uncharacterized ORF; Putative MRP/CFTR-subfamily ABC transporter; member of multidrug resistance-associated protein (MRP) subfamily of ABC family; similar to S. cerevisiae Bpt1p	1	2	S000003938	BPT1	S. cerevisiae Ortholog
orf19.6472	CYP1	CYP1 CGDID:CAL0002277 COORDS:Ca21chr7_C_albicans_SC5314:519625-519137C, translated using codon table 12 (162 amino acids) Verified ORF; Peptidyl-prolyl cis-trans isomerase; cyclosporin A sensitive activity; soluble in hyphae; biofilm induced, macrophage-induced protein; downregulated upon treatment of biofilm with farnesol; present in exponential and stationary phase cells	2	2	S000002562	CPR1	S. cerevisiae Ortholog
orf19.6724	FUM12	FUM12 CGDID:CAL0004792 COORDS:Ca21chr3_C_albicans_SC5314:1743277-1741745C, translated using codon table 12 (510 amino acids) Uncharacterized ORF; Putative fumarate hydratase, enzyme of citric acid cycle; fluconazole-downregulated; downregulated by Efg1p; transcriptionally regulated by iron; expression greater in high iron; protein present in exponential and stationary growth phase	2	2	S000006183	FUM1	S. cerevisiae Best hit
orf19.6909		orf19.6909 CGDID:CAL0000135 COORDS:Ca21chr7_C_albicans_SC5314:263354-263860W, translated using codon table 12 (168 amino acids) Uncharacterized ORF; Ortholog(s) have TFIIH-class transcription factor binding, TFIIH-class transcription factor recruiting transcription factor activity	1	2	S000004718	MED11	S. cerevisiae Ortholog
orf19.7076	GBP2	GBP2 CGDID:CAL0002144 COORDS:Ca21chr7_C_albicans_SC5314:74332-72658C, translated using codon table 12 (436 amino acids) Uncharacterized ORF; Putative single-strand telomeric DNA-binding protein; protein level decreases in stationary phase cultures	2	2	S000000517	GBP2	S. cerevisiae Ortholog
orf19.7397.3		orf19.7397.3 CGDID:CAL0126161 COORDS:Ca21chr3_C_albicans_SC5314:1405127-1404336C, translated using codon table 12 (263 amino acids) Uncharacterized ORF; Predicted ORF identical to orf19.7420	2	2	S000001100	MED6	S. cerevisiae Best hit
orf19.7424	NSA2	NSA2 CGDID:CAL0005489 COORDS:Ca21chr3_C_albicans_SC5314:1457022-1457807W, translated using codon table 12 (261 amino acids) Uncharacterized ORF; Putative protein constituent of 66S pre-ribosomal particles; Hap43p-induced gene; decreased expression in response to prostaglandins	2	2	S000000928	NSA2	S. cerevisiae Ortholog
orf19.754	YBN5	YBN5 CGDID:CAL0001864 COORDS:Ca21chr1_C_albicans_SC5314:1015852-1017042W, translated using codon table 12 (396 amino acids) Uncharacterized ORF; Ortholog(s) have ATPase activity and cytosol, nucleus localization	2	2	S000000229	OLA1	S. cerevisiae Ortholog
orf19.7548	MED21	MED21 CGDID:CAL0000060 COORDS:Ca21chrR_C_albicans_SC5314:2073450-2073986W, translated using codon table 12 (178 amino acids) Uncharacterized ORF; Ortholog(s) have RNA polymerase II repressing transcription factor binding, RNA polymerase II transcription coactivator activity, RNA polymerase II transcription corepressor activity	2	2	S000002716	SRB7	S. cerevisiae Ortholog
orf19.7602	AHA1	orf19.7602 CGDID:CAL0000794 COORDS:Ca21chrR_C_albicans_SC5314:2190483-2189443C, translated using codon table 12 (346 amino acids) Uncharacterized ORF; Putative Hsp90p co-chaperone; Hap43p-repressed gene; heavy metal (cadmium) stress-induced; oxidative stress-induced via Cap1p	2	2	S000002622	AHA1	S. cerevisiae Ortholog
orf19.7613	HCR1	HCR1 CGDID:CAL0000821 COORDS:Ca21chrR_C_albicans_SC5314:2214260-2215117W, translated using codon table 12 (285 amino acids) Uncharacterized ORF; Putative translation initiation factor; genes encoding ribosomal subunits, translation factors, and tRNA synthetases are downregulated upon phagocytosis by murine macrophage	2	2	S000004182	HCR1	S. cerevisiae Ortholog
orf19.2711.1	MED20	MED20 CGDID:CAF0006963 COORDS:Ca21chr4_C_albicans_SC5314:592276-591485C, translated using codon table 12 (237 amino acids) Verified ORF; Subunit of the RNA polymerase II mediator complex; involved in control of filamentous growth and biofilm formation	1	1	S000001083	SRB2	S. cerevisiae Ortholog
orf19.3324	TIF	TIF CGDID:CAL0004095 COORDS:Ca21chr1_C_albicans_SC5314:264681-263488C, translated using codon table 12 (397 amino acids) Uncharacterized ORF; Translation initiation factor; upregulated in highly virulent strain compared to less virulent strain; antigenic in human; flucytosine induced; translation-related genes are downregulated upon phagocytosis	1	1	S000003674	TIF2	S. cerevisiae Ortholog
orf19.5268	MED10	MED10 CGDID:CAL0003598 COORDS:Ca21chr1_C_albicans_SC5314:2621014-2621526W, translated using codon table 12 (170 amino acids) Uncharacterized ORF; RNA polymerase II mediator complex subunit; possibly an essential gene, disruptants not obtained by UAU1 method	1	1	S000006372	NUT2	S. cerevisiae Ortholog
orf19.6294	MYO1	MYO1 CGDID:CAL0000620 COORDS:Ca21chr5_C_albicans_SC5314:368537-362691C, translated using codon table 12 (1948 amino acids) Verified ORF; Component of actomyosin ring at neck of newly-emerged bud	1	1	S000001065	MYO1	S. cerevisiae Ortholog
orf19.6434	PEX19	PEX19 CGDID:CAL0002188 COORDS:Ca21chrR_C_albicans_SC5314:1855300-1854302C, translated using codon table 12 (332 amino acids) Uncharacterized ORF; Ortholog(s) have peroxisome membrane targeting sequence binding activity	1	1	S000002223	PEX19	S. cerevisiae Ortholog
