# Supplementary material for: A Functional Portrait of Med7 and the Mediator Complex in Candida albicans
Source: PLoS Genet. 2014 Nov 6;10(11):e1004770. doi: 10.1371/journal.pgen.1004770 (PMC4222720; doi:10.1371/journal.pgen.1004770)
Supplement: Table S3 — Genes regulated in med7 Grace mutant in yeast condition by microarray. (XLSX) [file pgen.1004770.s008.xlsx]

## Sheet: Med7 quantarray Volcano Plot an
	Systematic	Normalized Med7	t-test P-value	Common	Synonyms	Description	Product	GO biological process	GO molecular function
Up regulated genes	orf19.3117	8.784	0.0017573	CSA2	orf19.10631|IPF24214.1|IPF12297.1|Contig4-2438_0005|Contig4-2438_0006|Contig4-2438_0007|orf6.6928|orf6.6926|CA4394|orf19.3119|CaO19.10629|CRW1|CaO19.3117|IPF12297	Predicted ORF in Assemblies 19, 20 and 21; downregulated by Rim101p at pH 8; regulated by Tsa1p, Tsa1Bp in minimal media at 37 deg; induced by ketoconazole and nitric oxide
	orf19.1264	6.48161	0.00418727	CFL2	orf19.8849|orf6.5731|FRE2|IPF26059.1|IPF8512.2|CFL97|Contig4-2968_0010|Contig4-2968_0011|CA3461|CaO19.8849|CaO19.1264	Iron utilization protein; similar to an S. cerevisiae oxidoreductase, Ynr060Wp; regulated by Sfu1p, Nrg1p, Tup1p, Rim101p; alkaline, low iron, fluphenazine, ciclopirox olamine, flucytosine, induced; caspofungin, amphotericin B repressed		GO:0006879 cellular iron ion homeostasis | GO:0015892 siderophore-iron transport |	GO:0000293 ferric-chelate reductase activity |
	orf19.1239	5.82581	0.0105769		orf19.8824|IPF12540.1|IPF29520.1|Contig4-2139_0003|orf6.5078|CA2974|CaO19.1239|CaO19.8824|IPF12540	Predicted ORF in Assemblies 19, 20 and 21; exogenously expressed protein is a substrate for Kex2p processing in vitro; fluconazole-downregulated; possibly spurious ORF (Annotation Working Group prediction)
	orf19.2460	5.10521	0.0133659		orf19.9997|IPF6696.2|IPF18403.2|Contig4-2709_0008|orf6.3562|orf6.4975|CA1873|CaO19.2460|IPF6696	Predicted ORF in Assemblies 19, 20 and 21; exogenously expressed protein is a substrate for Kex2p processing in vitro; transcription is repressed in response to alpha pheromone in SpiderM medium
	orf19.7608	5.09624	0.0169936		IPF650.1|Contig4-3108_0053|orf6.8956|CA6007|CaO19.7608|IPF650	Predicted ORF in Assemblies 19, 20 and 21; fluconazole-downregulated; possibly spurious ORF (Annotation Working Group prediction)
	orf19.5716	4.96354	0.00114628	SAP4	orf19.13139|IPF21464.1|IPF8099.1|Contig4-2038_0003|orf6.3803|CA2055|CaO19.13139|CaO19.5716	Secreted aspartyl proteinase; sap4 sap5 sap6 triple mutant has defects in systemic virulence (mouse, guinea pig), survival in macrophage, and protein utilization for nitrogen; expressed during mucosal and systemic infections, oral carriage		GO:0030163 protein catabolic process | GO:0009405 pathogenesis | GO:0006807 nitrogen compound metabolic process | GO:0044270 nitrogen compound catabolic process | GO:0044406 adhesion to host | GO:0020012 evasion or tolerance of host immune response |	GO:0004190 aspartic-type endopeptidase activity |
	orf19.1321	3.56818	9.65452e-05	HWP1	orf19.8901|ECE2|IPF26012.1|IPF12916.1|Contig4-2436_0002|orf6.4883|CA2825|CaO19.8901|CaO19.1321	Hyphal cell wall protein; covalently crosslinked to epithelial cells by host transglutaminase; opaque- and a-specific, alpha-factor induced; at MTLa side of conjugation tube; assessment of virulence role complicated by URA3 effects		GO:0009405 pathogenesis | GO:0030448 hyphal growth | GO:0044406 adhesion to host | GO:0007124 pseudohyphal growth | GO:0001403 invasive growth in response to glucose limitation | GO:0030447 filamentous growth | GO:0044011 single-species biofilm formation on inanimate substrate | GO:0031505 fungal-type cell wall organization |
	orf19.1327	3.06318	0.00627842	RBT1	orf19.8907|orf19.10892|ECE99|IPF19252.2|IPF15385.2|IPF23893.1|IPF16136.1|Contig4-2768_0006|orf6.4889|orf6.489|orf6.2929|CA2830|orf19.3384|CaO19.1327|RBT99	Putative cell wall protein with similarity to Hwp1p, required for virulence; predicted to be cell-wall attached and glycosylated; Tup1p repressed; serum, hyphal and alkaline induced; farnesol, alpha factor induced; Rfg1p-, Rim101p-regulated		GO:0009405 pathogenesis | GO:0031505 fungal-type cell wall organization |
	orf19.5063	2.57409	2.71748e-05		orf19.12529|IPF17932.1|IPF13493.1|Contig4-1378_0002|Contig4-1944_0005|orf6.1609|orf6.468|CA0586|CaO19.5063|IPF13493	Predicted ORF in Assemblies 19, 20 and 21; ciclopirox olamine induced; regulated by Ssn6p; induced by nitric oxide in yhb1 mutant
	orf19.1932	2.48549	0.000625848	CFL4	orf19.9488|orf6.292|FRE5|FRE32|IPF9791.2|IPF19355.2|CFL94|Contig4-2583_0010|orf6.5606|CA3363|CaO19.1932	Similar to ferric reductase, C-terminal region; expression greater in low iron; transcription is negatively regulated by Sfu1p; ciclopirox olamine induced; shows colony morphology-related gene regulation by Ssn6p		GO:0015892 siderophore-iron transport |	GO:0000293 ferric-chelate reductase activity |
	orf19.5635	2.48042	0.00172578	PGA7	orf19.13080|IPF21547.1|IPF12101.1|CRW3|Contig4-1570_0002|orf6.4504|CA2557|CaO19.5635|CaO19.13080|IPF12101	Protein described as a putative precursor of a hyphal surface antigen; putative GPI-anchor; induced by ciclopirox olamine, ketoconazole, or by Rim101p at pH 8; regulated during planktonic growth; induced during cell wall regeneration
	orf19.7219	2.47714	0.00737556	FTR1	orf6.8119|IPF868.1|Contig4-3043_0004|CA5345|CaO19.7219	High-affinity iron permease (ferric citrate, ferrioxamines E or B, transferrin); required for mouse virulence, low-iron growth; iron, amphotericin B, caspofungin, ciclopirox, Hog1p regulated; complements S. cerevisiae ftr1 iron transport		GO:0009405 pathogenesis | GO:0006826 iron ion transport | GO:0006827 high-affinity iron ion transport | GO:0010106 cellular response to iron ion starvation | GO:0033215 iron assimilation by reduction and transport |	GO:0005506 iron ion binding | GO:0005381 iron ion transmembrane transporter activity | GO:0015093 ferrous iron transmembrane transporter activity |
	orf19.3384	2.35407	0.00210184		orf19.10892|IPF23893.1|IPF16136.1|Contig4-2768_0006|orf6.2929|RBT1|CaO19.10892|HWP98|CaO19.3384	Putative cell wall protein with C-terminal similarity to Hwp1p; alkaline upregulated; alpha factor induced; Rim101p-regulated; merged with orf19.1327 in Assembly 20
	orf19.7114	2.32784	0.0376575	CSA1	orf6.8439|WAP1|IPF5641.1|Contig4-2995_0015|CA5585|CaJ7.0015|CaO19_7114|CaJ7_0015|CaO19.7114	Surface antigen on elongating hyphae and buds; no obvious hyphal defects in mutant; strain variation in number of repeat domains; upregulated in filaments; alkaline upregulated by Rim101p; ciclopirox induced; Efg1p- and Cph1p-regulated		GO:0006879 cellular iron ion homeostasis | GO:0044011 single-species biofilm formation on inanimate substrate |	GO:0020037 heme binding |
	orf19.3740	2.32686	0.00487294	PGA23	orf19.11225|orf6.5470|IPF4724.1|IPF19822.2|Contig4-3070_0007|orf6.83|CA3253|PGR23|SLP99|CaO19.3740|IPF4724	Putative GPI-anchored protein of unknown function; transcription is negatively regulated by Rim101p; regulated by Cyr1p; shows colony morphology-related gene regulation by Ssn6p		GO:0042493 response to drug |
	orf19.1690	2.27852	0.00646843	TOS1	orf19.9258|IPF25628.1|IPF6517.2|Contig4-2909_0012|orf6.4149|CA2303|CaO19.1690	Protein described as similar to alpha agglutinin anchor subunit; exogenously expressed protein is a substrate for Kex2p processing in vitro; fluconazole-induced; transcription is induced in response to alpha pheromone in SpiderM medium		GO:0042493 response to drug |
	orf19.1415	2.26918	0.0197338	FRE10	orf19.8991|CFL95|FRE1|RBT2|IPF25902.1|IPF6709.2|Contig4-2963_0017|orf6.6384|CA3957|CaO19.1415|CaO19.8991	Major cell-surface ferric reductase under low-iron conditions; 7 transmembrane regions and a secretion signal predicted; repressed by Tup1p, Rim101p, Ssn6p, Hog1p, caspofungin; ciclopirox olamine induced; not required for filamentous growth		GO:0006826 iron ion transport | GO:0015892 siderophore-iron transport |	GO:0000293 ferric-chelate reductase activity | GO:0016722 oxidoreductase activity, oxidizing metal ions | GO:0016491 oxidoreductase activity |
	orf19.3751	2.20824	0.000633277		orf19.11235|IPF23518.1|IPF12811.2|Contig4-2818_0016|orf6.4215|CA2348|CaO19.11235|CaO19.3751|IPF12811	Predicted ORF in Assemblies 19, 20 and 21		GO:0031578 mitotic cell cycle spindle orientation checkpoint |	GO:0004672 protein kinase activity |
	orf19.4975	2.20074	0.00900246	HYR1	orf19.12440|Contig4-2860_0006|GPX1|IPF19734.1|IPF19516.2|orf6.3143|orf6.857|CA1576|CaO19.4975|CA0557|HYR1.53|IPF7957.2	Nonessential, GPI anchored, predicted cell wall protein; macrophage-induced protein; induced in hyphae; induction associated with azole resistance; regulated by Rfg1p, Efg1p, Nrg1p, Tup1p, Cyr1p
	orf19.532	2.17354	0.00108201	RBR2	orf19.8165|orf6.6744|PGA21|IPF26816.1|IPF4303.2|Contig4-2736_0002|CA4245|CaO19.532|IPF4303	Cell wall protein; expression is repressed by Rim101p; expression is regulated upon white-opaque switching; transcription is repressed in response to alpha pheromone in SpiderM medium; macrophage-induced gene		GO:0007047 cell wall organization |	GO:0005199 structural constituent of cell wall |
	orf19.5760	2.01213	0.0321517	IHD1	orf19.13183|PGA36|IPF21466.1|IPF10662.2|Contig4-2056_0002|orf6.6198|orf6.6197|YMR317|CA3827|orf19.5761|CaO19.13183|CaO19.5760|IPF10662	Putative GPI-anchored protein of unknown function; alkaline upregulated; greater transcription in hyphal form than yeast form; regulated by Nrg1p, Rfg1p, Tup1p; regulated by Tsa1p, Tsa1Bp in minimal media at 37; not essential for viability
	orf19.4328	1.99249	0.0165418	CCC2	orf19.11803|orf6.3258|IPF23037.1|IPF12705.2|CA1655|CaO19.4328|CaO19.11803	Copper-transporting P-type ATPase of Golgi; required for wild-type iron assimilation (indirect effect via Fet3p); induced by iron starvation, ciclopirox olamine; caspofungin repressed; not required for virulence in mouse systemic infection		GO:0006825 copper ion transport | GO:0006879 cellular iron ion homeostasis | GO:0015680 intracellular copper ion transport | GO:0055085 transmembrane transport |	GO:0005375 copper ion transmembrane transporter activity | GO:0015662 ATPase activity, coupled to transmembrane movement of ions, phosphorylative mechanism | GO:0004008 copper-exporting ATPase activity | GO:0019829 cation-transporting ATPase activity | GO:0005507 copper ion binding |
	orf19.176	1.9913	0.00166141	OPT4	orf19.11202|orf19.7809|IPF27144.1|IPF18680.1|IPF12066.2|IPF23532.1|IPF18818.2|orf6.2912|orf6.1364|orf6.4217|orf6.5478|orf6.2195|CA0442|orf19.3718|orf19.2292|OPT232|CaO19.176|CaO19.7809	Oligopeptide transporter; detected at germ tube plasma membrane by mass spectrometry; transcriptionally induced upon phagocytosis by macrophage; fungal-specific (no human or murine homolog); merged with orf19.2292 in Assembly 20		GO:0006857 oligopeptide transport | GO:0019740 nitrogen utilization |	GO:0015198 oligopeptide transporter activity |
	orf19.893	1.98128	0.00986609	PGA17	orf19.8512|IPF26415.1|IPF3674.2|Contig4-3099_0006|orf6.7284|CA4679|CaO19.8512|CaO19.893|IPF3674	Putative GPI-anchored protein of unknown function; exogenously expressed protein is a substrate for Kex2p processing in vitro; transcription is repressed in response to alpha pheromone in SpiderM medium; macrophage-induced gene
	orf19.7585	1.96192	0.0296979	INO1	IPF904.1|Contig4-3105_0074|orf6.8933|CA5986|CaO19.7585	Inositol-1-phosphate synthase; enzyme of inositol biosynthesis; antigenic in human; repressed by farnesol (in biofilm) or caspofungin; regulated during planktonic growth; upstream inositol/choline regulatory element; glycosylation predicted		GO:0006021 inositol biosynthetic process |	GO:0004512 inositol-3-phosphate synthase activity |
	orf19.6784	1.93565	0.0215293	PGA32	orf19.14076|orf6.8847|IPF20370.1|IPF8930.1|Contig4-2621_0005|CA5921|CaO19.6784|CaO19.14076|IPF8930	Putative GPI-anchored protein of unknown function; transcriptionally regulated by iron; expression greater in high iron		GO:0007047 cell wall organization |
	orf19.5178	1.92853	0.00871673	ERG5	orf19.12645|IPF22052.1|IPF5398.1|Contig4-2348_0004|orf6.6958|CA4418|CaJ7.0323|CaO19.12645|CaO19.5178|CaO19_5178|CaJ7_0323	Putative C-22 sterol desaturase; fungal C-22 sterol desaturases are cytochrome P450 enzymes of ergosterol biosynthesis, catalyze formation of the C-22(23) double bond in the sterol side chain; transposon mutation affects filamentous growth		GO:0006696 ergosterol biosynthetic process | GO:0030447 filamentous growth |	GO:0000249 C-22 sterol desaturase activity |
	orf19.5799	1.92338	0.039111		orf19.13221|IPF21383.1|IPF20010.1|Contig4-3045_0009|orf6.6633|CA4154|CaO19.13221|CaO19.5799|IPF20010	Predicted ORF in Assemblies 19, 20 and 21
	orf19.3682	1.89984	0.0124383	CWH8	orf19.11166|IPF23608.1|IPF10381.2|Contig4-2750_0005|orf6.2497|CA1146|CaO19.11166|CAX4|CaO19.3682	Putative dolichyl pyrophosphate (Dol-P-P) phosphatase; ketoconazole-induced; expression is increased in a fluconazole-resistant isolate; clade-associated gene expression		GO:0008610 lipid biosynthetic process | GO:0006487 protein amino acid N-linked glycosylation |	GO:0016462 pyrophosphatase activity | GO:0047874 dolichyldiphosphatase activity |
	orf19.5032	1.89543	0.0136771	SIM1	orf19.12499|IPF22273.1|IPF10421.1|Contig4-2686_0006|orf6.7977|SUN42|CA5232|CaO19.5032|UTH1|CaO19.12499	Protein involved in cell wall maintenance, redundant with Sun41p; described as a DNA replication regulator; produced under vaginal conditions; macrophage-downregulated gene; transcription is negatively regulated by Rim101p, Cyr1p, Ras1p		GO:0006275 regulation of DNA replication | GO:0007049 cell cycle | GO:0007047 cell wall organization | GO:0000422 mitochondrion degradation |
	orf19.5801	1.88367	0.00769791	RNR21	orf19.13223|IPF21396.1|IPF10991.2|Contig4-3045_0013|orf6.6635|CA4155|RNR2|CaO19.5801|CaO19.13223	Protein described as similar to ribonucleoside-diphosphate reductase; regulated by tyrosol and cell density; transcription is upregulated in response to treatment with ciclopirox olamine; fluconazole or flucytosine induced		GO:0006260 DNA replication | GO:0009263 deoxyribonucleotide biosynthetic process |	GO:0004748 ribonucleoside-diphosphate reductase activity |
	orf19.3642	1.86904	0.00852328	SUN41	orf19.11124|orf6.2071|IPF23637.1|IPF14577.2|Contig4-2119_0002|CA0883|SUN4|CaO19.3642|CaO19.11124	Putative cell wall glycosidase involved in biofilm formation; required for cell separation; hyphal induced; caspofungin repressed; Efg1p, Cph1p regulated; O-glycosylation, potential Kex2p substrate; 9 5' E-boxes; 5'-UTR intron		GO:0009405 pathogenesis | GO:0042710 biofilm formation | GO:0044406 adhesion to host | GO:0007047 cell wall organization | GO:0000920 cell separation during cytokinesis |
	orf19.6336	1.86385	0.00369802	PGA25	orf19.7542|IPF5723.1|IPF5720.1|Contig4-3048_0011|orf6.5522|orf6.5529|CA3295|CaO19.6336|IPF5723|CA3296|IPF5723.exon2|IPF5723.exon1	Putative GPI-anchored protein of unknown function; fluconazole-downregulated
	orf19.4688	1.84152	0.000148335	DAG7	orf19.12157|IPF14119.1|IPF28307.1|Contig4-2733_0007|orf6.1768|CA0689|CaO19.4688|CaO19.12157|IPF14119	Predicted ORF in Assemblies 19, 20 and 21; mutation confers hypersensitivity to toxic ergosterol analog; a-specific transcription; alpha-factor induced		GO:0042493 response to drug |
	orf19.922	1.80074	0.00209421	ERG11	orf19.8538|ERG16|CYP51|P45014DM|orf6.98|orf6.1245|L1A1|IPF19860.2|IPF8427.2|Contig4-2692_0009|orf6.2866|CA1387|CaO19.922	Lanosterol 14-alpha-demethylase, member of cytochrome P450 family that functions in ergosterol biosynthesis; target of azole antifungals; may contribute to drug resistance; azole- or biofilm-induced; subject to hypoxic regulation		GO:0042493 response to drug | GO:0006696 ergosterol biosynthetic process | GO:0001766 membrane raft polarization |	GO:0008398 sterol 14-demethylase activity | GO:0008144 drug binding |
	orf19.2777	1.78708	0.0330272		orf19.10293|IPF24622.1|IPF6516.2|orf6.6575|CaO19.10293|CaO19.2777	Predicted ORF from Assembly 19; removed from Assembly 20
	orf19.2457	1.75647	0.0221812		orf19.9993|IPF15822.2|IPF19473.2|orf6.34|orf6.3558|CA1869|CaO19.2457|IPF15822	Predicted ORF in Assemblies 19, 20 and 21
	orf19.7542	1.75365	0.0175085	PGA25	orf19.7542	Putative GPI-anchored adhesin-like protein; fluconazole-downregulated; induced in oralpharyngeal candidasis; Spider biofilm induced (1, 2, 3, 4, 5)
	orf19.1559	1.73167	0.00772696	HOM2	orf19.9132|IPF7136.1|IPF29412.1|Contig4-2824_0011|orf6.6416|CA3984|CaO19.1559	Putative aspartate-semialdehyde dehydrogenase; fungal-specific (no human or murine homolog); ketoconazole-repressed		GO:0006566 threonine metabolic process | GO:0006555 methionine metabolic process | GO:0042493 response to drug |	GO:0004073 aspartate-semialdehyde dehydrogenase activity |
	orf19.535	1.70335	0.0228475	RBR1	orf19.8168|orf6.6747|PGA20|orf6.450|IPF4300.3|IPF4299.2|Contig4-2736_0005|Contig4-2736_0006|CA4246|CaO19.535|IPF4299	Glycosylphosphatidylinositol (GPI)-anchored cell wall protein required for filamentous growth at acidic pH; expression is repressed by Rim101p and activated by Nrg1p
	orf19.1490	1.65364	0.00610572	MSB2	orf19.9067|IPF25849.1|IPF6003.1|Contig4-2801_0007|orf6.2804|CA1345|CaO19.9067|CaO19.1490|IPF6003	Mucin family member, possible sensor of cell wall damage; required for Cek1p phosphorylation in response to cell wall stress; transcription is negatively regulated by Rim101p		GO:0007232 osmosensory signaling pathway via Sho1 osmosensor | GO:0001402 signal transduction during filamentous growth | GO:0030010 establishment of cell polarity | GO:0006972 hyperosmotic response | GO:0090033 positive regulation of filamentous growth | GO:0007047 cell wall organization |	GO:0005034 osmosensor activity |
	orf19.4966	1.65027	0.00767487		orf19.12431|IPF16755|IPF22217.1|IPF16755.2|Contig4-2421_0001|orf6.2839|YPR021C|CA1367|AGC1|CaO19.4966|CaO19.12431	Protein not essential for viability; transcription is alkaline upregulated		GO:0044271 nitrogen compound biosynthetic process | GO:0015813 L-glutamate transport | GO:0015810 aspartate transport |	GO:0015297 antiporter activity | GO:0015183 L-aspartate transmembrane transporter activity | GO:0015292 uniporter activity | GO:0005313 L-glutamate transmembrane transporter activity |
	orf19.2501	1.62998	0.0264213	FLC1	orf19.10037|IPF17613.3|IPF4012.2|Contig4-2453_0003|orf6.2324|orf6.6182|CA1039|BOP1|CFP2|CaO19.2501|IPF4012	Protein involved in heme uptake; putative FAD transporter, similar to S. cerevisiae Flc1p; regulated by iron; macrophage-induced gene; mutant shows defect in filamentous growth		GO:0015883 FAD transport | GO:0030447 filamentous growth | GO:0015886 heme transport |	GO:0015230 FAD transmembrane transporter activity |
	orf19.1120	1.6043	0.0451877	FAV2	orf19.8718|IPF26203.1|IPF13879.2|Contig4-1995_0001|orf6.3472|CA1812|CaO19.1120|IPF13879	Induced by mating factor in MTLa/MTLa opaque cells; greater mRNA abundance observed in a cyr1 homozygous null mutant than in wild type; filament induced; regulated by Nrg1p, Rfg1p, Tup1p; possibly spurious ORF (AWG prediction)
	orf19.7214	1.59822	0.0179332		IPF885.1|Contig4-3017_0021|orf6.8114|CA5339|CaO19.7214|IPF885	Similar to glucan 1,3-beta-glucosidase; regulated by Nrg1p, Tup1p; possibly regulated by Tac1p; induced upon biofilm formation; induced by nitric oxide; induced during cell wall regeneration; detected by mass spec in stationary phase
	orf19.2706	1.57731	0.0371496	CRH11	orf19.10221|orf6.1231|IPF24611.1|IPF14360.2|Contig4-1894_0003|CA0375|CRH1|CaO19.2706|CaO19.10221	Putative ortholog of S. cerevisiae Crh1p; predicted glycosyl hydrolase domain; similar to Csf4p, to antigenic Aspergillus fumigatus Aspf9; predicted Kex2p substrate; putative GPI-anchor; localizes to cell wall; caspofungin-induced		GO:0007047 cell wall organization |
	orf19.1960	1.57601	0.0028327	CLN3	orf19.9515|CLN2|IPF10874.1|IPF11287.3|Contig4-2487_0005|orf6.2316|orf6.5045|CA2950|CaO19.1960	G1 cyclin; depletion causes abolished budding and hyphal growth defects; likely to be essential; farnesol regulated, upregulated in biofilm; functional in S. cerevisiae; similar to S. cerevisiae Cln3p, which is a G1-specific cyclin		GO:0000079 regulation of cyclin-dependent protein kinase activity | GO:0000082 G1/S transition of mitotic cell cycle | GO:0030447 filamentous growth | GO:0051726 regulation of cell cycle | GO:0030448 hyphal growth | GO:0007114 cell budding | GO:0042493 response to drug | GO:0008361 regulation of cell size | GO:0042144 vacuole fusion, non-autophagic |	GO:0016538 cyclin-dependent protein kinase regulator activity |
	orf19.2452	1.57078	0.017533		orf19.9988|orf6.1246|IPF14850.2|IPF14849.3|Contig4-2200_0007|Contig4-2200_0010|orf6.294|CA0046|CaO19.2452|IPF14850	Transcriptionally regulated by iron; expression greater in high iron; downregulated in core caspofungin response; ketoconazole-repressed; shows colony morphology-related gene regulation by Ssn6p; possibly subject to Kex2p processing
	orf19.7459	1.57028	0.00228948		IPF2908.1|Contig4-3064_0002|orf6.8619|CA5749|CaO19.7459|IPF2908	Predicted ORF in Assemblies 19, 20 and 21; fluconazole-induced; ketoconazole-repressed		GO:0006413 translational initiation | GO:0009060 aerobic respiration | GO:0043488 regulation of mRNA stability |
	orf19.3612	1.56729	3.30955e-05	PST2	orf19.11095|IPF23677.1|IPF5195.2|Contig4-2505_0004|orf6.3282|CA1673|CaO19.3612|CQR2|CaO19.11095|PST21	Putative NADH:quinone oxidoreductase; similar to 1,4-benzoquinone reductase; immunogenic in mice; benomyl treatment induces transcription; oxidative stress-induced via Cap1p; fungal-specific (no human/murine homolog), farnesol-downregulated			GO:0050625 2-hydroxy-1,4-benzoquinone reductase activity |
	orf19.1719	1.55048	0.0066435	SGA1	orf19.9287|IPF25618.1|IPF8402.2|Contig4-2981_0019|orf6.4841|CA2798|CaO19.9287|CaO19.1719|IPF8402	Putative glucoamylase; fungal-specific (no human or murine homolog)		GO:0005980 glycogen catabolic process |	GO:0004339 glucan 1,4-alpha-glucosidase activity |
	orf19.6745	1.53625	0.0280962	TPI1	orf19.14037|TPIS|IPF20404.1|IPF3499.1|Contig4-3006_0013|orf6.8886|CA5950|CaO19.14037|CaO19.6745	Triose-phosphate isomerase; glycolysis/gluconeogenesis; antigenic in mouse or human; mutation affects filamentous growth; biofilm-induced; macrophage-downregulated protein; detected by mass spec in exponential and stationary phase culture		GO:0044416 induction by symbiont of host defense response | GO:0030447 filamentous growth | GO:0006094 gluconeogenesis | GO:0006096 glycolysis |	GO:0004807 triose-phosphate isomerase activity |
	orf19.1618	1.53579	0.000924415	GFA1	orf19.9186|IPF17771.2|IPF12267.2|Contig4-2597_0003|orf6.1027|orf6.6454|CA4016|CaO19.1618	Glucosamine-6-phosphate synthase; enzyme of chitin/hexosamine biosynthesis; homotetrameric; inhibited by UDP-GlcNAc, FMDP, N-acyl peptide, kanosamine-6-P; functional homolog of S. cerevisiae Gfa1p; growth-phase regulated; catalytic Cys		GO:0042493 response to drug | GO:0006487 protein amino acid N-linked glycosylation | GO:0006042 glucosamine biosynthetic process | GO:0006031 chitin biosynthetic process | GO:0006038 cell wall chitin biosynthetic process | GO:0030448 hyphal growth |	GO:0004360 glutamine-fructose-6-phosphate transaminase (isomerizing) activity |
	orf19.356	1.53393	0.000118541	GTT13	orf19.7989|IPF27039.1|IPF1491.1|Contig4-3090_0050|orf6.7240|CaO19.7989|CaO19.356	Predicted ORF in Assemblies 19, 20 and 21; opaque-specific transcription; transcription is repressed in response to alpha pheromone in SpiderM medium		GO:0006749 glutathione metabolic process |	GO:0004364 glutathione transferase activity |
	orf19.5806	1.51206	0.00777918	ALD5	orf19.13228|YER73|IPF17030.2|IPF27910.1|Contig4-2921_0012|orf6.6640|CA4159|ALD99|CaO19.5806	Protein described as an aldehyde dehydrogenase; decreased expression in fluconazole-resistant isolate, or in hyphae; biofilm induced;fluconazole-downregulated; protein abundance is affected by URA3 expression in the CAI-4 strain background		GO:0019413 acetate biosynthetic process |	GO:0004028 3-chloroallyl aldehyde dehydrogenase activity | GO:0004030 aldehyde dehydrogenase [NAD(P)+] activity |
	orf19.1809	1.50997	0.0250122		IPF9601.2|Contig4-2784_0005|orf6.1167|CA0347|FOX2|CaO19.1809	Predicted 3-hydroxyacyl-CoA epimerase; upregulated upon phagocytosis; transcription is regulated by Mig1p; expression is regulated upon white-opaque switching; merged with orf19.1288 in Assembly 20
Down regulated genes	orf19.4617	0.664549	0.0397069		orf19.12087|IPF22631.1|IPF11098.1|Contig4-1340_0001|Contig4-2945_0002|orf6.7916|CA5179|MAK3|CaO19.4617	Predicted ORF in Assemblies 19, 20 and 21		GO:0019048 virus-host interaction | GO:0006474 N-terminal protein amino acid acetylation |	GO:0004042 amino-acid N-acetyltransferase activity | GO:0004596 peptide alpha-N-acetyltransferase activity |
	orf19.6688	0.663621	0.00574327		orf19.13980|IPF20483.1|IPF2615.1|IPF2615|Contig4-3088_0015|orf6.6797|CA4291|CaJ7.0406|CaJ7_0406|CaO19_6688|CaO19.13980|CaO19.6688	Decreased transcription is observed upon benomyl treatment or in an azole-resistant strain that overexpresses MDR1
	orf19.944	0.662865	0.00955209	IFG3	orf19.8559|IPF26335.1|IPF1541.1|Contig4-3103_0050|orf6.8193|CA5402|IFG3.3	Putative D-amino acid oxidase
	orf19.1979	0.662033	0.00708431	GIT1	orf19.9535|IPF25363.1|IPF8694.2|IFN1|Contig4-2554_0002|orf6.2481|GIT3|CA1137|CaO19.1979|CaO19.9535	Putative glycerophosphoinositol permease; fungal-specific (no human or murine homolog); alkaline downregulated; transcription is specific to white cell type; caspofungin repressed; macrophage/pseudohyphal-repressed		GO:0015914 phospholipid transport | GO:0006817 phosphate transport |	GO:0005548 phospholipid transporter activity | GO:0005315 inorganic phosphate transmembrane transporter activity |
	orf19.7184	0.661123	0.011251		IPF2163.2|Contig4-3097_0032|orf6.8084|CA5313|CaJ7.0454|CaO19_7184|CaJ7_0454|CaO19.7184|VPS552|IPF2163	Predicted ORF in Assemblies 19, 20 and 21		GO:0045324 late endosome to vacuole transport |
	orf19.2772	0.655969	0.00629966	HOS3	orf19.10288|IPF24590.1|IPF11952.2|Contig4-2553_0004|orf6.6580|CA4118|CaO19.10288|CaO19.2772|IPF11952	Histone deacetylase; similar to S. cerevisiae Hos3p; greater expression and longer mRNA in white cells, compared to opaque cells; has conserved deacetylation motif		GO:0010552 positive regulation of gene-specific transcription from RNA polymerase II promoter | GO:0016575 histone deacetylation |	GO:0004407 histone deacetylase activity |
	orf19.6877	0.648096	0.0491702		orf19.14166|IPF20218.1|IPF19801.1|Contig4-3086_0035|orf6.7141|CA4566|CaO19.14166|CaO19.6877|IPF19801	Predicted ORF in Assemblies 19, 20 and 21; transcription is upregulated in response to treatment with caspofungin, ciclopirox olamine or ketoconazole; gene of core caspofungin response
	orf19.7279	0.646341	0.00937832		IPF2865.1|Contig4-2992_0004|orf6.8360|CA5523|NIT2|CaO19.7279	Predicted ORF in Assemblies 19, 20 and 21
	orf19.6977	0.636434	0.00301525	GPI1	IPF3009.2|orf6.7723|CA5024|CaO19.6977|IPF3009	Putative protein of GPI synthesis; expression is reduced in a fluconazole-resistant isolate		GO:0006506 GPI anchor biosynthetic process |
	orf19.675	0.629178	0.00408378		orf19.8292|orf6.131|IPF7692.2|IPF3964.2|Contig4-2917_0017|orf6.6568|CA4111|CaO19.675|IPF3964	Similar to cell wall proteins; induced in core stress response, core caspofungin response; iron-regulated; amphotericin B induced; regulated by Cyr1p, Ssn6p; possibly spurious ORF (Annotation Working Group prediction)
	orf19.2021	0.627041	0.00632543	HGT8	orf19.9571|HGT11|HXT3|HXT7|HXT4|IPF18773.1|IPF18774.1|orf6.187|orf6.2377|orf6.2378|HXT5|CA1069|CA1068|orf19.2022|HXT5.3f	Putative glucose transporter of the major facilitator superfamily; the C. albicans glucose transporter family comprises 20 members; 12 probable membrane-spanning segments; gene has intron; expressed in rich medium with 2% glucose		GO:0015758 glucose transport | GO:0008643 carbohydrate transport |	GO:0005355 glucose transmembrane transporter activity | GO:0015578 mannose transmembrane transporter activity | GO:0005353 fructose transmembrane transporter activity | GO:0051119 sugar transmembrane transporter activity |
	orf19.6116	0.625713	0.0336743	GLK4	orf19.13535|IPF8388.2|IPF20985.1|IPF18395.1|Contig4-1499_0003|Contig4-2916_0003|orf6.1017|orf6.5097|orf19.1408|CaO19.13535|CaO19.6116	Protein described as a glucokinase; decreased expression in hyphae compared to yeast-form cells		GO:0005975 carbohydrate metabolic process |	GO:0004340 glucokinase activity |
	orf19.1982	0.62327	0.00379898		orf19.9538|IPF25393.1|IPF8700.2|Contig4-2633_0005|orf6.2478|orf6.5692	Predicted ORF from Assembly 19; merged with orf19.588 in Assembly 20
	orf19.7247	0.622939	0.00673442	RIM101	orf6.8147|HRM101|PRR2|IPF822.2|Contig4-3014_0032|CA5367|CaO19.7247	Transcription factor involved in alkaline pH response; required for alkaline-induced hyphal growth; role in virulence in mouse systemic infection; activated by C-terminal proteolytic cleavage; mediates both positive and negative regulation		GO:0001410 chlamydospore formation | GO:0030448 hyphal growth | GO:0030447 filamentous growth | GO:0009405 pathogenesis | GO:0009268 response to pH | GO:0006357 regulation of transcription from RNA polymerase II promoter | GO:0010106 cellular response to iron ion starvation | GO:0007165 signal transduction | GO:0010226 response to lithium ion | GO:0007126 meiosis | GO:0006355 regulation of transc…	GO:0003704 specific RNA polymerase II transcription factor activity | GO:0003677 DNA binding | GO:0016563 transcription activator activity | GO:0003700 transcription factor activity |
	orf19.7566	0.621167	0.0243504		GNP1|IPF934.1|Contig4-3105_0041|orf6.8914|GNP2|CA5972|CaO19.7566	Putative protein of unknown function, transcription is upregulated in clinical isolates from HIV+ patients with oral candidiasis; alkaline upregulated by Rim101p; fungal-specific (no human or murine homolog)		GO:0006865 amino acid transport |	GO:0015171 amino acid transmembrane transporter activity |
	orf19.4199	0.618599	0.0023715		orf19.11675|IPF15071.3|IPF12346.2|Contig4-2426_0006|orf6.2736|orf6.5022|CA1300|CaO19.4199|SLY41	Predicted ORF in Assemblies 19, 20 and 21		GO:0006888 ER to Golgi vesicle-mediated transport |
	orf19.4347	0.612782	0.00227266		orf19.11824|PRR1|IPF14273.2|IPF19462.2|Contig4-2514_0005|orf6.3991|orf6.50|CA2193|CaO19.4347|IPF14273	Predicted ORF in Assemblies 19, 20 and 21; Hog1p-induced		GO:0000165 MAPKKK cascade | GO:0046020 negative regulation of transcription from RNA polymerase II promoter by pheromones | GO:0031138 negative regulation of conjugation with cellular fusion |	GO:0004702 receptor signaling protein serine/threonine kinase activity |
	orf19.461	0.611946	0.0286396		orf19.8092|IPF26876.1|IPF18690.1|orf6.2853|CA1377|MHP1|IPF18690.5eoc|IPF18690	Protein similar to S. cerevisiae Mhp1p, which is involved in microtubule stabilization; transposon mutation affects filamentous growth; merged with orf19.6621 in Assembly 20
	orf19.4555	0.611138	0.000917442	ALS4	IPF13009.2|IPF13010.2|IPF22626.1|IPF18130.1|ALS4.3f|Contig4-2046_0006|Contig4-2931_0006|orf6.3075|CA1527|CA1528|CA5173|orf19.4556|orf19.4610.1|ALS4.5f	ALS family protein; role in adhesion and wild-type germ tube induction; growth and temperature regulated; expressed during infection of human buccal epithelial cells; down-regulated upon vaginal contact; putative GPI-anchored		GO:0016337 cell-cell adhesion | GO:0030448 hyphal growth | GO:0044406 adhesion to host | GO:0006508 proteolysis | GO:0006807 nitrogen compound metabolic process | GO:0000752 agglutination involved in conjugation with cellular fusion | GO:0007124 pseudohyphal growth | GO:0001403 invasive growth in response to glucose limitation |	GO:0050839 cell adhesion molecule binding |
	orf19.6229	0.610746	0.0046955	CAT1	orf19.13609|CCT1|CCT|orf6.5127|CTA1|IPF20907.1|IPF20124.1|Contig4-1984_0001|Contig4-2906_0020|CA3011|CaO19.13609|CaO19.6229	Catalase; role in resistance to oxidative stress, neutrophils, peroxide; role in murine systemic virulence; regulated by iron, ciclopirox olamine, fluconazole, growth, carbon source, pH, Rim101p, Ssn6p, Hog1p, farnesol, core stress response		GO:0009405 pathogenesis | GO:0006800 oxygen and reactive oxygen species metabolic process | GO:0042744 hydrogen peroxide catabolic process | GO:0051701 interaction with host | GO:0030448 hyphal growth | GO:0042542 response to hydrogen peroxide | GO:0001315 age-dependent response to reactive oxygen species |	GO:0004096 catalase activity | GO:0005515 protein binding |
	orf19.4818	0.609683	0.0227782		orf19.12281|IPF22477.1|IPF22449.1|IPF14797.2|IPF14799.2|Contig4-2177_0002|Contig4-2177_0004|orf6.2401|CA1082|IPF14797.5f|IPF14797	Predicted ORF in Assemblies 19, 20 and 21
	orf19.3841	0.608825	0.0282007		orf19.11322|IPF4085|IPF23437.1|IPF4085.1|Contig4-3060_0026|orf6.7536|CA4865|CaO19.3841|ATG1|CaO19.11322	Predicted ORF in Assemblies 19, 20 and 21; described as similar to S. cerevisiae Apg1p; induced upon adherence to polystyrene		GO:0006468 protein amino acid phosphorylation | GO:0034727 piecemeal microautophagy of nucleus | GO:0000045 autophagic vacuole formation |	GO:0004674 protein serine/threonine kinase activity |
	orf19.1375	0.601709	0.0429652	LEU42	orf19.8955|IPF25939.1|IPF9877.2|Contig4-2586_0001|orf6.4161|LEU6|CA2310|CaO19.1375|CaO19.8955	Putative alpha-isopropylmalate synthase; fungal-specific (no human/murine homolog); upregulated in the presence of human blood or polymorphonuclear cells; regulated by Gcn2p and Gcn4p; detected by mass spec in stationary phase cultures		GO:0009098 leucine biosynthetic process |	GO:0003852 2-isopropylmalate synthase activity |
	orf19.1034	0.601433	0.0279212		orf19.8636|IPF18786.2|IPF6156.1|Contig4-2952_0020|orf6.3217|orf6.2323|CA1625|CaO19.1034|IPF6156	Predicted ORF in Assemblies 19, 20 and 21; caspofungin repressed
	orf19.6086	0.596978	0.00403855	LEU4	orf19.13505|IPF21043.1|IPF4611.1|LEU41|Contig4-2998_0014|orf6.6255|CA3863|CaO19.6086|CaO19.13505	Putative 2-isopropylmalalate synthase; regulated by Nrg1p, Mig1p, Tup1p, Gcn4p; upregulated in the presence of human whole blood or polymorphonuclear (PMN) cells; macrophage/pseudohyphal-repressed after 16h; fungal-specific		GO:0042493 response to drug | GO:0009098 leucine biosynthetic process |	GO:0003852 2-isopropylmalate synthase activity |
	orf19.3998	0.596134	0.0030923		orf19.11481|IPF19441.2|IPF13056.2|Contig4-2534_0004|orf6.105|orf6.7411|CA4766|CaO19.3998|IPF13056	Predicted ORF in Assemblies 19, 20 and 21
	orf19.3219	0.594535	0.00165871		orf19.10730|IPF24094.1|IPF14538.2|Contig4-2205_0004|Contig4-2205_0005|orf6.3200|CA1616|CaO19.3219|CaO19.10730|IPF14538	Predicted ORF in Assemblies 19, 20 and 21		GO:0015992 proton transport |
	orf19.7612	0.593863	0.000654949	CTM1	IPF639.1|Contig4-3108_0071|orf6.8960|CA6011|CaO19.7612	Predicted ORF in Assemblies 19, 20 and 21; regulated by Gcn2p and Gcn4p; transcriptionally activated by Mnl1p under weak acid stress		GO:0006464 protein modification process |	GO:0000277 [cytochrome c]-lysine N-methyltransferase activity |
	orf19.2023	0.592151	0.00211996	HGT7	orf19.9572|HXT3|HXT62|IPF3282|HXT61|IPF17561.3|IPF4109.2|Contig4-2603_0002|orf6.1210|orf6.2376|orf6.2378|CA1067|CaO19.2023	Putative glucose transporter, major facilitator superfamily; glucose-, fluconazole-, Snf3p-induced, expressed at high glucose; upregulated in biofilm; C. albicans glucose transporter family comprises 20 members; 12 TM regions predicted		GO:0015758 glucose transport | GO:0042493 response to drug | GO:0008643 carbohydrate transport |	GO:0005355 glucose transmembrane transporter activity | GO:0015578 mannose transmembrane transporter activity | GO:0005353 fructose transmembrane transporter activity | GO:0051119 sugar transmembrane transporter activity |
	orf19.6257	0.589996	0.0291238	GLT1	orf19.13636|IPF20929.1|IPF19715.2|orf6.2272|orf6.655|CA1010|CaO19.6257|GLT1.3eoc|IPF19715.1	Putative glutamate synthase; alkaline downregulated; transcription is downregulated in both intermediate and mature biofilms		GO:0006537 glutamate biosynthetic process |	GO:0016040 glutamate synthase (NADH) activity |
	orf19.431	0.58505	0.000563166		orf19.8061|IPF26856.1|IPF7721.2|Contig4-2853_0009|orf6.6500|CA4056|CaO19.8061|CaO19.431|IPF7721	Putative transcription factor with zinc cluster DNA-binding motif		GO:0006355 regulation of transcription, DNA-dependent |	GO:0003700 transcription factor activity |
	orf19.6245	0.578868	0.00823924		orf19.13623|IPF19079.2|IPF9145.2|Contig4-2635_0007|orf6.2197|orf6.985|CA0962|CaO19.6245|IPF9145	Predicted ORF in Assemblies 19, 20 and 21; regulated by osmotic stress (via Hog1p) and oxidative stress (Hog1p- and Cap1p-independent); transcription is induced in response to alpha pheromone in SpiderM medium
	orf19.5019	0.570702	0.00356922		orf19.12486|IPF22226.1|IPF3043.1|Contig4-3075_0004|orf6.7990|CA5244|CaO19.5019|CaO19.12486|IPF3043	Predicted ORF in Assemblies 19, 20 and 21
	orf19.2173	0.568954	0.0259687	MAF1	orf19.9719|IPF25133.1|IPF10146.2|Contig4-3057_0024|orf6.6090|CA3745	Protein described as affecting nucleocytoplasmic transport and synthesis of RNA Polymerase III; decreased expression in hyphae compared to yeast-form cells; caspofungin repressed		GO:0016480 negative regulation of transcription from RNA polymerase III promoter |	GO:0016564 transcription repressor activity |
	orf19.1097	0.568736	0.00474276	ALS2	orf19.8699|orf19.8700|orf19.9669|orf19.9670|orf6.1311|ALS4|IPF26222.1|IPF26230.1|IPF15450.3|IPF10205.2|IPF25194.1|IPF25217.1|IPF18994.1|IPF16055.3|orf6.3000|orf6.2999|CA1473|CA1471|CA0412|CA0413|orf19.1098|orf19.2121|orf19.2122|ALS12|ALS2.5f	ALS family protein; role in adhesion, biofilm formation, germ tube induction; expressed at infection of human buccal epithelial cells; putative GPI-anchor; induced by ketoconazole, low iron and at cell wall regeneration; regulated by Sfu1p		GO:0016337 cell-cell adhesion | GO:0044011 single-species biofilm formation on inanimate substrate | GO:0009405 pathogenesis | GO:0030448 hyphal growth | GO:0044406 adhesion to host | GO:0000128 flocculation |	GO:0030246 carbohydrate binding |
	orf19.5069	0.565496	0.00627514		orf19.12535|IPF12316.2|IPF19120.1|Contig4-2337_0002|orf6.2427|orf6.865|CA1098|CaO19.5069|IPF12316	Predicted ORF in Assemblies 19, 20 and 21
	orf19.6491	0.564352	0.000280643		orf19.13844|IPF20673.1|IPF27698.1|Contig4-1746_0005|orf6.1076|CaJ7.0259|CaO19.13844|CaO19.6491|CaO19_6491|CaJ7_0259	Predicted ORF in Assemblies 19, 20 and 21
	orf19.4771	0.561664	0.0206195		orf19.12234|IPF22382.1|IPF11667.2|orf6.3982|CA2187|MNN47|CaO19.4771|CaO19.12234|IPF11667	Predicted ORF in Assemblies 19, 20 and 21		GO:0006486 protein amino acid glycosylation |
	orf19.2810	0.558528	0.00166204	AAP1	orf19.10328|IPF24528.1|IPF9490.2|Contig4-1993_0003|orf6.4583|CA2619|CaO19.2810|GAP32|CaO19.10328|IPF9490	Putative amino acid permease; fungal-specific (no human or murine homolog)		GO:0006865 amino acid transport |
	orf19.7284	0.556861	6.31182e-05	ASR2	IPF2857.1|IPF2857|Contig4-2992_0014|orf6.8365|CA5526|CaO19.7284	Gene regulated by cAMP and by osmotic stress; greater mRNA abundance observed in a cyr1 or ras1 homozygous null mutant than in wild type; protein detected by mass spec in stationary phase cultures
	orf19.6346	0.556398	0.0383796		orf19.13702|IPF20804.1|IPF14487.2|Contig4-2232_0001|orf6.5775|CA3500|CaO19.6346|IPF14487	Predicted ORF in Assemblies 19, 20 and 21; decreased transcription is observed in an azole-resistant strain that overexpresses MDR1		GO:0000055 ribosomal large subunit export from nucleus | GO:0006611 protein export from nucleus |
	orf19.5313	0.555464	0.00742253		orf19.12773|IPF19810.1|IPF28064.1|Contig4-2598_0009|orf6.8302|CA5481|CaO19.5313|IPF19810	Predicted ORF from Assembly 19; merged with orf19.1430 in Assembly 20
	orf19.3302	0.553037	0.00843972		orf19.10812|IPF23920.1|IPF10727.1|Contig4-2491_0004|orf6.7197|CA4611|CaO19.3302|CaO19.10812|IPF10727	Predicted ORF in Assemblies 19, 20 and 21; transcription downregulated upon yeast-hyphal switch; transcriptionally activated by Mnl1p under weak acid stress		GO:0000122 negative regulation of transcription from RNA polymerase II promoter | GO:0005979 regulation of glycogen biosynthetic process |
	orf19.4737	0.552925	0.030254	TPO3	orf19.12199|orf6.3649|YPR156|YGR138|DHA12|IPF11759.2|IPF10646.3|Contig4-2892_0021|orf6.2088|CA1943|IPF11759|CaO19.4737|IPF11759.3f	Possible role in polyamine transport; MFS-MDR family; transcription induced by Sfu1p, regulated upon white-opaque switching; decreased expression in hyphae compared to yeast-form cells; regulated by Nrg1p; fungal-specific		GO:0042493 response to drug | GO:0000296 spermine transport | GO:0015893 drug transport |	GO:0000297 spermine transmembrane transporter activity | GO:0015238 drug transporter activity |
	orf19.6365	0.552042	0.00507073	PTP1	orf19.13722|IPF20741.1|IPF13448.2|orf6.5817|CA3532|CaO19.6365|CaO19.13722|IPF13448	Protein not essential for viability; similar to S. cerevisiae Ptp1p, which is a protein tyrosine phosphatase		GO:0006470 protein amino acid dephosphorylation |	GO:0004725 protein tyrosine phosphatase activity |
	orf19.2608	0.546014	0.0145467	ADH5	orf19.10139|IPF24761.1|IPF15671.2|Contig4-2025_0002|orf6.4277|CA2391|CaO19.10139|SAD1|CaO19.2608	Putative alcohol dehydrogenase; soluble protein in hyphae; expression is regulated upon white-opaque switching; fluconazole-induced; antigenic during murine systemic infection; regulated by Nrg1p, Tup1p; macrophage-downregulated protein		GO:0006113 fermentation | GO:0006067 ethanol metabolic process | GO:0042710 biofilm formation |	GO:0004022 alcohol dehydrogenase (NAD) activity |
	orf19.6255	0.545479	0.0472836		orf19.13634|IPF20914.1|IPF14084.1|Contig4-2748_0008|orf6.2270|CA1009|CaO19.13634|CaO19.6255|IPF14084	Predicted ORF in Assemblies 19, 20 and 21
	orf19.3369	0.544219	0.0340231	MOH1	orf19.10876|IPF10404.2|IPF28786.1|Contig4-1807_0003|Contig4-2147_0004|orf6.2579|orf6.2891|CA1199|CaO19.3369|IPF10404	Protein similar to S. cerevisiae Moh1p; transcription is induced in response to alpha pheromone in SpiderM medium; transcriptionally activated by Mnl1p under weak acid stress
	orf19.6139	0.541961	0.0371655	FRE7	orf19.13558|IPF20984.1|IPF17763.2|FRE3|CFL1|CFL93|orf6.5675|CA3416|FRE30.3|FRE30.3f	Protein similar to ferric reductase Fre10p; transcription is downregulated in response to treatment with ciclopirox olamine or 17-beta-estradiol; transcriptionally induced by alkaline conditions or interaction with macrophage		GO:0015892 siderophore-iron transport |	GO:0000293 ferric-chelate reductase activity |
	orf19.220	0.531317	0.0204262	PIR1	orf19.7851|orf6.474|PIR2|IPF15363.2|IPF19968.1|orf6.5153|CA3030|CaO19.220|IPF19968	Structural protein of cell wall; 1,3-beta-glucan-linked; O-glycosylated by Pmt1p; N-mannosylated; tandem repeats; heterozygous mutant has cell wall defects; hyphal repressed; Hog1p, fluconazole, hypoxia induced; iron, Efg1p, Plc1p regulated		GO:0007047 cell wall organization | GO:0006886 intracellular protein transport |	GO:0005199 structural constituent of cell wall |
	orf19.1687	0.529882	0.00640422		orf19.9255|IPF25600.1|IPF6512.1|Contig4-2909_0003|orf6.4152|CA2304|CaO19.9255|PRP43|CaO19.1687	Predicted ORF in Assemblies 19, 20 and 21		GO:0000466 maturation of 5.8S rRNA from tricistronic rRNA transcript (SSU-rRNA, 5.8S rRNA, LSU-rRNA) | GO:0042273 ribosomal large subunit biogenesis | GO:0000463 maturation of LSU-rRNA from tricistronic rRNA transcript (SSU-rRNA, 5.8S rRNA, LSU-rRNA) | GO:0000390 spliceosome disassembly | GO:0000462 maturation of SSU-rRNA from tricistronic rRNA transcript (SSU-rRNA, 5.8S rRNA, LSU-rRNA) |	GO:0031202 RNA splicing factor activity, transesterification mechanism | GO:0004004 ATP-dependent RNA helicase activity |
	orf19.2108	0.526239	0.0225101	SOD6	orf19.9656|PGA9|IPF25284.1|IPF15423.2|SOD33|Contig4-1579_0007|Contig4-1856_0002|orf6.4753|CA2737|CaO19.9656|CaO19.2108|IPF15423	Copper- and zinc-containing superoxide dismutase; expression regulated during planktonic growth; member of a gene family that includes SOD1, SOD4, SOD5, and SOD6; gene may contain an intron			GO:0004784 superoxide dismutase activity |
	orf19.4041	0.523667	0.0146975	PEX4	orf19.11524|IPF8784.1|IPF7214.1|Contig4-3094_0004|orf6.4408|orf6.7454|CA4803|CaO19.4041	Predicted ORF in Assemblies 19, 20 and 21; transcription is upregulated in both intermediate and mature biofilms		GO:0000209 protein polyubiquitination | GO:0051865 protein autoubiquitination | GO:0006513 protein monoubiquitination | GO:0016562 protein import into peroxisome matrix, receptor recycling |	GO:0004842 ubiquitin-protein ligase activity |
	orf19.6882	0.523528	0.0146155	OSM1	orf19.14171|IPF20231.1|IPF9550.1|Contig4-3086_0042|orf6.7146|CA4570|CaO19.14171|CaO19.6882|IPF9550	Putative flavoprotein subunit of fumarate reductase; soluble protein in hyphae; fungal-specific (no human or murine homolog); caspofungin repressed; protein detected by mass spec in stationary phase cultures		GO:0008152 metabolic process |
	orf19.3038	0.519727	0.0432953	TPS2	orf19.10556|IPF24244.1|IPF3588.2|Contig4-3098_0048|orf6.7775|CA5066|CaO19.3038|CaO19.10556	Trehalose-6-phosphate (Tre6P) phosphatase; mutation causes heat sensitivity, Tre6P accumulation, and decreased mouse virulence; possible drug target; two conserved phospohydrolase motifs; no human or murine homolog		GO:0005992 trehalose biosynthetic process | GO:0030448 hyphal growth | GO:0009405 pathogenesis | GO:0009408 response to heat | GO:0006979 response to oxidative stress | GO:0006970 response to osmotic stress |	GO:0004805 trehalose-phosphatase activity |
	orf19.5307	0.519237	0.00697096	JEN2	orf19.12767|IPF8196.1|IPF8525.2|Contig4-2961_0006|orf6.8296|orf6.991|CA5478|CaO19.5307	Protein described as carboxylic acid transporter; induced by Rgt1p; transcription is upregulated in both intermediate and mature biofilms		GO:0015727 lactate transport |	GO:0015129 lactate transmembrane transporter activity | GO:0015306 sialate |
	orf19.7029	0.513974	0.0121906		IPF3050.2|Contig4-2889_0001|orf6.7955|CA5212|CaJ7.0103|CaJ7_0103|CaO19_7029|CaO19.7029|IPF3050	Predicted ORF in Assemblies 19, 20 and 21; mutation confers hypersensitivity to toxic ergosterol analog		GO:0042493 response to drug |	GO:0008892 guanine deaminase activity |
	orf19.822	0.513507	0.00318134		orf19.8442|IPF26460.1|IPF8762.2|Contig4-2913_0002|orf6.6713|CA4220|CaO19.822|CaO19.8442|IPF8762	Protein detected in some, not all, biofilm extracts; fluconazole-downregulated; greater mRNA abundance observed in cyr1 or ras1 homozygous null mutant than in wild type; protein detected by mass spec in stationary phase cultures
	orf19.4773	0.505297	0.0311539	AOX2	orf19.12237|AOX1b|IPF19101.2|IPF9420.2|Contig4-2351_0003|orf6.3984|CA2189|AOX2.3f	Alternative oxidase; induced by antimycin A, some oxidants; growth- and carbon-source-regulated; one of two isoforms (Aox1p and Aox2p); involved in cyanide-resistant respiratory pathway that is absent from S. cerevisiae		GO:0045333 cellular respiration | GO:0009060 aerobic respiration |	GO:0009916 alternative oxidase activity |
	orf19.4433	0.502624	0.0217297	CPH1	orf19.11912|APRP1|ACPR1|ACPR|IPF9866.3|IPF5536.2|Contig4-2476_0010|orf6.2724|orf6.695|orf6.7245|CA0154|CaO19.4433	Transcription factor required for mating and hyphal growth on solid media; with Efg1p required for host cytokine response; in filamentation pathway with Ess1p and Czf1p; regulates genes of galactose metabolism		GO:0000747 conjugation with cellular fusion | GO:0030448 hyphal growth | GO:0007165 signal transduction | GO:0030447 filamentous growth | GO:0045449 regulation of transcription | GO:0009405 pathogenesis | GO:0044011 single-species biofilm formation on inanimate substrate | GO:0007329 positive regulation of transcription from RNA polymerase II promoter by pheromones | GO:0001403 invasive growth in…	GO:0003700 transcription factor activity | GO:0003677 DNA binding |
	orf19.2749	0.501819	0.00034134		orf19.10263|IPF24610.1|IPF13268.1|Contig4-2217_0003|orf6.2535|CA1170|CaO19.10263|CaO19.2749|IPF13268	Predicted ORF in Assemblies 19, 20 and 21; transcriptionally activated by Mnl1p under weak acid stress
	orf19.351	0.490225	0.0053901		orf19.7984|IPF27055.1|IPF1497.1|Contig4-3090_0042|orf6.7235|CA4644|CaO19.7984|CaO19.351|IPF1497	Predicted ORF in Assemblies 19, 20 and 21
	orf19.7403	0.475322	0.00920524		IPF2643.1|Contig4-3029_0008|orf6.8563|CA5703|CaO19.7403|IPF2463	Predicted ORF in Assemblies 19, 20 and 21
	orf19.3707	0.471692	0.0102357	YHB1	orf19.11192|orf6.2156|IPF23556.1|IPF8621.2|Contig4-2552_0002|orf6.5305|CA0943|CaO19.3707	Nitric oxide dioxygenase; acts in nitric oxide scavenging/detoxification; role in virulence in mouse; not essential for viability; similar to S. cerevisiae Yhb1p; transcription activated by NO, macrophage interaction; hyphal downregulated		GO:0009405 pathogenesis | GO:0009636 response to toxin | GO:0046210 nitric oxide catabolic process | GO:0052565 response to defense-related host nitric oxide production | GO:0006950 response to stress |	GO:0008941 nitric oxide dioxygenase activity | GO:0016966 nitric oxide reductase activity |
	orf19.285	0.44528	0.0324682		orf19.7917|IPF27074.1|IPF3806.1|Contig4-3050_0029|orf6.4814|CA2782|CaO19.285|CaO19.7917|IPF3806	Predicted ORF in Assemblies 19, 20 and 21
	orf19.6387	0.437883	0.00725567	HSP104	orf19.13747|IPF5137.2|IPF27720.1|IPF18323.2|Contig4-2922_0008|orf6.7865|orf6.5839|CA6306|CA5135|orf19.6389|HSP104.3f	Functional homolog of S. cerevisiae Hsp104p; has chaperone and prion propagation activity in S. cerevisiae; guanidine-insensitive; heat shock/stress induced; downregulated in biofilm upon treatment with farnesol; no human or murine homolog		GO:0051085 chaperone mediated protein folding requiring cofactor | GO:0009408 response to heat | GO:0001319 inheritance of oxidatively modified proteins during replicative cell aging | GO:0070414 trehalose metabolism in response to heat stress | GO:0070389 chaperone cofactor-dependent protein refolding | GO:0034975 protein folding in endoplasmic reticulum | GO:0043335 protein unfolding | GO:00703…	GO:0042623 ATPase activity, coupled | GO:0051082 unfolded protein binding | GO:0043531 ADP binding | GO:0051087 chaperone binding | GO:0005524 ATP binding |
	orf19.984	0.380566	0.0181765	PHO8	orf19.8599|orf6.5814|IPF26293.1|IPF9926.2|Contig4-2694_0008|CA3530|CaO19.8599|CaO19.984|IPF9926	Protein of unknown function; transcription is positively regulated by Rim101p; regulated by Tsa1p, Tsa1Bp in minimal media at 37 deg; possibly adherence-induced		GO:0016576 histone dephosphorylation |	GO:0004035 alkaline phosphatase activity |
	orf19.3373	0.376884	0.0172626		orf19.10881|IPF13110.3|IPF14155.1|Contig4-2242_0002|orf6.141|orf6.2887|CA1403|RIM4|CaO19.3373|IPF14155	Putative protein of unknown function, transcription is upregulated in clinical isolates from HIV+ patients with oral candidiasis; predicted ORF in Assemblies 19, 20 and 21
	orf19.3352	0.36387	0.000154787		orf19.10860|IPF4817.1|IPF17315.2|IPF18807.1|Contig4-2944_0011|orf6.2236|orf6.2296|CA6276|IPF4817.5f	Predicted ORF in Assemblies 19, 20 and 21
	orf19.2665	0.3623	0.00274532	MSN5	orf19.10182|orf19.10183|IPF18929.1|IPF24579.1|IPF29005.1|IPF12426.2|Contig4-3083_0029|orf6.1628|orf6.1629|CA0601|CA0600|orf19.2666|MSN5.3f	Predicted ORF in Assemblies 19, 20 and 21		GO:0006611 protein export from nucleus |	GO:0008262 importin-alpha export receptor activity |
	orf19.2048	0.357625	0.00359241		orf19.9596|orf6.5987|IPF25325.1|IPF7458.1|Contig4-3065_0023|CaO19.2048|CaO19.9596	Transcription is positively regulated by Sfu1p
	orf19.4526	0.340957	0.0154395	HSP30	orf19.12001|IPF22718.1|IPF9978.2|Contig4-2702_0008|Contig4-2702_0009|orf6.3045|CA1507|CaO19.12001|CaO19.4526	Protein described as similar to heat shock protein; fluconazole-downregulated; amphotericin B induced		GO:0042026 protein refolding | GO:0006950 response to stress | GO:0032780 negative regulation of ATPase activity |
	orf19.2220	0.322242	0.00812808		orf19.9765|IPF25157.1|IPF11641.1|orf6.4265|CaO19.2220|CaO19.9765	Predicted ORF in Assemblies 19, 20 and 21; induced by Rgt1p
	orf19.238	0.306992	0.00708043	CCP1	orf19.7868|orf6.957|orf6.2684|IPF10098.1|IPF18721.2|Contig4-2868_0011|CA6170|CaO19.238	Similar to cytochrome-c peroxidase N terminus; transcription is negatively regulated by Rim101p or alkaline pH; transcription induced by interaction with macrophage or low iron; oxygen-induced activity		GO:0006979 response to oxidative stress |	GO:0004130 cytochrome-c peroxidase activity |
	orf19.1126	0.299024	0.00238051		IPF19154.1|Contig4-2626_0012|orf6.755|CA0172|CaO19.1126|IPF19154	Predicted ORF from Assembly 19; possibly spurious ORF (Annotation Working Group prediction); removed from Assembly 20
	orf19.3672	0.285861	0.00916439	GAL10	orf19.11156|IPF23585.1|IPF5294.2|Contig4-3059_0020|orf6.6483|CA4041|CaO19.3672|CaO19.11156	UDP-glucose 4-epimerase, required for galactose utilization; mutant shows cell wall defects and increased filamentation; fluconazole-induced; protein detected by mass spec in stationary phase cultures		GO:0030447 filamentous growth | GO:0006979 response to oxidative stress | GO:0009272 fungal-type cell wall biogenesis | GO:0001403 invasive growth in response to glucose limitation | GO:0019388 galactose catabolic process | GO:0033499 galactose catabolic process via UDP-galactose |	GO:0003978 UDP-glucose 4-epimerase activity | GO:0004034 aldose 1-epimerase activity |
	orf19.1189	0.285527	0.00276022		orf19.8780|IPF19121.2|IPF9057.2|Contig4-2980_0031|orf6.4626|orf6.861|CA2649|CaO19.1189|IPF9057	Predicted ORF in Assemblies 19, 20 and 21; transcription regulated upon yeast-hyphal switch; transcriptionally activated by Mnl1p under weak acid stress		GO:0007067 mitosis |	GO:0019237 centromeric DNA binding | GO:0008301 DNA bending activity |
	orf19.550	0.284515	0.00314099	PDX3	orf19.8185|IPF15643.2|IPF4274.2|Contig4-2070_0006|Contig4-2649_0004|orf6.6762|CA4261|CaO19.550	Transcription is regulated upon yeast-hyphal switch; regulated by Nrg1p, Mig1p, and Tup1p; caspofungin repressed; protein detected by mass spec in exponential and stationary phase cultures		GO:0006631 fatty acid metabolic process |	GO:0004733 pyridoxamine-phosphate oxidase activity |
	orf19.551	0.280086	0.00101078		orf19.8186|IPF15641.2|IPF29791.1|Contig4-2649_0006|orf6.1932|CA0795|CaO19.551|IPF15641	Predicted ORF in Assemblies 19, 20 and 21		GO:0006400 tRNA modification |	GO:0008175 tRNA methyltransferase activity |
	orf19.3988	0.255701	0.000544781		orf19.11471|IPF23230.1|IPF9655.1|Contig4-2740_0007|orf6.7401|CA4759|CaO19.11471|CaO19.3988|IPF9655	Predicted ORF in Assemblies 19, 20 and 21; transcriptionally activated by Mnl1p under weak acid stress
	orf19.3675	0.252145	0.00219378	GAL7	orf19.11159|IPF23601.1|IPF9203.2|Contig4-2775_0014|orf6.6486|CA4044|CaO19.11159|CaO19.3675	Predicted ORF in Assemblies 19, 20 and 21; macrophage/pseudohyphal-repressed		GO:0033499 galactose catabolic process via UDP-galactose |	GO:0017103 UTP | GO:0008108 UDP-glucose |
	orf19.2428.2	0.163359	0.000564363		IPF19630.1|Contig4-2678_0019|CA0456|Tca5b	ORF Predicted by Annotation Working Group; removed from Assembly 20
	orf19.233.1	0.100066	0.0358311	HRT1	IPF19089.2|IPF10102.1|Contig4-2868_0004|Contig4-2868_0005|CA6169|IPF10102	Protein similar to S. cerevisiae Hrt1p, which is a component of a nuclear ubiquitin-protein ligase complex involved in cell cycle control; induced under hydroxyurea treatment		GO:0000086 G2/M transition of mitotic cell cycle | GO:0042787 protein ubiquitination during ubiquitin-dependent protein catabolic process | GO:0031146 SCF-dependent proteasomal ubiquitin-dependent protein catabolic process | GO:0000082 G1/S transition of mitotic cell cycle |	GO:0005515 protein binding | GO:0004842 ubiquitin-protein ligase activity |
	orf19.232	0.0465863	0.0298429		orf19.7862|IPF19038.2|IPF10105.2|Contig4-2868_0002|Contig4-2868_0003|orf6.1124|orf6.519|CA0101|CaO19.232|MED7|IPF10105	Predicted ORF in Assemblies 19, 20 and 21		GO:0006366 transcription from RNA polymerase II promoter |	GO:0016455 RNA polymerase II transcription mediator activity |

## Sheet: Go slim mapper
GOID	GO term	Frequency	Gene(s)	Organism
8150	biological_process	35 out of 139 genes, 25.2%	PGA25 orf19.4771 orf19.2048 ASR2 orf19.1034 orf19.5799 orf19.3988 MOH1 orf19.2220 TOS1 orf19.6688 orf19.1189 IHD1 PGA32 orf19.6245 orf19.551 orf19.6491 orf19.6255 FAV2 orf19.7184 orf19.351 orf19.1239 orf19.675 PGA17 PGA7 orf19.2460 orf19.2457 orf19.4818 orf19.3302 orf19.2452 orf19.7608 CSA2 COI1 orf19.7403 orf19.5019	Candida albicans
6810	transport	25 out of 139 genes, 18%	FRE10 TPO3 orf19.3841 PEX4 MSN5 FTR1 GIT3 orf19.4199 orf19.4966 OPT4 CFL4 FLC1 orf19.3219 orf19.6346 YHB1 HSP30 AAP1 JEN2 orf19.7566 orf19.2749 HGT7 PIR1 orf19.3998 HGT8 CCC2	Candida albicans
30447	filamentous growth	20 out of 139 genes, 14.4%	ALS2 TPS2 HSP21 GFA1 GAL10 RBR1 ERG5 CLN3 CAT1 TPI1 YHB1 PTP1 orf19.461 ALS4 RIM101 ZCF2 orf19.7459 MSB2 SUN41 CPH1	Candida albicans
6950	response to stress	20 out of 139 genes, 14.4%	orf19.3841 TPS2 FTR1 HSP21 GAL10 ERG5 CAT1 RBR2 HSP104 TPI1 orf19.5069 YHB1 HSP30 orf19.461 CCP1 RIM101 SAP4 orf19.3998 MSB2 CPH1	Candida albicans
42221	response to chemical stimulus	19 out of 139 genes, 13.7%	TPO3 LEU4 TPS2 orf19.7029 HSP21 DAG7 GFA1 GAL10 CLN3 CAT1 PGA23 HSP104 orf19.4347 YHB1 ERG11 CCP1 HGT7 RIM101 CPH1	Candida albicans
50789	regulation of biological process	19 out of 139 genes, 13.7%	TPS2 PEX4 SIM1 HOS3 GAL10 CLN3 PST2 orf19.4347 TPI1 MAF1 orf19.285 ERG11 HSP30 RIM101 SAP4 ZCF2 orf19.232 MSB2 CPH1	Candida albicans
6464	cellular protein modification process	16 out of 139 genes, 11.5%	PNG2 orf19.3841 PEX4 HOS3 GPI1 GFA1 GAL10 orf19.4617 orf19.4347 orf19.3751 CTM1 PTP1 CWH8 GAL7 HRT1 orf19.3998	Candida albicans
5975	carbohydrate metabolic process	14 out of 139 genes, 10.1%	GLK4 TPS2 CRH11 orf19.7214 HSP21 GFA1 GAL10 HSP104 TPI1 INO1 CWH8 GAL7 SGA1 CPH1	Candida albicans
44419	interspecies interaction between organisms	12 out of 139 genes, 8.6%	ALS2 FTR1 HWP1 HYR1 CAT1 TPI1 YHB1 ALS4 RIM101 SAP4 SUN41 CPH1	Candida albicans
9405	pathogenesis	12 out of 139 genes, 8.6%	ALS2 TPS2 FTR1 HSP21 CAT1 HSP104 YHB1 RIM101 SAP4 RBT1 SUN41 CPH1	Candida albicans
42493	response to drug	10 out of 139 genes, 7.2%	TPO3 LEU4 orf19.7029 DAG7 GFA1 CLN3 PGA23 ERG11 HGT7 RIM101	Candida albicans
71555	cell wall organization	9 out of 139 genes, 6.5%	SIM1 HWP1 CRH11 RBR2 RBT1 PIR1 MSB2 SUN41 CPH1	Candida albicans
42710	biofilm formation	9 out of 139 genes, 6.5%	ALS2 HWP1 HYR1 HSP104 ADH5 CSA1 orf19.7459 SUN41 CPH1	Candida albicans
7049	cell cycle	7 out of 139 genes, 5.0%	HOS3 GPI1 CLN3 orf19.5069 orf19.3373 HRT1 RIM101	Candida albicans
6629	lipid metabolic process	7 out of 139 genes, 5.0%	GPI1 ERG5 ERG11 HOM2 INO1 PDX3 CWH8	Candida albicans
6091	generation of precursor metabolites and energy	5 out of 139 genes, 3.6%	GLK4 TPI1 SGA1 AOX2 orf19.7459	Candida albicans
16044	cellular membrane organization	5 out of 139 genes, 3.6%	orf19.3841 ERG5 CLN3 ERG11 orf19.3998	Candida albicans
30448	hyphal growth	4 out of 139 genes, 2.9%	ALS2 GFA1 CLN3 ALS4	Candida albicans
6996	organelle organization	4 out of 139 genes, 2.9%	orf19.3841 PEX4 HOS3 CLN3	Candida albicans
19725	cellular homeostasis	4 out of 139 genes, 2.9%	FTR1 CFL2 CSA1 CCC2	Candida albicans
910	cytokinesis	3 out of 139 genes, 2.2%	GPI1 RIM101 SUN41	Candida albicans
7155	cell adhesion	3 out of 139 genes, 2.2%	ALS2 HWP1 ALS4	Candida albicans
7165	signal transduction	3 out of 139 genes, 2.2%	RIM101 MSB2 CPH1	Candida albicans
70783	growth of unicellular organism as a thread of attached cells	3 out of 139 genes, 2.2%	GAL10 PTP1 CPH1	Candida albicans
45333	cellular respiration	2 out of 139 genes, 1.4%	AOX2 orf19.7459	Candida albicans
746	conjugation	2 out of 139 genes, 1.4%	orf19.3841 CPH1	Candida albicans
7124	pseudohyphal growth	2 out of 139 genes, 1.4%	PTP1 CPH1	Candida albicans
42254	ribosome biogenesis	2 out of 139 genes, 1.4%	orf19.1687 orf19.6346	Candida albicans
30163	protein catabolic process	2 out of 139 genes, 1.4%	HRT1 SAP4	Candida albicans
6259	DNA metabolic process	2 out of 139 genes, 1.4%	orf19.5069 orf19.3373	Candida albicans
6457	protein folding	1 out of 139 genes, 0.7%	HSP104	Candida albicans
48468	cell development	1 out of 139 genes, 0.7%	RIM101	Candida albicans
16070	RNA metabolic process	1 out of 139 genes, 0.7%	orf19.1687	Candida albicans
6766	vitamin metabolic process	1 out of 139 genes, 0.7%	PDX3	Candida albicans
7114	cell budding	1 out of 139 genes, 0.7%	CLN3	Candida albicans
16192	vesicle-mediated transport	1 out of 139 genes, 0.7%	orf19.4199	Candida albicans
7010	cytoskeleton organization	0 out of 139 genes, 0%	none
7047	cellular cell wall organization	0 out of 139 genes, 0%	none
32196	transposition	0 out of 139 genes, 0%	none
6412	translation	0 out of 139 genes, 0%	none
6997	nucleus organization	0 out of 139 genes, 0%	none
other	other	12 out of 139 genes, 8.6%	orf19.7279 GTT13 IFG3 FRE7 PHO8 orf19.3352 OSM1 SOD6 ALD5 RNR21 LEU42 GLT1	Candida albicans
not_yet_annotated	not_yet_annotated	7 out of 139 genes, 5.0%	orf19.1126 orf19.2777 orf19.2428.2 orf19.1982 orf19.5313 orf19.1809 orf19.3384	Candida albicans

## Sheet: downregulated Go slim Mapper
GOID	GO term	Frequency	Gene(s)	Organism
8150	biological_process	20 out of 84 genes, 23.8%	orf19.675 orf19.4771 orf19.2048 ASR2 orf19.1034 orf19.3988 MOH1 orf19.2220 orf19.4818 orf19.3302 orf19.6688 orf19.1189 orf19.6245 orf19.551 orf19.6491 orf19.7403 orf19.5019 orf19.6255 orf19.7184 orf19.351	Candida albicans
6810	transport	18 out of 84 genes, 21.4%	TPO3 orf19.3219 orf19.6346 YHB1 orf19.3841 HSP30 PEX4 AAP1 JEN2 MSN5 orf19.7566 GIT3 orf19.4199 orf19.2749 HGT7 PIR1 orf19.3998 HGT8	Candida albicans
42221	response to chemical stimulus	14 out of 84 genes, 16.7%	orf19.4347 TPO3 LEU4 YHB1 TPS2 orf19.7029 CCP1 HSP21 GAL10 HGT7 RIM101 CAT1 CPH1 HSP104	Candida albicans
6950	response to stress	14 out of 84 genes, 16.7%	orf19.5069 YHB1 orf19.3841 TPS2 HSP30 orf19.461 CCP1 HSP21 GAL10 RIM101 CAT1 orf19.3998 CPH1 HSP104	Candida albicans
6464	cellular protein modification process	13 out of 84 genes, 15.5%	orf19.4347 PNG2 orf19.3841 CTM1 PEX4 PTP1 HOS3 GPI1 GAL10 GAL7 HRT1 orf19.3998 orf19.4617	Candida albicans
30447	filamentous growth	12 out of 84 genes, 14.3%	ALS2 YHB1 TPS2 PTP1 orf19.461 ALS4 HSP21 GAL10 RIM101 ZCF2 CAT1 CPH1	Candida albicans
50789	regulation of biological process	12 out of 84 genes, 14.3%	orf19.4347 MAF1 orf19.285 TPS2 HSP30 PEX4 HOS3 GAL10 RIM101 ZCF2 orf19.232 CPH1	Candida albicans
9405	pathogenesis	8 out of 84 genes, 9.5%	ALS2 YHB1 TPS2 HSP21 RIM101 CAT1 CPH1 HSP104	Candida albicans
5975	carbohydrate metabolic process	7 out of 84 genes, 8.3%	GLK4 TPS2 HSP21 GAL10 GAL7 CPH1 HSP104	Candida albicans
7049	cell cycle	6 out of 84 genes, 7.1%	orf19.5069 HOS3 orf19.3373 GPI1 HRT1 RIM101	Candida albicans
44419	interspecies interaction between organisms	6 out of 84 genes, 7.1%	ALS2 YHB1 ALS4 RIM101 CAT1 CPH1	Candida albicans
42493	response to drug	5 out of 84 genes, 6%	TPO3 LEU4 orf19.7029 HGT7 RIM101	Candida albicans
42710	biofilm formation	4 out of 84 genes, 4.8%	ALS2 ADH5 CPH1 HSP104	Candida albicans
6996	organelle organization	3 out of 84 genes, 3.6%	orf19.3841 PEX4 HOS3	Candida albicans
70783	growth of unicellular organism as a thread of attached cells	3 out of 84 genes, 3.6%	PTP1 GAL10 CPH1	Candida albicans
910	cytokinesis	2 out of 84 genes, 2.4%	GPI1 RIM101	Candida albicans
30448	hyphal growth	2 out of 84 genes, 2.4%	ALS2 ALS4	Candida albicans
6091	generation of precursor metabolites and energy	2 out of 84 genes, 2.4%	GLK4 AOX2	Candida albicans
7155	cell adhesion	2 out of 84 genes, 2.4%	ALS2 ALS4	Candida albicans
71555	cell wall organization	2 out of 84 genes, 2.4%	PIR1 CPH1	Candida albicans
746	conjugation	2 out of 84 genes, 2.4%	orf19.3841 CPH1	Candida albicans
16044	cellular membrane organization	2 out of 84 genes, 2.4%	orf19.3841 orf19.3998	Candida albicans
42254	ribosome biogenesis	2 out of 84 genes, 2.4%	orf19.6346 orf19.1687	Candida albicans
7124	pseudohyphal growth	2 out of 84 genes, 2.4%	PTP1 CPH1	Candida albicans
6629	lipid metabolic process	2 out of 84 genes, 2.4%	PDX3 GPI1	Candida albicans
7165	signal transduction	2 out of 84 genes, 2.4%	RIM101 CPH1	Candida albicans
6259	DNA metabolic process	2 out of 84 genes, 2.4%	orf19.5069 orf19.3373	Candida albicans
45333	cellular respiration	1 out of 84 genes, 1.2%	AOX2	Candida albicans
6457	protein folding	1 out of 84 genes, 1.2%	HSP104	Candida albicans
30163	protein catabolic process	1 out of 84 genes, 1.2%	HRT1	Candida albicans
48468	cell development	1 out of 84 genes, 1.2%	RIM101	Candida albicans
16070	RNA metabolic process	1 out of 84 genes, 1.2%	orf19.1687	Candida albicans
6766	vitamin metabolic process	1 out of 84 genes, 1.2%	PDX3	Candida albicans
16192	vesicle-mediated transport	1 out of 84 genes, 1.2%	orf19.4199	Candida albicans
7010	cytoskeleton organization	0 out of 84 genes, 0%	none
7047	cellular cell wall organization	0 out of 84 genes, 0%	none
32196	transposition	0 out of 84 genes, 0%	none
7114	cell budding	0 out of 84 genes, 0%	none
19725	cellular homeostasis	0 out of 84 genes, 0%	none
6412	translation	0 out of 84 genes, 0%	none
6997	nucleus organization	0 out of 84 genes, 0%	none
other	other	9 out of 84 genes, 10.7%	orf19.7279 IFG3 FRE7 PHO8 orf19.3352 OSM1 LEU42 SOD6 GLT1	Candida albicans
not_yet_annotated	not_yet_annotated	4 out of 84 genes, 4.8%	orf19.1982 orf19.5313 orf19.1126 orf19.2428.2	Candida albicans

## Sheet: Up regulated Go slim mapper
GOID	GO term	Frequency	Gene(s)	Organism
8150	biological_process	15 out of 55 genes, 27.3%	orf19.1239 PGA25 orf19.2452 IHD1 PGA32 orf19.7608 PGA17 CSA2 orf19.5799 PGA7 COI1 orf19.2460 orf19.2457 FAV2 TOS1	Candida albicans
30447	filamentous growth	8 out of 55 genes, 14.5%	GFA1 TPI1 RBR1 ERG5 CLN3 orf19.7459 MSB2 SUN41	Candida albicans
5975	carbohydrate metabolic process	7 out of 55 genes, 12.7%	CWH8 GFA1 TPI1 SGA1 INO1 CRH11 orf19.7214	Candida albicans
6810	transport	7 out of 55 genes, 12.7%	orf19.4966 FRE10 FLC1 OPT4 FTR1 CFL4 CCC2	Candida albicans
71555	cell wall organization	7 out of 55 genes, 12.7%	SIM1 RBT1 HWP1 CRH11 MSB2 SUN41 RBR2	Candida albicans
50789	regulation of biological process	7 out of 55 genes, 12.7%	PST2 TPI1 SAP4 ERG11 SIM1 CLN3 MSB2	Candida albicans
6950	response to stress	6 out of 55 genes, 10.9%	TPI1 SAP4 ERG5 FTR1 MSB2 RBR2	Candida albicans
44419	interspecies interaction between organisms	6 out of 55 genes, 10.9%	TPI1 SAP4 FTR1 HYR1 HWP1 SUN41	Candida albicans
6629	lipid metabolic process	5 out of 55 genes, 9.1%	CWH8 ERG11 ERG5 HOM2 INO1	Candida albicans
42221	response to chemical stimulus	5 out of 55 genes, 9.1%	DAG7 GFA1 ERG11 CLN3 PGA23	Candida albicans
42493	response to drug	5 out of 55 genes, 9.1%	DAG7 GFA1 ERG11 CLN3 PGA23	Candida albicans
42710	biofilm formation	5 out of 55 genes, 9.1%	CSA1 HYR1 orf19.7459 HWP1 SUN41	Candida albicans
19725	cellular homeostasis	4 out of 55 genes, 7.3%	CSA1 FTR1 CFL2 CCC2	Candida albicans
9405	pathogenesis	4 out of 55 genes, 7.3%	SAP4 RBT1 FTR1 SUN41	Candida albicans
6091	generation of precursor metabolites and energy	3 out of 55 genes, 5.5%	TPI1 SGA1 orf19.7459	Candida albicans
6464	cellular protein modification process	3 out of 55 genes, 5.5%	CWH8 GFA1 orf19.3751	Candida albicans
16044	cellular membrane organization	3 out of 55 genes, 5.5%	ERG11 ERG5 CLN3	Candida albicans
30448	hyphal growth	2 out of 55 genes, 3.6%	GFA1 CLN3	Candida albicans
910	cytokinesis	1 out of 55 genes, 1.8%	SUN41	Candida albicans
30163	protein catabolic process	1 out of 55 genes, 1.8%	SAP4	Candida albicans
45333	cellular respiration	1 out of 55 genes, 1.8%	orf19.7459	Candida albicans
7155	cell adhesion	1 out of 55 genes, 1.8%	HWP1	Candida albicans
7114	cell budding	1 out of 55 genes, 1.8%	CLN3	Candida albicans
7165	signal transduction	1 out of 55 genes, 1.8%	MSB2	Candida albicans
6996	organelle organization	1 out of 55 genes, 1.8%	CLN3	Candida albicans
7049	cell cycle	1 out of 55 genes, 1.8%	CLN3	Candida albicans
7124	pseudohyphal growth	0 out of 55 genes, 0%	none
42254	ribosome biogenesis	0 out of 55 genes, 0%	none
7010	cytoskeleton organization	0 out of 55 genes, 0%	none
70783	growth of unicellular organism as a thread of attached cells	0 out of 55 genes, 0%	none
6457	protein folding	0 out of 55 genes, 0%	none
746	conjugation	0 out of 55 genes, 0%	none
48468	cell development	0 out of 55 genes, 0%	none
6259	DNA metabolic process	0 out of 55 genes, 0%	none
16070	RNA metabolic process	0 out of 55 genes, 0%	none
6412	translation	0 out of 55 genes, 0%	none
7047	cellular cell wall organization	0 out of 55 genes, 0%	none
32196	transposition	0 out of 55 genes, 0%	none
6766	vitamin metabolic process	0 out of 55 genes, 0%	none
16192	vesicle-mediated transport	0 out of 55 genes, 0%	none
6997	nucleus organization	0 out of 55 genes, 0%	none
other	other	4 out of 55 genes, 7.3%	ALD5 GTT13 RNR21	Candida albicans
not_yet_annotated	not_yet_annotated	2 out of 55 genes, 3.6%	orf19.2777 orf19.1809	Candida albicans
