# Supplementary material for: A Functional Portrait of Med7 and the Mediator Complex in Candida albicans
Source: PLoS Genet. 2014 Nov 6;10(11):e1004770. doi: 10.1371/journal.pgen.1004770 (PMC4222720; doi:10.1371/journal.pgen.1004770)
Supplement: Table S4 — Genes regulated in med7 Grace mutant in hyphae condition by microarray. (XLSX) [file pgen.1004770.s009.xlsx]

## Sheet: Med7 hyphae 37C serum Filter on
Med7 hyphae 37C serum Filter on Volcano Plot
	Systematic	Normalized	t-test P-value	Common	Description	GO biological process	GO molecular function	GO cellular component
Up regulated genes	orf19.1585	4.59505	0.020295	ZRT2	Protein described as predicted zinc transporter; ciclopirox olamine, fluconazole, or alkaline downregulated; transcriptionally induced by interaction with macrophage; amphotericin B induced	GO:0006831 low-affinity zinc ion transport |	GO:0000007 low-affinity zinc ion transmembrane transporter activity |	GO:0005886 plasma membrane |
	orf19.2460	2.86928	0.0150997		Predicted ORF in Assemblies 19, 20 and 21; exogenously expressed protein is a substrate for Kex2p processing in vitro; transcription is repressed in response to alpha pheromone in SpiderM medium
	orf19.1199	2.84566	0.00758064	NOP5	Protein similar to S. cerevisiae Nop5p protein of small nucleolar ribonucleoprotein complex; transposon mutation affects filamentous growth; macrophage/pseudohyphal-induced; physically interacts with TAP-tagged Nop1p	GO:0030447 filamentous growth | GO:0000154 rRNA modification | GO:0000480 endonucleolytic cleavage in 5'-ETS of tricistronic rRNA transcript (SSU-rRNA, 5.8S rRNA, LSU-rRNA) | GO:0000472 endonucleolytic cleavage to generate mature 5'-end of SSU-rRNA from (SSU-rRNA, 5.8S rRNA, LSU-rRNA) | GO:0000447 endonucleolytic cleavage in ITS1 to separate SSU-rRNA from 5.8S rRNA and LSU-rRNA from tricistronic …	GO:0030515 snoRNA binding |	GO:0030532 small nuclear ribonucleoprotein complex | GO:0030686 90S preribosome | GO:0031428 box C/D snoRNP complex | GO:0032040 small-subunit processome |
	orf19.1327	2.68899	0.0237661	RBT1	Putative cell wall protein with similarity to Hwp1p, required for virulence; predicted to be cell-wall attached and glycosylated; Tup1p repressed; serum, hyphal and alkaline induced; farnesol, alpha factor induced; Rfg1p-, Rim101p-regulated	GO:0009405 pathogenesis | GO:0031505 fungal-type cell wall organization |		GO:0009986 cell surface | GO:0009277 fungal-type cell wall | GO:0030446 hyphal cell wall |
	orf19.7608	2.64174	0.000155071		Predicted ORF in Assemblies 19, 20 and 21; fluconazole-downregulated; possibly spurious ORF (Annotation Working Group prediction)
	orf19.5982	2.54692	0.0426554	RPL18	Predicted ribosomal protein; Plc1p-regulated, Tbf1p-activated; genes encoding cytoplasmic ribosomal subunits, translation factors, and tRNA synthetases are downregulated upon phagocytosis by murine macrophage	GO:0006412 translation |	GO:0003735 structural constituent of ribosome |
	orf19.986	2.52916	0.0210579	GLY1	L-threonine aldolase; possibly tetrameric; complements the glycine auxotrophy of an S. cerevisiae shm1 null shm2 null gly1-1 triple mutant; macrophage/pseudohyphal-induced; the GLY1 locus has an RFLP and is triploid in strain SGY269	GO:0006730 one-carbon metabolic process | GO:0006544 glycine metabolic process | GO:0006567 threonine catabolic process | GO:0006545 glycine biosynthetic process |	GO:0004793 threonine aldolase activity |
	orf19.893	2.51526	0.000363717	PGA17	Putative GPI-anchored protein of unknown function; exogenously expressed protein is a substrate for Kex2p processing in vitro; transcription is repressed in response to alpha pheromone in SpiderM medium; macrophage-induced gene			GO:0009986 cell surface |
	orf19.3981	2.4977	0.00058992	MAL31	Putative protein of unknown function, transcription is upregulated in clinical isolates from HIV+ patients with oral candidiasis; alkaline upregulated	GO:0000017 alpha-glucoside transport | GO:0008643 carbohydrate transport |	GO:0005352 alpha-glucoside | GO:0005364 maltose | GO:0051119 sugar transmembrane transporter activity |	GO:0005624 membrane fraction | GO:0016020 membrane |
	orf19.5032	2.48722	0.000433345	SIM1	Protein involved in cell wall maintenance, redundant with Sun41p; described as a DNA replication regulator; produced under vaginal conditions; macrophage-downregulated gene; transcription is negatively regulated by Rim101p, Cyr1p, Ras1p	GO:0006275 regulation of DNA replication | GO:0007049 cell cycle | GO:0007047 cell wall organization | GO:0000422 mitochondrion degradation |		GO:0009277 fungal-type cell wall | GO:0005576 extracellular region |
	orf19.338	2.43947	0.0453277		Predicted ORF in Assemblies 19, 20 and 21; Hog1p-downregulated; shows colony morphology-related gene regulation by Ssn6p; protein detected by mass spec in stationary phase cultures			GO:0005737 cytoplasm |
	orf19.7569	2.409	0.0455716	SIK1	Predicted ORF in Assemblies 19, 20 and 21; physically interacts with TAP-tagged Nop1p	GO:0000154 rRNA modification | GO:0030490 maturation of SSU-rRNA | GO:0006364 rRNA processing |	GO:0030515 snoRNA binding |	GO:0030686 90S preribosome | GO:0031428 box C/D snoRNP complex | GO:0032040 small-subunit processome |
	orf19.5615	2.36965	0.00972033	AYR2	Predicted ORF in Assemblies 19, 20 and 21; shows colony morphology-related gene regulation by Ssn6p	GO:0006654 phosphatidic acid biosynthetic process |	GO:0000140 acylglycerone-phosphate reductase activity |	GO:0005811 lipid particle | GO:0005783 endoplasmic reticulum |
	orf19.2762	2.36767	0.00435398	AHP1	Putative alkyl hydroperoxide reductase; immunogenic in mouse; biofilm-induced; fluconazole-induced; amphotericin B, caspofungin, alkaline downregulated; induced in core stress response; regulated by Ssk1p, Nrg1p, Tup1p, Ssn6p, Hog1p	GO:0010038 response to metal ion | GO:0045454 cell redox homeostasis | GO:0006979 response to oxidative stress |	GO:0008785 alkyl hydroperoxide reductase activity | GO:0008379 thioredoxin peroxidase activity |	GO:0030446 hyphal cell wall | GO:0005625 soluble fraction | GO:0001950 plasma membrane enriched fraction | GO:0005737 cytoplasm |
	orf19.6420	2.32451	0.0381278	PGA13	Putative GPI-anchored protein; described as similar to mucins; induced during cell wall regeneration, and during core caspofungin response; regulated by Tsa1p, Tsa1Bp in minimal media at 37 deg and by Cyr1p, Nrg1p, Tup1p, Rlm1p			GO:0009986 cell surface |
	orf19.500	2.30543	4.06691e-07		Predicted ORF in Assemblies 19, 20 and 21	GO:0006413 translational initiation | GO:0030488 tRNA methylation |	GO:0008175 tRNA methyltransferase activity | GO:0000049 tRNA binding | GO:0016429 tRNA (adenine-N1-)-methyltransferase activity |	GO:0031515 tRNA (m1A) methyltransferase complex | GO:0005634 nucleus |
	orf19.3553	2.25796	0.000531833	RPF2	Predicted ORF in Assemblies 19, 20 and 21; mutation confers hypersensitivity to 5-fluorocytosine (5-FC), 5-fluorouracil (5-FU), and tubercidin (7-deazaadenosine)	GO:0042493 response to drug | GO:0000466 maturation of 5.8S rRNA from tricistronic rRNA transcript (SSU-rRNA, 5.8S rRNA, LSU-rRNA) | GO:0000463 maturation of LSU-rRNA from tricistronic rRNA transcript (SSU-rRNA, 5.8S rRNA, LSU-rRNA) | GO:0000027 ribosomal large subunit assembly |	GO:0008097 5S rRNA binding | GO:0008312 7S RNA binding |	GO:0030687 preribosome, large subunit precursor | GO:0005730 nucleolus |
	orf19.6574	2.25193	0.00254878	ALK6	Protein described as cytochrome P-450 of N-alkane-induced detoxification; macrophage-induced gene	GO:0030476 ascospore wall assembly |	GO:0003824 catalytic activity | GO:0019825 oxygen binding |
	orf19.3002	2.20307	0.0191808	RPS1	Probable ortholog of S. cerevisiae ribosomal protein Rp10 (Rps1Ap and Rps1Bp), elicits a host antibody response during infection; transcription is induced during active growth	GO:0006412 translation | GO:0000462 maturation of SSU-rRNA from tricistronic rRNA transcript (SSU-rRNA, 5.8S rRNA, LSU-rRNA) |	GO:0003735 structural constituent of ribosome |	GO:0022627 cytosolic small ribosomal subunit | GO:0030686 90S preribosome |
	orf19.3358	2.19962	0.0145728	LSC1	Protein described as succinate-CoA ligase subunit; transcriptionally regulated by iron; expression greater in high iron; fluconazole-induced	GO:0006099 tricarboxylic acid cycle | GO:0006104 succinyl-CoA metabolic process |	GO:0004774 succinate-CoA ligase activity | GO:0004775 succinate-CoA ligase (ADP-forming) activity |	GO:0042645 mitochondrial nucleoid |
	orf19.1206	2.1941	0.0308598	FET35	Protein with similarity to multicopper ferroxidase; transcriptionally activated in low iron conditions; transcription is repressed by Sfu1p and activated under weak acid stress by Mnl1p; merged with orf19.4215 in Assembly 20
	orf19.1890	2.17552	0.0207741		Predicted ORF in Assemblies 19, 20 and 21	GO:0051792 medium-chain fatty acid biosynthetic process |
	orf19.7522	2.17161	0.0266518		Predicted ORF in Assemblies 19, 20 and 21; mutation confers hypersensitivity to amphotericin B	GO:0009435 NAD biosynthetic process | GO:0042493 response to drug |	GO:0004061 arylformamidase activity |
	orf19.3612	2.16149	0.036792	PST2	Putative NADH:quinone oxidoreductase; similar to 1,4-benzoquinone reductase; immunogenic in mice; benomyl treatment induces transcription; oxidative stress-induced via Cap1p; fungal-specific (no human/murine homolog), farnesol-downregulated		GO:0050625 2-hydroxy-1,4-benzoquinone reductase activity |	GO:0030446 hyphal cell wall |
	orf19.1854	2.15583	0.0448164	HHF22	Putative histone H4; regulated by Efg1p; flucytosine, fluconazole-induced; amphotericin B, caspofungin repressed; shows colony morphology-related gene regulation by Ssn6p	GO:0006333 chromatin assembly or disassembly | GO:0034729 histone H3-K79 methylation |	GO:0003677 DNA binding |	GO:0000786 nucleosome |
	orf19.3097	2.0866	0.0113561	PDA1	Protein described as similar to alpha chain of pyruvate dehydrogenase; fluconazole-induced; protein detected by mass spec in exponential and stationary phase cultures	GO:0006090 pyruvate metabolic process |	GO:0004739 pyruvate dehydrogenase (acetyl-transferring) activity |	GO:0005967 mitochondrial pyruvate dehydrogenase complex | GO:0042645 mitochondrial nucleoid |
	orf19.3870	2.07855	0.0284039	ADE13	Enzyme of adenine biosynthesis; soluble protein in hyphae; not induced during GCN response, in contrast to the S. cerevisiae ortholog; repressed by nitric oxide	GO:0006144 purine base metabolic process | GO:0006189 'de novo' IMP biosynthetic process |	GO:0004018 N6-(1,2-dicarboxyethyl)AMP AMP-lyase (fumarate-forming) activity |	GO:0005625 soluble fraction |
	orf19.59	2.06782	0.0380755	REI1	Predicted ORF in Assemblies 19, 20 and 21; decreased expression in response to prostaglandins	GO:0007117 budding cell bud growth | GO:0006913 nucleocytoplasmic transport | GO:0000278 mitotic cell cycle | GO:0042273 ribosomal large subunit biogenesis |	GO:0043565 sequence-specific DNA binding |	GO:0030687 preribosome, large subunit precursor | GO:0005737 cytoplasm | GO:0022625 cytosolic large ribosomal subunit |
	orf19.1047	2.0639	0.0400657	ERB1	Predicted ORF in Assemblies 19, 20 and 21; mutation confers hypersensitivity to 5-fluorocytosine (5-FC), 5-fluorouracil (5-FU), and tubercidin (7-deazaadenosine); hyphal repressed; macrophage repressed	GO:0042493 response to drug | GO:0006364 rRNA processing |		GO:0030687 preribosome, large subunit precursor | GO:0005730 nucleolus |
	orf19.1154	2.0558	0.00356284	EGD1	Predicted ORF in Assemblies 19, 20 and 21; soluble protein in hyphae; biofilm induced; macrophage/pseudohyphal-induced; protein detected by mass spec in exponential and stationary phase cultures	GO:0006461 protein complex assembly | GO:0051083 'de novo' cotranslational protein folding |	GO:0051082 unfolded protein binding |	GO:0005625 soluble fraction | GO:0005854 nascent polypeptide-associated complex |
	orf19.3087	2.04924	0.0431515	UBI3	Fusion of ubiquitin with the S34 protein of the small ribosomal subunit; mRNA decreases upon heat shock, appears to be degraded; functional homolog of S. cerevisiae RPS31	GO:0016567 protein ubiquitination | GO:0042254 ribosome biogenesis | GO:0002109 maturation of SSU-rRNA from tricistronic rRNA transcript (SSU-rRNA, LSU-rRNA,5S) | GO:0000028 ribosomal small subunit assembly |	GO:0003735 structural constituent of ribosome | GO:0031386 protein tag |	GO:0022627 cytosolic small ribosomal subunit |
	orf19.1030	2.03737	0.00957994		Predicted ORF in Assemblies 19, 20 and 21	GO:0051598 meiotic recombination checkpoint |	GO:0003755 peptidyl-prolyl cis-trans isomerase activity | GO:0005527 macrolide binding |	GO:0005730 nucleolus |
	orf19.2651	2.0245	0.0342285	CAM1-1	Putative translation elongation factor; genes encoding ribosomal subunits, translation factors, and tRNA synthetases are downregulated upon phagocytosis by murine macrophage	GO:0006448 regulation of translational elongation |	GO:0003746 translation elongation factor activity |
	orf19.5024	2.00847	0.0338391	GND1	Putative 6-phosphogluconate dehydrogenase; soluble protein in hyphae; farnesol-, macrophage-induced protein; antigenic in mouse; protein detected by mass spec in exponential and stationary phase cultures	GO:0009051 pentose-phosphate shunt, oxidative branch | GO:0006979 response to oxidative stress |	GO:0004616 phosphogluconate dehydrogenase (decarboxylating) activity |	GO:0005625 soluble fraction | GO:0005739 mitochondrion |
	orf19.532	2.0032	0.00723274	RBR2	Cell wall protein; expression is repressed by Rim101p; expression is regulated upon white-opaque switching; transcription is repressed in response to alpha pheromone in SpiderM medium; macrophage-induced gene	GO:0007047 cell wall organization |	GO:0005199 structural constituent of cell wall |	GO:0009986 cell surface | GO:0009277 fungal-type cell wall |
	orf19.6329	2.00222	0.00878169		Predicted ORF in Assemblies 19, 20 and 21; opaque-specific transcription; fluconazole-downregulated; greater mRNA abundance in a cyr1 homozygous null mutant than in wild type; possibly spurious ORF (Annotation Working Group prediction)
	orf19.3942.1	1.98657	0.00691199	RPL43A	Downregulated in the presence of human whole blood or polymorphonuclear (PMN) cells; shows colony morphology-related gene regulation by Ssn6p	GO:0006412 translation |	GO:0003735 structural constituent of ribosome |
	orf19.3888	1.98605	0.021735	PGI1	Protein described as glucose-6-phosphate isomerase, enzyme of glycolysis; antigenic in human; regulated by Efg1p; induced in biofilm, upon adherence to polystyrene; downregulated in the presence of human neutrophils, upon phagocytosis	GO:0006096 glycolysis | GO:0006094 gluconeogenesis | GO:0006098 pentose-phosphate shunt |	GO:0004347 glucose-6-phosphate isomerase activity |	GO:0005625 soluble fraction | GO:0005829 cytosol | GO:0001950 plasma membrane enriched fraction | GO:0005739 mitochondrion |
	orf19.827.1	1.98052	0.0206978	RPL39	Ribosomal protein L39; transcription is induced upon germ tube formation; shows colony morphology-related gene regulation by Ssn6p	GO:0006412 translation |	GO:0003735 structural constituent of ribosome | GO:0003723 RNA binding |	GO:0022625 cytosolic large ribosomal subunit |
	orf19.3547	1.96796	0.0237162		Predicted ORF in Assemblies 19, 20 and 21	GO:0007532 regulation of transcription, mating-type specific |	GO:0016566 specific transcriptional repressor activity | GO:0003729 mRNA binding |	GO:0005730 nucleolus |
	orf19.2994.1	1.9652	0.0382232	RPS16A	Macrophage/pseudohyphal-induced after 16 h	GO:0006412 translation | GO:0000462 maturation of SSU-rRNA from tricistronic rRNA transcript (SSU-rRNA, 5.8S rRNA, LSU-rRNA) |	GO:0003735 structural constituent of ribosome |	GO:0030686 90S preribosome |
	orf19.7542	1.9555	0.049968
	orf19.7217	1.95005	0.0132796	RPL4B	Putative ribosomal protein; genes encoding cytoplasmic ribosomal subunits, translation factors, and tRNA synthetases are downregulated upon phagocytosis by murine macrophage	GO:0006412 translation |	GO:0003735 structural constituent of ribosome |	GO:0005624 membrane fraction | GO:0005737 cytoplasm |
	orf19.7108	1.9474	0.00996317		Predicted ORF in Assemblies 19, 20 and 21; protein detected by mass spec in stationary phase cultures	GO:0006098 pentose-phosphate shunt |	GO:0004750 ribulose-phosphate 3-epimerase activity |
	orf19.2062	1.94315	0.0110347	SOD4	Copper- and zinc-containing superoxide dismutase; role in response to host innate immune ROS; regulated on white-opaque switching; ciclopirox olamine induced; caspofungin repressed; member of family that includes SOD1, SOD4, SOD5, and SOD6	GO:0000303 response to superoxide | GO:0052059 evasion or tolerance by symbiont of host-produced reactive oxygen species |	GO:0004784 superoxide dismutase activity |	GO:0009986 cell surface | GO:0030445 yeast-form cell wall | GO:0009277 fungal-type cell wall | GO:0030446 hyphal cell wall |
	orf19.715	1.94126	0.00815734		Predicted ORF in Assemblies 19, 20 and 21
	orf19.2179.2	1.93043	0.0267571	RPS10	Predicted ribosomal protein; downregulated in the presence of human whole blood or polymorphonuclear (PMN) cells	GO:0006412 translation | GO:0006407 rRNA export from nucleus |	GO:0003735 structural constituent of ribosome |
	orf19.7062	1.924	0.0038139	RPA135	Predicted ORF in Assemblies 19, 20 and 21; decreased expression in response to prostaglandins	GO:0006360 transcription from RNA polymerase I promoter |	GO:0003899 DNA-directed RNA polymerase activity |	GO:0005736 DNA-directed RNA polymerase I complex |
	orf19.6403.1	1.91958	0.00959032	RPP2A	Conserved acidic ribosomal protein, likely involved in regulation of translation elongation; interacts with Rpp1Bp; one of four similar ribosomal proteins (Rpp1Ap, Rpp1Bp, Rpp2Ap, Rpp2Bp); CUG start codon; upstream uORFs; Tbf1p-activated	GO:0006412 translation | GO:0006414 translational elongation |	GO:0003735 structural constituent of ribosome |	GO:0005840 ribosome |
	orf19.1995	1.91307	0.0440845		Predicted ORF in Assemblies 19, 20 and 21	GO:0006486 protein amino acid glycosylation |	GO:0000026 alpha-1,2-mannosyltransferase activity |	GO:0005794 Golgi apparatus |
	orf19.3702	1.91237	0.0221122		Predicted ORF from Assembly 19; merged with orf19.6452 in Assembly 20
	orf19.6367	1.90961	0.0343025	SSB1	Putative heat shock protein; SSB subfamily of the HSP70 family; mRNA in yeast-form cells, germ tubes; at surface of yeast-form cells, but not hyphae; soluble in hyphae; antigenic in human, mouse systemic infection; macrophage, GCN-induced	GO:0006412 translation | GO:0044416 induction by symbiont of host defense response | GO:0006461 protein complex assembly | GO:0051083 'de novo' cotranslational protein folding | GO:0006450 regulation of translational fidelity | GO:0006415 translational termination |	GO:0051082 unfolded protein binding | GO:0016887 ATPase activity | GO:0005516 calmodulin binding |	GO:0009986 cell surface | GO:0009277 fungal-type cell wall | GO:0030445 yeast-form cell wall | GO:0005625 soluble fraction | GO:0001950 plasma membrane enriched fraction | GO:0005844 polysome | GO:0005737 cytoplasm | GO:0005886 plasma membrane |
	orf19.493	1.90438	0.0149564	RPL15A	Putative ribosomal protein; genes encoding cytoplasmic ribosomal subunits, translation factors, and tRNA synthetases are downregulated upon phagocytosis by murine macrophage; transcription is positively regulated by Tbf1p	GO:0006412 translation |	GO:0003723 RNA binding | GO:0003735 structural constituent of ribosome |	GO:0022625 cytosolic large ribosomal subunit |
	orf19.3507	1.89974	0.0160168	MCR1	Protein described as NADH-cytochrome-b5 reductase; soluble protein in hyphae; biofilm induced; alkaline downregulated; ketoconazole or flucytosine induced, farnesol-induced	GO:0006979 response to oxidative stress | GO:0006696 ergosterol biosynthetic process |	GO:0004128 cytochrome-b5 reductase activity |	GO:0005625 soluble fraction | GO:0031307 integral to mitochondrial outer membrane | GO:0005758 mitochondrial intermembrane space |
	orf19.473	1.89969	0.0221763	TPO4	Putative sperimidine transporter; fungal-specific (no human or murine homolog)	GO:0015848 spermidine transport | GO:0000296 spermine transport | GO:0015893 drug transport |	GO:0015606 spermidine transmembrane transporter activity | GO:0000297 spermine transmembrane transporter activity | GO:0015238 drug transporter activity |	GO:0005774 vacuolar membrane | GO:0005886 plasma membrane | GO:0016020 membrane |
	orf19.6160	1.89172	0.0320013		Predicted ORF in Assemblies 19, 20 and 21			GO:0045121 membrane raft | GO:0005739 mitochondrion |
	orf19.1448	1.88398	0.0382088	APT1	Predicted ORF in Assemblies 19, 20 and 21; flucytosine induced; repressed by nitric oxide; protein level decreased in stationary phase cultures	GO:0006167 AMP biosynthetic process | GO:0006168 adenine salvage |	GO:0003999 adenine phosphoribosyltransferase activity |	GO:0005634 nucleus | GO:0005737 cytoplasm |
	orf19.6710	1.88284	0.00786167	UTP9	Predicted ORF in Assemblies 19, 20 and 21; decreased expression observed in an ssr1 homozygous null mutant; decreased expression in response to prostaglandins; physically interacts with TAP-tagged Nop1p	GO:0030490 maturation of SSU-rRNA |	GO:0030515 snoRNA binding |	GO:0005732 small nucleolar ribonucleoprotein complex | GO:0032040 small-subunit processome |
	orf19.3924	1.88148	0.00247176		Predicted ORF in Assemblies 19, 20 and 21
	orf19.4336	1.87992	0.0490424	RPS5	Predicted ribosomal protein; macrophage/pseudohyphal-induced after 16 h; genes encoding cytoplasmic ribosomal subunits, translation factors, and tRNA synthetases are downregulated upon phagocytosis by murine macrophage	GO:0006412 translation | GO:0006407 rRNA export from nucleus |	GO:0003735 structural constituent of ribosome |	GO:0005624 membrane fraction | GO:0030686 90S preribosome | GO:0022627 cytosolic small ribosomal subunit |
	orf19.4632	1.86735	0.0223128	RPL20B	Predicted ribosomal protein; genes encoding cytoplasmic ribosomal subunits, translation factors, and tRNA synthetases are downregulated upon phagocytosis by murine macrophage; intron in 5'-UTR	GO:0006412 translation |	GO:0003735 structural constituent of ribosome |
	orf19.6007	1.86502	0.049153		Predicted ORF in Assemblies 19, 20 and 21; decreased expression in response to prostaglandins	GO:0019368 fatty acid elongation, unsaturated fatty acid |		GO:0016020 membrane |
	orf19.6417	1.85013	0.00640548	TSR1	Predicted ORF in Assemblies 19, 20 and 21; decreased expression in response to prostaglandins	GO:0006364 rRNA processing |	GO:0043021 ribonucleoprotein binding |	GO:0030686 90S preribosome | GO:0005730 nucleolus | GO:0005737 cytoplasm |
	orf19.2344	1.84988	0.0102046	ASR1	Protein described as similar to heat shock proteins; transcription regulated by cAMP, osmotic stress, ciclopirox olamine, ketoconazole; negatively regulated by Cyr1p, Ras1p; shows colony morphology-related gene regulation by Ssn6p
	orf19.1896	1.84768	0.00485	SSC1	Heat shock protein; at surface of yeast-form cells, but not hyphae; antigenic; soluble in hyphae; Gcn4p-regulated; induced upon amino acid starvation (3-aminotriazole) or upon adherence to polystyrene; macrophage-downregulated protein	GO:0042026 protein refolding | GO:0032079 positive regulation of endodeoxyribonuclease activity | GO:0030150 protein import into mitochondrial matrix |	GO:0051082 unfolded protein binding | GO:0030234 enzyme regulator activity | GO:0016887 ATPase activity |	GO:0030445 yeast-form cell wall | GO:0009986 cell surface | GO:0005625 soluble fraction | GO:0001405 presequence translocase-associated import motor | GO:0042645 mitochondrial nucleoid | GO:0005886 plasma membrane |
	orf19.2232	1.83695	0.00367736	RPL11	Predicted ribosomal protein; genes encoding cytoplasmic ribosomal subunits, translation factors, and tRNA synthetases are downregulated upon phagocytosis by murine macrophage; colony morphology-related gene regulation by Ssn6p	GO:0006412 translation | GO:0000027 ribosomal large subunit assembly |	GO:0003735 structural constituent of ribosome |
	orf19.1974	1.83154	0.00774497	TFS1	Transcription is regulated upon yeast-hyphal switch; shows colony morphology-related gene regulation by Ssn6p	GO:0030162 regulation of proteolysis |	GO:0008289 lipid binding | GO:0030414 peptidase inhibitor activity |	GO:0000329 fungal-type vacuole membrane | GO:0000328 fungal-type vacuole lumen |
	orf19.3393	1.8312	0.0465949		Putative DEAD-box helicase	GO:0006364 rRNA processing | GO:0000027 ribosomal large subunit assembly |	GO:0004004 ATP-dependent RNA helicase activity |	GO:0005730 nucleolus |
	orf19.2457	1.82779	0.0416774		Predicted ORF in Assemblies 19, 20 and 21
	orf19.5419	1.82629	0.0393204	ATP5	Predicted ORF in Assemblies 19, 20 and 21; caspofungin repressed; protein level decreased in stationary phase cultures	GO:0015986 ATP synthesis coupled proton transport |	GO:0046961 proton-transporting ATPase activity, rotational mechanism | GO:0046933 hydrogen ion transporting ATP synthase activity, rotational mechanism |	GO:0000274 mitochondrial proton-transporting ATP synthase, stator stalk |
	orf19.4560	1.8234	0.000645526	BFR1	Predicted ORF in Assemblies 19, 20 and 21; protein detected by mass spec in stationary phase cultures	GO:0051225 spindle assembly | GO:0000910 cytokinesis | GO:0007117 budding cell bud growth | GO:0007126 meiosis | GO:0016071 mRNA metabolic process | GO:0007088 regulation of mitosis |	GO:0003723 RNA binding |	GO:0005844 polysome | GO:0042175 nuclear envelope-endoplasmic reticulum network |
	orf19.789	1.82101	0.0212153	PYC2	Putative pyruvate carboxylase, binds to biotin cofactor; up-regulated in mutant lacking the Ssk1p response regulator protein, upon benomyl treatment, or in an azole-resistant strain overexpressing MDR1	GO:0006740 NADPH regeneration | GO:0006094 gluconeogenesis |	GO:0004736 pyruvate carboxylase activity |	GO:0005829 cytosol |
	orf19.3911	1.81956	0.00469639	SAH1	Protein described as S-adenosyl-L-homocysteine hydrolase; predicted enzyme of sulfur amino acid metabolism; antigenic in human; biofilm-, alkaline-, fluconazole-induced expression; Gcn4p-regulated; amino acid starvation (3-AT) repressed	GO:0016259 selenocysteine metabolic process | GO:0006555 methionine metabolic process |	GO:0004013 adenosylhomocysteinase activity |	GO:0005737 cytoplasm |
	orf19.1122	1.81271	0.0117619		Predicted ORF in Assemblies 19, 20 and 21; transcription is induced in response to alpha pheromone in SpiderM medium
	orf19.5281	1.81267	0.00867385		Predicted ORF in Assemblies 19, 20 and 21	GO:0006348 chromatin silencing at telomere | GO:0008298 intracellular mRNA localization | GO:0007059 chromosome segregation | GO:0000750 pheromone-dependent signal transduction involved in conjugation with cellular fusion | GO:0042493 response to drug | GO:0030466 chromatin silencing at silent mating-type cassette | GO:0045141 meiotic telomere clustering |	GO:0003723 RNA binding | GO:0001965 G-protein alpha-subunit binding |	GO:0005844 polysome | GO:0005789 endoplasmic reticulum membrane |
	orf19.2310.1	1.81072	0.011462	RPL29	Ribosomal protein L29; transcription is induced upon germ tube formation; shows colony morphology-related gene regulation by Ssn6p; intron in 5'-UTR	GO:0006412 translation |	GO:0003735 structural constituent of ribosome |	GO:0022625 cytosolic large ribosomal subunit |
	orf19.2506	1.80774	0.00374138		Predicted ORF in Assemblies 19, 20 and 21; opaque-specific transcription; Hog1p-downregulated
	orf19.510	1.79433	0.000516042		Predicted ORF in Assemblies 19, 20 and 21; possibly spurious ORF (Annotation Working Group prediction)
	orf19.2309.2	1.79284	0.0118354	RPL2	ORF Predicted by Annotation Working Group; shows downregulation in infected rabbit kidney in SC5314, but not NGY152, strain background	GO:0006412 translation | GO:0042493 response to drug |	GO:0003735 structural constituent of ribosome |	GO:0022625 cytosolic large ribosomal subunit |
	orf19.1691	1.79031	0.0442158		Predicted ORF in Assemblies 19, 20 and 21; fluconazole-induced; filament induced; Hog1p-induced; regulated by Nrg1p, Tup1p; increased expression in response to prostaglandins			GO:0005886 plasma membrane |
	orf19.7215	1.78559	0.0318009		Predicted ORF in Assemblies 19, 20 and 21	GO:0045943 positive regulation of transcription from RNA polymerase I promoter | GO:0000480 endonucleolytic cleavage in 5'-ETS of tricistronic rRNA transcript (SSU-rRNA, 5.8S rRNA, LSU-rRNA) | GO:0000472 endonucleolytic cleavage to generate mature 5'-end of SSU-rRNA from (SSU-rRNA, 5.8S rRNA, LSU-rRNA) | GO:0000447 endonucleolytic cleavage in ITS1 to separate SSU-rRNA from 5.8S rRNA and LSU-rRNA …	GO:0030515 snoRNA binding |	GO:0005732 small nucleolar ribonucleoprotein complex | GO:0030688 preribosome, small subunit precursor | GO:0005739 mitochondrion | GO:0033553 rDNA heterochromatin | GO:0032040 small-subunit processome | GO:0034455 t-UTP complex |
	orf19.4688	1.78552	0.0381946	DAG7	Predicted ORF in Assemblies 19, 20 and 21; mutation confers hypersensitivity to toxic ergosterol analog; a-specific transcription; alpha-factor induced	GO:0042493 response to drug |
	orf19.3003.1	1.78428	0.0435462	RPL6	Protein similar to S. cerevisiae Rpl6p, which is a ribosomal subunit; transposon mutation affects filamentous growth; translation-related genes are downregulated upon phagocytosis by murine macrophage	GO:0030447 filamentous growth | GO:0006412 translation | GO:0000027 ribosomal large subunit assembly |	GO:0003735 structural constituent of ribosome | GO:0003723 RNA binding |	GO:0005624 membrane fraction | GO:0022625 cytosolic large ribosomal subunit |
	orf19.356	1.78232	0.00255054	GTT13	Predicted ORF in Assemblies 19, 20 and 21; opaque-specific transcription; transcription is repressed in response to alpha pheromone in SpiderM medium	GO:0006749 glutathione metabolic process |	GO:0004364 glutathione transferase activity |	GO:0005783 endoplasmic reticulum |
	orf19.4114	1.78005	0.00228878	FAA2-1	Predicted long chain fatty acid CoA ligase; upregulated upon phagocytosis; induced by nitric oxide in yhb1 mutant	GO:0006629 lipid metabolic process | GO:0006499 N-terminal protein myristoylation |	GO:0004467 long-chain-fatty-acid-CoA ligase activity |	GO:0005777 peroxisome |
	orf19.3037	1.77777	0.0325561		Protein described as poly(A)-binding protein; regulated by Gcn4p; induced in response to amino acid starvation (3-aminotriazole treatment); rotein detected by mass spec in exponential and stationary phase cultures	GO:0006446 regulation of translational initiation |	GO:0008143 poly(A) RNA binding |	GO:0005634 nucleus | GO:0010494 stress granule | GO:0005840 ribosome |
	orf19.3138	1.77706	0.0452801	NOP1	Nucleolar protein; flucytosine induced	GO:0000027 ribosomal large subunit assembly | GO:0030490 maturation of SSU-rRNA | GO:0031167 rRNA methylation | GO:0000494 box C/D snoRNA 3'-end processing |	GO:0030515 snoRNA binding | GO:0008168 methyltransferase activity |	GO:0030532 small nuclear ribonucleoprotein complex | GO:0005730 nucleolus | GO:0000228 nuclear chromosome | GO:0030686 90S preribosome | GO:0005840 ribosome | GO:0031428 box C/D snoRNP complex | GO:0032040 small-subunit processome |
	orf19.3325.3	1.77541	0.00644376	RPS21B	Protein described as similar to ribosomal protein S21; regulated by Nrg1p, Tup1p; shows colony morphology-related gene regulation by Ssn6p; transcription is positively regulated by Tbf1p	GO:0006412 translation | GO:0000461 endonucleolytic cleavage to generate mature 3'-end of SSU-rRNA from (SSU-rRNA, 5.8S rRNA, LSU-rRNA) | GO:0000447 endonucleolytic cleavage in ITS1 to separate SSU-rRNA from 5.8S rRNA and LSU-rRNA from tricistronic rRNA transcript (SSU-rRNA, 5.8S rRNA, LSU-rRNA) |	GO:0003735 structural constituent of ribosome |	GO:0022627 cytosolic small ribosomal subunit |
	orf19.3334	1.77468	0.00552768	RPS21	Predicted ribosomal protein; genes encoding cytoplasmic ribosomal subunits, translation factors, and tRNA synthetases are downregulated upon phagocytosis by murine macrophage; transcription is positively regulated by Tbf1p	GO:0006412 translation | GO:0045903 positive regulation of translational fidelity | GO:0006407 rRNA export from nucleus |	GO:0070181 SSU rRNA binding | GO:0003735 structural constituent of ribosome |	GO:0032040 small-subunit processome | GO:0022627 cytosolic small ribosomal subunit |
	orf19.236	1.77283	0.0111638	RPL9B	Predicted ribosomal protein; genes encoding cytoplasmic ribosomal subunits, translation factors, and tRNA synthetases are downregulated upon phagocytosis by murine macrophage; repressed by nitric oxide	GO:0006412 translation |	GO:0003735 structural constituent of ribosome |	GO:0022625 cytosolic large ribosomal subunit |
	orf19.6415.1	1.7718	0.0480992		ORF Predicted by Annotation Working Group; intron in 5'-UTR		GO:0003735 structural constituent of ribosome |	GO:0022627 cytosolic small ribosomal subunit |
	orf19.1564	1.77014	0.00887115		Predicted ORF in Assemblies 19, 20 and 21			GO:0005783 endoplasmic reticulum | GO:0005886 plasma membrane |
	orf19.543	1.76805	0.00761826	FUM11	Protein described as fumarate hydratase; transcriptionally regulated by iron; expression greater in high iron; protein detected by mass spec in exponential and stationary phase cultures	GO:0006099 tricarboxylic acid cycle | GO:0006106 fumarate metabolic process |	GO:0004333 fumarate hydratase activity |	GO:0005829 cytosol | GO:0005759 mitochondrial matrix |
	orf19.1164	1.76742	0.000947408	GAR1	Predicted ORF in Assemblies 19, 20 and 21; mutation confers hypersensitivity to tubercidin (7-deazaadenosine); macrophage/pseudohyphal-induced	GO:0000154 rRNA modification | GO:0042493 response to drug | GO:0031120 snRNA pseudouridine synthesis |	GO:0034513 box H/ACA snoRNA binding |	GO:0031429 box H/ACA snoRNP complex |
	orf19.88	1.76622	0.0333599	ILV5	Protein described as ketol-acid reductoisomerase; antigenic during human or murine infection; regulated by Gcn4p; amino acid starvation (3-aminotriazole) induced; biofilm induced; macrophage-downregulated protein; no human or murine homolog	GO:0009082 branched chain family amino acid biosynthetic process | GO:0000002 mitochondrial genome maintenance |	GO:0004455 ketol-acid reductoisomerase activity |	GO:0005625 soluble fraction | GO:0042645 mitochondrial nucleoid |
	orf19.6656	1.76246	0.00636369	DUR3	Putative protein of unknown function, transcription is upregulated in clinical isolates from HIV+ patients with oral candidiasis; alkaline downregulated; amphotericin B induced; shows colony morphology-related gene regulation by Ssn6p	GO:0015840 urea transport |	GO:0015204 urea transmembrane transporter activity |	GO:0005886 plasma membrane |
	orf19.6317	1.75874	0.0143738	ADE6	Enzyme of adenine biosynthesis; not induced during GCN response, in contrast to the S. cerevisiae ortholog; protein detected by mass spec in stationary phase cultures	GO:0006164 purine nucleotide biosynthetic process |	GO:0004642 phosphoribosylformylglycinamidine synthase activity |	GO:0005737 cytoplasm |
	orf19.5021	1.75729	0.0177171	PDX1	Pyruvate dehydrogenase complex protein X, an essential component of the mitochondrial pyruvate dehydrogenase complex which is involved in the respiratory pathway; protein detected by mass spec in exponential and stationary phase cultures	GO:0006086 acetyl-CoA biosynthetic process from pyruvate | GO:0030447 filamentous growth | GO:0042710 biofilm formation |	GO:0004738 pyruvate dehydrogenase activity | GO:0005515 protein binding |	GO:0005967 mitochondrial pyruvate dehydrogenase complex | GO:0005739 mitochondrion |
	orf19.1601	1.75331	0.0499597	RPL3	Putative ribosomal protein; similar to S. cerevisiae Rpl3p; gene induced by ciclopirox olamine treatment; genes encoding cytoplasmic ribosomal subunits are downregulated upon phagocytosis by murine macrophage	GO:0006412 translation | GO:0000027 ribosomal large subunit assembly |	GO:0003735 structural constituent of ribosome |	GO:0005840 ribosome | GO:0032040 small-subunit processome |
	orf19.5016	1.75014	9.52337e-05		Protein not essential for viability
	orf19.3812	1.74431	0.000592398	SSZ1	Protein described as an HSP70 chaperone; protein level decreased in stationary phase cultures	GO:0006461 protein complex assembly | GO:0006412 translation | GO:0006450 regulation of translational fidelity |	GO:0051082 unfolded protein binding |	GO:0009986 cell surface | GO:0005737 cytoplasm |
	orf19.1709	1.74126	0.0312199		Predicted ORF in Assemblies 19, 20 and 21; alkaline downregulated; shows colony morphology-related gene regulation by Ssn6p
	orf19.4093	1.73407	0.00364459	NOP7	Pescadillo homolog required for filament-to-yeast switching; mutation confers hypersensitivity to 5-fluorocytosine (5-FC), 5-fluorouracil (5-FU), and tubercidin (7-deazaadenosine)	GO:0042493 response to drug | GO:0008283 cell proliferation | GO:0007049 cell cycle | GO:0042273 ribosomal large subunit biogenesis | GO:0000462 maturation of SSU-rRNA from tricistronic rRNA transcript (SSU-rRNA, 5.8S rRNA, LSU-rRNA) | GO:0009405 pathogenesis | GO:0030447 filamentous growth |		GO:0030687 preribosome, large subunit precursor | GO:0005730 nucleolus |
	orf19.4684.2	1.73386	0.023622	RPL40B	Protein with similarity to the ribosomal protein portion of S. cerevisiae Rpl40Bp; shows colony morphology-related gene regulation by Ssn6p; transcription is positively regulated by Tbf1p	GO:0006412 translation |	GO:0003735 structural constituent of ribosome |
	orf19.838.1	1.73183	0.00976469	RPS9B	Predicted ribosomal protein; genes encoding cytoplasmic ribosomal subunits, translation factors, and tRNA synthetases are downregulated upon phagocytosis by murine macrophage; possibly transcriptionally regulated upon hyphal formation	GO:0045903 positive regulation of translational fidelity | GO:0000462 maturation of SSU-rRNA from tricistronic rRNA transcript (SSU-rRNA, 5.8S rRNA, LSU-rRNA) |	GO:0003735 structural constituent of ribosome |	GO:0032040 small-subunit processome | GO:0030686 90S preribosome | GO:0022627 cytosolic small ribosomal subunit |
	orf19.4813	1.72837	0.0168362	GUA1	Predicted ORF in Assemblies 19, 20 and 21; soluble protein in hyphae; flucytosine induced; macrophage-downregulated protein abundance; protein level decreased in stationary phase cultures	GO:0046037 GMP metabolic process |	GO:0003921 GMP synthase activity | GO:0003922 GMP synthase (glutamine-hydrolyzing) activity |	GO:0005625 soluble fraction |
	orf19.269	1.7219	0.037997	SES1	Seryl-tRNA synthetase; charges the tRNA that recognizes the CUG codon, which typically specifies Leu, but specifies Ser in C. albicans; complements S. cerevisiae ses1 mutant viability; soluble protein in hyphae; macrophage-regulated	GO:0006434 seryl-tRNA aminoacylation |	GO:0004828 serine-tRNA ligase activity |	GO:0005625 soluble fraction | GO:0005737 cytoplasm |
	orf19.3559	1.71922	0.0238036		Predicted ORF in Assemblies 19, 20 and 21		GO:0003735 structural constituent of ribosome |	GO:0005763 mitochondrial small ribosomal subunit |
	orf19.5198	1.7177	0.00428854	NOP4	Predicted ORF in Assemblies 19, 20 and 21; mutation confers hypersensitivity to 5-fluorocytosine (5-FC), 5-fluorouracil (5-FU), and tubercidin (7-deazaadenosine); downregulated in core stress response	GO:0006364 rRNA processing | GO:0042493 response to drug |	GO:0003723 RNA binding |	GO:0005730 nucleolus |
	orf19.3423	1.71652	0.0321378	TIF3	Putative translation initiation factor; genes encoding ribosomal subunits, translation factors, and tRNA synthetases are downregulated upon phagocytosis by murine macrophage	GO:0006413 translational initiation |	GO:0003743 translation initiation factor activity | GO:0033592 RNA strand annealing activity |	GO:0005840 ribosome |
	orf19.4268	1.71365	0.0468523	UTP13	Predicted ORF in Assemblies 19, 20 and 21; downregulated in core stress response; physically interacts with TAP-tagged Nop1p	GO:0000480 endonucleolytic cleavage in 5'-ETS of tricistronic rRNA transcript (SSU-rRNA, 5.8S rRNA, LSU-rRNA) | GO:0000472 endonucleolytic cleavage to generate mature 5'-end of SSU-rRNA from (SSU-rRNA, 5.8S rRNA, LSU-rRNA) | GO:0000447 endonucleolytic cleavage in ITS1 to separate SSU-rRNA from 5.8S rRNA and LSU-rRNA from tricistronic rRNA transcript (SSU-rRNA, 5.8S rRNA, LSU-rRNA) |	GO:0030515 snoRNA binding |	GO:0005732 small nucleolar ribonucleoprotein complex | GO:0034388 Pwp2p-containing subcomplex of 90S preribosome | GO:0032040 small-subunit processome |
	orf19.6274	1.7129	0.00544649		Protein required for cohesion, adhesion, and biofilm formation; predicted ORF in Assemblies 19, 20 and 21	GO:0007155 cell adhesion | GO:0042710 biofilm formation |
	orf19.5732	1.71149	0.00769106	NOG2	Predicted ORF in Assemblies 19, 20 and 21; decreased expression in response to prostaglandins	GO:0000055 ribosomal large subunit export from nucleus |		GO:0030687 preribosome, large subunit precursor | GO:0005730 nucleolus | GO:0005654 nucleoplasm |
	orf19.5622	1.70922	0.0227538	GLC3	Protein described as similar to 1,4-glucan branching enzyme; fluconazole-induced; shows colony morphology-related gene regulation by Ssn6p; protein detected by mass spec in stationary phase cultures	GO:0005978 glycogen biosynthetic process |	GO:0003844 1,4-alpha-glucan branching enzyme activity |	GO:0005737 cytoplasm |
	orf19.3941	1.7075	0.0227488	URA7	Predicted ORF in Assemblies 19, 20 and 21; flucytosine induced; protein detected by mass spec in exponential and stationary phase cultures	GO:0019856 pyrimidine base biosynthetic process | GO:0008654 phospholipid biosynthetic process | GO:0006241 CTP biosynthetic process |	GO:0003883 CTP synthase activity |	GO:0005829 cytosol |
	orf19.5417	1.70476	0.0278775	DOT5	Alkaline downregulated	GO:0045454 cell redox homeostasis | GO:0006979 response to oxidative stress |	GO:0008379 thioredoxin peroxidase activity |	GO:0005634 nucleus |
	orf19.5231.2	1.70375	0.000371775		ORF Predicted by Annotation Working Group	GO:0015986 ATP synthesis coupled proton transport |	GO:0046933 hydrogen ion transporting ATP synthase activity, rotational mechanism |	GO:0000276 mitochondrial proton-transporting ATP synthase complex, coupling factor F(o) | GO:0005886 plasma membrane |
	orf19.6784	1.7019	0.0307195	PGA32	Putative GPI-anchored protein of unknown function; transcriptionally regulated by iron; expression greater in high iron	GO:0007047 cell wall organization |		GO:0009986 cell surface |
	orf19.5964.2	1.69477	0.0305674	RPL35	Protein described as a ribosomal protein; downregulation correlates with clinical development of fluconazole resistance; shows colony morphology-related gene regulation by Ssn6p	GO:0006412 translation |	GO:0003735 structural constituent of ribosome |
	orf19.1700	1.69219	0.0349649	RPS7A	Predicted ribosomal protein; genes encoding cytoplasmic ribosomal subunits, translation factors, and tRNA synthetases are downregulated upon phagocytosis by murine macrophage	GO:0006412 translation | GO:0042254 ribosome biogenesis |	GO:0003735 structural constituent of ribosome |	GO:0032040 small-subunit processome | GO:0030686 90S preribosome |
	orf19.6092	1.69096	0.000232312	KEL1	Protein containing a Kelch repeat domain, similar to S. cerevisiae Kel1p; not required for adherence to buccal epithelial cells or virulence in mouse systemic infection; null mutant colonies exhibit slightly decreased filamentation ratio	GO:0030448 hyphal growth | GO:0001100 negative regulation of exit from mitosis | GO:0008360 regulation of cell shape | GO:0000755 cytogamy |		GO:0043332 mating projection tip | GO:0005934 cellular bud tip | GO:0005737 cytoplasm | GO:0005935 cellular bud neck |
	orf19.345	1.69038	0.0386527		Predicted ORF in Assemblies 19, 20 and 21	GO:0006540 glutamate decarboxylation to succinate | GO:0009450 gamma-aminobutyric acid catabolic process | GO:0006979 response to oxidative stress |	GO:0009013 succinate-semialdehyde dehydrogenase [NAD(P)+] activity |	GO:0005737 cytoplasm |
	orf19.6312	1.69008	0.0205662	RPS3	Putative ribosomal protein; Hog1p-induced; genes encoding cytoplasmic ribosomal subunits, translation factors, and tRNA synthetases are downregulated upon phagocytosis by murine macrophage	GO:0006407 rRNA export from nucleus |	GO:0003906 DNA-(apurinic or apyrimidinic site) lyase activity | GO:0003735 structural constituent of ribosome |	GO:0030688 preribosome, small subunit precursor | GO:0030686 90S preribosome | GO:0022627 cytosolic small ribosomal subunit |
	orf19.6938	1.68981	0.0186034	MEU1	Predicted ORF in Assemblies 19, 20 and 21;protein level decreased in stationary phase cultures	GO:0019509 methionine salvage | GO:0006537 glutamate biosynthetic process |	GO:0017061 S-methyl-5-thioadenosine phosphorylase activity |	GO:0005737 cytoplasm |
	orf19.6701	1.68696	0.00476819		Predicted ORF in Assemblies 19, 20 and 21; protein detected by mass spec in stationary phase cultures	GO:0051276 chromosome organization |	GO:0004827 proline-tRNA ligase activity |	GO:0005840 ribosome |
	orf19.1840	1.68371	0.0225009		Predicted ORF in Assemblies 19, 20 and 21		GO:0008289 lipid binding |	GO:0001950 plasma membrane enriched fraction | GO:0005739 mitochondrion |
	orf19.6452	1.68236	0.0259092	RBP1	Peptidyl-prolyl cis-trans isomerase; rapamycin-binding protein; homozygous null mutation confers rapamycin resistance; regulated by Gcn4p; macrophage-induced protein; repressed in response to 3-AT; functional homolog of S. cerevisiae Rbp1p	GO:0042493 response to drug | GO:0009092 homoserine metabolic process | GO:0006457 protein folding | GO:0006325 chromatin organization |	GO:0008144 drug binding | GO:0003755 peptidyl-prolyl cis-trans isomerase activity | GO:0005527 macrolide binding |	GO:0005739 mitochondrion | GO:0005634 nucleus |
	orf19.7600	1.68097	0.00307551	FDH3	Putative protein of glycine catabolism; downregulated by Efg1p under yeast-form but not hyphal growth conditions; transcriptionally activated by Mnl1p under weak acid stress	GO:0006546 glycine catabolic process | GO:0019649 formaldehyde assimilation | GO:0046294 formaldehyde catabolic process | GO:0033859 furaldehyde metabolic process | GO:0000947 amino acid catabolic process to alcohol via Ehrlich pathway |	GO:0004022 alcohol dehydrogenase (NAD) activity | GO:0033833 hydroxymethylfurfural reductase (NADH) activity | GO:0051903 S-(hydroxymethyl)glutathione dehydrogenase activity |	GO:0005739 mitochondrion |
	orf19.1059	1.68088	0.0330697	HHF1	Putative histone H4; reduced mRNA in homozygous fkh2 null mutant; regulated by Efg1p; fluconazole induced; amphotericin B repressed; farnesol regulated; shows colony morphology-related gene regulation by Ssn6p	GO:0006333 chromatin assembly or disassembly |	GO:0003677 DNA binding |	GO:0005634 nucleus | GO:0000786 nucleosome |
	orf19.2329.1	1.67824	0.00330184	RPS17B	Putative ribosomal protein; genes encoding cytoplasmic ribosomal subunits, translation factors, and tRNA synthetases are downregulated upon phagocytosis by murine macrophage	GO:0006412 translation | GO:0000028 ribosomal small subunit assembly |	GO:0003735 structural constituent of ribosome |
	orf19.539	1.67711	0.0470166	LAP3	Protein described as an aminopeptidase; transcription is positively regulated by Sfu1p; transcription is repressed in response to alpha pheromone in SpiderM medium; clade-associated gene expression; virulence-group-correlated expression	GO:0043418 homocysteine catabolic process | GO:0046677 response to antibiotic |	GO:0004177 aminopeptidase activity | GO:0003676 nucleic acid binding | GO:0008234 cysteine-type peptidase activity | GO:0030528 transcription regulator activity |	GO:0005739 mitochondrion |
	orf19.4979	1.67685	0.0123656	KNS1	Protein not essential for viability; similar to S. cerevisiae Kns1p, which is a protein kinase	GO:0006468 protein amino acid phosphorylation |	GO:0004674 protein serine/threonine kinase activity | GO:0004713 protein tyrosine kinase activity |
	orf19.969	1.67399	0.00389167		Predicted ORF in Assemblies 19, 20 and 21	GO:0000162 tryptophan biosynthetic process | GO:0043101 purine salvage | GO:0000105 histidine biosynthetic process | GO:0006207 'de novo' pyrimidine base biosynthetic process | GO:0006189 'de novo' IMP biosynthetic process | GO:0031505 fungal-type cell wall organization | GO:0006015 5-phosphoribose 1-diphosphate biosynthetic process |	GO:0004749 ribose phosphate diphosphokinase activity |	GO:0005737 cytoplasm |
	orf19.5858	1.67243	0.0162109	EGD2	Predicted ORF in Assemblies 19, 20 and 21; soluble protein in hyphae; macrophage/pseudohyphal-induced; protein level decreased in stationary phase cultures	GO:0006461 protein complex assembly | GO:0051083 'de novo' cotranslational protein folding |	GO:0080025 phosphatidylinositol-3,5-bisphosphate binding | GO:0051082 unfolded protein binding | GO:0032266 phosphatidylinositol 3-phosphate binding | GO:0070300 phosphatidic acid binding | GO:0070273 phosphatidylinositol-4-phosphate binding |	GO:0005625 soluble fraction | GO:0005854 nascent polypeptide-associated complex |
	orf19.2896	1.67087	0.00733248	SOU1	Enzyme involved in utilization of L-sorbose; has sorbitol dehydrogenase, fructose reductase, and sorbose reductase activities; has NAD-binding site motif; transcriptional regulation affected by chromosome 5 copy number	GO:0042850 L-sorbose catabolic process | GO:0009062 fatty acid catabolic process |	GO:0008670 2,4-dienoyl-CoA reductase (NADPH) activity | GO:0032115 sorbose reductase activity | GO:0050085 mannitol 2-dehydrogenase (NADP+) activity |	GO:0005782 peroxisomal matrix |
	orf19.4815	1.67029	0.0159749	YTM1	Protein similar to S. cerevisiae Ytm1p, which is involved in biogenesis of the large ribosomal subunit; transposon mutation affects filamentous growth; protein level decreased in stationary phase cultures	GO:0030447 filamentous growth | GO:0007010 cytoskeleton organization | GO:0051276 chromosome organization | GO:0042273 ribosomal large subunit biogenesis |	GO:0008092 cytoskeletal protein binding |	GO:0030687 preribosome, large subunit precursor | GO:0005730 nucleolus |
	orf19.1566	1.67026	0.0146126	UTP21	Predicted ORF in Assemblies 19, 20 and 21; physically interacts with TAP-tagged Nop1p	GO:0006364 rRNA processing |		GO:0034388 Pwp2p-containing subcomplex of 90S preribosome | GO:0032040 small-subunit processome |
	orf19.5627	1.66961	0.0252639		Predicted ORF in Assemblies 19, 20 and 21	GO:0007004 telomere maintenance via telomerase | GO:0008298 intracellular mRNA localization |	GO:0003729 mRNA binding |	GO:0000781 chromosome, telomeric region | GO:0005737 cytoplasm |
	orf19.5991	1.66936	0.00575254		Predicted ORF in Assemblies 19, 20 and 21	GO:0000027 ribosomal large subunit assembly |	GO:0004004 ATP-dependent RNA helicase activity |	GO:0005730 nucleolus |
	orf19.6489	1.66759	0.0121432	FMP45	Protein induced during the mating process; mutation confers hypersensitivity to toxic ergosterol analog, and to amphotericin B; alkaline downregulated; repressed in response to alpha pheromone in SpiderM medium	GO:0042493 response to drug | GO:0030437 ascospore formation | GO:0007047 cell wall organization |		GO:0016021 integral to membrane | GO:0001950 plasma membrane enriched fraction | GO:0005739 mitochondrion | GO:0005938 cell cortex |
	orf19.3867	1.66721	0.0475068	RPL7	Putative ribosomal-related protein; genes encoding cytoplasmic ribosomal subunits, translation factors, and tRNA synthetases are downregulated upon phagocytosis by murine macrophage	GO:0000465 exonucleolytic trimming to generate mature 5'-end of 5.8S rRNA from tricistronic rRNA transcript (SSU-rRNA, 5.8S rRNA, LSU-rRNA) | GO:0042273 ribosomal large subunit biogenesis | GO:0000463 maturation of LSU-rRNA from tricistronic rRNA transcript (SSU-rRNA, 5.8S rRNA, LSU-rRNA) |	GO:0019843 rRNA binding |	GO:0030687 preribosome, large subunit precursor | GO:0005730 nucleolus |
	orf19.1738	1.66714	0.0065329	UGP1	Protein similar to UTP-glucose-1-phosphaturidyl transferase; localizes to cell surface of yeast-form cells, but not hyphal cells; Hog1p-downregulated; protein detected by mass spec in stationary phase cultures	GO:0006486 protein amino acid glycosylation | GO:0006078 1,6-beta-glucan biosynthetic process | GO:0005978 glycogen biosynthetic process | GO:0006011 UDP-glucose metabolic process | GO:0005992 trehalose biosynthetic process |	GO:0003983 UTP |	GO:0030445 yeast-form cell wall | GO:0009986 cell surface | GO:0001950 plasma membrane enriched fraction | GO:0005737 cytoplasm |
	orf19.2504	1.66379	0.00917276	BMS1	Predicted ORF in Assemblies 19, 20 and 21; mutation confers resistance to 5-fluorocytosine (5-FC); flucytosine induced; decreased expression in response to prostaglandins	GO:0042493 response to drug | GO:0042255 ribosome assembly | GO:0006364 rRNA processing |	GO:0005525 GTP binding | GO:0034511 U3 snoRNA binding | GO:0003924 GTPase activity |	GO:0005739 mitochondrion | GO:0030686 90S preribosome | GO:0005730 nucleolus |
	orf19.5812	1.66091	0.00161608		Predicted ORF in Assemblies 19, 20 and 21			GO:0005634 nucleus |
	orf19.4283	1.66064	0.00328199		Predicted ORF in Assemblies 19, 20 and 21
	orf19.1946	1.6605	0.0219966		Similar to an aldose 1-epimerase-related protein; antigenic during murine systemic infection; protein detected by mass spec in exponential and stationary phase cultures		GO:0047938 glucose-6-phosphate 1-epimerase activity |	GO:0005634 nucleus | GO:0005737 cytoplasm |
	orf19.6190	1.65755	0.022735	SRB1	Essential GDP-mannose pyrophosphorylase; synthesizes GDP-mannose for protein glycosylation; functional homolog of S. cerevisiae Psa1p; at surface of yeast-form, not hyphal, cells; alkaline upregulated; induced on adherence to polystyrene	GO:0000032 cell wall mannoprotein biosynthetic process | GO:0009298 GDP-mannose biosynthetic process | GO:0006486 protein amino acid glycosylation |	GO:0004475 mannose-1-phosphate guanylyltransferase activity |	GO:0009986 cell surface | GO:0030445 yeast-form cell wall | GO:0005737 cytoplasm | GO:0005886 plasma membrane |
	orf19.5379	1.6548	0.00442723	ERG4	Protein described as similar to sterol C-24 reductase; shows Mob2p-dependent hyphal regulation; fluconazole-induced; caspofungin repressed	GO:0006696 ergosterol biosynthetic process |		GO:0005783 endoplasmic reticulum |
	orf19.6561	1.65082	0.00204464	LAT1	Protein described as dihydrolipoamide acetyltransferase component (E2) of pyruvate dehydrogenase complex	GO:0006090 pyruvate metabolic process |	GO:0004742 dihydrolipoyllysine-residue acetyltransferase activity |	GO:0005739 mitochondrion |
	orf19.7332	1.65056	0.00878778	ELF1	Protein required for wild-type morphology, growth; Walker A and B (ATP/GTP binding) motifs, ABC transporter consensus; expressed in hyphal, pseudohyphal, and yeast form, upregulated in biofilm; S. pombe homolog is ABC ATPase of mRNA export	GO:0006406 mRNA export from nucleus |	GO:0016887 ATPase activity | GO:0005524 ATP binding |	GO:0005739 mitochondrion | GO:0005886 plasma membrane |
	orf19.1478	1.65038	0.00423608		Predicted ORF in Assemblies 19, 20 and 21	GO:0006487 protein amino acid N-linked glycosylation |	GO:0004579 dolichyl-diphosphooligosaccharide-protein glycotransferase activity |	GO:0008250 oligosaccharyltransferase complex | GO:0005886 plasma membrane |
	orf19.4491	1.64828	4.3608e-05	ERG20	Putative farnesyl pyrophosphate synthetase involved in isoprenoid and sterol biosynthesis, based on similarity to S. cerevisiae Erg20p; likely to be essential for growth, based on an insertional mutagenesis strategy	GO:0008299 isoprenoid biosynthetic process | GO:0006696 ergosterol biosynthetic process | GO:0045337 farnesyl diphosphate biosynthetic process |	GO:0004337 geranyltranstransferase activity | GO:0004161 dimethylallyltranstransferase activity |	GO:0005829 cytosol | GO:0005783 endoplasmic reticulum |
	orf19.5169	1.64764	0.00355669		Predicted ORF in Assemblies 19, 20 and 21		GO:0004040 amidase activity |
	orf19.819	1.64392	0.00384499		Predicted ORF in Assemblies 19, 20 and 21	GO:0006633 fatty acid biosynthetic process | GO:0009105 lipoic acid biosynthetic process |	GO:0000036 acyl carrier activity |	GO:0005829 cytosol | GO:0005739 mitochondrion |
	orf19.4396	1.64299	0.00118823		Predicted ORF in Assemblies 19, 20 and 21	GO:0042407 cristae formation |		GO:0030061 mitochondrial crista | GO:0005886 plasma membrane |
	orf19.3794	1.6416	0.0284334	CSR1	Putative zinc-finger transcription factor involved in zinc homeostasis; involved in negative regulation of biofilm matrix; similar to S. cerevisiae Zap1p; mutation affects filamentous growth; suppresses S. cerevisiae rok1 mutant inviability	GO:0030447 filamentous growth | GO:0006357 regulation of transcription from RNA polymerase II promoter | GO:0006882 cellular zinc ion homeostasis | GO:0042710 biofilm formation |	GO:0003677 DNA binding | GO:0003704 specific RNA polymerase II transcription factor activity |	GO:0005634 nucleus |
	orf19.2711	1.63935	0.0201675		Predicted ORF in Assemblies 19, 20 and 21; downregulated in core stress response	GO:0006357 regulation of transcription from RNA polymerase II promoter | GO:0002098 tRNA wobble uridine modification | GO:0032447 protein urmylation |	GO:0016944 RNA polymerase II transcription elongation factor activity |	GO:0008023 transcription elongation factor complex | GO:0005634 nucleus | GO:0005737 cytoplasm | GO:0033588 Elongator holoenzyme complex |
	orf19.2311	1.63862	0.00088593	RPL82	Predicted ribosomal protein; genes encoding cytoplasmic ribosomal subunits, translation factors, and tRNA synthetases are downregulated upon phagocytosis by murine macrophage	GO:0006412 translation |	GO:0003735 structural constituent of ribosome |
	orf19.5006	1.63813	0.00652783	GCV3	Predicted ORF in Assemblies 19, 20 and 21; protein level decreased in stationary phase cultures	GO:0006546 glycine catabolic process | GO:0006730 one-carbon metabolic process |	GO:0004375 glycine dehydrogenase (decarboxylating) activity |	GO:0005739 mitochondrion |
	orf19.5263	1.6373	0.00537935	SER33	Predicted enzyme of amino acid biosynthesis; Gcn4p-regulated; upregulated in biofilm; protein detected by mass spec in exponential and stationary phase cultures; S. cerevisiae ortholog is Gcn4p regulated	GO:0006564 L-serine biosynthetic process | GO:0009070 serine family amino acid biosynthetic process |	GO:0004617 phosphoglycerate dehydrogenase activity |	GO:0005737 cytoplasm |
	orf19.3223	1.63697	0.00504657	ATP3	Predicted ORF in Assemblies 19, 20 and 21; flucytosine induced; caspofungin repressed; macrophage/pseudohyphal-induced	GO:0015986 ATP synthesis coupled proton transport |	GO:0046961 proton-transporting ATPase activity, rotational mechanism | GO:0046933 hydrogen ion transporting ATP synthase activity, rotational mechanism | GO:0016887 ATPase activity |	GO:0005756 mitochondrial proton-transporting ATP synthase, central stalk | GO:0005886 plasma membrane |
	orf19.6539	1.63641	0.0460461		Predicted ORF in Assemblies 19, 20 and 21; heterozygous null mutant displays sensitivity to virgineone	GO:0006364 rRNA processing | GO:0016074 snoRNA metabolic process | GO:0006338 chromatin remodeling | GO:0006357 regulation of transcription from RNA polymerase II promoter |	GO:0016887 ATPase activity | GO:0043140 ATP-dependent 3'-5' DNA helicase activity |	GO:0031011 Ino80 complex | GO:0000812 Swr1 complex | GO:0070209 ASTRA complex |
	orf19.3040	1.63207	0.0176579	EHT1	Protein similar to S. cerevisiae Eht1p; transcription is induced in response to alpha pheromone in SpiderM medium	GO:0051793 medium-chain fatty acid catabolic process | GO:0051792 medium-chain fatty acid biosynthetic process |	GO:0034338 short-chain carboxylesterase activity | GO:0034319 alcohol O-butanoyltransferase activity | GO:0017171 serine hydrolase activity |	GO:0005811 lipid particle | GO:0005741 mitochondrial outer membrane |
	orf19.7111.1	1.63084	0.00650207	SOD3	Cytosolic manganese-containing superoxide dismutase, involved in protection against oxidative stress; transcription downregulated by treatment with ciclopirox olamine, induced during stationary phase when SOD1 expression is repressed	GO:0006979 response to oxidative stress | GO:0006800 oxygen and reactive oxygen species metabolic process |	GO:0004784 superoxide dismutase activity |	GO:0005829 cytosol | GO:0005759 mitochondrial matrix |
	orf19.6265.1	1.62931	0.030676	RPS14B	Putative ribosomal protein; genes encoding cytoplasmic ribosomal subunits, translation factors, and tRNA synthetases are downregulated upon phagocytosis by murine macrophage; transcription is positively regulated by Tbf1p	GO:0006412 translation | GO:0000028 ribosomal small subunit assembly | GO:0000462 maturation of SSU-rRNA from tricistronic rRNA transcript (SSU-rRNA, 5.8S rRNA, LSU-rRNA) |	GO:0003735 structural constituent of ribosome | GO:0070181 SSU rRNA binding | GO:0003729 mRNA binding |	GO:0032040 small-subunit processome | GO:0030686 90S preribosome |
	orf19.1541	1.62639	0.0045279		Protein not essential for viability; transcription is repressed in response to alpha pheromone in SpiderM medium
	orf19.4157	1.62538	0.00954245	SPS20	Predicted ORF in Assemblies 19, 20 and 21; protein detected by mass spec in stationary phase cultures
	orf19.2121	1.62248	0.00592563		Predicted ORF from Assembly 19; merged with orf19.1097 in Assembly 20
	orf19.7599	1.62001	0.012386	UTP5	Predicted ORF in Assemblies 19, 20 and 21; mutation confers resistance to 5-fluorocytosine (5-FC), 5-fluorouracil (5-FU), and tubercidin (7-deazaadenosine); physically interacts with TAP-tagged Nop1p	GO:0042493 response to drug | GO:0045943 positive regulation of transcription from RNA polymerase I promoter | GO:0000462 maturation of SSU-rRNA from tricistronic rRNA transcript (SSU-rRNA, 5.8S rRNA, LSU-rRNA) |		GO:0005732 small nucleolar ribonucleoprotein complex | GO:0033553 rDNA heterochromatin | GO:0034455 t-UTP complex | GO:0032040 small-subunit processome |
	orf19.6524	1.61498	0.0019318		Predicted ORF in Assemblies 19, 20 and 21	GO:0030150 protein import into mitochondrial matrix |	GO:0015266 protein channel activity |	GO:0005742 mitochondrial outer membrane translocase complex | GO:0005886 plasma membrane |
	orf19.3974	1.61448	0.00358403	PUT2	Alkaline upregulated; protein detected by mass spec in exponential and stationary phase cultures	GO:0006537 glutamate biosynthetic process | GO:0010133 proline catabolic process to glutamate |	GO:0003842 1-pyrroline-5-carboxylate dehydrogenase activity |	GO:0005739 mitochondrion |
	orf19.387	1.61048	0.000255453	GCR3	Functional homolog of S. cerevisiae Gcr3p, which acts in regulation of glycolytic genes; no intron predicted, in contrast to intron in S. cerevisiae GCR3 gene	GO:0006397 mRNA processing | GO:0006357 regulation of transcription from RNA polymerase II promoter | GO:0006110 regulation of glycolysis | GO:0000184 nuclear-transcribed mRNA catabolic process, nonsense-mediated decay | GO:0000398 nuclear mRNA splicing, via spliceosome |	GO:0003729 mRNA binding |	GO:0000243 commitment complex | GO:0005846 nuclear cap binding complex |
	orf19.809	1.60969	0.0241981		Predicted ORF in Assemblies 19, 20 and 21	GO:0000463 maturation of LSU-rRNA from tricistronic rRNA transcript (SSU-rRNA, 5.8S rRNA, LSU-rRNA) |	GO:0003723 RNA binding |	GO:0005730 nucleolus | GO:0030684 preribosome |
	orf19.5294	1.59942	0.0197228	PDB1	Protein described as similar to pyruvate dehydrogenase; fluconazole-induced; protein level decreased in stationary phase cultures	GO:0006090 pyruvate metabolic process |	GO:0004739 pyruvate dehydrogenase (acetyl-transferring) activity |	GO:0005967 mitochondrial pyruvate dehydrogenase complex | GO:0042645 mitochondrial nucleoid |
	orf19.5157	1.59884	0.000183613		Predicted ORF in Assemblies 19, 20 and 21; hsix putative membrane-spanning regions; similar to S. cerevisiae Yjl097p, which is required for growth			GO:0016021 integral to membrane |
	orf19.5061	1.59793	0.00363786	ADE5,7	Enzyme of adenine biosynthesis; interacts with Vps34p; required for hyphal growth and virulence; flucytosine induced; not induced during GCN response, in contrast to the S. cerevisiae ortholog
	orf19.6955	1.59636	0.010024	HBR3	Essential, uncharacterized protein; regulated by hemoglobin; S. cerevisiae ortholog is essential	GO:0043248 proteasome assembly | GO:0042274 ribosomal small subunit biogenesis | GO:0000462 maturation of SSU-rRNA from tricistronic rRNA transcript (SSU-rRNA, 5.8S rRNA, LSU-rRNA) |	GO:0003723 RNA binding | GO:0005515 protein binding |	GO:0000502 proteasome complex | GO:0005634 nucleus | GO:0005737 cytoplasm | GO:0030684 preribosome |
	orf19.6094	1.59616	0.00567589		Predicted ORF in Assemblies 19, 20 and 21	GO:0006896 Golgi to vacuole transport | GO:0042147 retrograde transport, endosome to Golgi |	GO:0005515 protein binding |	GO:0000938 GARP complex |
	orf19.6686	1.59031	0.00166145	ENP2	Predicted ORF in Assemblies 19, 20 and 21; essential; S. cerevisiae ortholog is essential; heterozygous mutation confers resistance to 5-fluorocytosine (5-FC), 5-fluorouracil (5-FU), and tubercidin (7-deazaadenosine)	GO:0042493 response to drug | GO:0006364 rRNA processing |		GO:0030686 90S preribosome | GO:0005730 nucleolus |
	orf19.677	1.59028	0.0263646	CHO1	Putative phosphatidylserine synthase; similar to S. cerevisiae Cho1p, which is involved in phosphatidylserine biosynthesis; transposon mutation affects filamentous growth; regulated by Nrg1p, Tup1p; no human or murine homolog	GO:0030447 filamentous growth | GO:0006659 phosphatidylserine biosynthetic process |	GO:0003882 CDP-diacylglycerol-serine O-phosphatidyltransferase activity |	GO:0005783 endoplasmic reticulum |
	orf19.7384	1.59005	0.0454504	NOG1	Predicted ORF in Assemblies 19, 20 and 21; mutation confers hypersensitivity to 5-fluorocytosine (5-FC), 5-fluorouracil (5-FU), and tubercidin (7-deazaadenosine); decreased expression in response to prostaglandins	GO:0042493 response to drug | GO:0006364 rRNA processing | GO:0000054 ribosome export from nucleus | GO:0042273 ribosomal large subunit biogenesis |	GO:0003924 GTPase activity |	GO:0030687 preribosome, large subunit precursor | GO:0005730 nucleolus |
	orf19.2717	1.58975	0.0147767	SAS10	Predicted ORF in Assemblies 19, 20 and 21; mutation confers resistance to 5-fluorocytosine (5-FC); repressed upon high-level peroxide stress	GO:0042493 response to drug | GO:0000480 endonucleolytic cleavage in 5'-ETS of tricistronic rRNA transcript (SSU-rRNA, 5.8S rRNA, LSU-rRNA) | GO:0000472 endonucleolytic cleavage to generate mature 5'-end of SSU-rRNA from (SSU-rRNA, 5.8S rRNA, LSU-rRNA) | GO:0000447 endonucleolytic cleavage in ITS1 to separate SSU-rRNA from 5.8S rRNA and LSU-rRNA from tricistronic rRNA transcript (SSU-rRNA, 5.8S r…		GO:0005732 small nucleolar ribonucleoprotein complex | GO:0032040 small-subunit processome | GO:0005730 nucleolus |
	orf19.2299	1.58783	8.59868e-05		Predicted ORF in Assemblies 19, 20 and 21	GO:0042493 response to drug | GO:0007114 cell budding | GO:0001403 invasive growth in response to glucose limitation | GO:0032447 protein urmylation | GO:0006979 response to oxidative stress | GO:0002098 tRNA wobble uridine modification |	GO:0031386 protein tag |	GO:0005634 nucleus | GO:0005737 cytoplasm |
	orf19.4555	1.58739	0.00142624	ALS4	ALS family protein; role in adhesion and wild-type germ tube induction; growth and temperature regulated; expressed during infection of human buccal epithelial cells; down-regulated upon vaginal contact; putative GPI-anchored	GO:0016337 cell-cell adhesion | GO:0030448 hyphal growth | GO:0044406 adhesion to host | GO:0006508 proteolysis | GO:0006807 nitrogen compound metabolic process | GO:0000752 agglutination involved in conjugation with cellular fusion | GO:0007124 pseudohyphal growth | GO:0001403 invasive growth in response to glucose limitation |	GO:0050839 cell adhesion molecule binding |	GO:0009277 fungal-type cell wall | GO:0009986 cell surface | GO:0030445 yeast-form cell wall | GO:0000324 fungal-type vacuole | GO:0005886 plasma membrane |
	orf19.3962	1.58481	0.0108569	HAS1	Functional homolog of S. cerevisiae Has1p, which is a nucleolar protein of the DEAD-box ATP-dependent RNA helicase family that is involved in biogenesis of the ribosome, particularly the small (40S) subunit; caspofungin-downregulated	GO:0042274 ribosomal small subunit biogenesis | GO:0006364 rRNA processing |	GO:0004004 ATP-dependent RNA helicase activity | GO:0003723 RNA binding |	GO:0005635 nuclear envelope | GO:0030687 preribosome, large subunit precursor | GO:0030686 90S preribosome | GO:0005730 nucleolus |
	orf19.4503	1.58472	0.00130211		Predicted ORF in Assemblies 19, 20 and 21
	orf19.4909.1	1.57777	0.0307146	RPL42	ORF Predicted by Annotation Working Group; shows colony morphology-related gene regulation by Ssn6p	GO:0006412 translation |	GO:0003735 structural constituent of ribosome |
	orf19.6220.3	1.57731	0.0418095	MMD1	ORF Predicted by Annotation Working Group; macrophage-downregulated protein abundance	GO:0009097 isoleucine biosynthetic process | GO:0000002 mitochondrial genome maintenance |		GO:0005759 mitochondrial matrix |
	orf19.3801	1.5772	0.0166983	FAV1	Protein with weak similarity to S. cerevisiae Fus2p; induced by alpha pheromone mating factor in MTLa/MTLa opaque cells
	orf19.4950	1.57595	0.000673011	AKR1	Ankyrin-repeat protein; increased transcription is observed upon fluphenazine treatment	GO:0006897 endocytosis | GO:0018318 protein amino acid palmitoylation | GO:0000750 pheromone-dependent signal transduction involved in conjugation with cellular fusion | GO:0006612 protein targeting to membrane |	GO:0019706 protein-cysteine S-palmitoleyltransferase activity |	GO:0016020 membrane |
	orf19.1961	1.57452	0.0101823		Predicted ORF in Assemblies 19, 20 and 21
	orf19.4808	1.57219	0.042443	NUP188	Transcription is regulated by Nrg1p and Mig1p	GO:0006409 tRNA export from nucleus | GO:0006608 snRNP protein import into nucleus | GO:0006408 snRNA export from nucleus | GO:0006610 ribosomal protein import into nucleus | GO:0006407 rRNA export from nucleus | GO:0006611 protein export from nucleus | GO:0006609 mRNA-binding (hnRNP) protein import into nucleus | GO:0006406 mRNA export from nucleus | GO:0006607 NLS-bearing substrate import into …	GO:0005198 structural molecule activity |	GO:0005643 nuclear pore |
	orf19.2209	1.56929	0.0023798	YVC1	Protein similar to S. cerevisiae Yvc1p; transcription is repressed in response to alpha pheromone in SpiderM medium	GO:0030003 cellular cation homeostasis |	GO:0005262 calcium channel activity | GO:0005244 voltage-gated ion channel activity | GO:0005267 potassium channel activity | GO:0005227 calcium activated cation channel activity | GO:0005272 sodium channel activity |	GO:0000324 fungal-type vacuole |
	orf19.7043.1	1.56739	0.000169054	ACB1	Protein described as similar to a region of acyl-coenzyme-A-binding protein; amphotericin B repressed; regulated by Nrg1p, Tup1p	GO:0006631 fatty acid metabolic process | GO:0015909 long-chain fatty acid transport |	GO:0000062 acyl-CoA binding | GO:0005324 long-chain fatty acid transporter activity |	GO:0005634 nucleus | GO:0005737 cytoplasm |
	orf19.1183	1.56641	0.0236248		Predicted ORF in Assemblies 19, 20 and 21
	orf19.5100	1.56633	0.00788926	MLT1	Vacuolar membrane transporter: MRP subfamily of ABC family; similar to S. cerevisiae Bpt1p and Ycf1p; may transport organic anions conjugated to glutathione, glucuronate, or sulfate; required for virulence in mouse peritonitis model	GO:0015711 organic anion transport | GO:0009405 pathogenesis | GO:0030447 filamentous growth | GO:0015723 bilirubin transport | GO:0006810 transport |	GO:0008514 organic anion transmembrane transporter activity | GO:0015127 bilirubin transmembrane transporter activity | GO:0042626 ATPase activity, coupled to transmembrane movement of substances | GO:0005524 ATP binding |	GO:0000329 fungal-type vacuole membrane | GO:0016021 integral to membrane | GO:0005886 plasma membrane |
	orf19.4051	1.56471	0.00754157	HTS1	Putative tRNA-His synthetase; genes encoding ribosomal subunits, translation factors, and tRNA synthetases are downregulated upon phagocytosis by murine macrophage; protein detected by mass spec in stationary phase cultures	GO:0032543 mitochondrial translation | GO:0006427 histidyl-tRNA aminoacylation |	GO:0004821 histidine-tRNA ligase activity | GO:0004812 aminoacyl-tRNA ligase activity |	GO:0005739 mitochondrion |
	orf19.1214	1.56295	0.00232745		Predicted ORF in Assemblies 19, 20 and 21	GO:0006508 proteolysis |	GO:0070006 metalloaminopeptidase activity |
	orf19.3053	1.56167	0.0180722		Predicted ORF in Assemblies 19, 20 and 21; identified in extracts from biofilm and planktonic cells; protein detected by mass spec in exponential and stationary phase cultures
	orf19.5063	1.5612	0.00290112		Predicted ORF in Assemblies 19, 20 and 21; ciclopirox olamine induced; regulated by Ssn6p; induced by nitric oxide in yhb1 mutant
	orf19.7624	1.55939	0.028769		Predicted ORF in Assemblies 19, 20 and 21	GO:0006364 rRNA processing |		GO:0030686 90S preribosome | GO:0005730 nucleolus |
	orf19.1272	1.55882	0.00586118		Predicted ORF in Assemblies 19, 20 and 21	GO:0008361 regulation of cell size |		GO:0005634 nucleus | GO:0005737 cytoplasm |
	orf19.2277	1.55827	0.00402124	TPK2	Catalytic subunit of cAMP-dependent protein kinase (PKA), isoform of Tpk1p; required for wild-type epithelial cell damage and engulfment and oral (not systemic) virulence in mouse; involved in control of morphogenesis and stress response	GO:0006468 protein amino acid phosphorylation | GO:0006950 response to stress | GO:0000902 cell morphogenesis | GO:0030448 hyphal growth | GO:0007124 pseudohyphal growth | GO:0009405 pathogenesis | GO:0044409 entry into host | GO:0007265 Ras protein signal transduction | GO:0001403 invasive growth in response to glucose limitation |	GO:0004691 cAMP-dependent protein kinase activity |	GO:0005737 cytoplasm | GO:0005634 nucleus | GO:0005952 cAMP-dependent protein kinase complex |
	orf19.526	1.55819	0.0213883	NHP2	Predicted ORF in Assemblies 19, 20 and 21; macrophage/pseudohyphal-induced	GO:0031118 rRNA pseudouridine synthesis | GO:0031120 snRNA pseudouridine synthesis |	GO:0030515 snoRNA binding |	GO:0030532 small nuclear ribonucleoprotein complex | GO:0005732 small nucleolar ribonucleoprotein complex |
	orf19.3481	1.55756	0.0362148		Putative protein of unknown function, transcription is activated in the presence of elevated CO2; predicted ORF in Assemblies 19, 20 and 21	GO:0042254 ribosome biogenesis |	GO:0003724 RNA helicase activity |	GO:0005739 mitochondrion |
	orf19.6017	1.55662	0.0248129		Predicted ORF in Assemblies 19, 20 and 21
	orf19.1886	1.55645	0.00151767	RCL1	Predicted ORF in Assemblies 19, 20 and 21; essential; downregulated during core stress response; S. cerevisiae ortholog is essential	GO:0000480 endonucleolytic cleavage in 5'-ETS of tricistronic rRNA transcript (SSU-rRNA, 5.8S rRNA, LSU-rRNA) | GO:0000472 endonucleolytic cleavage to generate mature 5'-end of SSU-rRNA from (SSU-rRNA, 5.8S rRNA, LSU-rRNA) | GO:0000447 endonucleolytic cleavage in ITS1 to separate SSU-rRNA from 5.8S rRNA and LSU-rRNA from tricistronic rRNA transcript (SSU-rRNA, 5.8S rRNA, LSU-rRNA) |	GO:0003963 RNA-3'-phosphate cyclase activity | GO:0008047 enzyme activator activity |	GO:0030686 90S preribosome | GO:0005730 nucleolus |
	orf19.4742	1.55615	0.0173723		Predicted ORF in Assemblies 19, 20 and 21; possibly spurious ORF (Annotation Working Group prediction)
	orf19.2992	1.55411	0.0105919	RPP1A	Conserved acidic ribosomal protein, likely to be involved in regulation of translation elongation; interacts with Rpp2Bp; one of four similar C. albicans ribosomal proteins (Rpp1Ap, Rpp1Bp, Rpp2Ap, Rpp2Bp)	GO:0006412 translation | GO:0006414 translational elongation |	GO:0003735 structural constituent of ribosome |	GO:0005840 ribosome |
	orf19.7156	1.55408	0.000106479	FAA2-3	Predicted acyl CoA synthetase	GO:0006629 lipid metabolic process | GO:0006499 N-terminal protein myristoylation |	GO:0004467 long-chain-fatty-acid-CoA ligase activity |	GO:0005777 peroxisome |
	orf19.5614	1.55365	0.00222363		Predicted ORF in Assemblies 19, 20 and 21	GO:0006260 DNA replication | GO:0006401 RNA catabolic process | GO:0007047 cell wall organization |	GO:0004523 ribonuclease H activity |	GO:0005623 cell |
	orf19.527	1.55351	0.00969965		Predicted ORF in Assemblies 19, 20 and 21; possibly spurious ORF (Annotation Working Group prediction)
	orf19.3994	1.55151	0.026719		Predicted ORF in Assemblies 19, 20 and 21	GO:0006461 protein complex assembly | GO:0006487 protein amino acid N-linked glycosylation |	GO:0004579 dolichyl-diphosphooligosaccharide-protein glycotransferase activity |	GO:0008250 oligosaccharyltransferase complex | GO:0016021 integral to membrane |
	orf19.2289	1.55128	0.00768647	ARP3	Predicted ORF in Assemblies 19, 20 and 21; shows Myo5p-dependent localization to cortical actin patches at hyphal tip; mutation confers hypersensitivity to cytochalasin D	GO:0042493 response to drug | GO:0034314 Arp2/3 complex-mediated actin nucleation |	GO:0005200 structural constituent of cytoskeleton | GO:0003779 actin binding | GO:0005524 ATP binding |	GO:0030479 actin cortical patch | GO:0001411 hyphal tip | GO:0005885 Arp2/3 protein complex | GO:0001950 plasma membrane enriched fraction |
	orf19.6126	1.54604	0.0386595	KGD2	Protein described as dihydrolipoamide S-succinyltransferase; transcriptionally regulated by iron; expression greater in high iron	GO:0006099 tricarboxylic acid cycle | GO:0006103 2-oxoglutarate metabolic process |	GO:0030523 dihydrolipoamide S-acyltransferase activity | GO:0004149 dihydrolipoyllysine-residue succinyltransferase activity |	GO:0042645 mitochondrial nucleoid | GO:0009353 mitochondrial oxoglutarate dehydrogenase complex |
	orf19.3015	1.54418	0.00578272	ARX1	Predicted ORF in Assemblies 19, 20 and 21; downregulated during core stress response; decreased expression in response to prostaglandins	GO:0042273 ribosomal large subunit biogenesis |		GO:0005737 cytoplasm | GO:0022625 cytosolic large ribosomal subunit | GO:0005654 nucleoplasm |
	orf19.5341	1.5415	0.0114828	RPS4A	Predicted ribosomal protein; genes encoding cytoplasmic ribosomal subunits, translation factors, and tRNA synthetases are downregulated upon phagocytosis by murine macrophage; transcription is positively regulated by Tbf1p	GO:0006412 translation |	GO:0003735 structural constituent of ribosome |	GO:0005737 cytoplasm |
	orf19.2451	1.53967	0.000727226	PGA45	Cell wall protein; putative GPI-anchor; downregulated in core caspofungin response; Hog1p-induced; regulated by Ssn6p; Mob2p-dependent hyphal regulation; possibly spurious ORF (Annotation Working Group prediction)			GO:0009986 cell surface | GO:0030445 yeast-form cell wall |
	orf19.1462	1.53939	0.00770602	SMP2	Transcription is regulated by Nrg1p	GO:0009060 aerobic respiration | GO:0008610 lipid biosynthetic process | GO:0006276 plasmid maintenance |	GO:0008195 phosphatidate phosphatase activity |	GO:0005737 cytoplasm | GO:0005624 membrane fraction |
	orf19.1389	1.53873	0.0290596		Predicted ORF in Assemblies 19, 20 and 21	GO:0016071 mRNA metabolic process |	GO:0008143 poly(A) RNA binding |	GO:0005737 cytoplasm |
	orf19.7650	1.53827	0.00151024	LTV1	Predicted ORF in Assemblies 19, 20 and 21; decreased expression in response to prostaglandins	GO:0006970 response to osmotic stress | GO:0000056 ribosomal small subunit export from nucleus | GO:0042274 ribosomal small subunit biogenesis | GO:0006979 response to oxidative stress |		GO:0030688 preribosome, small subunit precursor | GO:0031902 late endosome membrane | GO:0005634 nucleus | GO:0034449 GSE complex |
	orf19.6818	1.53694	0.0229181		Predicted ORF in Assemblies 19, 20 and 21		GO:0004386 helicase activity |	GO:0005739 mitochondrion |
	orf19.6625	1.53585	0.00352236		Predicted ORF in Assemblies 19, 20 and 21	GO:0035066 positive regulation of histone acetylation | GO:0006303 double-strand break repair via nonhomologous end joining | GO:0006334 nucleosome assembly |	GO:0010698 acetyltransferase activator activity | GO:0042393 histone binding |	GO:0005634 nucleus | GO:0000785 chromatin |
	orf19.6058	1.53333	0.0169085	GLO1	Predicted ORF in Assemblies 19, 20 and 21; oxidative stress-induced via Cap1p	GO:0006749 glutathione metabolic process | GO:0019243 methylglyoxal catabolic process to D-lactate |	GO:0004462 lactoylglutathione lyase activity |	GO:0005634 nucleus | GO:0005737 cytoplasm |
	orf19.4831	1.53156	0.00500568		Predicted ORF in Assemblies 19, 20 and 21			GO:0005886 plasma membrane |
	orf19.3539	1.52888	0.00202984		Predicted ORF in Assemblies 19, 20 and 21			GO:0005730 nucleolus |
	orf19.2185	1.52756	0.0038257	NSA1	Predicted ORF in Assemblies 19, 20 and 21; decreased expression in response to prostaglandins	GO:0042273 ribosomal large subunit biogenesis |		GO:0030687 preribosome, large subunit precursor | GO:0005730 nucleolus |
	orf19.3889	1.52705	0.00634902		Predicted ORF from Assembly 19; removed from Assembly 20
	orf19.7187	1.52703	0.0111438	MAM33	Predicted ORF in Assemblies 19, 20 and 21; regulated by Ssn6p; protein detected by mass spec in exponential and stationary phase cultures	GO:0009060 aerobic respiration | GO:0042493 response to drug |		GO:0005759 mitochondrial matrix |
	orf19.4479	1.52503	0.0105587		Predicted ORF in Assemblies 19, 20 and 21; downregulated during core stress response	GO:0000056 ribosomal small subunit export from nucleus | GO:0000480 endonucleolytic cleavage in 5'-ETS of tricistronic rRNA transcript (SSU-rRNA, 5.8S rRNA, LSU-rRNA) | GO:0000472 endonucleolytic cleavage to generate mature 5'-end of SSU-rRNA from (SSU-rRNA, 5.8S rRNA, LSU-rRNA) | GO:0000447 endonucleolytic cleavage in ITS1 to separate SSU-rRNA from 5.8S rRNA and LSU-rRNA from tricistronic rRNA t…	GO:0003723 RNA binding |	GO:0030688 preribosome, small subunit precursor | GO:0030686 90S preribosome | GO:0005730 nucleolus |
	orf19.1833	1.52398	0.0294132		Predicted ORF in Assemblies 19, 20 and 21	GO:0031118 rRNA pseudouridine synthesis | GO:0000495 box H/ACA snoRNA 3'-end processing | GO:0031120 snRNA pseudouridine synthesis |	GO:0009982 pseudouridine synthase activity | GO:0004730 pseudouridylate synthase activity |	GO:0030686 90S preribosome | GO:0031429 box H/ACA snoRNP complex |
	orf19.7517	1.52379	0.00618621	CHT1	Chitinase; putative N-terminal catalytic domain; has secretory signal sequence; lacks S/T region and N-glycosylation motifs of Chs2p and Chs3p; alkaline downregulated; expression not detected in yeast-form or hyphal cells	GO:0007109 cytokinesis, completion of separation |	GO:0004568 chitinase activity |	GO:0009986 cell surface | GO:0009277 fungal-type cell wall | GO:0005635 nuclear envelope | GO:0005576 extracellular region | GO:0005783 endoplasmic reticulum |
	orf19.2694	1.52273	0.000741232	TYS1	Putative tRNA-Tyr synthetase; genes encoding ribosomal subunits, translation factors, and tRNA synthetases are downregulated upon phagocytosis by murine macrophage; protein detected by mass spec in stationary phase cultures	GO:0006437 tyrosyl-tRNA aminoacylation |	GO:0004831 tyrosine-tRNA ligase activity |	GO:0005634 nucleus | GO:0005737 cytoplasm |
	orf19.3293	1.52272	0.00526853		Predicted ORF in Assemblies 19, 20 and 21	GO:0000038 very-long-chain fatty acid metabolic process |	GO:0016491 oxidoreductase activity |	GO:0005739 mitochondrion | GO:0005789 endoplasmic reticulum membrane |
	orf19.2935	1.52119	0.0441449	RPL10	Putative ribosomal protein; genes encoding cytoplasmic ribosomal subunits, translation factors, and tRNA synthetases downregulated upon phagocytosis by murine macrophage; transcription regulated upon yeast-hyphal switch; intron in 5'-UTR	GO:0006412 translation | GO:0006415 translational termination | GO:0000027 ribosomal large subunit assembly |	GO:0003735 structural constituent of ribosome |
	orf19.6640	1.52065	0.000650559	TPS1	Trehalose-6-phosphate synthase; role in hyphal growth and virulence in mouse systemic infection; upregulated in presence of human neutrophils; macrophage/pseudohyphal-repressed after 16h; detected by mass spec in stationary phase cultures	GO:0005992 trehalose biosynthetic process | GO:0009405 pathogenesis | GO:0030448 hyphal growth | GO:0006950 response to stress | GO:0042493 response to drug |	GO:0003825 alpha,alpha-trehalose-phosphate synthase (UDP-forming) activity |	GO:0005946 alpha,alpha-trehalose-phosphate synthase complex (UDP-forming) |
	orf19.3091	1.5203	0.000905037		Predicted ORF in Assemblies 19, 20 and 21; downregulated during core stress response
	orf19.7438	1.51987	0.000654631	UBA1	Protein similar to S. cerevisiae Uba1p, which is a ubiquitin-activating enzyme that is essential for growth; protein level decreased in stationary phase cultures	GO:0016567 protein ubiquitination |	GO:0004839 ubiquitin activating enzyme activity |	GO:0005634 nucleus | GO:0005737 cytoplasm |
	orf19.4191	1.51952	0.0104794	RLP24	Predicted ORF in Assemblies 19, 20 and 21; essential; S. cerevisiae ortholog is essential; heterozygous mutation confers hypersensitivity to 5-fluorocytosine (5-FC), 5-fluorouracil (5-FU), and tubercidin (7-deazaadenosine)	GO:0042493 response to drug | GO:0042273 ribosomal large subunit biogenesis |		GO:0030687 preribosome, large subunit precursor |
	orf19.1038	1.51833	0.0109761		Predicted ORF from Assembly 19; merged with orf19.1037 in Assembly 20
	orf19.900	1.5183	0.0152931		Predicted ORF in Assemblies 19, 20 and 21; protein detected by mass spec in stationary phase cultures	GO:0006609 mRNA-binding (hnRNP) protein import into nucleus | GO:0006607 NLS-bearing substrate import into nucleus | GO:0006405 RNA export from nucleus | GO:0006606 protein import into nucleus | GO:0006999 nuclear pore organization | GO:0000055 ribosomal large subunit export from nucleus |	GO:0005198 structural molecule activity |	GO:0005643 nuclear pore |
	orf19.579	1.51807	0.0029566	FOL1	Putative dihydroneopterin aldolase (dihydro-6-hydroxymethylpterin pyrophosphokinase); fungal-specific (no human or murine homolog)	GO:0009396 folic acid and derivative biosynthetic process |	GO:0004150 dihydroneopterin aldolase activity | GO:0003848 2-amino-4-hydroxy-6-hydroxymethyldihydropteridine diphosphokinase activity | GO:0004156 dihydropteroate synthase activity |	GO:0005740 mitochondrial envelope |
	orf19.4532	1.51781	0.000375603		Predicted ORF in Assemblies 19, 20 and 21; protein detected by mass spec in exponential and stationary phase cultures			GO:0005634 nucleus | GO:0005737 cytoplasm |
	orf19.6731	1.51705	0.0139452		Predicted ORF in Assemblies 19, 20 and 21; transcription is repressed in response to alpha pheromone in SpiderM medium
	orf19.2934	1.51671	0.02201		Predicted ORF in Assemblies 19, 20 and 21	GO:0000282 cellular bud site selection |		GO:0005634 nucleus |
	orf19.563	1.51608	0.0297836	RRP15	Predicted ORF in Assemblies 19, 20 and 21; decreased expression in response to prostaglandins	GO:0000466 maturation of 5.8S rRNA from tricistronic rRNA transcript (SSU-rRNA, 5.8S rRNA, LSU-rRNA) | GO:0000463 maturation of LSU-rRNA from tricistronic rRNA transcript (SSU-rRNA, 5.8S rRNA, LSU-rRNA) |		GO:0030687 preribosome, large subunit precursor | GO:0005730 nucleolus |
	orf19.3415.1	1.51465	0.0171225	RPL32	Predicted ribosomal protein	GO:0006412 translation |	GO:0003735 structural constituent of ribosome |
	orf19.7398	1.51393	0.004388		Predicted ORF in Assemblies 19, 20 and 21; decreased expression in response to prostaglandins	GO:0042273 ribosomal large subunit biogenesis |		GO:0005634 nucleus |
	orf19.661	1.51223	0.01311	KRR1	Decreased transcription is observed upon benomyl treatment or in an azole-resistant strain that overexpresses MDR1; induced upon biofilm formation	GO:0042274 ribosomal small subunit biogenesis | GO:0000447 endonucleolytic cleavage in ITS1 to separate SSU-rRNA from 5.8S rRNA and LSU-rRNA from tricistronic rRNA transcript (SSU-rRNA, 5.8S rRNA, LSU-rRNA) |		GO:0032040 small-subunit processome | GO:0030686 90S preribosome | GO:0005730 nucleolus |
	orf19.3554	1.51136	0.000636162	AAT1	Protein described as aspartate aminotransferase; soluble protein in hyphae; macrophage-induced protein; alkaline upregulated; amphotericin B repressed; gene used for strain identification by multilocus sequence typing, farnesol-induced	GO:0006536 glutamate metabolic process | GO:0006533 aspartate catabolic process |	GO:0004069 L-aspartate |	GO:0005625 soluble fraction | GO:0005737 cytoplasm |
	orf19.2598	1.50981	0.0149808	VMA4	Transcription is regulated by Mig1p; caspofungin repressed; protein level decreased in stationary phase cultures		GO:0046961 proton-transporting ATPase activity, rotational mechanism |	GO:0000329 fungal-type vacuole membrane | GO:0000221 vacuolar proton-transporting V-type ATPase, V1 domain |
	orf19.6265	1.50905	0.00827426	RPS22A	Predicted ribosomal protein; genes encoding cytoplasmic ribosomal subunits, translation factors, and tRNA synthetases are downregulated upon phagocytosis by murine macrophage
	orf19.6828.1	1.5071	0.00413064		ORF Predicted by Annotation Working Group	GO:0030970 retrograde protein transport, ER to cytosol | GO:0031204 posttranslational protein targeting to membrane, translocation | GO:0006616 SRP-dependent cotranslational protein targeting to membrane, translocation |	GO:0008565 protein transporter activity | GO:0015450 P-P-bond-hydrolysis-driven protein transmembrane transporter activity |	GO:0005784 translocon complex |
	orf19.7231	1.50687	0.0416005	FTR2	High-affinity iron permease; not required for mouse systemic virulence; regulated by iron level, ciclopirox olamine, amphotericin B, caspofungin; complements S. cerevisiae ftr1 iron transport defect; probably interacts with ferrous oxidase	GO:0006827 high-affinity iron ion transport | GO:0006826 iron ion transport |	GO:0005506 iron ion binding | GO:0005381 iron ion transmembrane transporter activity |	GO:0016021 integral to membrane | GO:0005886 plasma membrane |
	orf19.6418	1.50605	0.000273395		Predicted ORF in Assemblies 19, 20 and 21
	orf19.7312	1.50571	0.04217	ERG13	Protein similar to S. cerevisiae Erg13p, which is involved in ergosterol biosynthesis; transposon mutation affects filamentous growth; amphotericin B, caspofungin repressed; detected by mass spec in exponential and stationary phase cultures	GO:0030447 filamentous growth | GO:0042493 response to drug | GO:0006696 ergosterol biosynthetic process |	GO:0004421 hydroxymethylglutaryl-CoA synthase activity |	GO:0005739 mitochondrion | GO:0005783 endoplasmic reticulum |
	orf19.5765	1.50537	0.0299391		Predicted ORF in Assemblies 19, 20 and 21	GO:0006409 tRNA export from nucleus | GO:0006608 snRNP protein import into nucleus | GO:0006408 snRNA export from nucleus | GO:0006610 ribosomal protein import into nucleus | GO:0006407 rRNA export from nucleus | GO:0006611 protein export from nucleus | GO:0006999 nuclear pore organization | GO:0006609 mRNA-binding (hnRNP) protein import into nucleus | GO:0006607 NLS-bearing substrate import into…	GO:0005198 structural molecule activity |	GO:0005643 nuclear pore |
	orf19.1578	1.50352	0.00524927		Predicted ORF in Assemblies 19, 20 and 21	GO:0000480 endonucleolytic cleavage in 5'-ETS of tricistronic rRNA transcript (SSU-rRNA, 5.8S rRNA, LSU-rRNA) | GO:0000472 endonucleolytic cleavage to generate mature 5'-end of SSU-rRNA from (SSU-rRNA, 5.8S rRNA, LSU-rRNA) | GO:0000464 endonucleolytic cleavage in ITS1 upstream of 5.8S rRNA from tricistronic rRNA transcript (SSU-rRNA, 5.8S rRNA, LSU-rRNA) | GO:0000447 endonucleolytic cleavage in I…	GO:0030515 snoRNA binding | GO:0008266 poly(U) RNA binding |	GO:0005732 small nucleolar ribonucleoprotein complex | GO:0032040 small-subunit processome | GO:0030686 90S preribosome | GO:0005730 nucleolus |
	orf19.5815	1.50351	0.000549713	SCT2	Putative glycerol-3-phosphate acyltransferase; fungal-specific (no human or murine homolog)
	orf19.6729	1.50347	0.0145705	TIP120	Protein similar to human and rat TBP-binding transcription regulatory protein; not essential for viability	GO:0006350 transcription |		GO:0005634 nucleus |
	orf19.7478	1.50143	0.00753737		Predicted ORF in Assemblies 19, 20 and 21	GO:0006744 ubiquinone biosynthetic process |	GO:0000010 trans-hexaprenyltranstransferase activity |	GO:0005739 mitochondrion |
Down regulated genes	orf19.394	0.666195	0.0141473		Putative kynureninase, involved in NAD biosynthesis	GO:0034354 de novo NAD biosynthetic process from tryptophan |	GO:0030429 kynureninase activity |	GO:0005634 nucleus | GO:0005737 cytoplasm |
	orf19.7570	0.666175	0.0226935		Putative transcription factor with zinc cluster DNA-binding motif; has similarity to S. cerevisiae Uga3p, which is a transcription factor involved in the regulation of gamma-aminobutyrate metabolism genes	GO:0006350 transcription | GO:0006355 regulation of transcription, DNA-dependent | GO:0019740 nitrogen utilization | GO:0045893 positive regulation of transcription, DNA-dependent | GO:0009450 gamma-aminobutyric acid catabolic process | GO:0006357 regulation of transcription from RNA polymerase II promoter |	GO:0003700 transcription factor activity | GO:0043565 sequence-specific DNA binding | GO:0003704 specific RNA polymerase II transcription factor activity |
	orf19.3084	0.665726	0.00856424		Predicted ORF in Assemblies 19, 20 and 21	GO:0006348 chromatin silencing at telomere |	GO:0016407 acetyltransferase activity |	GO:0000781 chromosome, telomeric region | GO:0000785 chromatin |
	orf19.3471	0.665251	0.0415737		Predicted ORF in Assemblies 19, 20 and 21
	orf19.2172	0.664569	0.00701719	ARA1	D-Arabinose dehydrogenase; in dehydro-D-arabinono-1,4-lactone biosynthesis; NADP+ cofactor; active toward D-arabinose, L-fucose, L-xylose, L-galactose; inhibited by metal ions, thiol group-specific reagents; induced on polystyrene adherence	GO:0019752 carboxylic acid metabolic process | GO:0005975 carbohydrate metabolic process |	GO:0045290 D-arabinose 1-dehydrogenase [NAD(P)+] activity |	GO:0005829 cytosol |
	orf19.224	0.663768	0.000347049		Predicted ORF from Assembly 19; removed from Assembly 20
	orf19.84	0.663643	0.0261191	CAN3	Predicted ORF in Assemblies 19, 20 and 21; expression is regulated upon white-opaque switching	GO:0015802 basic amino acid transport |	GO:0015174 basic amino acid transmembrane transporter activity |	GO:0005886 plasma membrane |
	orf19.7571	0.661051	0.0375774	UBC4	Protein similar to S. cerevisiae ubiquitin conjugating enzyme Ubc4p	GO:0043162 ubiquitin-dependent protein catabolic process via the multivesicular body sorting pathway | GO:0000209 protein polyubiquitination | GO:0006950 response to stress | GO:0006513 protein monoubiquitination |	GO:0004842 ubiquitin-protein ligase activity |	GO:0000502 proteasome complex |
	orf19.1497	0.660696	0.000406721		Putative transcription factor with zinc cluster DNA-binding motif	GO:0006355 regulation of transcription, DNA-dependent |	GO:0003700 transcription factor activity |
	orf19.3342	0.659439	0.00608171		Predicted ORF in Assemblies 19, 20 and 21			GO:0005737 cytoplasm |
	orf19.7025	0.659359	0.00083356	MCM1	Transcription factor; regulator of hyphal growth; may act with Wor1p; canonical and non-canonical binding sites; MADS domain DNA-binding motif; similar to S. cerevisiae Mcm1p; greater expression in white than opaque cells; intron in 5'-UTR	GO:0006357 regulation of transcription from RNA polymerase II promoter | GO:0030448 hyphal growth | GO:0006355 regulation of transcription, DNA-dependent |	GO:0003700 transcription factor activity | GO:0003702 RNA polymerase II transcription factor activity | GO:0003677 DNA binding | GO:0003688 DNA replication origin binding | GO:0008301 DNA bending activity |	GO:0000790 nuclear chromatin |
	orf19.7444	0.659328	0.00122046		Predicted ORF in Assemblies 19, 20 and 21			GO:0005634 nucleus | GO:0005737 cytoplasm |
	orf19.1142	0.658339	0.0334773		Predicted ORF in Assemblies 19, 20 and 21; transcription is induced in response to alpha pheromone in SpiderM medium	GO:0032974 amino acid export from vacuole |	GO:0005302 L-tyrosine transmembrane transporter activity | GO:0015188 L-isoleucine transmembrane transporter activity | GO:0015186 L-glutamine transmembrane transporter activity |	GO:0000329 fungal-type vacuole membrane |
	orf19.6842	0.657762	0.0465108		Predicted ORF in Assemblies 19, 20 and 21; transcriptionally activated by Mnl1p under weak acid stress
	orf19.1416	0.657681	0.0373798	COX11	Protein repressed during the mating process; transcription is regulated by Nrg1p; transcription is upregulated in both intermediate and mature biofilms	GO:0006461 protein complex assembly | GO:0009060 aerobic respiration |	GO:0005507 copper ion binding |	GO:0005761 mitochondrial ribosome | GO:0005743 mitochondrial inner membrane | GO:0005886 plasma membrane |
	orf19.231	0.657491	0.0124205	APL2	Phosphorylated protein of unknown function; mutation confers hypersensitivity to toxic ergosterol analog; predicted ORF in Assemblies 19, 20 and 21	GO:0042493 response to drug | GO:0006896 Golgi to vacuole transport |	GO:0030276 clathrin binding |	GO:0030121 AP-1 adaptor complex |
	orf19.4513	0.654662	0.0243743		Protein not essential for viability; possibly spurious ORF (Annotation Working Group prediction)
	orf19.4853	0.654303	0.00532001	HCM1	Protein with forkhead domain; similar to S. cerevisiae Hcm1p	GO:0006367 transcription initiation from RNA polymerase II promoter | GO:0051300 spindle pole body organization | GO:0000115 regulation of transcription involved in S-phase of mitotic cell cycle |	GO:0043565 sequence-specific DNA binding | GO:0003704 specific RNA polymerase II transcription factor activity |	GO:0000790 nuclear chromatin |
	orf19.6173	0.6541	0.0294819	STD1	Protein described as transcription factor involved in control of glucose-regulated gene expression; repressed by Rgt1p	GO:0009651 response to salt stress | GO:0007165 signal transduction | GO:0006006 glucose metabolic process | GO:0006357 regulation of transcription from RNA polymerase II promoter |	GO:0030295 protein kinase activator activity |	GO:0005634 nucleus | GO:0005886 plasma membrane |
	orf19.4643	0.653882	0.0254803		Predicted ORF in Assemblies 19, 20 and 21
	orf19.1280	0.653781	0.0270194	SUI1	Putative translation initiation factor; flucytosine induced; genes encoding ribosomal subunits, translation factors, and tRNA synthetases are downregulated upon phagocytosis by murine macrophage	GO:0006413 translational initiation |	GO:0003743 translation initiation factor activity |	GO:0005840 ribosome | GO:0043614 multi-eIF complex |
	orf19.1417	0.652089	0.0483517		Predicted ORF in Assemblies 19, 20 and 21; possibly spurious ORF (Annotation Working Group prediction)
	orf19.5813	0.651339	0.03516		Predicted ORF in Assemblies 19, 20 and 21			GO:0005634 nucleus |
	orf19.725	0.650736	0.0160399		Predicted ORF in Assemblies 19, 20 and 21
	orf19.1253	0.647831	0.0244817		Predicted ORF in Assemblies 19, 20 and 21; transcriptionally activated by Mnl1p under weak acid stress	GO:0016036 cellular response to phosphate starvation | GO:0006796 phosphate metabolic process |	GO:0003700 transcription factor activity |	GO:0005634 nucleus | GO:0005737 cytoplasm |
	orf19.3820	0.647739	0.00548699		Predicted ORF in Assemblies 19, 20 and 21; clade-associated gene expression
	orf19.5087	0.645905	0.0362211	BUD6	Protein required for Spitzenkorper formation in hyphal cells (wild-type localization of Mlc1p to the Spitzenkorper); localizes to polarisome	GO:0007121 bipolar cellular bud site selection | GO:0006970 response to osmotic stress | GO:0007015 actin filament organization | GO:0007266 Rho protein signal transduction | GO:0030448 hyphal growth | GO:0008104 protein localization | GO:0030010 establishment of cell polarity | GO:0034652 extrachromosomal circular DNA localization during cell aging |	GO:0005519 cytoskeletal regulatory protein binding |	GO:0030478 actin cap | GO:0001411 hyphal tip | GO:0031562 hyphal tip polarisome | GO:0043332 mating projection tip | GO:0005816 spindle pole body |
	orf19.1941	0.644977	0.0442985	NUF2	Kinetochore component; amount of Nuf2p and Mtw1p protein detected at each centromere is consistent with a single kinetochore microtubule attachment site	GO:0007020 microtubule nucleation | GO:0007059 chromosome segregation |	GO:0005200 structural constituent of cytoskeleton |	GO:0005816 spindle pole body | GO:0000776 kinetochore | GO:0005876 spindle microtubule | GO:0031262 Ndc80 complex | GO:0000778 condensed nuclear chromosome kinetochore |
	orf19.215	0.644611	0.0456729		Predicted ORF in Assemblies 19, 20 and 21	GO:0031505 fungal-type cell wall organization | GO:0001558 regulation of cell growth | GO:0030950 establishment or maintenance of actin cytoskeleton polarity |		GO:0031932 TORC2 complex | GO:0005737 cytoplasm |
	orf19.3845	0.644499	0.0481189	FGR3	Protein lacking an ortholog in S. cerevisiae; transposon mutation affects filamentous growth	GO:0030447 filamentous growth |
	orf19.1210	0.644346	0.0122296		Predicted ORF in Assemblies 19, 20 and 21
	orf19.693	0.643881	0.000137988		Predicted ORF in Assemblies 19, 20 and 21
	orf19.2447	0.643876	0.00408312		Predicted ORF in Assemblies 19, 20 and 21; decreased expression observed in an ssr1 homozygous null mutant	GO:0046854 phosphoinositide phosphorylation |	GO:0004430 1-phosphatidylinositol 4-kinase activity |	GO:0000329 fungal-type vacuole membrane | GO:0005886 plasma membrane |
	orf19.6198.1	0.643679	0.0218995		Predicted ORF in Assemblies 19, 20 and 21; gene has intron; gene was predicted by Annotation Working Group (AWG), subsequently removed from Assembly 20 by the AWG, and later reinstated (see Locus History)
	orf19.761	0.642957	0.0184857	TCO89	Protein described as a homolog of S. cerevisiae Tco89p, which is a component of the TOR C1 complex that is involved in the regulation of growth and cell wall integrity; heterozygous null mutant displays sensitivity to rapamycin	GO:0010226 response to lithium ion | GO:0009651 response to salt stress |
	orf19.2077	0.642893	0.0121537		Putative transcription factor with zinc cluster DNA-binding motif; hypersensitive to toxic ergosterol analog ECC69 and/or ECC1384	GO:0006525 arginine metabolic process | GO:0006355 regulation of transcription, DNA-dependent | GO:0042493 response to drug |	GO:0003700 transcription factor activity |	GO:0005634 nucleus |
	orf19.451	0.642084	0.0286506	SOK1	Transcription is induced in response to alpha pheromone in SpiderM medium	GO:0019933 cAMP-mediated signaling |		GO:0005634 nucleus |
	orf19.1619	0.642041	0.0419799		Predicted ORF in Assemblies 19, 20 and 21	GO:0006357 regulation of transcription from RNA polymerase II promoter | GO:0045943 positive regulation of transcription from RNA polymerase I promoter | GO:0045903 positive regulation of translational fidelity | GO:0031124 mRNA 3'-end processing | GO:0018105 peptidyl-serine phosphorylation | GO:0032786 positive regulation of RNA elongation |	GO:0004693 cyclin-dependent protein kinase activity |	GO:0005844 polysome | GO:0005730 nucleolus | GO:0032806 carboxy-terminal domain protein kinase complex | GO:0005654 nucleoplasm |
	orf19.6001	0.641977	0.00524151	SAP3	Secreted aspartyl proteinase; acts in utilization of protein as nitrogen source; virulence role in mouse, guinea pig systemic infection or rat vagina; regulated by growth phase; produced by opaque phase cells; alpha-pheromone repressed	GO:0030163 protein catabolic process | GO:0009405 pathogenesis | GO:0006807 nitrogen compound metabolic process | GO:0044406 adhesion to host | GO:0019538 protein metabolic process | GO:0006465 signal peptide processing |	GO:0004190 aspartic-type endopeptidase activity |	GO:0005576 extracellular region | GO:0005886 plasma membrane |
	orf19.7042	0.641229	0.00877853		Increased transcription is observed upon benomyl treatment or in an azole-resistant strain that overexpresses MDR1; induced by nitric oxide
	orf19.6482	0.641223	0.0155547		Predicted ORF in Assemblies 19, 20 and 21; induced by nitric oxide in yhb1 mutant; possibly spurious ORF (Annotation Working Group prediction)
	orf19.2399	0.640834	0.00112968		Putative transcription factor with zinc finger DNA-binding motif; similar to bacterial DnaJ; transcriptionally regulated by iron; expression greater in low iron	GO:0006355 regulation of transcription, DNA-dependent | GO:0006897 endocytosis | GO:0008361 regulation of cell size | GO:0042273 ribosomal large subunit biogenesis |	GO:0003700 transcription factor activity | GO:0001671 ATPase activator activity |	GO:0005829 cytosol | GO:0005739 mitochondrion | GO:0022625 cytosolic large ribosomal subunit |
	orf19.3712	0.640716	0.00247588		Predicted ORF in Assemblies 19, 20 and 21; transcriptionally activated by Mnl1p under weak acid stress
	orf19.296	0.640712	0.0200592		Predicted ORF in Assemblies 19, 20 and 21
	orf19.1580	0.637907	0.0218405		Predicted ORF in Assemblies 19, 20 and 21
	orf19.3473	0.637383	0.00617863		Predicted ORF in Assemblies 19, 20 and 21	GO:0016573 histone acetylation |	GO:0005198 structural molecule activity | GO:0004402 histone acetyltransferase activity |	GO:0046695 SLIK (SAGA-like) complex | GO:0000124 SAGA complex |
	orf19.6789	0.636978	0.0239974		Predicted ORF in Assemblies 19, 20 and 21	GO:0007020 microtubule nucleation |	GO:0005200 structural constituent of cytoskeleton |	GO:0005816 spindle pole body |
	orf19.6522	0.636826	0.00567614		Putative allantoate permease; fungal-specific (no human or murine homolog); Gcn4p-regulated	GO:0006820 anion transport |	GO:0015296 anion |	GO:0016020 membrane |
	orf19.3221	0.636596	0.0284791	CPA2	Predicted ORF in Assemblies 19, 20 and 21; protein detected by mass spec in stationary phase cultures; transcription is upregulated in both intermediate and mature biofilms	GO:0006526 arginine biosynthetic process |	GO:0004088 carbamoyl-phosphate synthase (glutamine-hydrolyzing) activity |	GO:0005829 cytosol | GO:0005951 carbamoyl-phosphate synthase complex |
	orf19.6232	0.636274	0.000419158	NPR1	Predicted ORF in Assemblies 19, 20 and 21; induced in core stress response	GO:0006808 regulation of nitrogen utilization |		GO:0005794 Golgi apparatus |
	orf19.747	0.63611	0.00349229	NBP35	Similar to nucleotide-binding proteins; increased transcription is observed upon benomyl treatment; transcription is induced upon filamentous growth	GO:0016226 iron-sulfur cluster assembly | GO:0002098 tRNA wobble uridine modification |	GO:0000166 nucleotide binding | GO:0005506 iron ion binding | GO:0016887 ATPase activity | GO:0051539 4 iron, 4 sulfur cluster binding |	GO:0005634 nucleus | GO:0005625 soluble fraction | GO:0005737 cytoplasm |
	orf19.6391	0.63589	0.00096125		Increased transcription is observed in an azole-resistant strain that overexpresses MDR1
	orf19.1727	0.635274	0.0168358	PMC1	Vacuolar calcium P-type ATPase; transcription is regulated by calcineurin and fluconazole; mutant shows increased resistance to fluconazole or lithium, and increased sensitivity to calcium	GO:0006874 cellular calcium ion homeostasis | GO:0042493 response to drug | GO:0006816 calcium ion transport | GO:0055085 transmembrane transport |	GO:0005388 calcium-transporting ATPase activity |	GO:0000329 fungal-type vacuole membrane |
	orf19.3555	0.635061	0.0451391		Predicted ORF in Assemblies 19, 20 and 21
	orf19.3678	0.634914	0.00221589		Protein not essential for viability
	orf19.6855	0.634591	0.0380507		Predicted ORF in Assemblies 19, 20 and 21
	orf19.2665	0.63452	0.0165102	MSN5	Predicted ORF in Assemblies 19, 20 and 21	GO:0006611 protein export from nucleus |	GO:0008262 importin-alpha export receptor activity |	GO:0005634 nucleus |
	orf19.3302	0.634429	0.00306107		Predicted ORF in Assemblies 19, 20 and 21; transcription downregulated upon yeast-hyphal switch; transcriptionally activated by Mnl1p under weak acid stress	GO:0000122 negative regulation of transcription from RNA polymerase II promoter | GO:0005979 regulation of glycogen biosynthetic process |		GO:0005737 cytoplasm |
	orf19.3474	0.633908	0.0111959	IPL1	Predicted ORF in Assemblies 19, 20 and 21; induced during planktonic growth	GO:0006468 protein amino acid phosphorylation | GO:0051228 mitotic spindle disassembly | GO:0045144 meiotic sister chromatid segregation | GO:0031577 spindle checkpoint | GO:0032465 regulation of cytokinesis | GO:0008608 attachment of spindle microtubules to kinetochore |	GO:0004672 protein kinase activity |	GO:0005828 kinetochore microtubule | GO:0051233 spindle midzone | GO:0032133 chromosome passenger complex | GO:0000778 condensed nuclear chromosome kinetochore |
	orf19.5428	0.633399	0.0259812		Predicted ORF in Assemblies 19, 20 and 21; clade-associated gene expression	GO:0030026 cellular manganese ion homeostasis |	GO:0005384 manganese ion transmembrane transporter activity |	GO:0000139 Golgi membrane |
	orf19.4557	0.632861	0.0398166		Predicted ORF in Assemblies 19, 20 and 21	GO:0007020 microtubule nucleation |	GO:0005200 structural constituent of cytoskeleton |	GO:0005739 mitochondrion | GO:0005816 spindle pole body |
	orf19.1772	0.631237	0.0029572		Predicted ORF in Assemblies 19, 20 and 21
	orf19.1228	0.631201	0.00285904	HAP2	CCAAT-binding factor regulates low-iron (chelation) induction of FRP1 transcription, and under these conditions CBF comprises Hap43p and probably Hap2p and Hap3p	GO:0006350 transcription | GO:0006109 regulation of carbohydrate metabolic process |	GO:0016563 transcription activator activity |	GO:0016602 CCAAT-binding factor complex | GO:0005634 nucleus |
	orf19.3195	0.630622	0.0333706	HIP1	Alkaline upregulated; flucytosine induced; regulated by Plc1p, Gcn2p and Gcn4p; fungal-specific (no human or murine homolog)	GO:0006865 amino acid transport |		GO:0005887 integral to plasma membrane |
	orf19.6957.3	0.630243	0.00866822		ORF Predicted by Annotation Working Group; removed from Assembly 20
	orf19.4251	0.629978	9.84408e-05		Predicted zinc-finger protein of unknown function	GO:0045836 positive regulation of meiosis | GO:0007068 negative regulation of transcription, mitotic |	GO:0030528 transcription regulator activity | GO:0003677 DNA binding |	GO:0005634 nucleus |
	orf19.3865	0.629581	0.0377333	RFX1	Predicted ORF in Assemblies 19, 20 and 21; similar to S. cerevisiae Rfx1p (DNA-binding transcriptional repressor of DNA damage response); has RFX domain	GO:0000122 negative regulation of transcription from RNA polymerase II promoter | GO:0045944 positive regulation of transcription from RNA polymerase II promoter |	GO:0043565 sequence-specific DNA binding | GO:0016566 specific transcriptional repressor activity | GO:0016563 transcription activator activity |	GO:0005634 nucleus | GO:0005737 cytoplasm |
	orf19.3756	0.628359	0.0363475	CHR1	Predicted DEAD-box ATP-dependent RNA helicase, functional homolog of S. cerevisiae Rok1p	GO:0000398 nuclear mRNA splicing, via spliceosome | GO:0048254 snoRNA localization |	GO:0004004 ATP-dependent RNA helicase activity |	GO:0030686 90S preribosome |
	orf19.6494	0.62809	0.00989813	WHI3	Predicted ORF in Assemblies 19, 20 and 21; induced during infection of murine kidney, compared to growth in vitro; has murine homolog	GO:0051220 cytoplasmic sequestering of protein | GO:0007124 pseudohyphal growth | GO:0001403 invasive growth in response to glucose limitation |	GO:0003723 RNA binding |	GO:0005737 cytoplasm |
	orf19.5312	0.627976	0.00225451		Predicted ORF in Assemblies 19, 20 and 21	GO:0000096 sulfur amino acid metabolic process | GO:0045944 positive regulation of transcription from RNA polymerase II promoter | GO:0046686 response to cadmium ion | GO:0046685 response to arsenic |	GO:0003713 transcription coactivator activity |	GO:0005634 nucleus |
	orf19.6469	0.626205	0.0336145		Predicted ORF in retrotransposon Tca11 with similarity to the Gag-Pol region of retrotransposons, which encodes nucleocapsid-like protein, reverse transcriptase, protease, and integrase
	orf19.177	0.626008	0.000352654		Predicted ORF in Assemblies 19, 20 and 21	GO:0000753 cellular morphogenesis during conjugation with cellular fusion | GO:0030010 establishment of cell polarity |	GO:0005515 protein binding |	GO:0000131 incipient cellular bud site | GO:0005935 cellular bud neck |
	orf19.792	0.623521	0.0329178		Predicted ORF in Assemblies 19, 20 and 21
	orf19.3858	0.623407	0.00269174		Predicted ORF in Assemblies 19, 20 and 21; possibly spurious ORF (Annotation Working Group prediction)
	orf19.2568	0.621956	0.0192157	IFU5	Predicted membrane protein; estradiol-induced; increased transcription is associated with CDR1 and CDR2 overexpression or fluphenazine treatment; gene has putative drug-responsive regulatory site; similar to S. cerevisiae Wwm1p			GO:0016020 membrane | GO:0005739 mitochondrion | GO:0005634 nucleus |
	orf19.1594	0.621565	0.00646034		Predicted ORF from Assembly 19; possibly spurious ORF (Annotation Working Group prediction); merged with orf19.792 in Assembly 20
	orf19.839	0.621096	0.00940583		Predicted ORF in Assemblies 19, 20 and 21; induced by nitric oxide in yhb1 mutant; mutation confers hypersensitivity to aureobasidin A	GO:0042493 response to drug |		GO:0005737 cytoplasm |
	orf19.7227	0.620803	0.0108665		Predicted ORF in Assemblies 19, 20 and 21; mutation confers hypersensitivity to toxic ergosterol analog	GO:0042493 response to drug | GO:0005977 glycogen metabolic process | GO:0006470 protein amino acid dephosphorylation |	GO:0004864 phosphoprotein phosphatase inhibitor activity |	GO:0005634 nucleus |
	orf19.4540	0.619813	0.0230414	UBC8	Protein similar to S. cerevisiae Ubc8p; transcription is induced in response to alpha pheromone in SpiderM medium	GO:0000209 protein polyubiquitination | GO:0006513 protein monoubiquitination | GO:0043161 proteasomal ubiquitin-dependent protein catabolic process | GO:0042787 protein ubiquitination during ubiquitin-dependent protein catabolic process | GO:0045721 negative regulation of gluconeogenesis |	GO:0004842 ubiquitin-protein ligase activity |	GO:0005737 cytoplasm |
	orf19.5932	0.619433	0.0067886		Predicted ORF in Assemblies 19, 20 and 21; fungal-specific (no human or murine homolog)
	orf19.1069	0.618407	0.0290833	RPN4	DNA binding protein with Cys2-His2 zinc-finger; putative regulator of proteasome genes; DNA recognition sequence (GAAGGCAAAA) enriched in regions upstream of proteasome genes; induced in core stress response	GO:0006357 regulation of transcription from RNA polymerase II promoter | GO:0043161 proteasomal ubiquitin-dependent protein catabolic process | GO:0000086 G2/M transition of mitotic cell cycle | GO:0045732 positive regulation of protein catabolic process | GO:0045941 positive regulation of transcription | GO:0045739 positive regulation of DNA repair | GO:0046685 response to arsenic |	GO:0003700 transcription factor activity | GO:0043565 sequence-specific DNA binding | GO:0004175 endopeptidase activity | GO:0016563 transcription activator activity |	GO:0005838 proteasome regulatory particle |
	orf19.2125	0.61808	0.000646887		Predicted ORF in Assemblies 19, 20 and 21
	orf19.1750	0.616809	0.00903751		Predicted ORF in Assemblies 19, 20 and 21; similar to mammalian SR-like RNA splicing factor; gene has intron; significant changes made to ORF with coordinate updates (see Locus History)
	orf19.589	0.616669	0.0186255	VPS21	Late endosomal Rab small monomeric GTPase involved in transport of endocytosed proteins to the vacuole; involved in filamentous growth and virulence	GO:0006897 endocytosis | GO:0006623 protein targeting to vacuole | GO:0009405 pathogenesis | GO:0007038 endocytosed protein transport to vacuole |	GO:0005525 GTP binding | GO:0003924 GTPase activity |	GO:0005741 mitochondrial outer membrane | GO:0005770 late endosome |
	orf19.3672	0.616379	0.0119266	GAL10	UDP-glucose 4-epimerase, required for galactose utilization; mutant shows cell wall defects and increased filamentation; fluconazole-induced; protein detected by mass spec in stationary phase cultures	GO:0030447 filamentous growth | GO:0006979 response to oxidative stress | GO:0009272 fungal-type cell wall biogenesis | GO:0001403 invasive growth in response to glucose limitation | GO:0019388 galactose catabolic process | GO:0033499 galactose catabolic process via UDP-galactose |	GO:0003978 UDP-glucose 4-epimerase activity | GO:0004034 aldose 1-epimerase activity |	GO:0005737 cytoplasm | GO:0005625 soluble fraction |
	orf19.4769	0.615969	0.0115075	IPT1	Inositol phosphoryl transferase, involved in sphingolipid biosynthesis; catalyzes the synthesis of the most abundant sphingolipid, mannose-(inositol-P)2-ceramide, M(IP)2C, from MIPC; required for wild-type membrane localization of Cdr1p	GO:0006676 mannosyl diphosphorylinositol ceramide metabolic process | GO:0030448 hyphal growth | GO:0051668 localization within membrane | GO:0030148 sphingolipid biosynthetic process |	GO:0016772 transferase activity, transferring phosphorus-containing groups |	GO:0005624 membrane fraction |
	orf19.668	0.61487	0.00040774		Predicted ORF in Assemblies 19, 20 and 21	GO:0034984 cellular response to DNA damage stimulus |	GO:0003682 chromatin binding |	GO:0005739 mitochondrion | GO:0070210 Rpd3L-Expanded complex |
	orf19.179	0.613763	0.0208053		Predicted ORF from Assembly 19; merged with orf19.2370 in Assembly 20
	orf19.2378	0.613557	0.00229479		Predicted ORF in Assemblies 19, 20 and 21	GO:0070072 vacuolar proton-transporting V-type ATPase complex assembly |		GO:0030176 integral to endoplasmic reticulum membrane | GO:0005886 plasma membrane |
	orf19.105	0.61345	0.00520012	HAL22	Putative phosphoadenosine-5'-phosphate (PAP) or 3'-phosphoadenosine 5'-phosphosulfate (PAPS) phosphatase; possible role in sulfur recycling; induced upon biofilm formation	GO:0000103 sulfate assimilation | GO:0009086 methionine biosynthetic process | GO:0042493 response to drug |	GO:0008441 3'(2'),5'-bisphosphate nucleotidase activity |	GO:0005737 cytoplasm |
	orf19.1745	0.612787	0.0130441		Predicted ORF in Assemblies 19, 20 and 21; possibly spurious ORF (Annotation Working Group prediction)
	orf19.7111	0.612682	0.040913		Predicted ORF in Assemblies 19, 20 and 21	GO:0000266 mitochondrial fission | GO:0042493 response to drug | GO:0001300 chronological cell aging | GO:0007031 peroxisome organization |		GO:0005777 peroxisome | GO:0005741 mitochondrial outer membrane |
	orf19.3661	0.61238	0.0150492		Predicted ORF in Assemblies 19, 20 and 21; transcriptionally activated by Mnl1p under weak acid stress	GO:0016579 protein deubiquitination |	GO:0004843 ubiquitin-specific protease activity |	GO:0005741 mitochondrial outer membrane |
	orf19.814	0.612271	0.00450871	SSY1	Amino acid sensor, required for wild-type hyphal growth on solid serum or Lees media, but not for hyphal growth under all conditions; similar to S. cerevisiae Ssy1p aa sensor and to aa permeases; 12 predicted membrane spanning regions	GO:0000760 adaptation to pheromone during conjugation without cellular fusion | GO:0007606 sensory perception of chemical stimulus | GO:0031669 cellular response to nutrient levels | GO:0043200 response to amino acid stimulus |	GO:0016597 amino acid binding |	GO:0016021 integral to membrane | GO:0005886 plasma membrane |
	orf19.2006.1	0.611699	0.00655371	COX17	ORF predicted by Annotation Working Group; transcription is upregulated in both intermediate and mature biofilms	GO:0033617 mitochondrial respiratory chain complex IV assembly | GO:0015680 intracellular copper ion transport |	GO:0005375 copper ion transmembrane transporter activity | GO:0016531 copper chaperone activity |	GO:0005829 cytosol | GO:0005758 mitochondrial intermembrane space |
	orf19.1816	0.611342	0.000393644	ALS3	Adhesin; ALS family; role in epithelial adhesion, endothelial invasiveness; allelic variation in adhesiveness; immunoprotective in mice; predicted GPI-anchor cell wall protein; macrophage, hyphal induced, pH, Nrg1p, Rfg1p, Tup1p regulated	GO:0016337 cell-cell adhesion | GO:0030260 entry into host cell | GO:0007155 cell adhesion | GO:0009405 pathogenesis | GO:0044406 adhesion to host | GO:0000752 agglutination involved in conjugation with cellular fusion | GO:0044011 single-species biofilm formation on inanimate substrate | GO:0043709 cell adhesion during single-species biofilm formation | GO:0043710 cell adhesion during multi-spec…	GO:0050839 cell adhesion molecule binding |	GO:0009277 fungal-type cell wall | GO:0009986 cell surface | GO:0030446 hyphal cell wall | GO:0030445 yeast-form cell wall | GO:0005576 extracellular region |
	orf19.7451	0.611209	0.0329233	FUN31	Putative PAS kinase involved in cell wall damage response; similar to S. cerevisiae Psk1p, which is a putative serine/threonine protein kinase; transcriptionally activated by Mnl1p under weak acid stress	GO:0006468 protein amino acid phosphorylation | GO:0006078 1,6-beta-glucan biosynthetic process | GO:0019318 hexose metabolic process |	GO:0004674 protein serine/threonine kinase activity |	GO:0005737 cytoplasm |
	orf19.5775.3	0.6099	0.0123316		ORF Predicted by Annotation Working Group; removed from Assembly 21
	orf19.3077	0.608688	0.0277056	VID21	Subunit of the NuA4 histone acetyltransferase complex; soluble protein in hyphae	GO:0016573 histone acetylation | GO:0043623 cellular protein complex assembly | GO:0006281 DNA repair |	GO:0043166 H4/H2 histone acetyltransferase activity |	GO:0005625 soluble fraction | GO:0035267 NuA4 histone acetyltransferase complex |
	orf19.1422	0.607993	0.0212798	FZO1	Putative mitochondrial biogenesis protein; fungal-specific (no human or murine homolog)	GO:0008053 mitochondrial fusion |	GO:0003924 GTPase activity |	GO:0005743 mitochondrial inner membrane | GO:0005741 mitochondrial outer membrane |
	orf19.4459	0.607871	0.0277623		Predicted ORF in Assemblies 19, 20 and 21; similar to S. cerevisiae Ynl234wp, which is a putative heme-binding stress-related protein; transposon mutation affects filamentous growth	GO:0030447 filamentous growth |
	orf19.6888	0.605504	0.00497339		Protein with Gal4p-like DNA-binding domain; gene transcription regulated by Mig1p and Tup1p
	orf19.4766	0.604985	0.000211006		Putative transcription factor with zinc cluster DNA-binding motif; has similarity to S. cerevisiae Arg81p, which is a transcription factor involved in the regulation of arginine-responsive genes	GO:0006525 arginine metabolic process | GO:0006355 regulation of transcription, DNA-dependent | GO:0045955 negative regulation of calcium ion-dependent exocytosis |	GO:0003700 transcription factor activity | GO:0003712 transcription cofactor activity |	GO:0005634 nucleus |
	orf19.2157	0.603901	3.6394e-05	DAC1	N-acetylglucosamine-6-phosphate (GlcNAcP) deacetylase; enzyme of N-acetylglucosamine utilization; required for wild-type hyphal growth and virulence in mouse systemic infection; gene is GlcNAc-induced	GO:0006046 N-acetylglucosamine catabolic process | GO:0030448 hyphal growth | GO:0006043 glucosamine catabolic process | GO:0009405 pathogenesis |	GO:0008448 N-acetylglucosamine-6-phosphate deacetylase activity |
	orf19.4432	0.603745	0.000438457	KSP1	Predicted ORF in Assemblies 19, 20 and 21; mutation confers hypersensitivity to amphotericin B	GO:0042493 response to drug | GO:0006468 protein amino acid phosphorylation | GO:0030447 filamentous growth |	GO:0004674 protein serine/threonine kinase activity |	GO:0005634 nucleus |
	orf19.5475	0.60236	0.000107002		ORF Predicted by Annotation Working Group
	orf19.1309	0.602126	0.00388774		Predicted ORF in Assemblies 19, 20 and 21; possibly spurious ORF (Annotation Working Group prediction)
	orf19.1318	0.601375	0.0196034		Predicted ORF in Assemblies 19, 20 and 21
	orf19.2049	0.600406	0.00188295		Predicted ORF in Assemblies 19, 20 and 21; heterozygous null mutant displays sensitivity to virgineone			GO:0005886 plasma membrane |
	orf19.99	0.600203	0.00139059	HAL21	Putative phosphoadenosine-5'-phosphate (PAP) or 3'-phosphoadenosine 5'-phosphosulfate (PAPS) phosphatase; possible role in sulfur recycling; biofilm induced; similar to S. cerevisiae Met22p; predicted Kex2p substrate; fungal-specific	GO:0000103 sulfate assimilation | GO:0009086 methionine biosynthetic process |	GO:0008441 3'(2'),5'-bisphosphate nucleotidase activity |	GO:0005737 cytoplasm |
	orf19.4748	0.598781	0.00869661		Putative U2B'' component of the U2 snRNP, involved in splicing; contains an RNA recognition motif (RRM); ortholog of S. cerevisiae MSL1; predicted ORF in Assemblies 19, 20 and 21	GO:0000398 nuclear mRNA splicing, via spliceosome |	GO:0030620 U2 snRNA binding |	GO:0005686 U2 snRNP |
	orf19.6601	0.598662	0.00141365		Predicted ORF in Assemblies 19, 20 and 21; possibly spurious ORF (Annotation Working Group prediction)
	orf19.2226	0.59791	0.00443808		Predicted ORF from Assembly 19; removed from Assembly 20; merged with orf19.932 in Assembly 21
	orf19.4172	0.59683	0.000129508		Predicted ORF in Assemblies 19, 20 and 21	GO:0016576 histone dephosphorylation |	GO:0004035 alkaline phosphatase activity | GO:0003869 4-nitrophenylphosphatase activity |
	orf19.3190	0.595849	0.0398524	HAL9	Protein with Zn(2)-Cys(6) binuclear cluster; gene in zinc cluster region of Chr. 5; transcriptionally activated by Mnl1p in weak acid; similar to S. cerevisiae Hal9p, which is a putative transcription factor involved in salt tolerance	GO:0009651 response to salt stress | GO:0006367 transcription initiation from RNA polymerase II promoter |	GO:0043565 sequence-specific DNA binding | GO:0003704 specific RNA polymerase II transcription factor activity |	GO:0005634 nucleus | GO:0005739 mitochondrion |
	orf19.3815	0.594456	0.00659367		Predicted ORF in Assemblies 19, 20 and 21		GO:0004843 ubiquitin-specific protease activity |
	orf19.411	0.594303	0.00242945		Protein described as similar to GTPase regulators; possibly spurious ORF (Annotation Working Group prediction); transcriptionally regulated by iron; expression greater in low iron; transcriptionally activated by Mnl1p under weak acid stress
	orf19.4097	0.59401	0.0458182		Predicted ORF in Assemblies 19, 20 and 21
	orf19.4428	0.591362	0.0242864		Protein not essential for viability
	orf19.3083	0.591145	0.0478256		Predicted ORF in Assemblies 19, 20 and 21	GO:0006875 cellular metal ion homeostasis | GO:0000747 conjugation with cellular fusion | GO:0007117 budding cell bud growth | GO:0006310 DNA recombination | GO:0030026 cellular manganese ion homeostasis | GO:0016311 dephosphorylation | GO:0006281 DNA repair | GO:0030036 actin cytoskeleton organization |		GO:0005783 endoplasmic reticulum |
	orf19.3107	0.589545	0.00960295		Predicted ORF in Assemblies 19, 20 and 21
	orf19.2387	0.587439	0.00116149		Putative tRNA-Pro synthetase; genes encoding ribosomal subunits, translation factors, and tRNA synthetases are downregulated upon phagocytosis by murine macrophage	GO:0006433 prolyl-tRNA aminoacylation |	GO:0004827 proline-tRNA ligase activity |
	orf19.5367	0.586723	0.000186516	RDH54	Protein described as having role in DNA recombination, repair; transcriptionally induced by interaction with macrophage	GO:0000727 double-strand break repair via break-induced replication | GO:0045144 meiotic sister chromatid segregation | GO:0030491 heteroduplex formation | GO:0007131 reciprocal meiotic recombination | GO:0032392 DNA geometric change |	GO:0003916 DNA topoisomerase activity | GO:0015616 DNA translocase activity |
	orf19.5644	0.586425	0.0110841		Predicted ORF in Assemblies 19, 20 and 21
	orf19.6465	0.586406	0.00398537		Predicted ORF in Assemblies 19, 20 and 21	GO:0007124 pseudohyphal growth | GO:0001403 invasive growth in response to glucose limitation |		GO:0005886 plasma membrane |
	orf19.5069	0.585314	0.037486		Predicted ORF in Assemblies 19, 20 and 21
	orf19.5521	0.584011	0.043142	ISA1	Reported to have possible role in iron-sulfur cluster biogenesis or cytoplasm-to-mitochondrion iron transport; alkaline downregulated; transcriptionally regulated by iron; expression greater in high iron	GO:0006826 iron ion transport |		GO:0005759 mitochondrial matrix |
	orf19.7529	0.581965	0.00882655	EPL1	Subunit of the NuA4 histone acetyltransferase complex	GO:0016573 histone acetylation | GO:0006281 DNA repair | GO:0006357 regulation of transcription from RNA polymerase II promoter |	GO:0004402 histone acetyltransferase activity | GO:0043166 H4/H2 histone acetyltransferase activity |	GO:0035267 NuA4 histone acetyltransferase complex | GO:0032777 Piccolo NuA4 histone acetyltransferase complex |
	orf19.3193	0.581445	0.00786441	FCR3	Transcriptional regulator of the bZip family; partially functionally complements the fluconazole sensitivity of an S. cerevisiae pdr1 pdr3 double mutant; probable ortholog of S. cerevisiae Yap3p	GO:0042493 response to drug | GO:0006357 regulation of transcription from RNA polymerase II promoter | GO:0006350 transcription | GO:0006355 regulation of transcription, DNA-dependent |	GO:0003700 transcription factor activity | GO:0043565 sequence-specific DNA binding |	GO:0005634 nucleus |
	orf19.72	0.58131	0.00122879		Predicted ORF from Assembly 19; merged with orf19.4720 in Assembly 20
	orf19.2779	0.581226	0.00650323		Predicted ORF in Assemblies 19, 20 and 21
	orf19.2645	0.580317	0.0131957		Predicted ORF in Assemblies 19, 20 and 21
	orf19.1286	0.579716	0.00010359		Predicted ORF in Assemblies 19, 20 and 21
	orf19.4435	0.579241	0.0199808		Predicted ORF in Assemblies 19, 20 and 21	GO:0007020 microtubule nucleation |	GO:0005200 structural constituent of cytoskeleton |	GO:0005816 spindle pole body |
	orf19.2810	0.578806	0.0216527	AAP1	Putative amino acid permease; fungal-specific (no human or murine homolog)	GO:0006865 amino acid transport |		GO:0005887 integral to plasma membrane |
	orf19.3050	0.577827	0.0334226	AGE1	Protein described as a GTPase activator; transcriptionally regulated by iron; expression greater in low iron	GO:0006891 intra-Golgi vesicle-mediated transport | GO:0006888 ER to Golgi vesicle-mediated transport |	GO:0005096 GTPase activator activity | GO:0008060 ARF GTPase activator activity |
	orf19.2799	0.577813	0.000227505	GPI8	Protein likely to be essential for growth, based on an insertional mutagenesis strategy; similar to S. cerevisiae Gpi8p, which is a subunit of the GPI transamidase complex that adds GPI anchors to proteins	GO:0016255 attachment of GPI anchor to protein |	GO:0003923 GPI-anchor transamidase activity |	GO:0042765 GPI-anchor transamidase complex |
	orf19.7392	0.576607	0.00228694		Predicted ORF in Assemblies 19, 20 and 21	GO:0006413 translational initiation | GO:0000373 Group II intron splicing |	GO:0033592 RNA strand annealing activity | GO:0004004 ATP-dependent RNA helicase activity |
	orf19.1812	0.576316	0.00321859		Predicted ORF from Assembly 19; merged with orf19.3071 in Assembly 20
	orf19.581	0.575598	0.000345443		Putative protein of unknown function, transcription is upregulated in an RHE model of oral candidiasis; predicted ORF in Assemblies 19, 20 and 21	GO:0030847 termination of RNA polymerase II transcription, poly(A)-independent |	GO:0003723 RNA binding |	GO:0005634 nucleus | GO:0000176 nuclear exosome (RNase complex) |
	orf19.6551.1	0.574728	0.00124905	STE18	ORF Predicted by Annotation Working Group; similar to S. cerevisiae Ste18p; expressed in opaque or white MTLa/MTLa or MTLalpha/MTLalpha, but not MTLa/MTLalpha cells; MTLa1p, MTLalpha2p bind promoter region	GO:0031684 heterotrimeric G-protein complex cycle | GO:0000750 pheromone-dependent signal transduction involved in conjugation with cellular fusion |	GO:0004871 signal transducer activity |	GO:0005834 heterotrimeric G-protein complex | GO:0005737 cytoplasm |
	orf19.4888	0.574548	0.00163566		Predicted ORF in Assemblies 19, 20 and 21; possibly spurious ORF (Annotation Working Group prediction)
	orf19.7068	0.573971	0.026082	MAC1	Transcriptional regulator of CTR1, which encodes a copper transporter; activates CTR1 transcription under low-copper conditions; ectopic expression causes copper-sensitive stimulation of filamentation in S. cerevisiae	GO:0006827 high-affinity iron ion transport | GO:0006367 transcription initiation from RNA polymerase II promoter | GO:0006878 cellular copper ion homeostasis | GO:0045944 positive regulation of transcription from RNA polymerase II promoter | GO:0042493 response to drug | GO:0006876 cellular cadmium ion homeostasis | GO:0042176 regulation of protein catabolic process |	GO:0003700 transcription factor activity | GO:0003704 specific RNA polymerase II transcription factor activity |	GO:0005634 nucleus |
	orf19.3549	0.573852	0.0303961	CDC21	Predicted ORF in Assemblies 19, 20 and 21; flucytosine induced; transcription is downregulated in both intermediate and mature biofilms	GO:0006231 dTMP biosynthetic process | GO:0006261 DNA-dependent DNA replication |	GO:0004799 thymidylate synthase activity |	GO:0005634 nucleus |
	orf19.768	0.572833	0.000218949	SYG1	Protein not essential for viability; similar to S. cerevisiae Syg1p, which is a plasma membrane protein that may be involved in signal transduction	GO:0007165 signal transduction |		GO:0005739 mitochondrion | GO:0005886 plasma membrane |
	orf19.5934	0.571861	0.0372498		Predicted ORF in Assemblies 19, 20 and 21	GO:0007004 telomere maintenance via telomerase | GO:0007131 reciprocal meiotic recombination | GO:0007064 mitotic sister chromatid cohesion | GO:0000018 regulation of DNA recombination |	GO:0003917 DNA topoisomerase type I activity |	GO:0031422 RecQ helicase-Topo III complex |
	orf19.4690	0.570954	0.00528017		Predicted ORF in Assemblies 19, 20 and 21; induced by nitric oxide in yhb1 mutant	GO:0006828 manganese ion transport |	GO:0005384 manganese ion transmembrane transporter activity |	GO:0000324 fungal-type vacuole | GO:0005886 plasma membrane |
	orf19.3134	0.570619	0.0142077		Predicted ORF in Assemblies 19, 20 and 21
	orf19.2501	0.570566	9.85493e-05	FLC1	Protein involved in heme uptake; putative FAD transporter, similar to S. cerevisiae Flc1p; regulated by iron; macrophage-induced gene; mutant shows defect in filamentous growth	GO:0015883 FAD transport | GO:0030447 filamentous growth | GO:0015886 heme transport |	GO:0015230 FAD transmembrane transporter activity |	GO:0031410 cytoplasmic vesicle | GO:0005739 mitochondrion | GO:0005783 endoplasmic reticulum |
	orf19.1826	0.568953	0.0238634	MDM34	Putative transcription factor with zinc finger DNA-binding motif; macrophage-downregulated gene	GO:0006355 regulation of transcription, DNA-dependent |	GO:0003700 transcription factor activity |
	orf19.2133	0.568579	0.010157	LIP4	Secreted lipase, member of a differentially expressed lipase gene family with possible roles in nutrition and/or in creating an acidic microenvironment; expressed more strongly during mucosal infections than during systemic infections	GO:0016042 lipid catabolic process |	GO:0016298 lipase activity |	GO:0005576 extracellular region |
	orf19.713	0.565305	0.0363359		Predicted ORF in Assemblies 19, 20 and 21	GO:0006915 apoptosis |		GO:0005634 nucleus | GO:0005737 cytoplasm |
	orf19.1439	0.564709	0.0103127	IPK1	Predicted ORF in Assemblies 19, 20 and 21	GO:0070481 nuclear-transcribed mRNA catabolic process, non-stop decay | GO:0010526 negative regulation of transposition, RNA-mediated | GO:0032958 inositol phosphate biosynthetic process |	GO:0035299 inositol pentakisphosphate 2-kinase activity |	GO:0005634 nucleus |
	orf19.3561	0.561289	0.0194329	CDC7	Predicted ORF in Assemblies 19, 20 and 21; cell-cycle regulated periodic mRNA expression; S. cerevisiae ortholog is not cell-cycle regulated	GO:0006275 regulation of DNA replication | GO:0006468 protein amino acid phosphorylation | GO:0031938 regulation of chromatin silencing at telomere | GO:0006270 DNA replication initiation |	GO:0004674 protein serine/threonine kinase activity |	GO:0005654 nucleoplasm | GO:0005634 nucleus | GO:0031431 Dbf4-dependent protein kinase complex |
	orf19.6487	0.561098	0.000761648		Predicted ORF in Assemblies 19, 20 and 21
	orf19.6747	0.560614	0.0226798		Predicted ORF in Assemblies 19, 20 and 21	GO:0032366 intracellular sterol transport |		GO:0005634 nucleus | GO:0005737 cytoplasm |
	orf19.2866	0.560432	0.0118725		Predicted ORF in Assemblies 19, 20 and 21
	orf19.6864	0.560337	0.0170386		Predicted ORF in Assemblies 19, 20 and 21
	orf19.1482	0.559943	0.0127269		Predicted ORF in Assemblies 19, 20 and 21; expression regulated during planktonic growth
	orf19.4892	0.55803	0.00765843	TPK1	Catalytic subunit of cAMP-dependent protein kinase (PKA), isoform of Tpk2p; involved in control of morphogenesis and stress response; wild-type nuclear localization requires Bcy1p; produced during stationary but not exponential growth	GO:0006468 protein amino acid phosphorylation | GO:0006950 response to stress | GO:0000902 cell morphogenesis | GO:0030448 hyphal growth | GO:0007124 pseudohyphal growth | GO:0007265 Ras protein signal transduction |	GO:0004691 cAMP-dependent protein kinase activity |	GO:0005634 nucleus | GO:0005737 cytoplasm | GO:0005952 cAMP-dependent protein kinase complex |
	orf19.6811	0.557909	0.0351265		Predicted ORF in Assemblies 19, 20 and 21	GO:0009102 biotin biosynthetic process | GO:0042493 response to drug | GO:0006826 iron ion transport |		GO:0005758 mitochondrial intermembrane space |
	orf19.3898	0.557629	0.0162498		Predicted ORF in Assemblies 19, 20 and 21	GO:0006906 vesicle fusion |	GO:0005484 SNAP receptor activity |	GO:0005769 early endosome | GO:0005802 trans-Golgi network | GO:0000138 Golgi trans cisterna |
	orf19.3886	0.557021	0.0151903		Predicted ORF in Assemblies 19, 20 and 21; possibly spurious ORF (Annotation Working Group prediction)	GO:0006606 protein import into nucleus |		GO:0005654 nucleoplasm | GO:0005635 nuclear envelope |
	orf19.5180	0.556528	4.1627e-06	PRX1	Protein described as a putative cysteine peroxidase; transcriptionally induced by interaction with macrophage; fluconazole induced; Fkh2p-downregulated; caspofungin repressed	GO:0046686 response to cadmium ion | GO:0045454 cell redox homeostasis | GO:0006979 response to oxidative stress |	GO:0008379 thioredoxin peroxidase activity |	GO:0005739 mitochondrion |
	orf19.2919	0.555787	0.000844328	MPH1	Protein similar to S. cerevisiae Mph1p, which is a DNA helicase involved in DNA repair; induced under hydroxyurea treatment	GO:0060543 negative regulation of strand invasion | GO:0006281 DNA repair | GO:0033567 DNA replication, Okazaki fragment processing |	GO:0043138 3'-5' DNA helicase activity | GO:0003724 RNA helicase activity | GO:0070336 flap-structured DNA binding |	GO:0005634 nucleus |
	orf19.6713	0.553876	0.00415146		Predicted ORF in Assemblies 19, 20 and 21
	orf19.48	0.552968	0.00848638		Predicted ORF in Assemblies 19, 20 and 21; likely to be essential for growth, based on an insertional mutagenesis strategy; virulence-group-correlated expression	GO:0045324 late endosome to vacuole transport | GO:0001682 tRNA 5'-leader removal | GO:0006412 translation | GO:0007005 mitochondrion organization |	GO:0004526 ribonuclease P activity |	GO:0005624 membrane fraction | GO:0005739 mitochondrion |
	orf19.5372	0.551353	0.00370495		Predicted ORF from Assembly 19; orf19.5372 and orf19.5373 are similar to the Tca2 (pCal) retrotransposon, which is present in strain hOG1042 as 50 to 100 copies of a linear dsDNA; removed from Assembly 20; transcription is Tbf1p-activated
	orf19.344	0.551241	0.011185		Predicted ORF in Assemblies 19, 20 and 21; increased transcription is observed upon fluphenazine treatment or in an azole-resistant strain that overexpresses CDR1 and CDR2; possibly transcriptionally regulated by Tac1p; possibly spurious ORF (Annotation Working Group prediction)
	orf19.4156	0.550885	0.000268505		Predicted ORF from Assembly 19; possibly spurious ORF (Annotation Working Group prediction); merged with orf19.4711 in Assembly 20
	orf19.6205	0.550412	0.0067303		Predicted ORF in Assemblies 19, 20 and 21
	orf19.5165	0.548853	0.0182369		Predicted ORF in Assemblies 19, 20 and 21			GO:0005737 cytoplasm |
	orf19.2781	0.548048	0.0272063		Predicted ORF in Assemblies 19, 20 and 21	GO:0040020 regulation of meiosis | GO:0006468 protein amino acid phosphorylation |	GO:0004674 protein serine/threonine kinase activity |
	orf19.844	0.544615	0.0221079	STE11	Predicted ORF in Assemblies 19, 20 and 21; similar to S. cerevisiae Ste11p	GO:0000161 MAPKKK cascade involved in osmosensory signaling pathway | GO:0000750 pheromone-dependent signal transduction involved in conjugation with cellular fusion | GO:0007232 osmosensory signaling pathway via Sho1 osmosensor | GO:0000186 activation of MAPKK activity | GO:0007124 pseudohyphal growth | GO:0001403 invasive growth in response to glucose limitation | GO:0001402 signal transduction…	GO:0004709 MAP kinase kinase kinase activity | GO:0032093 SAM domain binding |	GO:0005737 cytoplasm |
	orf19.6674	0.544582	0.0455805	BTS1	Decreased transcription is observed upon benomyl treatment	GO:0016114 terpenoid biosynthetic process |	GO:0004311 farnesyltranstransferase activity |	GO:0005739 mitochondrion |
	orf19.2547	0.544079	0.0492364		Predicted ORF in Assemblies 19, 20 and 21
	orf19.2371	0.543789	0.00119383		Putative Gag protein of retrotransposon Tca2; separated by a stop codon from Pol protein orf19.2372; both likely translated as single polyprotein that includes nucleocapsid-like protein (Gag), reverse transcriptase, protease, and integrase
	orf19.2176	0.541563	0.0246218	IFM3	Predicted ORF in Assemblies 19, 20 and 21; Plc1p-regulated
	orf19.85	0.540181	0.036474	GPX2	Similar to glutathione peroxidase; expression greater in high iron; alkaline upregulated by Rim101p; transcriptionally induced by alpha factor or interaction with macrophage; regulated by Efg1p; caspofungin repressed	GO:0006979 response to oxidative stress |	GO:0004602 glutathione peroxidase activity |
	orf19.3376	0.53801	0.000192461		Predicted ORF in Assemblies 19, 20 and 21
	orf19.942	0.53609	0.00528937	KRE62	Protein described as subunit of glucan synthase; macrophage-induced gene	GO:0006078 1,6-beta-glucan biosynthetic process |		GO:0016021 integral to membrane |
	orf19.3641	0.531452	0.00746757		Expression is regulated upon white-opaque switching; merged with orf19.84 in Assembly 20
	orf19.944	0.528803	0.00435056	IFG3	Putative D-amino acid oxidase
	orf19.4342	0.527623	0.0165936		Predicted ORF in Assemblies 19, 20 and 21	GO:0015918 sterol transport | GO:0006357 regulation of transcription from RNA polymerase II promoter |	GO:0003700 transcription factor activity | GO:0003704 specific RNA polymerase II transcription factor activity |	GO:0005634 nucleus |
	orf19.698	0.524341	0.00020034		Predicted ORF in Assemblies 19, 20 and 21	GO:0048309 endoplasmic reticulum inheritance |		GO:0030176 integral to endoplasmic reticulum membrane |
	orf19.7006	0.52116	0.000248533		Predicted ORF in Assemblies 19, 20 and 21
	orf19.5089	0.520572	0.019104	TERT	Telomerase reverse transcriptase; catalytic protein subunit of telomere synthesis; essential for telomerase activity; has telomerase-specific motif T and other conserved reverse transcriptase motifs	GO:0016233 telomere capping | GO:0007004 telomere maintenance via telomerase | GO:0001302 replicative cell aging |	GO:0003721 telomeric template RNA reverse transcriptase activity | GO:0042162 telomeric DNA binding | GO:0003720 telomerase activity |	GO:0000333 telomerase catalytic core complex | GO:0005697 telomerase holoenzyme complex | GO:0005730 nucleolus |
	orf19.4012	0.519535	0.0346503	PCL5	Protein similar to S. cerevisiae Pcl5p and other cyclins for Pho85p kinase; Gcn4p-induced; suppresses toxicity of C. albicans Gcn4p overproduction in S. cerevisiae via increased Pho85p-dependent phosphorylation and degradation of Gcn4p	GO:0030448 hyphal growth | GO:0030447 filamentous growth | GO:0007049 cell cycle |	GO:0016538 cyclin-dependent protein kinase regulator activity |	GO:0000307 cyclin-dependent protein kinase holoenzyme complex |
	orf19.347	0.51805	0.00144819	RSN1	Protein induced during the mating process
	orf19.2772	0.515314	0.000232594	HOS3	Histone deacetylase; similar to S. cerevisiae Hos3p; greater expression and longer mRNA in white cells, compared to opaque cells; has conserved deacetylation motif	GO:0010552 positive regulation of gene-specific transcription from RNA polymerase II promoter | GO:0016575 histone deacetylation |	GO:0004407 histone deacetylase activity |	GO:0005634 nucleus | GO:0005737 cytoplasm | GO:0005935 cellular bud neck |
	orf19.6843	0.514475	0.00449783		Predicted ORF in Assemblies 19, 20 and 21
	orf19.5938	0.512011	0.0383714	SEN1	Predicted ORF in Assemblies 19, 20 and 21; decreased expression in response to prostaglandins	GO:0008033 tRNA processing | GO:0006364 rRNA processing | GO:0016180 snRNA processing | GO:0043144 snoRNA processing | GO:0006369 termination of RNA polymerase II transcription |	GO:0004004 ATP-dependent RNA helicase activity | GO:0003717 RNA polymerase II transcription termination factor activity |	GO:0005730 nucleolus | GO:0005634 nucleus |
	orf19.538	0.505188	0.0303139		Predicted ORF in Assemblies 19, 20 and 21	GO:0006506 GPI anchor biosynthetic process |		GO:0000506 glycosylphosphatidylinositol-N-acetylglucosaminyltransferase (GPI-GnT) complex |
	orf19.5454	0.502328	0.0414814	DAL1	Predicted ORF in Assemblies 19, 20 and 21; transcription is regulated by Nrg1p and Mig1p; macrophage/pseudohyphal-repressed
	orf19.7342	0.501951	0.00173402	AXL1	Protein of unknown function, induced by alpha factor; transcription is upregulated in an RHE model of oral candidiasis and in clinical isolates from HIV+ patients with oral candidiasis	GO:0000747 conjugation with cellular fusion | GO:0007120 axial cellular bud site selection | GO:0007323 peptide pheromone maturation |	GO:0004222 metalloendopeptidase activity |	GO:0005622 intracellular | GO:0016021 integral to membrane |
	orf19.4784	0.501856	0.00159289	CRP1	Copper transporter of the plasma membrane; P1-type ATPase (CPx type); mediates Cu resistance; similar to proteins of Menkes and Wilson disease; copper-induced; Tbf1p-activated; suppresses Cu sensitivity of S. cerevisiae cup1 null mutant	GO:0006878 cellular copper ion homeostasis | GO:0015673 silver ion transport | GO:0006825 copper ion transport | GO:0015691 cadmium ion transport | GO:0015680 intracellular copper ion transport |	GO:0004008 copper-exporting ATPase activity | GO:0005507 copper ion binding |	GO:0016021 integral to membrane | GO:0005886 plasma membrane | GO:0016020 membrane | GO:0005802 trans-Golgi network |
	orf19.6554	0.50008	0.0078023		Predicted ORF in Assemblies 19, 20 and 21			GO:0005737 cytoplasm |
	orf19.6897	0.49952	0.0141541		Predicted ORF in Assemblies 19, 20 and 21
	orf19.73	0.496088	0.0027594		Predicted ORF in Assemblies 19, 20 and 21			GO:0005737 cytoplasm | GO:0005840 ribosome |
	orf19.2682	0.49513	0.0076843		Predicted ORF in Assemblies 19, 20 and 21	GO:0006367 transcription initiation from RNA polymerase II promoter |	GO:0016251 general RNA polymerase II transcription factor activity |	GO:0005672 transcription factor TFIIA complex |
	orf19.3707	0.494979	0.000998669	YHB1	Nitric oxide dioxygenase; acts in nitric oxide scavenging/detoxification; role in virulence in mouse; not essential for viability; similar to S. cerevisiae Yhb1p; transcription activated by NO, macrophage interaction; hyphal downregulated	GO:0009405 pathogenesis | GO:0009636 response to toxin | GO:0046210 nitric oxide catabolic process | GO:0052565 response to defense-related host nitric oxide production | GO:0006950 response to stress |	GO:0008941 nitric oxide dioxygenase activity | GO:0016966 nitric oxide reductase activity |	GO:0005829 cytosol | GO:0005759 mitochondrial matrix |
	orf19.2414	0.494929	0.00311976		Predicted ORF in Assemblies 19, 20 and 21			GO:0005739 mitochondrion | GO:0005624 membrane fraction |
	orf19.4106	0.494836	0.00185929		Predicted ORF in Assemblies 19, 20 and 21
	orf19.7300	0.494636	0.0237911		Predicted ORF in Assemblies 19, 20 and 21
	orf19.4527	0.492429	0.00877256	HGT1	High-affinity glucose transporter, member of major facilitator superfamily; transcription induced by progesterone and by drugs including chloramphenicol and benomyl; likely essential for growth, based on an insertional mutagenesis strategy	GO:0015758 glucose transport | GO:0042493 response to drug | GO:0008643 carbohydrate transport |	GO:0005355 glucose transmembrane transporter activity | GO:0051119 sugar transmembrane transporter activity |	GO:0016021 integral to membrane | GO:0005887 integral to plasma membrane | GO:0016020 membrane | GO:0005886 plasma membrane |
	orf19.669	0.49199	0.0435225	PRM1	Protein induced during the mating process	GO:0032220 plasma membrane fusion during cytogamy | GO:0019236 response to pheromone |		GO:0016021 integral to membrane | GO:0043332 mating projection tip |
	orf19.1944	0.489068	3.28702e-05	GPR1	Putative G-protein-coupled receptor of plasma membrane; required for wild-type hyphal growth; acts in cAMP-PKA pathway; reports differ on role in cAMP-mediated glucose signaling; Gpr1p C terminus binds Gpa2p; regulates HWP1 and ECE1	GO:0009749 response to glucose stimulus | GO:0030448 hyphal growth | GO:0007186 G-protein coupled receptor protein signaling pathway | GO:0001402 signal transduction during filamentous growth | GO:0030447 filamentous growth |	GO:0004930 G-protein coupled receptor activity |	GO:0016021 integral to membrane | GO:0005886 plasma membrane |
	orf19.334	0.486715	0.00337172		Predicted ORF in Assemblies 19, 20 and 21
	orf19.413	0.486577	0.00719359		Transcription is positively regulated by Sfu1p
	orf19.7105	0.47968	0.00418554	FAR1	Protein involved in regulation of pheromone-mediated mating; repressed by A1p and Alpha2p in white-phase cells; null mutant shows no pheromone response in opaque cells; overexpression causes enhanced pheromone response and cell cycle arrest	GO:0000750 pheromone-dependent signal transduction involved in conjugation with cellular fusion | GO:0007050 cell cycle arrest |	GO:0004861 cyclin-dependent protein kinase inhibitor activity |	GO:0043332 mating projection tip | GO:0016020 membrane | GO:0005634 nucleus | GO:0005737 cytoplasm |
	orf19.4861.1	0.479538	0.00268265		ORF Predicted by Annotation Working Group
	orf19.7278	0.479268	0.000268739		Similar to a region of the Tca2 (pCal) retrotransposon, which is present in strain hOG1042 as 50 to 100 copies of a linear dsDNA
	orf19.4779	0.479189	0.0386018		Putative transporter; slightly similar to the Sit1p siderophore transporter; Gcn4p-regulated; fungal-specific (no human or murine homolog); transcriptionally activated by Mnl1p under weak acid stress	GO:0015893 drug transport |	GO:0015239 multidrug transporter activity | GO:0015238 drug transporter activity |	GO:0016020 membrane |
	orf19.216	0.478156	0.000834124		Predicted ORF in Assemblies 19, 20 and 21; ketoconazole-induced; upregulation correlates with clinical development of fluconazole resistance	GO:0006950 response to stress |
	orf19.1867	0.476087	0.000627589		Putative malate permease; induced during macrophage infection; regulated by Gcn2p and Gcn4p; has putative peroxisome targeting signal	GO:0015743 malate transport |	GO:0015140 malate transmembrane transporter activity |
	orf19.454	0.473666	0.0184308	SFL1	Protein involved in negative regulation of flocculation and filamentous growth; induced in core caspofungin response	GO:0000128 flocculation | GO:0030447 filamentous growth | GO:0030448 hyphal growth | GO:0000122 negative regulation of transcription from RNA polymerase II promoter |	GO:0016566 specific transcriptional repressor activity | GO:0043565 sequence-specific DNA binding | GO:0003704 specific RNA polymerase II transcription factor activity | GO:0016563 transcription activator activity |	GO:0005634 nucleus | GO:0000228 nuclear chromosome |
	orf19.3427	0.472518	1.06885e-05		Predicted ORF in Assemblies 19, 20 and 21
	orf19.6365	0.469156	0.0243873	PTP1	Protein not essential for viability; similar to S. cerevisiae Ptp1p, which is a protein tyrosine phosphatase	GO:0006470 protein amino acid dephosphorylation |	GO:0004725 protein tyrosine phosphatase activity |	GO:0005739 mitochondrion |
	orf19.4720	0.466103	0.000267824	CTR2	Predicted ORF in Assemblies 19, 20 and 21; induced by nitric oxide; clade-associated gene expression	GO:0015677 copper ion import | GO:0015680 intracellular copper ion transport |	GO:0015088 copper uptake transmembrane transporter activity |	GO:0000329 fungal-type vacuole membrane |
	orf19.1510	0.462817	0.00015087		Protein not essential for viability			GO:0000324 fungal-type vacuole | GO:0005886 plasma membrane |
	orf19.3259	0.459042	0.0234455		Predicted ORF in Assemblies 19, 20 and 21	GO:0045047 protein targeting to ER | GO:0006465 signal peptide processing |	GO:0008233 peptidase activity |	GO:0005787 signal peptidase complex |
	orf19.7381	0.453231	0.0461581		Predicted zinc-finger protein of unknown function; not essential for viability		GO:0003700 transcription factor activity |	GO:0005634 nucleus |
	orf19.5741	0.446359	0.00557635	ALS1	Adhesin; ALS family of cell-surface glycoproteins; adhesion, virulence roles; immunoprotective; in band at hyphal base; amyloid domain; biofilm-induced; Rfg1p, Ssk1p, growth-regulated; strain background affects expression	GO:0016337 cell-cell adhesion | GO:0030448 hyphal growth | GO:0030260 entry into host cell | GO:0007155 cell adhesion | GO:0009405 pathogenesis | GO:0044406 adhesion to host | GO:0000752 agglutination involved in conjugation with cellular fusion | GO:0044416 induction by symbiont of host defense response | GO:0044011 single-species biofilm formation on inanimate substrate | GO:0043709 cell adhesi…	GO:0005515 protein binding | GO:0050839 cell adhesion molecule binding |	GO:0009277 fungal-type cell wall | GO:0009986 cell surface | GO:0030445 yeast-form cell wall | GO:0030446 hyphal cell wall |
	orf19.740	0.441536	0.00353166	HAP41	Predicted ORF in Assemblies 19, 20 and 21; not required for response to low iron; possibly spurious ORF (Annotation Working Group prediction); transcriptionally activated by Mnl1p under weak acid stress	GO:0006350 transcription | GO:0006109 regulation of carbohydrate metabolic process | GO:0033217 regulation of transcription from RNA polymerase II promoter in response to iron ion starvation |	GO:0016563 transcription activator activity |	GO:0016602 CCAAT-binding factor complex |
	orf19.5094	0.437811	0.00966533	BUL1	Protein not essential for viability; macrophage/pseudohyphal-induced; similar to S. cerevisiae Bul1p, which may be involved in selection of substrates for ubiquitination	GO:0000209 protein polyubiquitination | GO:0006513 protein monoubiquitination | GO:0000001 mitochondrion inheritance |		GO:0005886 plasma membrane |
	orf19.449	0.437445	0.0322754		Predicted ORF in Assemblies 19, 20 and 21; possible phosphatidyl synthase; transcription reduced upon yeast-hyphal switch; protein detected by mass spec in stationary phase cultures			GO:0005739 mitochondrion |
	orf19.7250	0.43072	0.00833704		Predicted ORF in Assemblies 19, 20 and 21
	orf19.2020	0.429499	0.00245338	HGT6	Putative glucose transporter of major facilitator superfamily; 20 members of C. albicans glucose transporter family; 12 probable membrane-spanning segments; core stress response, fluconazole-induced; expressed in rich medium with 2% glucose	GO:0015758 glucose transport | GO:0008643 carbohydrate transport |	GO:0005355 glucose transmembrane transporter activity | GO:0015578 mannose transmembrane transporter activity | GO:0005353 fructose transmembrane transporter activity | GO:0015146 pentose transmembrane transporter activity | GO:0051119 sugar transmembrane transporter activity |	GO:0005887 integral to plasma membrane | GO:0005624 membrane fraction | GO:0001950 plasma membrane enriched fraction | GO:0005739 mitochondrion | GO:0016020 membrane | GO:0005886 plasma membrane |
	orf19.2989	0.429494	0.00699498		Predicted ORF in Assemblies 19, 20 and 21	GO:0009436 glyoxylate catabolic process |	GO:0047964 glyoxylate reductase activity |	GO:0005739 mitochondrion | GO:0005634 nucleus |
	orf19.4372	0.42832	0.0158369		Predicted ORF in Assemblies 19, 20 and 21
	orf19.7004	0.425439	1.89214e-05		Predicted ORF from Assembly 19; removed from Assembly 20
	orf19.1855	0.419603	0.0291155		Predicted membrane transporter, member of the anion:cation symporter (ACS) family, major facilitator superfamily (MFS); Gcn4p-regulated; flucytosine induced; ketoconazole-repressed; oxidative stress-induced via Cap1p	GO:0006820 anion transport |	GO:0015296 anion |	GO:0016020 membrane |
	orf19.6995	0.417925	0.00175764		Predicted ORF in Assemblies 19, 20 and 21	GO:0007126 meiosis | GO:0006259 DNA metabolic process |
	orf19.5037	0.414719	0.0211558		Protein not essential for viability
	orf19.211	0.407495	0.0109092		Predicted ORF in Assemblies 19, 20 and 21
	orf19.6977	0.406869	0.0263535	GPI1	Putative protein of GPI synthesis; expression is reduced in a fluconazole-resistant isolate	GO:0006506 GPI anchor biosynthetic process |		GO:0016020 membrane |
	orf19.3499	0.405589	7.5909e-05		Predicted ORF in Assemblies 19, 20 and 21; regulated by Tsa1p, Tsa1Bp under H2O2 stress conditions; transcriptionally activated by Mnl1p under weak acid stress
	orf19.4737	0.405402	0.00491471	TPO3	Possible role in polyamine transport; MFS-MDR family; transcription induced by Sfu1p, regulated upon white-opaque switching; decreased expression in hyphae compared to yeast-form cells; regulated by Nrg1p; fungal-specific	GO:0042493 response to drug | GO:0000296 spermine transport | GO:0015893 drug transport |	GO:0000297 spermine transmembrane transporter activity | GO:0015238 drug transporter activity |	GO:0005774 vacuolar membrane | GO:0005886 plasma membrane | GO:0016020 membrane |
	orf19.723	0.396819	6.16811e-05	BCR1	Transcription factor required for wild-type biofilm formation; not required for hyphal growth; regulates cell-surface-associated genes; has C2H2 zinc finger; filament induced; Tup1p-, Tec1p-, Mnl1p-regulated	GO:0006355 regulation of transcription, DNA-dependent | GO:0045944 positive regulation of transcription from RNA polymerase II promoter | GO:0044011 single-species biofilm formation on inanimate substrate | GO:0030447 filamentous growth |	GO:0003700 transcription factor activity | GO:0003704 specific RNA polymerase II transcription factor activity |
	orf19.4056	0.383937	0.0357223	GAT2	Putative DNA-binding transcription factor; similar to S. cerevisiae Gat2p; transposon mutation affects filamentous growth	GO:0030447 filamentous growth | GO:0006350 transcription |	GO:0003700 transcription factor activity |	GO:0005634 nucleus |
	orf19.4771	0.377852	0.0152834		Predicted ORF in Assemblies 19, 20 and 21	GO:0006486 protein amino acid glycosylation |
	orf19.3440	0.377664	0.000858647	FRP5	Predicted ORF in Assemblies 19, 20 and 21; flucytosine repressed			GO:0016020 membrane |
	orf19.8	0.37302	0.000413978		Predicted ORF in Assemblies 19, 20 and 21; possibly spurious ORF (Annotation Working Group prediction)
	orf19.6950	0.353545	0.0166617		Protein not essential for viability
	orf19.5908	0.35269	0.000509545	TEC1	TEA/ATTS transcription factor involved in regulation of hypha-specific genes; required for wild-type biofilm formation; regulates BCR1; directly transcriptionally regulated by Cph2p under some growth conditions; alkaline upregulated	GO:0030448 hyphal growth | GO:0009405 pathogenesis | GO:0007124 pseudohyphal growth | GO:0006355 regulation of transcription, DNA-dependent | GO:0045944 positive regulation of transcription from RNA polymerase II promoter | GO:0044011 single-species biofilm formation on inanimate substrate | GO:0007155 cell adhesion | GO:0044406 adhesion to host |	GO:0003704 specific RNA polymerase II transcription factor activity | GO:0003700 transcription factor activity |	GO:0005634 nucleus |
	orf19.4433	0.350665	0.00387053	CPH1	Transcription factor required for mating and hyphal growth on solid media; with Efg1p required for host cytokine response; in filamentation pathway with Ess1p and Czf1p; regulates genes of galactose metabolism	GO:0000747 conjugation with cellular fusion | GO:0030448 hyphal growth | GO:0007165 signal transduction | GO:0030447 filamentous growth | GO:0045449 regulation of transcription | GO:0009405 pathogenesis | GO:0044011 single-species biofilm formation on inanimate substrate | GO:0007329 positive regulation of transcription from RNA polymerase II promoter by pheromones | GO:0001403 invasive growth in…	GO:0003700 transcription factor activity | GO:0003677 DNA binding |	GO:0005634 nucleus |
	orf19.5877	0.348875	0.0477458	ATF1	Putative alcohol acetyltransferase; caspofungin repressed; expression depends on Tac1p	GO:0006113 fermentation |	GO:0004026 alcohol O-acetyltransferase activity |
	orf19.3722	0.344555	0.0194078		Predicted ORF in Assemblies 19, 20 and 21		GO:0003700 transcription factor activity |	GO:0005737 cytoplasm |
	orf19.3373	0.338969	0.0368384		Putative protein of unknown function, transcription is upregulated in clinical isolates from HIV+ patients with oral candidiasis; predicted ORF in Assemblies 19, 20 and 21
	orf19.7313	0.327676	0.0245858	SSU1	Protein similar to S. cerevisiae Ssu1p sulfite transport protein; transposon mutation affects filamentous growth; regulated by Gcn2p and Gcn4p; induced by nitric oxide	GO:0030447 filamentous growth | GO:0000316 sulfite transport |	GO:0000319 sulfite transmembrane transporter activity |	GO:0005886 plasma membrane |
	orf19.430	0.305533	8.64247e-05		Predicted ORF in Assemblies 19, 20 and 21	GO:0007030 Golgi organization |	GO:0019001 guanyl nucleotide binding |
	orf19.2623	0.29793	2.47139e-05	ECM22	Putative transcription factor with zinc cluster DNA-binding motif	GO:0016126 sterol biosynthetic process | GO:0006355 regulation of transcription, DNA-dependent |	GO:0003702 RNA polymerase II transcription factor activity | GO:0003700 transcription factor activity |	GO:0005634 nucleus | GO:0005737 cytoplasm |
	orf19.2427	0.283479	0.0301385	TCA5	Polyprotein of Tca5, a copia-like retrotransposon; has putative protease, integrase, reverse transcriptase, RNaseH parts mRNA detected in SC5314; similar to S. cerevisiae Ty5; mutation affects filamentous growth; removed from Assembly 20
	orf19.351	0.238665	1.46667e-05		Predicted ORF in Assemblies 19, 20 and 21
	orf19.4584	0.232735	0.0224325	PHO114	Acid phosphatase, transcriptionally activated by Mnl1p under weak acid stress	GO:0006796 phosphate metabolic process |	GO:0003993 acid phosphatase activity |	GO:0030287 cell wall-bounded periplasmic space | GO:0005576 extracellular region |
	orf19.233.1	0.21876	3.58864e-08	HRT1	Protein similar to S. cerevisiae Hrt1p, which is a component of a nuclear ubiquitin-protein ligase complex involved in cell cycle control; induced under hydroxyurea treatment	GO:0000086 G2/M transition of mitotic cell cycle | GO:0042787 protein ubiquitination during ubiquitin-dependent protein catabolic process | GO:0031146 SCF-dependent proteasomal ubiquitin-dependent protein catabolic process | GO:0000082 G1/S transition of mitotic cell cycle |	GO:0005515 protein binding | GO:0004842 ubiquitin-protein ligase activity |	GO:0000152 nuclear ubiquitin ligase complex | GO:0005634 nucleus | GO:0019005 SCF ubiquitin ligase complex | GO:0005737 cytoplasm |
	orf19.2428.2	0.20325	0.000304024		ORF Predicted by Annotation Working Group; removed from Assembly 20
	orf19.3905	0.175896	0.0113212		Predicted ORF in Assemblies 19, 20 and 21
	orf19.3904	0.0984869	0.00392912		Predicted ORF in Assemblies 19, 20 and 21
	orf19.232	0.0937703	0.0152763		Predicted ORF in Assemblies 19, 20 and 21	GO:0006366 transcription from RNA polymerase II promoter |	GO:0016455 RNA polymerase II transcription mediator activity |	GO:0016592 mediator complex |

## Sheet: up genes GO prinston
Date	Tue Feb 18 13:47:28 EST 2014
Aspect	P
P-value cutoff	0.5
Calculate FDR	Yes
Regulation links followed	Yes
Bonferroni correction	Yes
Annotation file	gene_association.cgd
Evidence codes used	IEA (243071), ISM (1328), IGI (916), IEP (46), NAS (194), IPI (99), ND (14413), IC (35), ISO (349), ISS (1926), ISA (172), IDA (2157), IMP (5496), TAS (47)
Unknown identifiers (1)	orf19.3889
GOID	TERM	CORRECTED_PVALUE	UNCORRECTED_PVALUE	NUM_LIST_ANNOTATIONS	LIST_SIZE	TOTAL_NUM_ANNOTATIONS	POPULATION_SIZE	FDR_RATE	EXPECTED_FALSE_POSITIVES	ANNOTATED_GENES
GO:0042254	ribosome biogenesis	3.97548e-37	5.13628e-40	65	260	1461	47791	0	0	orf19.6312, orf19.6710, orf19.1164, orf19.2935, orf19.3962, orf19.7384, orf19.3138, orf19.7599, orf19.2179.2, orf19.4336, orf19.7569, orf19.6539, orf19.838.1, orf19.1566, orf19.3325.3, orf19.6686, orf19.900, orf19.661, orf19.563, orf19.3812, orf19.1047, orf19.3087, orf19.7332, orf19.3334, orf19.7650, orf19.6417, orf19.2504, orf19.5198, orf19.6955, orf19.2232, orf19.1601, orf19.6367, orf19.809, or…
GO:0022613	ribonucleoprotein complex biogenesis	1.10362e-33	1.42587e-36	66	260	1732	47791	0	0	orf19.6710, orf19.7384, orf19.3138, orf19.4336, orf19.7569, orf19.838.1, orf19.661, orf19.3812, orf19.1047, orf19.3087, orf19.7650, orf19.6955, orf19.2232, orf19.1601, orf19.1886, orf19.1833, orf19.3393, orf19.7215, orf19.1700, orf19.5991, orf19.3553, orf19.5964.2, orf19.2994.1, orf19.2717, orf19.5732, orf19.2329.1, orf19.4479, orf19.3015, orf19.2934, orf19.1199, orf19.4815, orf19.2277, orf19.631…
GO:0006364	rRNA processing	1.63629e-23	2.11407e-26	42	260	906	47791	0	0	orf19.6710, orf19.1164, orf19.3962, orf19.7384, orf19.3138, orf19.7599, orf19.7569, orf19.6539, orf19.838.1, orf19.1566, orf19.3325.3, orf19.6686, orf19.661, orf19.563, orf19.1047, orf19.3087, orf19.3812, orf19.6417, orf19.2504, orf19.5198, orf19.6955, orf19.6367, orf19.4093, orf19.4268, orf19.809, orf19.1886, orf19.1833, orf19.3002, orf19.3393, orf19.7215, orf19.5991, orf19.6265.1, orf19.526, or…
GO:0016072	rRNA metabolic process	6.82641e-23	8.81965e-26	42	260	940	47791	0	0	orf19.6710, orf19.1164, orf19.3962, orf19.7384, orf19.3138, orf19.7599, orf19.7569, orf19.6539, orf19.838.1, orf19.1566, orf19.3325.3, orf19.6686, orf19.661, orf19.563, orf19.1047, orf19.3087, orf19.3812, orf19.6417, orf19.2504, orf19.5198, orf19.6955, orf19.6367, orf19.4093, orf19.4268, orf19.809, orf19.1886, orf19.1833, orf19.3002, orf19.3393, orf19.7215, orf19.5991, orf19.6265.1, orf19.526, or…
GO:0034470	ncRNA processing	6.5314e-18	8.4385e-21	45	260	1486	47791	0	0	orf19.6710, orf19.1164, orf19.3962, orf19.7384, orf19.3138, orf19.7599, orf19.7569, orf19.6539, orf19.838.1, orf19.1566, orf19.3325.3, orf19.6686, orf19.661, orf19.563, orf19.3812, orf19.1047, orf19.3087, orf19.500, orf19.6417, orf19.2504, orf19.5198, orf19.2299, orf19.6955, orf19.6367, orf19.4093, orf19.4268, orf19.809, orf19.1886, orf19.2711, orf19.1833, orf19.3002, orf19.3393, orf19.7215, orf1…
GO:0044085	cellular component biogenesis	1.00765e-16	1.30188e-19	76	260	4511	47791	0	0	orf19.6710, orf19.7384, orf19.3138, orf19.4336, orf19.7569, orf19.838.1, orf19.3801, orf19.661, orf19.3812, orf19.1047, orf19.3087, orf19.7650, orf19.6955, orf19.2232, orf19.1601, orf19.1886, orf19.1833, orf19.1700, orf19.3393, orf19.7215, orf19.5991, orf19.3553, orf19.5964.2, orf19.2994.1, orf19.2717, orf19.5732, orf19.3994, orf19.2329.1, orf19.4479, orf19.3015, orf19.2934, orf19.1199, orf19.481…
GO:0034660	ncRNA metabolic process	2.77096e-16	3.58005e-19	49	260	1959	47791	0	0	orf19.6710, orf19.1164, orf19.3962, orf19.7384, orf19.3138, orf19.7599, orf19.7569, orf19.6539, orf19.838.1, orf19.1566, orf19.3325.3, orf19.6686, orf19.6701, orf19.661, orf19.563, orf19.3812, orf19.1047, orf19.3087, orf19.500, orf19.6417, orf19.2504, orf19.5198, orf19.2299, orf19.6955, orf19.6367, orf19.4093, orf19.4268, orf19.809, orf19.1886, orf19.2711, orf19.1833, orf19.3002, orf19.3393, orf1…
GO:0042273	ribosomal large subunit biogenesis	1.48051e-15	1.91281e-18	23	260	339	47791	0	0	orf19.1601, orf19.2232, orf19.809, orf19.4093, orf19.2935, orf19.3962, orf19.7384, orf19.3393, orf19.5991, orf19.4191, orf19.3553, orf19.5964.2, orf19.1578, orf19.3867, orf19.563, orf19.1047, orf19.3003.1, orf19.59, orf19.6418, orf19.2185, orf19.5198, orf19.4815, orf19.3547
GO:0042274	ribosomal small subunit biogenesis	4.84258e-13	6.25657e-16	23	260	442	47791	0	0	orf19.6955, orf19.6710, orf19.4268, orf19.4093, orf19.1886, orf19.3962, orf19.7215, orf19.3002, orf19.6265.1, orf19.7599, orf19.838.1, orf19.3325.3, orf19.6686, orf19.2994.1, orf19.1578, orf19.2717, orf19.2329.1, orf19.661, orf19.3087, orf19.7332, orf19.4479, orf19.7650, orf19.1199
GO:0006396	RNA processing	1.5739e-11	2.03346e-14	47	260	2394	47791	0	0	orf19.6710, orf19.1164, orf19.3962, orf19.7384, orf19.3138, orf19.7599, orf19.7569, orf19.6539, orf19.838.1, orf19.1566, orf19.3325.3, orf19.6686, orf19.661, orf19.563, orf19.3812, orf19.1047, orf19.3087, orf19.500, orf19.6417, orf19.2504, orf19.3037, orf19.5198, orf19.2299, orf19.6955, orf19.6367, orf19.4093, orf19.4268, orf19.809, orf19.1886, orf19.2711, orf19.1833, orf19.3002, orf19.3393, orf1…
GO:0030490	maturation of SSU-rRNA	1.37076e-10	1.77101e-13	19	260	360	47791	0	0	orf19.6955, orf19.6710, orf19.4268, orf19.4093, orf19.1886, orf19.3962, orf19.7215, orf19.3002, orf19.6265.1, orf19.7599, orf19.838.1, orf19.3325.3, orf19.2994.1, orf19.1578, orf19.2717, orf19.661, orf19.3087, orf19.4479, orf19.1199
GO:0000462	maturation of SSU-rRNA from tricistronic rRNA transcript (SSU-rRNA, 5.8S rRNA, LSU-rRNA)	1.95074e-10	2.52034e-13	18	260	319	47791	0	0	orf19.6955, orf19.6710, orf19.4268, orf19.4093, orf19.1886, orf19.3962, orf19.7215, orf19.3002, orf19.6265.1, orf19.7599, orf19.838.1, orf19.3325.3, orf19.2994.1, orf19.1578, orf19.2717, orf19.661, orf19.4479, orf19.1199
GO:0071840	cellular component organization or biogenesis	1.66702e-09	2.15378e-12	104	260	10017	47791	0	0	orf19.6710, orf19.7384, orf19.3138, orf19.5627, orf19.4336, orf19.7569, orf19.838.1, orf19.3801, orf19.661, orf19.3812, orf19.1047, orf19.3087, orf19.7650, orf19.4950, orf19.1272, orf19.4808, orf19.6828.1, orf19.6955, orf19.1601, orf19.2232, orf19.1886, orf19.1833, orf19.1700, orf19.3393, orf19.7215, orf19.5991, orf19.677, orf19.6126, orf19.3553, orf19.5964.2, orf19.2994.1, orf19.6092, orf19.4560…
GO:0006412	translation	4.59631e-08	5.93838e-11	47	260	3006	47791	0	0	orf19.6312, orf19.6220.3, orf19.2935, orf19.6265, orf19.2309.2, orf19.4684.2, orf19.6415.1, orf19.4336, orf19.838.1, orf19.3325.3, orf19.2992, orf19.6701, orf19.4632, orf19.493, orf19.3812, orf19.3087, orf19.3334, orf19.500, orf19.3037, orf19.5812, orf19.7217, orf19.6403.1, orf19.2232, orf19.1601, orf19.6367, orf19.3415.1, orf19.236, orf19.3002, orf19.1700, orf19.6265.1, orf19.4283, orf19.3423, o…
GO:0010467	gene expression	1.17392e-07	1.51669e-10	100	260	10124	47791	0	0	orf19.6710, orf19.4979, orf19.6265, orf19.7384, orf19.4684.2, orf19.3138, orf19.5627, orf19.4336, orf19.7569, orf19.838.1, orf19.6701, orf19.4632, orf19.493, orf19.661, orf19.3812, orf19.1047, orf19.3087, orf19.4808, orf19.2299, orf19.7062, orf19.6955, orf19.1601, orf19.2232, orf19.1886, orf19.3415.1, orf19.1833, orf19.1700, orf19.3393, orf19.7215, orf19.5991, orf19.3553, orf19.5964.2, orf19.5341…
GO:0000463	maturation of LSU-rRNA from tricistronic rRNA transcript (SSU-rRNA, 5.8S rRNA, LSU-rRNA)	1.01516e-06	1.31157e-09	10	260	120	47791	0	0	orf19.1578, orf19.809, orf19.3867, orf19.563, orf19.3962, orf19.3393, orf19.5991, orf19.5198, orf19.3553, orf19.5964.2
GO:0051168	nuclear export	1.66184e-06	2.14707e-09	17	260	489	47791	0	0	orf19.6312, orf19.6367, orf19.5765, orf19.7384, orf19.2179.2, orf19.4336, orf19.5732, orf19.900, orf19.3334, orf19.7332, orf19.7438, orf19.3015, orf19.7650, orf19.4479, orf19.3037, orf19.2934, orf19.4808
GO:0000470	maturation of LSU-rRNA	1.90998e-06	2.46767e-09	10	260	128	47791	0	0	orf19.1578, orf19.809, orf19.3867, orf19.563, orf19.3962, orf19.3393, orf19.5991, orf19.5198, orf19.3553, orf19.5964.2
GO:0000460	maturation of 5.8S rRNA	1.03455e-05	1.33663e-08	13	260	300	47791	0	0	orf19.1578, orf19.2717, orf19.3867, orf19.4268, orf19.661, orf19.563, orf19.1886, orf19.4479, orf19.7215, orf19.5991, orf19.1199, orf19.3325.3, orf19.3553
GO:0000466	maturation of 5.8S rRNA from tricistronic rRNA transcript (SSU-rRNA, 5.8S rRNA, LSU-rRNA)	1.03455e-05	1.33663e-08	13	260	300	47791	0	0	orf19.1578, orf19.2717, orf19.3867, orf19.4268, orf19.661, orf19.563, orf19.1886, orf19.4479, orf19.7215, orf19.5991, orf19.1199, orf19.3325.3, orf19.3553
GO:0000054	ribosomal subunit export from nucleus	4.28243e-05	5.53285e-08	10	260	177	47791	0	0	orf19.6312, orf19.900, orf19.5732, orf19.6367, orf19.5765, orf19.4479, orf19.7650, orf19.3015, orf19.7384, orf19.2934
GO:0033750	ribosome localization	4.28243e-05	5.53285e-08	10	260	177	47791	0	0	orf19.6312, orf19.900, orf19.5732, orf19.6367, orf19.5765, orf19.4479, orf19.7650, orf19.3015, orf19.7384, orf19.2934
GO:0033753	establishment of ribosome localization	4.28243e-05	5.53285e-08	10	260	177	47791	0	0	orf19.6312, orf19.900, orf19.5732, orf19.6367, orf19.5765, orf19.4479, orf19.7650, orf19.3015, orf19.7384, orf19.2934
GO:0071166	ribonucleoprotein complex localization	4.28243e-05	5.53285e-08	10	260	177	47791	0	0	orf19.6312, orf19.900, orf19.5732, orf19.6367, orf19.5765, orf19.4479, orf19.7650, orf19.3015, orf19.7384, orf19.2934
GO:0071426	ribonucleoprotein complex export from nucleus	4.28243e-05	5.53285e-08	10	260	177	47791	0	0	orf19.6312, orf19.900, orf19.5732, orf19.6367, orf19.5765, orf19.4479, orf19.7650, orf19.3015, orf19.7384, orf19.2934
GO:0071428	rRNA-containing ribonucleoprotein complex export from nucleus	4.28243e-05	5.53285e-08	10	260	177	47791	0	0	orf19.6312, orf19.900, orf19.5732, orf19.6367, orf19.5765, orf19.4479, orf19.7650, orf19.3015, orf19.7384, orf19.2934
GO:0006913	nucleocytoplasmic transport	6.28494e-05	8.12008e-08	18	260	705	47791	0	0	orf19.6312, orf19.6367, orf19.5765, orf19.7384, orf19.2179.2, orf19.4336, orf19.5732, orf19.900, orf19.59, orf19.3334, orf19.7332, orf19.7438, orf19.3015, orf19.7650, orf19.4479, orf19.2934, orf19.3037, orf19.4808
GO:0051169	nuclear transport	6.83426e-05	8.82979e-08	18	260	709	47791	0	0	orf19.6312, orf19.6367, orf19.5765, orf19.7384, orf19.2179.2, orf19.4336, orf19.5732, orf19.900, orf19.59, orf19.3334, orf19.7332, orf19.7438, orf19.3015, orf19.7650, orf19.4479, orf19.2934, orf19.3037, orf19.4808
GO:0000447	endonucleolytic cleavage in ITS1 to separate SSU-rRNA from 5.8S rRNA and LSU-rRNA from tricistronic rRNA transcript (SSU-rRNA, 5.8S rRNA, LSU-rRNA)	0.000167233	2.16064e-07	9	260	156	47791	0	0	orf19.1578, orf19.2717, orf19.4268, orf19.661, orf19.1886, orf19.4479, orf19.7215, orf19.1199, orf19.3325.3
GO:0000469	cleavage involved in rRNA processing	0.00017444	2.25375e-07	11	260	260	47791	0	0	orf19.1578, orf19.2717, orf19.3867, orf19.4268, orf19.661, orf19.1886, orf19.4479, orf19.7215, orf19.1199, orf19.3325.3, orf19.526
GO:0071704	organic substance metabolic process	0.000190913	2.46657e-07	172	260	24158	47791	0	0	orf19.3223, orf19.3554, orf19.543, orf19.4157, orf19.3097, orf19.5622, orf19.7384, orf19.3138, orf19.6058, orf19.819, orf19.838.1, orf19.493, orf19.661, orf19.4831, orf19.3087, orf19.1047, orf19.4808, orf19.6955, orf19.1886, orf19.5614, orf19.3415.1, orf19.1700, orf19.3393, orf19.5991, orf19.677, orf19.6126, orf19.3553, orf19.5341, orf19.2994.1, orf19.4560, orf19.3942.1, orf19.986, orf19.3888, or…
GO:1901576	organic substance biosynthetic process	0.000224146	2.89594e-07	109	260	13084	47791	0	0	orf19.3223, orf19.6710, orf19.3554, orf19.4979, orf19.3097, orf19.6265, orf19.5294, orf19.5622, orf19.4684.2, orf19.5627, orf19.4336, orf19.819, orf19.838.1, orf19.3974, orf19.6701, orf19.4632, orf19.493, orf19.4831, orf19.3812, orf19.3087, orf19.4950, orf19.7062, orf19.1601, orf19.2232, orf19.3941, orf19.3415.1, orf19.5263, orf19.1700, orf19.7215, orf19.677, orf19.5964.2, orf19.5341, orf19.2994.…
GO:0090501	RNA phosphodiester bond hydrolysis	0.000253941	3.28089e-07	11	260	270	47791	0	0	orf19.1578, orf19.2717, orf19.3867, orf19.4268, orf19.661, orf19.1886, orf19.4479, orf19.7215, orf19.1199, orf19.3325.3, orf19.526
GO:0000478	endonucleolytic cleavage involved in rRNA processing	0.000363544	4.69695e-07	9	260	171	47791	0	0	orf19.1578, orf19.2717, orf19.4268, orf19.661, orf19.1886, orf19.4479, orf19.7215, orf19.1199, orf19.3325.3
GO:0000479	endonucleolytic cleavage of tricistronic rRNA transcript (SSU-rRNA, 5.8S rRNA, LSU-rRNA)	0.000363544	4.69695e-07	9	260	171	47791	0	0	orf19.1578, orf19.2717, orf19.4268, orf19.661, orf19.1886, orf19.4479, orf19.7215, orf19.1199, orf19.3325.3
GO:0000967	rRNA 5'-end processing	0.000434273	5.61076e-07	8	260	128	47791	0	0	orf19.1578, orf19.2717, orf19.3867, orf19.4268, orf19.1199, orf19.1886, orf19.4479, orf19.7215
GO:0034471	ncRNA 5'-end processing	0.000434273	5.61076e-07	8	260	128	47791	0	0	orf19.1578, orf19.2717, orf19.3867, orf19.4268, orf19.1199, orf19.1886, orf19.4479, orf19.7215
GO:0090502	RNA phosphodiester bond hydrolysis, endonucleolytic	0.000485593	6.27381e-07	9	260	177	47791	0	0	orf19.1578, orf19.2717, orf19.4268, orf19.661, orf19.1886, orf19.4479, orf19.7215, orf19.1199, orf19.3325.3
GO:0000966	RNA 5'-end processing	0.000548971	7.09264e-07	8	260	132	47791	0	0	orf19.1578, orf19.2717, orf19.3867, orf19.4268, orf19.1199, orf19.1886, orf19.4479, orf19.7215
GO:0044238	primary metabolic process	0.000593526	7.66829e-07	165	260	23166	47791	0	0	orf19.3223, orf19.3554, orf19.543, orf19.4157, orf19.3097, orf19.5622, orf19.7384, orf19.3138, orf19.6058, orf19.819, orf19.838.1, orf19.493, orf19.661, orf19.4831, orf19.3087, orf19.1047, orf19.6955, orf19.1886, orf19.5614, orf19.3415.1, orf19.1700, orf19.3393, orf19.5991, orf19.677, orf19.6126, orf19.3553, orf19.5341, orf19.2994.1, orf19.4560, orf19.3942.1, orf19.986, orf19.3888, orf19.3994, or…
GO:0009058	biosynthetic process	0.00060608	7.83049e-07	110	260	13496	47791	0	0	orf19.3223, orf19.6710, orf19.3554, orf19.4979, orf19.3097, orf19.6265, orf19.5294, orf19.5622, orf19.4684.2, orf19.5627, orf19.4336, orf19.819, orf19.838.1, orf19.3974, orf19.6701, orf19.4632, orf19.493, orf19.4831, orf19.3812, orf19.3087, orf19.4950, orf19.7062, orf19.1601, orf19.2232, orf19.3941, orf19.3415.1, orf19.5263, orf19.1700, orf19.7215, orf19.677, orf19.7522, orf19.5964.2, orf19.5341,…
GO:0044237	cellular metabolic process	0.000746509	9.64481e-07	166	260	23422	47791	0	0	orf19.3223, orf19.3554, orf19.543, orf19.4157, orf19.3097, orf19.5622, orf19.7384, orf19.3138, orf19.6058, orf19.819, orf19.838.1, orf19.493, orf19.661, orf19.4831, orf19.3087, orf19.1047, orf19.6955, orf19.1886, orf19.5614, orf19.3415.1, orf19.1700, orf19.3393, orf19.5991, orf19.677, orf19.6126, orf19.3553, orf19.5341, orf19.2994.1, orf19.4560, orf19.3942.1, orf19.986, orf19.3888, orf19.3994, or…
GO:0044249	cellular biosynthetic process	0.000978202	1.26383e-06	106	260	12962	47791	0	0	orf19.3223, orf19.6710, orf19.3554, orf19.4979, orf19.3097, orf19.6265, orf19.5294, orf19.5622, orf19.4684.2, orf19.5627, orf19.4336, orf19.819, orf19.838.1, orf19.3974, orf19.6701, orf19.4632, orf19.493, orf19.4831, orf19.3812, orf19.3087, orf19.4950, orf19.7062, orf19.1601, orf19.2232, orf19.3941, orf19.3415.1, orf19.5263, orf19.1700, orf19.7215, orf19.677, orf19.5964.2, orf19.5341, orf19.2994.…
GO:0006403	RNA localization	0.00104545	1.35071e-06	13	260	449	47791	0	0	orf19.387, orf19.6312, orf19.900, orf19.5765, orf19.7332, orf19.3334, orf19.7438, orf19.2179.2, orf19.4336, orf19.5627, orf19.3037, orf19.4808, orf19.5281
GO:0006086	acetyl-CoA biosynthetic process from pyruvate	0.00114537	1.4798e-06	4	260	16	47791	0	0	orf19.5021, orf19.3097, orf19.5294, orf19.6561
GO:0042255	ribosome assembly	0.00192444	2.48636e-06	9	260	209	47791	0	0	orf19.1601, orf19.2232, orf19.2329.1, orf19.2935, orf19.3003.1, orf19.3087, orf19.6265.1, orf19.2504, orf19.3553
GO:0000480	endonucleolytic cleavage in 5'-ETS of tricistronic rRNA transcript (SSU-rRNA, 5.8S rRNA, LSU-rRNA)	0.00283438	3.66199e-06	7	260	116	47791	0	0	orf19.1578, orf19.2717, orf19.4268, orf19.1199, orf19.1886, orf19.4479, orf19.7215
GO:0000056	ribosomal small subunit export from nucleus	0.00362993	4.68983e-06	5	260	45	47791	0	0	orf19.6312, orf19.900, orf19.5765, orf19.4479, orf19.7650
GO:0000472	endonucleolytic cleavage to generate mature 5'-end of SSU-rRNA from (SSU-rRNA, 5.8S rRNA, LSU-rRNA)	0.00441003	5.69772e-06	7	260	124	47791	0	0	orf19.1578, orf19.2717, orf19.4268, orf19.1199, orf19.1886, orf19.4479, orf19.7215
GO:0050658	RNA transport	0.00636684	8.22589e-06	11	260	377	47791	0	0	orf19.387, orf19.6312, orf19.900, orf19.5765, orf19.7332, orf19.3334, orf19.7438, orf19.2179.2, orf19.4336, orf19.3037, orf19.4808
GO:0051236	establishment of RNA localization	0.00636684	8.22589e-06	11	260	377	47791	0	0	orf19.387, orf19.6312, orf19.900, orf19.5765, orf19.7332, orf19.3334, orf19.7438, orf19.2179.2, orf19.4336, orf19.3037, orf19.4808
GO:0050657	nucleic acid transport	0.00702687	9.07864e-06	11	260	381	47791	0	0	orf19.387, orf19.6312, orf19.900, orf19.5765, orf19.7332, orf19.3334, orf19.7438, orf19.2179.2, orf19.4336, orf19.3037, orf19.4808
GO:0008152	metabolic process	0.011167	1.44277e-05	183	260	27547	47791	0	0	orf19.3223, orf19.3554, orf19.543, orf19.4157, orf19.3097, orf19.5622, orf19.7384, orf19.3138, orf19.6058, orf19.819, orf19.838.1, orf19.5417, orf19.493, orf19.661, orf19.4831, orf19.3087, orf19.1047, orf19.4808, orf19.6955, orf19.1886, orf19.5614, orf19.3415.1, orf19.1700, orf19.3393, orf19.5991, orf19.677, orf19.6126, orf19.3553, orf19.5341, orf19.2994.1, orf19.4560, orf19.3942.1, orf19.986, or…
GO:0006405	RNA export from nucleus	0.0216049	2.79134e-05	10	260	354	47791	0	0	orf19.6312, orf19.900, orf19.5765, orf19.7332, orf19.3334, orf19.7438, orf19.2179.2, orf19.4336, orf19.3037, orf19.4808
GO:0051083	'de novo' cotranslational protein folding	0.0261375	3.37694e-05	3	260	12	47791	0	0	orf19.6367, orf19.5858, orf19.1154
GO:0006085	acetyl-CoA biosynthetic process	0.04228	5.46253e-05	4	260	38	47791	0.0004	0.02	orf19.5021, orf19.3097, orf19.5294, orf19.6561
GO:0035384	thioester biosynthetic process	0.04228	5.46253e-05	4	260	38	47791	0.0004	0.02	orf19.5021, orf19.3097, orf19.5294, orf19.6561
GO:0071616	acyl-CoA biosynthetic process	0.04228	5.46253e-05	4	260	38	47791	0.0003	0.02	orf19.5021, orf19.3097, orf19.5294, orf19.6561
GO:0090305	nucleic acid phosphodiester bond hydrolysis	0.0618089	7.98565e-05	11	260	484	47791	0.0003	0.02	orf19.1578, orf19.2717, orf19.3867, orf19.4268, orf19.661, orf19.1886, orf19.4479, orf19.7215, orf19.1199, orf19.3325.3, orf19.526
GO:0015931	nucleobase-containing compound transport	0.0701373	9.06167e-05	11	260	491	47791	0.0003	0.02	orf19.387, orf19.6312, orf19.900, orf19.5765, orf19.7332, orf19.3334, orf19.7438, orf19.2179.2, orf19.4336, orf19.3037, orf19.4808
GO:0044281	small molecule metabolic process	0.0714383	9.22976e-05	51	260	5485	47791	0.0003	0.02	orf19.3223, orf19.1738, orf19.3554, orf19.6220.3, orf19.3040, orf19.6938, orf19.4813, orf19.543, orf19.4157, orf19.3097, orf19.5294, orf19.3911, orf19.6058, orf19.819, orf19.1448, orf19.6317, orf19.3974, orf19.5419, orf19.6190, orf19.7600, orf19.6701, orf19.969, orf19.539, orf19.3870, orf19.3293, orf19.5231.2, orf19.5021, orf19.3941, orf19.7108, orf19.345, orf19.5263, orf19.6452, orf19.5006, orf1…
GO:0022618	ribonucleoprotein complex assembly	0.0822402	0.000106253	11	260	500	47791	0.0003	0.02	orf19.2277, orf19.1601, orf19.2232, orf19.2329.1, orf19.2935, orf19.3003.1, orf19.3087, orf19.6265.1, orf19.2504, orf19.6539, orf19.3553
GO:0016070	RNA metabolic process	0.0869869	0.000112386	65	260	7627	47791	0.0003	0.02	orf19.6710, orf19.4979, orf19.7384, orf19.3138, orf19.7569, orf19.838.1, orf19.6701, orf19.661, orf19.3812, orf19.1047, orf19.3087, orf19.2299, orf19.7062, orf19.6955, orf19.1886, orf19.5614, orf19.1833, orf19.3393, orf19.7215, orf19.5991, orf19.3481, orf19.3553, orf19.5964.2, orf19.2994.1, orf19.387, orf19.4560, orf19.2717, orf19.269, orf19.2694, orf19.4479, orf19.1389, orf19.4051, orf19.1199, o…
GO:0031118	rRNA pseudouridine synthesis	0.0946305	0.000122262	3	260	18	47791	0.0003	0.02	orf19.1164, orf19.526, orf19.1833
GO:1901360	organic cyclic compound metabolic process	0.099267	0.000128252	93	260	12137	47791	0.0006	0.04	orf19.3223, orf19.6710, orf19.4979, orf19.7384, orf19.3138, orf19.5627, orf19.7569, orf19.819, orf19.838.1, orf19.3974, orf19.6701, orf19.661, orf19.3812, orf19.1047, orf19.3087, orf19.2299, orf19.7062, orf19.6955, orf19.3941, orf19.1886, orf19.5614, orf19.1833, orf19.3393, orf19.7215, orf19.5991, orf19.3481, orf19.3553, orf19.5964.2, orf19.2994.1, orf19.387, orf19.4560, orf19.2717, orf19.3888, o…
GO:0009987	cellular process	0.102387	0.000132283	203	260	32333	47791	0.0006	0.04	orf19.3223, orf19.3554, orf19.543, orf19.4157, orf19.3097, orf19.5622, orf19.7384, orf19.3138, orf19.6058, orf19.2762, orf19.819, orf19.838.1, orf19.4688, orf19.5417, orf19.3801, orf19.493, orf19.5100, orf19.661, orf19.4831, orf19.3087, orf19.1047, orf19.4808, orf19.6955, orf19.1886, orf19.5614, orf19.3415.1, orf19.1700, orf19.3393, orf19.5991, orf19.677, orf19.6126, orf19.3553, orf19.5341, orf19…
GO:0051656	establishment of organelle localization	0.103995	0.00013436	10	260	428	47791	0.0006	0.04	orf19.6312, orf19.900, orf19.5732, orf19.6367, orf19.5765, orf19.4479, orf19.7650, orf19.3015, orf19.7384, orf19.2934
GO:0043648	dicarboxylic acid metabolic process	0.106607	0.000137735	7	260	204	47791	0.0006	0.04	orf19.3554, orf19.6938, orf19.543, orf19.6126, orf19.3974, orf19.345, orf19.3870
GO:0006407	rRNA export from nucleus	0.106796	0.000137979	4	260	48	47791	0.0006	0.04	orf19.6312, orf19.2179.2, orf19.4336, orf19.3334
GO:0051029	rRNA transport	0.106796	0.000137979	4	260	48	47791	0.0006	0.04	orf19.6312, orf19.2179.2, orf19.4336, orf19.3334
GO:0071826	ribonucleoprotein complex subunit organization	0.115654	0.000149423	11	260	520	47791	0.0008	0.06	orf19.2277, orf19.1601, orf19.2232, orf19.2329.1, orf19.2935, orf19.3003.1, orf19.3087, orf19.6265.1, orf19.2504, orf19.6539, orf19.3553
GO:0046390	ribose phosphate biosynthetic process	0.125288	0.000161871	10	260	438	47791	0.0008	0.06	orf19.3223, orf19.5231.2, orf19.969, orf19.3941, orf19.4813, orf19.1448, orf19.6317, orf19.5419, orf19.5061, orf19.3870
GO:0006450	regulation of translational fidelity	0.135416	0.000174956	4	260	51	47791	0.0011	0.08	orf19.6367, orf19.838.1, orf19.3812, orf19.3334
GO:0006084	acetyl-CoA metabolic process	0.152129	0.000196549	5	260	97	47791	0.0022	0.16	orf19.5021, orf19.3097, orf19.5294, orf19.7312, orf19.6561
GO:0006637	acyl-CoA metabolic process	0.162417	0.000209841	6	260	154	47791	0.0021	0.16	orf19.5021, orf19.3097, orf19.5294, orf19.7312, orf19.6561, orf19.3358
GO:0035383	thioester metabolic process	0.162417	0.000209841	6	260	154	47791	0.0021	0.16	orf19.5021, orf19.3097, orf19.5294, orf19.7312, orf19.6561, orf19.3358
GO:0009127	purine nucleoside monophosphate biosynthetic process	0.176377	0.000227878	8	260	294	47791	0.0021	0.16	orf19.3223, orf19.5231.2, orf19.4813, orf19.1448, orf19.6317, orf19.5419, orf19.5061, orf19.3870
GO:0009168	purine ribonucleoside monophosphate biosynthetic process	0.176377	0.000227878	8	260	294	47791	0.0021	0.16	orf19.3223, orf19.5231.2, orf19.4813, orf19.1448, orf19.6317, orf19.5419, orf19.5061, orf19.3870
GO:0019752	carboxylic acid metabolic process	0.179652	0.000232108	31	260	2875	47791	0.002	0.16	orf19.3554, orf19.6220.3, orf19.3040, orf19.6938, orf19.5021, orf19.543, orf19.4157, orf19.3097, orf19.5294, orf19.345, orf19.5263, orf19.6452, orf19.5006, orf19.6058, orf19.819, orf19.677, orf19.6126, orf19.3974, orf19.88, orf19.6701, orf19.7600, orf19.986, orf19.269, orf19.2694, orf19.3870, orf19.539, orf19.3293, orf19.4051, orf19.579, orf19.1890, orf19.6561
GO:0051640	organelle localization	0.192911	0.000249239	11	260	552	47791	0.0027	0.22	orf19.6312, orf19.900, orf19.5732, orf19.6367, orf19.5765, orf19.4479, orf19.7650, orf19.3015, orf19.7384, orf19.2934, orf19.5281
GO:0006090	pyruvate metabolic process	0.194833	0.000251722	4	260	56	47791	0.0027	0.22	orf19.5021, orf19.3097, orf19.5294, orf19.6561
GO:0006139	nucleobase-containing compound metabolic process	0.208125	0.000268896	85	260	11058	47791	0.0034	0.28	orf19.3223, orf19.6710, orf19.4979, orf19.7384, orf19.3138, orf19.5627, orf19.7569, orf19.838.1, orf19.6701, orf19.661, orf19.3812, orf19.1047, orf19.3087, orf19.2299, orf19.7062, orf19.6955, orf19.3941, orf19.1886, orf19.5614, orf19.1833, orf19.3393, orf19.7215, orf19.5991, orf19.3481, orf19.3553, orf19.5964.2, orf19.2994.1, orf19.387, orf19.4560, orf19.2717, orf19.3888, orf19.269, orf19.2694, o…
GO:0000055	ribosomal large subunit export from nucleus	0.210488	0.000271948	5	260	104	47791	0.0034	0.28	orf19.900, orf19.5732, orf19.2934, orf19.5765, orf19.3015
GO:0006807	nitrogen compound metabolic process	0.218308	0.000282052	100	260	13569	47791	0.0033	0.28	orf19.3223, orf19.6710, orf19.3554, orf19.4979, orf19.5294, orf19.7384, orf19.3138, orf19.6058, orf19.5627, orf19.7569, orf19.838.1, orf19.3974, orf19.6701, orf19.661, orf19.4831, orf19.3812, orf19.1047, orf19.3087, orf19.2299, orf19.7062, orf19.6955, orf19.3941, orf19.1886, orf19.5614, orf19.1833, orf19.5263, orf19.3393, orf19.7215, orf19.5006, orf19.5991, orf19.677, orf19.3481, orf19.3553, orf1…
GO:0044711	single-organism biosynthetic process	0.222625	0.00028763	45	260	4864	47791	0.0033	0.28	orf19.2277, orf19.3223, orf19.1738, orf19.3554, orf19.6220.3, orf19.3040, orf19.6938, orf19.4813, orf19.3097, orf19.5294, orf19.5622, orf19.1462, orf19.5627, orf19.819, orf19.1448, orf19.6317, orf19.3974, orf19.5419, orf19.6190, orf19.7600, orf19.969, orf19.4831, orf19.3870, orf19.5815, orf19.5231.2, orf19.1995, orf19.5021, orf19.3941, orf19.6452, orf19.5263, orf19.3507, orf19.677, orf19.5061, or…
GO:0043436	oxoacid metabolic process	0.227818	0.000294339	31	260	2915	47791	0.0047	0.4	orf19.3554, orf19.6220.3, orf19.3040, orf19.6938, orf19.5021, orf19.543, orf19.4157, orf19.3097, orf19.5294, orf19.345, orf19.5263, orf19.6452, orf19.5006, orf19.6058, orf19.819, orf19.677, orf19.6126, orf19.3974, orf19.88, orf19.6701, orf19.7600, orf19.986, orf19.269, orf19.2694, orf19.3870, orf19.539, orf19.3293, orf19.4051, orf19.579, orf19.1890, orf19.6561
GO:0006082	organic acid metabolic process	0.233217	0.000301314	31	260	2919	47791	0.0048	0.42	orf19.3554, orf19.6220.3, orf19.3040, orf19.6938, orf19.5021, orf19.543, orf19.4157, orf19.3097, orf19.5294, orf19.345, orf19.5263, orf19.6452, orf19.5006, orf19.6058, orf19.819, orf19.677, orf19.6126, orf19.3974, orf19.88, orf19.6701, orf19.7600, orf19.986, orf19.269, orf19.2694, orf19.3870, orf19.539, orf19.3293, orf19.4051, orf19.579, orf19.1890, orf19.6561
GO:0046483	heterocycle metabolic process	0.241532	0.000312057	89	260	11765	47791	0.0048	0.42	orf19.3223, orf19.6710, orf19.4979, orf19.7384, orf19.3138, orf19.5627, orf19.7569, orf19.819, orf19.838.1, orf19.3974, orf19.6701, orf19.661, orf19.3812, orf19.1047, orf19.3087, orf19.2299, orf19.7062, orf19.6955, orf19.3941, orf19.1886, orf19.5614, orf19.1833, orf19.3393, orf19.7215, orf19.5991, orf19.3481, orf19.3553, orf19.5964.2, orf19.2994.1, orf19.387, orf19.4560, orf19.2717, orf19.3888, o…
GO:0000027	ribosomal large subunit assembly	0.296428	0.000382982	5	260	112	47791	0.0047	0.42	orf19.1601, orf19.2232, orf19.2935, orf19.3003.1, orf19.3553
GO:0070925	organelle assembly	0.340038	0.000439326	10	260	497	47791	0.0056	0.5	orf19.2277, orf19.1601, orf19.2232, orf19.2329.1, orf19.2935, orf19.3003.1, orf19.3087, orf19.6265.1, orf19.2504, orf19.3553
GO:0043170	macromolecule metabolic process	0.357017	0.000461262	123	260	17724	47791	0.0057	0.52	orf19.6710, orf19.4979, orf19.6265, orf19.5622, orf19.7384, orf19.4684.2, orf19.3138, orf19.5627, orf19.4336, orf19.7569, orf19.838.1, orf19.6701, orf19.4632, orf19.493, orf19.661, orf19.3812, orf19.1047, orf19.3087, orf19.4950, orf19.4808, orf19.2299, orf19.7062, orf19.6955, orf19.1601, orf19.2232, orf19.1886, orf19.5614, orf19.3415.1, orf19.1833, orf19.1700, orf19.7215, orf19.3393, orf19.5006, …
GO:0009126	purine nucleoside monophosphate metabolic process	0.365295	0.000471958	8	260	328	47791	0.0057	0.52	orf19.3223, orf19.5231.2, orf19.4813, orf19.1448, orf19.6317, orf19.5419, orf19.5061, orf19.3870
GO:0009167	purine ribonucleoside monophosphate metabolic process	0.365295	0.000471958	8	260	328	47791	0.0056	0.52	orf19.3223, orf19.5231.2, orf19.4813, orf19.1448, orf19.6317, orf19.5419, orf19.5061, orf19.3870
GO:0044267	cellular protein metabolic process	0.388879	0.000502428	69	260	8672	47791	0.006	0.56	orf19.4979, orf19.6265, orf19.4684.2, orf19.4336, orf19.838.1, orf19.6701, orf19.4632, orf19.493, orf19.3812, orf19.3087, orf19.4950, orf19.2299, orf19.2232, orf19.1601, orf19.3415.1, orf19.1700, orf19.5006, orf19.5964.2, orf19.5341, orf19.2994.1, orf19.3942.1, orf19.3994, orf19.2329.1, orf19.6729, orf19.269, orf19.2694, orf19.1478, orf19.4051, orf19.827.1, orf19.2310.1, orf19.1154, orf19.1738, o…
GO:0009260	ribonucleotide biosynthetic process	0.410851	0.000530815	9	260	419	47791	0.0059	0.56	orf19.3223, orf19.5231.2, orf19.3941, orf19.4813, orf19.1448, orf19.6317, orf19.5419, orf19.5061, orf19.3870
GO:0016054	organic acid catabolic process	0.462259	0.000597234	9	260	426	47791	0.0065	0.62	orf19.7600, orf19.3040, orf19.4157, orf19.3097, orf19.345, orf19.539, orf19.5006, orf19.3974, orf19.6561
GO:0046395	carboxylic acid catabolic process	0.462259	0.000597234	9	260	426	47791	0.0064	0.62	orf19.7600, orf19.3040, orf19.4157, orf19.3097, orf19.345, orf19.539, orf19.5006, orf19.3974, orf19.6561
GO:0051792	medium-chain fatty acid biosynthetic process	0.470682	0.000608116	2	260	7	47791	0.0071	0.7	orf19.1890, orf19.3040

## Sheet: down genes GO Prinston
Date	Tue Feb 18 13:58:01 EST 2014
Aspect	P
P-value cutoff	0.5
Calculate FDR	Yes
Regulation links followed	Yes
Bonferroni correction	Yes
Annotation file	gene_association.cgd
Evidence codes used	IEA (243071), ISM (1328), IGI (916), IEP (46), NAS (194), IPI (99), ND (14413), IC (35), ISO (349), ISS (1926), ISA (172), IDA (2157), IMP (5496), TAS (47)
Unknown identifiers (12)	orf19.224 orf19.6957.3 orf19.5775.3 orf19.5475 orf19.2645 orf19.1286 orf19.3134 orf19.5372 orf19.3427 orf19.7004 orf19.2427 orf19.2428.2
GOID	TERM	CORRECTED_PVALUE	UNCORRECTED_PVALUE	NUM_LIST_ANNOTATIONS	LIST_SIZE	TOTAL_NUM_ANNOTATIONS	POPULATION_SIZE	FDR_RATE	EXPECTED_FALSE_POSITIVES	ANNOTATED_GENES
GO:0008150	biological_process	3.53921e-15	3.7893e-18	70	257	4176	47791	0	0	orf19.5165, orf19.668, orf19.2176, orf19.5312, orf19.5037, orf19.1510, orf19.73, orf19.4097, orf19.1619, orf19.4888, orf19.216, orf19.7105, orf19.6842, orf19.942, orf19.2623, orf19.2501, orf19.7111, orf19.2133, orf19.5475, orf19.4584, orf19.1318, orf19.6551.1, orf19.7529, orf19.4056, orf19.211, orf19.2447, orf19.6950, orf19.4106, orf19.4433, orf19.2682, orf19.2781, orf19.6001, orf19.761, orf19.47…
GO:0065007	biological regulation	0.000138961	1.4878e-07	90	257	10049	47791	0	0	orf19.3083, orf19.5180, orf19.232, orf19.5312, orf19.3865, orf19.1816, orf19.3561, orf19.1727, orf19.4432, orf19.7570, orf19.698, orf19.1253, orf19.814, orf19.1619, orf19.4784, orf19.2772, orf19.3555, orf19.589, orf19.5934, orf19.6173, orf19.1812, orf19.2399, orf19.7105, orf19.6842, orf19.1941, orf19.5741, orf19.5087, orf19.5089, orf19.2623, orf19.768, orf19.6843, orf19.1228, orf19.1826, orf19.65…
GO:0016049	cell growth	0.000327245	3.5037e-07	16	257	624	47791	0	0	orf19.454, orf19.6494, orf19.761, orf19.5087, orf19.6365, orf19.4432, orf19.1594, orf19.7025, orf19.844, orf19.5908, orf19.1944, orf19.1619, orf19.215, orf19.7068, orf19.7451, orf19.4433
GO:0001558	regulation of cell growth	0.00214988	2.3018e-06	12	257	403	47791	0	0	orf19.454, orf19.761, orf19.5087, orf19.4432, orf19.1594, orf19.7025, orf19.5908, orf19.1619, orf19.215, orf19.7068, orf19.7451, orf19.4433
GO:0050794	regulation of cellular process	0.00220174	2.35732e-06	74	257	8186	47791	0	0	orf19.5180, orf19.232, orf19.5312, orf19.3865, orf19.3561, orf19.4432, orf19.7570, orf19.1253, orf19.814, orf19.1619, orf19.2772, orf19.3555, orf19.589, orf19.5934, orf19.6173, orf19.1812, orf19.2399, orf19.7105, orf19.6842, orf19.1941, orf19.5741, orf19.5087, orf19.2623, orf19.768, orf19.6843, orf19.1228, orf19.1826, orf19.6551.1, orf19.4557, orf19.2919, orf19.2077, orf19.7529, orf19.4056, orf19…
GO:0001403	invasive growth in response to glucose limitation	0.00266302	2.8512e-06	9	257	215	47791	0	0	orf19.7381, orf19.454, orf19.3672, orf19.6494, orf19.6365, orf19.844, orf19.1944, orf19.5908, orf19.4433
GO:0050789	regulation of biological process	0.00371949	3.98232e-06	79	257	9073	47791	0	0	orf19.5180, orf19.232, orf19.5312, orf19.3865, orf19.3561, orf19.4432, orf19.7570, orf19.1253, orf19.814, orf19.1619, orf19.2772, orf19.3555, orf19.589, orf19.5934, orf19.6173, orf19.1812, orf19.2399, orf19.7105, orf19.6842, orf19.1941, orf19.5741, orf19.5087, orf19.2623, orf19.768, orf19.6843, orf19.1228, orf19.1826, orf19.6551.1, orf19.4557, orf19.2919, orf19.2077, orf19.7529, orf19.4056, orf19…
GO:0010628	positive regulation of gene expression	0.00784456	8.39889e-06	21	257	1294	47791	0	0	orf19.7381, orf19.454, orf19.232, orf19.5312, orf19.3865, orf19.7025, orf19.5908, orf19.1228, orf19.7392, orf19.3473, orf19.7068, orf19.48, orf19.7570, orf19.4853, orf19.1253, orf19.4342, orf19.1619, orf19.723, orf19.2772, orf19.4433, orf19.1069
GO:0036267	invasive filamentous growth	0.0170825	1.82896e-05	9	257	271	47791	0	0	orf19.7381, orf19.454, orf19.3672, orf19.6494, orf19.6365, orf19.844, orf19.1944, orf19.5908, orf19.4433
GO:0040008	regulation of growth	0.0207761	2.22442e-05	25	257	1833	47791	0	0	orf19.7381, orf19.454, orf19.3672, orf19.761, orf19.5087, orf19.1594, orf19.2623, orf19.4769, orf19.7025, orf19.5908, orf19.1944, orf19.6888, orf19.3473, orf19.7068, orf19.4432, orf19.4056, orf19.723, orf19.4892, orf19.1619, orf19.2447, orf19.215, orf19.7451, orf19.3190, orf19.4433, orf19.6173
GO:0045893	positive regulation of transcription, DNA-templated	0.0233733	2.5025e-05	20	257	1285	47791	0	0	orf19.7381, orf19.454, orf19.232, orf19.5312, orf19.3865, orf19.7025, orf19.5908, orf19.1228, orf19.3473, orf19.7068, orf19.48, orf19.7570, orf19.4853, orf19.1253, orf19.4342, orf19.1619, orf19.723, orf19.2772, orf19.4433, orf19.1069
GO:0045944	positive regulation of transcription from RNA polymerase II promoter	0.0338122	3.62014e-05	18	257	1106	47791	0	0	orf19.7381, orf19.454, orf19.232, orf19.5312, orf19.3865, orf19.7025, orf19.5908, orf19.1228, orf19.3473, orf19.7068, orf19.48, orf19.4853, orf19.1253, orf19.4342, orf19.723, orf19.2772, orf19.4433, orf19.1069
GO:0048519	negative regulation of biological process	0.0341591	3.65729e-05	32	257	2753	47791	0.0015	0.02	orf19.454, orf19.232, orf19.3865, orf19.7025, orf19.3561, orf19.4432, orf19.6232, orf19.3474, orf19.231, orf19.4892, orf19.814, orf19.1619, orf19.3555, orf19.6173, orf19.1069, orf19.4527, orf19.7105, orf19.1941, orf19.3672, orf19.4540, orf19.7227, orf19.6843, orf19.1944, orf19.3473, orf19.4557, orf19.2919, orf19.6494, orf19.3084, orf19.4012, orf19.7451, orf19.3190, orf19.4433
GO:0070783	growth of unicellular organism as a thread of attached cells	0.0345566	3.69986e-05	16	257	904	47791	0.0014	0.02	orf19.7381, orf19.454, orf19.3672, orf19.2623, orf19.4769, orf19.7025, orf19.5908, orf19.1944, orf19.7068, orf19.6494, orf19.4432, orf19.6365, orf19.844, orf19.2447, orf19.3190, orf19.4433
GO:0051128	regulation of cellular component organization	0.0494796	5.2976e-05	22	257	1582	47791	0.004	0.06	orf19.454, orf19.761, orf19.1941, orf19.5087, orf19.7227, orf19.1594, orf19.3865, orf19.7025, orf19.5908, orf19.3473, orf19.7068, orf19.3471, orf19.4557, orf19.3561, orf19.6232, orf19.4432, orf19.3474, orf19.1619, orf19.215, orf19.3555, orf19.7451, orf19.4433
GO:0048518	positive regulation of biological process	0.0520194	5.56953e-05	35	257	3208	47791	0.0038	0.06	orf19.7381, orf19.454, orf19.232, orf19.5312, orf19.3865, orf19.7025, orf19.7068, orf19.48, orf19.7570, orf19.1253, orf19.844, orf19.4766, orf19.723, orf19.1619, orf19.2772, orf19.1069, orf19.4527, orf19.5087, orf19.5741, orf19.1594, orf19.2623, orf19.1228, orf19.1944, orf19.5908, orf19.3473, orf19.7392, orf19.7529, orf19.4853, orf19.4056, orf19.4342, orf19.3193, orf19.2447, orf19.7451, orf19.443…
GO:1902680	positive regulation of RNA biosynthetic process	0.066958	7.16895e-05	20	257	1387	47791	0.0059	0.1	orf19.7381, orf19.454, orf19.232, orf19.5312, orf19.3865, orf19.7025, orf19.5908, orf19.1228, orf19.3473, orf19.7068, orf19.48, orf19.7570, orf19.4853, orf19.1253, orf19.4342, orf19.1619, orf19.723, orf19.2772, orf19.4433, orf19.1069
GO:0060255	regulation of macromolecule metabolic process	0.0731969	7.83693e-05	48	257	5079	47791	0.0056	0.1	orf19.7381, orf19.454, orf19.232, orf19.5312, orf19.3865, orf19.7025, orf19.2387, orf19.7068, orf19.48, orf19.3561, orf19.7570, orf19.1253, orf19.844, orf19.4766, orf19.723, orf19.1619, orf19.2772, orf19.3555, orf19.5934, orf19.1812, orf19.1069, orf19.2399, orf19.4527, orf19.7227, orf19.2623, orf19.5908, orf19.6843, orf19.1228, orf19.6888, orf19.3473, orf19.7392, orf19.1826, orf19.2077, orf19.291…
GO:0030307	positive regulation of cell growth	0.0763102	8.17025e-05	8	257	256	47791	0.0053	0.1	orf19.5087, orf19.1594, orf19.7025, orf19.1619, orf19.5908, orf19.7451, orf19.7068, orf19.4433
GO:0051254	positive regulation of RNA metabolic process	0.0796726	8.53026e-05	20	257	1405	47791	0.005	0.1	orf19.7381, orf19.454, orf19.232, orf19.5312, orf19.3865, orf19.7025, orf19.5908, orf19.1228, orf19.3473, orf19.7068, orf19.48, orf19.7570, orf19.4853, orf19.1253, orf19.4342, orf19.1619, orf19.723, orf19.2772, orf19.4433, orf19.1069
GO:0048522	positive regulation of cellular process	0.0876783	9.3874e-05	29	257	2506	47791	0.0048	0.1	orf19.7381, orf19.454, orf19.232, orf19.5741, orf19.5087, orf19.1594, orf19.5312, orf19.3865, orf19.7025, orf19.5908, orf19.1228, orf19.3473, orf19.7068, orf19.48, orf19.7529, orf19.4056, orf19.7570, orf19.4853, orf19.4342, orf19.1253, orf19.844, orf19.4766, orf19.723, orf19.1619, orf19.2772, orf19.3193, orf19.7451, orf19.4433, orf19.1069
GO:0007124	pseudohyphal growth	0.0923677	9.88948e-05	10	257	417	47791	0.0055	0.12	orf19.454, orf19.6494, orf19.6365, orf19.4432, orf19.7025, orf19.844, orf19.5908, orf19.1944, orf19.7068, orf19.4433
GO:0010604	positive regulation of macromolecule metabolic process	0.0990167	0.000106014	22	257	1660	47791	0.0052	0.12	orf19.7381, orf19.454, orf19.232, orf19.5312, orf19.3865, orf19.7025, orf19.5908, orf19.1228, orf19.7392, orf19.3473, orf19.7068, orf19.48, orf19.7570, orf19.4853, orf19.1253, orf19.4342, orf19.844, orf19.723, orf19.1619, orf19.2772, orf19.4433, orf19.1069
GO:0009893	positive regulation of metabolic process	0.101708	0.000108895	23	257	1782	47791	0.005	0.12	orf19.7381, orf19.454, orf19.232, orf19.5312, orf19.3865, orf19.7025, orf19.5908, orf19.1228, orf19.7392, orf19.3473, orf19.7068, orf19.48, orf19.7529, orf19.7570, orf19.4853, orf19.1253, orf19.4342, orf19.844, orf19.723, orf19.1619, orf19.2772, orf19.4433, orf19.1069
GO:0019222	regulation of metabolic process	0.105559	0.000113018	52	257	5745	47791	0.0048	0.12	orf19.7381, orf19.454, orf19.232, orf19.5312, orf19.3865, orf19.7025, orf19.2387, orf19.7068, orf19.48, orf19.3561, orf19.4432, orf19.7570, orf19.1253, orf19.844, orf19.4766, orf19.723, orf19.1619, orf19.2772, orf19.3555, orf19.5934, orf19.1812, orf19.1069, orf19.2399, orf19.4527, orf19.4540, orf19.7227, orf19.2623, orf19.5908, orf19.6843, orf19.1228, orf19.6888, orf19.3473, orf19.7392, orf19.182…
GO:0006820	anion transport	0.106561	0.000114091	16	257	996	47791	0.0046	0.12	orf19.3195, orf19.1142, orf19.7313, orf19.1867, orf19.2226, orf19.6232, orf19.2501, orf19.6522, orf19.814, orf19.1855, orf19.3641, orf19.1210, orf19.1826, orf19.4779, orf19.6950, orf19.2810
GO:0045935	positive regulation of nucleobase-containing compound metabolic process	0.113767	0.000121806	20	257	1443	47791	0.0044	0.12	orf19.7381, orf19.454, orf19.232, orf19.5312, orf19.3865, orf19.7025, orf19.5908, orf19.1228, orf19.3473, orf19.7068, orf19.48, orf19.7570, orf19.4853, orf19.1253, orf19.4342, orf19.1619, orf19.723, orf19.2772, orf19.4433, orf19.1069
GO:0019219	regulation of nucleobase-containing compound metabolic process	0.134382	0.000143878	43	257	4485	47791	0.0043	0.12	orf19.7381, orf19.454, orf19.232, orf19.5312, orf19.3865, orf19.7025, orf19.7068, orf19.48, orf19.3561, orf19.7570, orf19.1253, orf19.4766, orf19.723, orf19.1619, orf19.2772, orf19.3555, orf19.5934, orf19.1069, orf19.2399, orf19.2623, orf19.5908, orf19.6843, orf19.1228, orf19.6888, orf19.3473, orf19.1826, orf19.6551.1, orf19.2077, orf19.2919, orf19.7529, orf19.1497, orf19.3084, orf19.4056, orf19.…
GO:0051173	positive regulation of nitrogen compound metabolic process	0.14922	0.000159764	20	257	1473	47791	0.0041	0.12	orf19.7381, orf19.454, orf19.232, orf19.5312, orf19.3865, orf19.7025, orf19.5908, orf19.1228, orf19.3473, orf19.7068, orf19.48, orf19.7570, orf19.4853, orf19.1253, orf19.4342, orf19.1619, orf19.723, orf19.2772, orf19.4433, orf19.1069
GO:0032973	amino acid export	0.152941	0.000163748	3	257	20	47791	0.004	0.12	orf19.1142, orf19.1210, orf19.6950
GO:0032974	amino acid transmembrane export from vacuole	0.152941	0.000163748	3	257	20	47791	0.0039	0.12	orf19.1142, orf19.1210, orf19.6950
GO:0044746	amino acid transmembrane export	0.152941	0.000163748	3	257	20	47791	0.0038	0.12	orf19.1142, orf19.1210, orf19.6950
GO:0080090	regulation of primary metabolic process	0.155075	0.000166033	49	257	5388	47791	0.0036	0.12	orf19.7381, orf19.454, orf19.232, orf19.5312, orf19.3865, orf19.7025, orf19.7068, orf19.48, orf19.3561, orf19.7570, orf19.1253, orf19.844, orf19.4766, orf19.723, orf19.1619, orf19.2772, orf19.3555, orf19.5934, orf19.1812, orf19.1069, orf19.2399, orf19.4527, orf19.4540, orf19.7227, orf19.2623, orf19.5908, orf19.6843, orf19.1228, orf19.6888, orf19.3473, orf19.1826, orf19.6551.1, orf19.2077, orf19.2…
GO:0006355	regulation of transcription, DNA-templated	0.156872	0.000167957	39	257	3949	47791	0.0035	0.12	orf19.7381, orf19.454, orf19.232, orf19.5312, orf19.3865, orf19.7025, orf19.7068, orf19.48, orf19.3561, orf19.7570, orf19.1253, orf19.4766, orf19.723, orf19.1619, orf19.2772, orf19.3555, orf19.1069, orf19.2399, orf19.2623, orf19.5908, orf19.1228, orf19.6843, orf19.6888, orf19.3473, orf19.1826, orf19.2077, orf19.7529, orf19.1497, orf19.3084, orf19.4056, orf19.4251, orf19.4853, orf19.211, orf19.434…
GO:2001141	regulation of RNA biosynthetic process	0.156872	0.000167957	39	257	3949	47791	0.0034	0.12	orf19.7381, orf19.454, orf19.232, orf19.5312, orf19.3865, orf19.7025, orf19.7068, orf19.48, orf19.3561, orf19.7570, orf19.1253, orf19.4766, orf19.723, orf19.1619, orf19.2772, orf19.3555, orf19.1069, orf19.2399, orf19.2623, orf19.5908, orf19.1228, orf19.6843, orf19.6888, orf19.3473, orf19.1826, orf19.2077, orf19.7529, orf19.1497, orf19.3084, orf19.4056, orf19.4251, orf19.4853, orf19.211, orf19.434…
GO:0000278	mitotic cell cycle	0.16323	0.000174765	22	257	1720	47791	0.0161	0.58	orf19.1941, orf19.5087, orf19.7227, orf19.1594, orf19.233.1, orf19.3865, orf19.7025, orf19.6789, orf19.6843, orf19.7392, orf19.3473, orf19.3471, orf19.4557, orf19.3561, orf19.3474, orf19.1619, orf19.1482, orf19.2772, orf19.7342, orf19.5934, orf19.7571, orf19.1812
GO:0051171	regulation of nitrogen compound metabolic process	0.177965	0.00019054	43	257	4543	47791	0.0168	0.62	orf19.7381, orf19.454, orf19.232, orf19.5312, orf19.3865, orf19.7025, orf19.7068, orf19.48, orf19.3561, orf19.7570, orf19.1253, orf19.4766, orf19.723, orf19.1619, orf19.2772, orf19.3555, orf19.5934, orf19.1069, orf19.2399, orf19.2623, orf19.5908, orf19.6843, orf19.1228, orf19.6888, orf19.3473, orf19.1826, orf19.6551.1, orf19.2077, orf19.2919, orf19.7529, orf19.1497, orf19.3084, orf19.4056, orf19.…
GO:0010557	positive regulation of macromolecule biosynthetic process	0.179522	0.000192207	20	257	1494	47791	0.0163	0.62	orf19.7381, orf19.454, orf19.232, orf19.5312, orf19.3865, orf19.7025, orf19.5908, orf19.1228, orf19.3473, orf19.7068, orf19.48, orf19.7570, orf19.4853, orf19.1253, orf19.4342, orf19.1619, orf19.723, orf19.2772, orf19.4433, orf19.1069
GO:0065008	regulation of biological quality	0.181917	0.000194771	28	257	2486	47791	0.0159	0.62	orf19.2399, orf19.7105, orf19.3083, orf19.5180, orf19.1941, orf19.5741, orf19.5089, orf19.7227, orf19.2387, orf19.5428, orf19.1944, orf19.7068, orf19.5521, orf19.4557, orf19.1816, orf19.4720, orf19.1727, orf19.6494, orf19.2226, orf19.3474, orf19.698, orf19.1619, orf19.4784, orf19.4012, orf19.3555, orf19.6554, orf19.5934, orf19.6001
GO:0051252	regulation of RNA metabolic process	0.191633	0.000205175	39	257	3988	47791	0.0155	0.62	orf19.7381, orf19.454, orf19.232, orf19.5312, orf19.3865, orf19.7025, orf19.7068, orf19.48, orf19.3561, orf19.7570, orf19.1253, orf19.4766, orf19.723, orf19.1619, orf19.2772, orf19.3555, orf19.1069, orf19.2399, orf19.2623, orf19.5908, orf19.1228, orf19.6843, orf19.6888, orf19.3473, orf19.1826, orf19.2077, orf19.7529, orf19.1497, orf19.3084, orf19.4056, orf19.4251, orf19.4853, orf19.211, orf19.434…
GO:0031323	regulation of cellular metabolic process	0.195639	0.000209464	49	257	5441	47791	0.0151	0.62	orf19.7381, orf19.454, orf19.232, orf19.5312, orf19.3865, orf19.7025, orf19.7068, orf19.48, orf19.3561, orf19.4432, orf19.7570, orf19.1253, orf19.844, orf19.4766, orf19.723, orf19.1619, orf19.2772, orf19.3555, orf19.5934, orf19.1812, orf19.1069, orf19.2399, orf19.4540, orf19.7227, orf19.2623, orf19.5908, orf19.6843, orf19.1228, orf19.6888, orf19.3473, orf19.1826, orf19.6551.1, orf19.2919, orf19.2…
GO:0010468	regulation of gene expression	0.203279	0.000217644	42	257	4427	47791	0.0148	0.62	orf19.7381, orf19.454, orf19.232, orf19.5312, orf19.3865, orf19.7025, orf19.2387, orf19.7068, orf19.48, orf19.3561, orf19.7570, orf19.1253, orf19.4766, orf19.723, orf19.1619, orf19.2772, orf19.3555, orf19.1069, orf19.2399, orf19.4527, orf19.2623, orf19.5908, orf19.1228, orf19.6843, orf19.6888, orf19.3473, orf19.7392, orf19.1826, orf19.2077, orf19.7529, orf19.1497, orf19.3084, orf19.4056, orf19.21…
GO:0031325	positive regulation of cellular metabolic process	0.220877	0.000236485	22	257	1758	47791	0.0149	0.64	orf19.7381, orf19.454, orf19.232, orf19.5312, orf19.3865, orf19.7025, orf19.5908, orf19.1228, orf19.3473, orf19.7068, orf19.48, orf19.7529, orf19.7570, orf19.4853, orf19.1253, orf19.4342, orf19.844, orf19.723, orf19.1619, orf19.2772, orf19.4433, orf19.1069
GO:0048523	negative regulation of cellular process	0.2974	0.000318416	26	257	2302	47791	0.0182	0.8	orf19.7105, orf19.454, orf19.3672, orf19.1941, orf19.232, orf19.4540, orf19.7227, orf19.3865, orf19.7025, orf19.6843, orf19.3473, orf19.4557, orf19.2919, orf19.3561, orf19.3084, orf19.4432, orf19.3474, orf19.231, orf19.4892, orf19.1619, orf19.814, orf19.4012, orf19.3555, orf19.7451, orf19.4433, orf19.1069
GO:0048285	organelle fission	0.302255	0.000323614	14	257	877	47791	0.0178	0.8	orf19.4557, orf19.3471, orf19.3561, orf19.1941, orf19.7227, orf19.1594, orf19.3865, orf19.3474, orf19.7111, orf19.6789, orf19.6843, orf19.1619, orf19.5934, orf19.7571
GO:0009891	positive regulation of biosynthetic process	0.310346	0.000332276	20	257	1559	47791	0.0183	0.84	orf19.7381, orf19.454, orf19.232, orf19.5312, orf19.3865, orf19.7025, orf19.5908, orf19.1228, orf19.3473, orf19.7068, orf19.48, orf19.7570, orf19.4853, orf19.1253, orf19.4342, orf19.1619, orf19.723, orf19.2772, orf19.4433, orf19.1069
GO:0031328	positive regulation of cellular biosynthetic process	0.310346	0.000332276	20	257	1559	47791	0.0179	0.84	orf19.7381, orf19.454, orf19.232, orf19.5312, orf19.3865, orf19.7025, orf19.5908, orf19.1228, orf19.3473, orf19.7068, orf19.48, orf19.7570, orf19.4853, orf19.1253, orf19.4342, orf19.1619, orf19.723, orf19.2772, orf19.4433, orf19.1069
GO:0007088	regulation of mitosis	0.326594	0.000349672	9	257	400	47791	0.0179	0.86	orf19.4557, orf19.3471, orf19.3561, orf19.1941, orf19.7227, orf19.1594, orf19.3865, orf19.3474, orf19.1619
GO:0051783	regulation of nuclear division	0.332554	0.000356053	9	257	401	47791	0.0176	0.86	orf19.4557, orf19.3471, orf19.3561, orf19.1941, orf19.7227, orf19.1594, orf19.3865, orf19.3474, orf19.1619
GO:0045786	negative regulation of cell cycle	0.357299	0.000382547	9	257	405	47791	0.0184	0.92	orf19.4557, orf19.7105, orf19.3561, orf19.1941, orf19.7227, orf19.3474, orf19.231, orf19.1619, orf19.3473
GO:0009889	regulation of biosynthetic process	0.370655	0.000396847	42	257	4556	47791	0.018	0.92	orf19.7381, orf19.454, orf19.232, orf19.5312, orf19.3865, orf19.7025, orf19.7068, orf19.48, orf19.3561, orf19.7570, orf19.1253, orf19.844, orf19.4766, orf19.723, orf19.1619, orf19.2772, orf19.3555, orf19.1069, orf19.2399, orf19.4540, orf19.2623, orf19.5908, orf19.1228, orf19.6843, orf19.6888, orf19.3473, orf19.1826, orf19.2077, orf19.7529, orf19.1497, orf19.3084, orf19.4056, orf19.211, orf19.4251…
GO:0006366	transcription from RNA polymerase II promoter	0.403497	0.00043201	28	257	2613	47791	0.0185	0.96	orf19.7381, orf19.454, orf19.232, orf19.5938, orf19.5312, orf19.3865, orf19.7025, orf19.5908, orf19.1228, orf19.3473, orf19.7068, orf19.48, orf19.7529, orf19.3561, orf19.4056, orf19.7570, orf19.4853, orf19.4342, orf19.1253, orf19.4766, orf19.723, orf19.1619, orf19.581, orf19.2772, orf19.3193, orf19.4433, orf19.2682, orf19.1069
GO:0006811	ion transport	0.455787	0.000487995	23	257	1981	47791	0.0181	0.96	orf19.7313, orf19.4737, orf19.2501, orf19.5428, orf19.1855, orf19.1210, orf19.1826, orf19.4779, orf19.7068, orf19.2006.1, orf19.1142, orf19.3195, orf19.4720, orf19.1727, orf19.1867, orf19.2226, orf19.6232, orf19.6522, orf19.814, orf19.3641, orf19.4784, orf19.6950, orf19.2810
GO:0007067	mitosis	0.456836	0.000489118	13	257	808	47791	0.0178	0.96	orf19.4557, orf19.3471, orf19.3561, orf19.1941, orf19.7227, orf19.1594, orf19.3865, orf19.3474, orf19.6789, orf19.6843, orf19.1619, orf19.5934, orf19.7571
GO:0006357	regulation of transcription from RNA polymerase II promoter	0.470949	0.000504228	25	257	2243	47791	0.0185	1.02	orf19.7381, orf19.454, orf19.232, orf19.5312, orf19.3865, orf19.7025, orf19.5908, orf19.1228, orf19.3473, orf19.7068, orf19.48, orf19.7529, orf19.3561, orf19.4056, orf19.7570, orf19.4853, orf19.1253, orf19.4342, orf19.4766, orf19.723, orf19.1619, orf19.2772, orf19.3193, orf19.4433, orf19.1069
