# Supplementary material for: A Functional Portrait of Med7 and the Mediator Complex in Candida albicans
Source: PLoS Genet. 2014 Nov 6;10(11):e1004770. doi: 10.1371/journal.pgen.1004770 (PMC4222720; doi:10.1371/journal.pgen.1004770)
Supplement: Table S5 — GSEA analysis of Med7 Grace mutant in yeast and hyphal condition. (XLSX) [file pgen.1004770.s010.xlsx]

## Sheet: up regulated transcripts- yeast
GS	SIZE	ES	NES	NOM p-val	FDR q-val	FWER p-val	RANK AT MAX	LEADING EDGE
follow link to MSigDB
CYTOSOLIC PART_CEL	99	0.56	4.86	0	0	0	1399	tags=73%, list=22%, signal=91%
CYTOSOLIC RIBOSOME (SENSU EUKARYOTA)_CEL	95	0.58	4.81	0	0	0	1399	tags=75%, list=22%, signal=94%
RHE30_DN	267	0.42	4.57	0	0	0	1771	tags=61%, list=27%, signal=80%
NRG1-TFBIND	162	0.45	4.38	0	0	0	1119	tags=52%, list=17%, signal=62%
EUKARYOTIC 43S PREINITIATION COMPLEX_CEL	43	0.66	4.31	0	0	0	1399	tags=84%, list=22%, signal=106%
EUKARYOTIC 48S INITIATION COMPLEX_CEL	38	0.69	4.27	0	0	0	1399	tags=87%, list=22%, signal=110%
CYTOSOLIC SMALL RIBOSOMAL SUBUNIT (SENSU EUKARYOTA)_CEL	38	0.69	4.12	0	0	0	1399	tags=87%, list=22%, signal=110%
SCH9-UP_HPX	80	0.52	4.07	0	0	0	727	tags=48%, list=11%, signal=53%
CELL SURFACE_CEL	161	0.41	3.99	0	0	0	915	tags=41%, list=14%, signal=47%
FHL1_TFBIND	107	0.46	3.9	0	0	0	2024	tags=72%, list=31%, signal=103%
CYTOSOL_CEL	207	0.37	3.88	0	0	0	1399	tags=51%, list=22%, signal=63%
DFG16_DN	31	0.69	3.86	0	0	0	574	tags=65%, list=9%, signal=70%
IFH1_TFBIND	103	0.45	3.85	0	0	0	2029	tags=71%, list=31%, signal=102%
CDC5_9H_DN	110	0.44	3.85	0	0	0	1616	tags=61%, list=25%, signal=80%
CWT1_STATPHASE_UP	75	0.5	3.84	0	0	0	1399	tags=64%, list=22%, signal=81%
ZAP1-UP	228	0.36	3.82	0	0	0	952	tags=37%, list=15%, signal=42%
PMN PHAGOCYTOSIS_DN	186	0.39	3.82	0	0	0	2017	tags=61%, list=31%, signal=86%
HYPHAE FBS37 (NANTEL)_UP	129	0.41	3.76	0	0	0	1598	tags=57%, list=25%, signal=75%
TBF1_TFBIND	114	0.42	3.76	0	0	0	2024	tags=68%, list=31%, signal=98%
HYPOXIA_UP	48	0.57	3.72	0	0	0	836	tags=54%, list=13%, signal=62%
CWT1_EXPPHASE_UP	58	0.53	3.71	0	0	0	1704	tags=72%, list=26%, signal=97%
CDC5_9H_UP	152	0.38	3.66	0	0	0	713	tags=35%, list=11%, signal=38%
CYTOSOLIC LARGE RIBOSOMAL SUBUNIT (SENSU EUKARYOTA)_CEL	49	0.55	3.59	0	0	0	1695	tags=78%, list=26%, signal=104%
RIBOSOME_CEL	184	0.35	3.52	0	0	0	2070	tags=61%, list=32%, signal=87%
CHITIN- AND BETA-GLUCAN-CONTAINING CELL WALL_CEL	114	0.39	3.48	0	0	0	713	tags=37%, list=11%, signal=41%
BIOFILMBATCH_DN	137	0.37	3.48	0	0	0	1516	tags=53%, list=23%, signal=67%
TSA1_ï¿½ï¿½-MEM_DN	17	0.79	3.48	0	0	0	264	tags=59%, list=4%, signal=61%
HYPHAE_FBS_37_UP	51	0.51	3.47	0	0	0	749	tags=47%, list=12%, signal=53%
TRANSLATION_BIO	245	0.32	3.37	0	0	0	2047	tags=57%, list=32%, signal=80%
BIOFILMBATCH_UP	207	0.33	3.36	0	0	0	1090	tags=36%, list=17%, signal=42%
M-G1-CLUSTER	96	0.4	3.34	0	0	0	704	tags=39%, list=11%, signal=43%
CELL WALL_CEL	128	0.35	3.27	0	0	0	713	tags=34%, list=11%, signal=37%
EXTERNAL ENCAPSULATING STRUCTURE_CEL	128	0.35	3.23	0	0	0	713	tags=34%, list=11%, signal=37%
HU_6H_DN	126	0.35	3.22	0	0	0	1054	tags=44%, list=16%, signal=51%
STRUCTURAL CONSTITUENT OF RIBOSOME_MOL	145	0.34	3.2	0	0	0	1708	tags=54%, list=26%, signal=71%
RIBONUCLEOPROTEIN COMPLEX_CEL	298	0.28	3.18	0	0	0	2441	tags=60%, list=38%, signal=92%
CARRIER ACTIVITY_MOL	83	0.39	3.16	0	0	0	1432	tags=53%, list=22%, signal=67%
UPC2-G648D_UP	31	0.55	3.11	0	0	0	701	tags=55%, list=11%, signal=61%
PMT5_P5-571_UP	29	0.59	3.11	0	0	0	669	tags=55%, list=10%, signal=61%
MACROMOLECULE BIOSYNTHETIC PROCESS_BIO	387	0.27	3.11	0	0	0	2047	tags=51%, list=32%, signal=70%
PROTEIN-RNA COMPLEX ASSEMBLY_BIO	83	0.38	3.02	0	0	0	2070	tags=65%, list=32%, signal=95%
CELLULAR BUD NECK_CEL	56	0.43	3	0	0	0	1157	tags=55%, list=18%, signal=67%
HYPHAE_DN	230	0.29	3	0	0	0	995	tags=35%, list=15%, signal=40%
RAS1_HYPHAE_DN	41	0.48	2.98	0	0	0	492	tags=37%, list=8%, signal=39%
SMALL RIBOSOMAL SUBUNIT_CEL	62	0.41	2.97	0	0	0	1399	tags=56%, list=22%, signal=71%
RIBOSOME ASSEMBLY_BIO	41	0.47	2.94	0	0	0.001	2070	tags=76%, list=32%, signal=111%
STRUCTURAL MOLECULE ACTIVITY_MOL	239	0.27	2.89	0	0	0.003	1708	tags=47%, list=26%, signal=62%
PATHOGENESIS_BIO	143	0.31	2.88	0	0	0.003	1226	tags=38%, list=19%, signal=46%
NUCLEAR LUMEN_CEL	311	0.26	2.87	0	0	0.003	2779	tags=64%, list=43%, signal=106%
EFG1_HYPHAE_DN	40	0.46	2.86	0	0	0.003	428	tags=35%, list=7%, signal=37%
SYMBIOSIS, ENCOMPASSING MUTUALISM THROUGH PARASITISM_BIO	178	0.28	2.85	0	0	0.003	1244	tags=36%, list=19%, signal=43%
INTERSPECIES INTERACTION BETWEEN ORGANISMS_BIO	178	0.28	2.84	0	0	0.004	1244	tags=36%, list=19%, signal=43%
FERRIC-CHELATE REDUCTASE ACTIVITY_MOL	15	0.68	2.84	0	0	0.004	62	tags=40%, list=1%, signal=40%
RIBONUCLEOTIDE METABOLIC PROCESS_BIO	22	0.57	2.83	0	0	0.006	950	tags=64%, list=15%, signal=74%
NUCLEOLUS_CEL	111	0.32	2.81	0	0	0.007	3180	tags=77%, list=49%, signal=150%
OXIDOREDUCTASE ACTIVITY, OXIDIZING METAL IONS_MOL	22	0.58	2.81	0	0	0.007	62	tags=32%, list=1%, signal=32%
PLASMA MEMBRANE_CEL	251	0.26	2.81	0	0	0.007	1231	tags=33%, list=19%, signal=39%
CELLULAR BUD_CEL	73	0.36	2.8	0	0	0.007	1186	tags=48%, list=18%, signal=58%
RIBOSOMAL SUBUNIT ASSEMBLY_BIO	39	0.46	2.8	0	0	0.007	2070	tags=74%, list=32%, signal=109%
SEPTIN CYTOSKELETON_CEL	15	0.65	2.79	0	0	0.008	850	tags=73%, list=13%, signal=84%
PRIMARY ACTIVE TRANSPORTER ACTIVITY_MOL	31	0.49	2.78	0	0	0.01	1432	tags=65%, list=22%, signal=83%
PURINE RIBONUCLEOTIDE METABOLIC PROCESS_BIO	22	0.57	2.78	0	0	0.01	950	tags=64%, list=15%, signal=74%
OPAQUE_UP	181	0.28	2.77	0	0	0.011	1120	tags=34%, list=17%, signal=40%
IRON ION TRANSPORT_BIO	26	0.53	2.76	0	0	0.011	153	tags=31%, list=2%, signal=31%
SEPTIN RING_CEL	15	0.65	2.76	0	0	0.011	850	tags=73%, list=13%, signal=84%
OXIDOREDUCTASE ACTIVITY, OXIDIZING METAL IONS, NAD OR NADP AS ACCEPTOR_MOL	17	0.63	2.75	0	0	0.011	62	tags=35%, list=1%, signal=36%
P-P-BOND-HYDROLYSIS-DRIVEN TRANSPORTER ACTIVITY_MOL	31	0.49	2.75	0	0	0.011	1432	tags=65%, list=22%, signal=83%
PWY3B3-3_PATH	21	0.58	2.75	0	0	0.012	1532	tags=76%, list=24%, signal=100%
HYPHAL GROWTH_BIO	137	0.29	2.74	0	0	0.013	2220	tags=56%, list=34%, signal=84%
RIBONUCLEOPROTEIN COMPLEX BIOGENESIS AND ASSEMBLY_BIO	196	0.26	2.73	0	0	0.013	3590	tags=78%, list=56%, signal=170%
PSEUDOMONAS_UP	89	0.33	2.73	0	0	0.014	1399	tags=47%, list=22%, signal=59%
BMDM PHAGOCYTOSIS_UP	468	0.23	2.72	0	0	0.015	1083	tags=28%, list=17%, signal=31%
CICLOPIROX_OLAMINE_UP	52	0.4	2.72	0	0	0.016	537	tags=33%, list=8%, signal=35%
ATPASE ACTIVITY, COUPLED TO TRANSMEMBRANE MOVEMENT OF IONS_MOL	32	0.47	2.71	0	0	0.017	1432	tags=63%, list=22%, signal=80%
RIBOSOME BIOGENESIS AND ASSEMBLY_BIO	154	0.28	2.71	0	0	0.017	3590	tags=81%, list=56%, signal=177%
CDC5_7H_UP	399	0.23	2.71	0	0	0.018	780	tags=25%, list=12%, signal=26%
CDC11-5_SGA	200	0.27	2.7	0	0	0.018	2663	tags=62%, list=41%, signal=101%
ERGOSTEROL METABOLIC PROCESS_BIO	27	0.5	2.68	0	0	0.022	1532	tags=67%, list=24%, signal=87%
CATION TRANSPORT_BIO	73	0.36	2.67	0	0	0.022	295	tags=25%, list=5%, signal=26%
PLASMA MEMBRANE PART_CEL	72	0.35	2.66	0	0	0.022	2005	tags=57%, list=31%, signal=82%
MULTI-ORGANISM PROCESS_BIO	239	0.25	2.66	0	0	0.022	1244	tags=33%, list=19%, signal=40%
OPAQUE_2_UP	290	0.24	2.65	0	0	0.022	769	tags=23%, list=12%, signal=25%
CDC5_7H_DN	362	0.23	2.65	0	0	0.022	2885	tags=62%, list=45%, signal=106%
INTRACELLULAR SIGNALING CASCADE_BIO	80	0.33	2.64	0	0	0.023	2389	tags=65%, list=37%, signal=102%
HYPHAL CELL WALL_CEL	35	0.45	2.64	0	0	0.023	629	tags=40%, list=10%, signal=44%
ALCOHOL METABOLIC PROCESS_BIO	114	0.3	2.64	0	0	0.023	876	tags=34%, list=14%, signal=39%
TRANSITION METAL ION TRANSPORT_BIO	42	0.41	2.63	0	0	0.027	265	tags=24%, list=4%, signal=25%
ION TRANSPORT_BIO	90	0.32	2.62	0	0	0.03	1046	tags=34%, list=16%, signal=41%
YEAST-FORM CELL WALL_CEL	32	0.46	2.62	0	0	0.031	569	tags=44%, list=9%, signal=48%
PURINE RIBONUCLEOTIDE BIOSYNTHETIC PROCESS_BIO	20	0.54	2.61	0	0	0.032	950	tags=60%, list=15%, signal=70%
MRNA EXPORT FROM NUCLEUS_BIO	37	0.43	2.61	0	0	0.032	3401	tags=95%, list=53%, signal=199%
SITE OF POLARIZED GROWTH_CEL	74	0.34	2.61	0	0	0.032	1186	tags=46%, list=18%, signal=56%
GROWTH_BIO	331	0.23	2.6	0	0	0.032	2665	tags=57%, list=41%, signal=92%
LARGE RIBOSOMAL SUBUNIT_CEL	86	0.32	2.6	0	0	0.034	1708	tags=52%, list=26%, signal=70%
CELL BUDDING_BIO	66	0.35	2.6	0	0	0.036	1092	tags=45%, list=17%, signal=54%
CELL FRACTION_CEL	154	0.26	2.58	0	0.001	0.043	705	tags=29%, list=11%, signal=32%
TAC1_UP	29	0.47	2.58	0	0.001	0.046	1138	tags=55%, list=18%, signal=67%
PURINE NUCLEOTIDE METABOLIC PROCESS_BIO	25	0.5	2.58	0	0.001	0.046	950	tags=56%, list=15%, signal=65%
MEMBRANE PART_CEL	419	0.22	2.57	0	0.001	0.047	2005	tags=45%, list=31%, signal=61%
INTRINSIC TO PLASMA MEMBRANE_CEL	55	0.37	2.57	0	0.001	0.047	1525	tags=51%, list=24%, signal=66%
RIM101ï¿½ï¿½NRG1_DOWN	200	0.25	2.56	0	0.001	0.051	1485	tags=35%, list=23%, signal=44%
CELL COMMUNICATION_BIO	141	0.27	2.56	0	0.001	0.054	2269	tags=56%, list=35%, signal=84%
ASEXUAL REPRODUCTION_BIO	66	0.35	2.56	0	0.001	0.057	1092	tags=45%, list=17%, signal=54%
MRNA TRANSPORT_BIO	37	0.43	2.54	0	0.001	0.061	3401	tags=95%, list=53%, signal=199%
YPK9_SGA	27	0.48	2.54	0	0.001	0.061	2531	tags=85%, list=39%, signal=140%
YAK1_Y_DN	202	0.25	2.54	0	0.001	0.062	1002	tags=30%, list=16%, signal=34%
ERGOSTEROL BIOSYNTHETIC PROCESS_BIO	26	0.49	2.53	0	0.001	0.066	1532	tags=65%, list=24%, signal=85%
RIBOSOMAL LARGE SUBUNIT ASSEMBLY AND MAINTENANCE_BIO	30	0.45	2.53	0	0.001	0.068	2070	tags=73%, list=32%, signal=107%
TMA20_SGA	38	0.42	2.53	0	0.001	0.069	2202	tags=71%, list=34%, signal=107%
HYDROGEN ION TRANSPORTING ATPASE ACTIVITY, ROTATIONAL MECHANISM_MOL	22	0.52	2.53	0	0.001	0.071	1432	tags=68%, list=22%, signal=87%
YAK1_H_UP	427	0.21	2.52	0	0.001	0.073	1938	tags=43%, list=30%, signal=57%
FILAMENTOUS GROWTH_BIO	315	0.23	2.52	0	0.001	0.074	2665	tags=57%, list=41%, signal=92%
RIBONUCLEOTIDE BIOSYNTHETIC PROCESS_BIO	20	0.54	2.51	0	0.001	0.085	950	tags=60%, list=15%, signal=70%
CHITIN- AND BETA-GLUCAN-CONTAINING CELL WALL ORGANIZATION AND BIOGENESIS_BIO	46	0.39	2.51	0	0.001	0.085	919	tags=46%, list=14%, signal=53%
BUDDING CELL BUD GROWTH_BIO	23	0.5	2.51	0	0.001	0.087	2289	tags=83%, list=35%, signal=128%
NITROGEN COMPOUND CATABOLIC PROCESS_BIO	31	0.44	2.49	0	0.001	0.103	623	tags=35%, list=10%, signal=39%
CDC35_YEAST_DN	296	0.23	2.49	0	0.001	0.104	2576	tags=56%, list=40%, signal=88%
RLP7_DAMP_SGA	97	0.3	2.49	0	0.001	0.106	2329	tags=60%, list=36%, signal=92%
NON-DEVELOPMENTAL GROWTH_BIO	23	0.5	2.49	0	0.001	0.108	2289	tags=83%, list=35%, signal=128%
RPS19B_SGA	118	0.27	2.47	0	0.001	0.119	2295	tags=56%, list=36%, signal=85%
PROCESSING OF 20S PRE-RRNA_BIO	28	0.46	2.46	0	0.001	0.131	1320	tags=61%, list=20%, signal=76%
STEROID BIOSYNTHETIC PROCESS_BIO	35	0.42	2.46	0	0.001	0.131	1693	tags=60%, list=26%, signal=81%
ATPASE ACTIVITY, COUPLED TO MOVEMENT OF SUBSTANCES_MOL	62	0.34	2.46	0	0.001	0.133	1054	tags=42%, list=16%, signal=50%
SGF73_SGA	103	0.29	2.45	0	0.001	0.143	2235	tags=57%, list=35%, signal=86%
SNORNA BINDING_MOL	29	0.45	2.45	0.001	0.001	0.146	1471	tags=62%, list=23%, signal=80%
INCIPIENT CELLULAR BUD SITE_CEL	15	0.58	2.45	0	0.001	0.146	1186	tags=73%, list=18%, signal=90%
STEROID METABOLIC PROCESS_BIO	39	0.4	2.45	0	0.001	0.148	1532	tags=56%, list=24%, signal=74%
INTRINSIC TO MEMBRANE_CEL	220	0.24	2.45	0	0.001	0.15	1761	tags=42%, list=27%, signal=56%
SMALL NUCLEOLAR RIBONUCLEOPROTEIN COMPLEX_CEL	28	0.46	2.45	0	0.001	0.153	1320	tags=61%, list=20%, signal=76%
DI-, TRI-VALENT INORGANIC CATION TRANSPORT_BIO	38	0.4	2.44	0	0.001	0.154	153	tags=21%, list=2%, signal=21%
NUCLEOLAR PART_CEL	48	0.37	2.44	0	0.001	0.155	3176	tags=83%, list=49%, signal=163%
NUCLEOPLASM_CEL	215	0.23	2.44	0	0.002	0.166	2777	tags=62%, list=43%, signal=105%
ATPASE ACTIVITY, COUPLED TO TRANSMEMBRANE MOVEMENT OF SUBSTANCES_MOL	62	0.34	2.43	0	0.002	0.169	1054	tags=42%, list=16%, signal=50%
REGULATION OF CATALYTIC ACTIVITY_BIO	18	0.53	2.43	0	0.002	0.171	1641	tags=72%, list=25%, signal=97%
NUCLEOPLASM PART_CEL	202	0.23	2.43	0	0.002	0.174	2777	tags=62%, list=43%, signal=105%
HYDROLASE ACTIVITY, ACTING ON ACID ANHYDRIDES, CATALYZING TRANSMEMBRANE MOVEMENT OF SUBSTANCES_MOL	62	0.34	2.43	0	0.002	0.179	1054	tags=42%, list=16%, signal=50%
OXIDOREDUCTASE ACTIVITY_MOL	246	0.23	2.42	0	0.002	0.182	750	tags=24%, list=12%, signal=26%
ION TRANSPORTER ACTIVITY_MOL	105	0.28	2.42	0	0.002	0.185	1432	tags=42%, list=22%, signal=53%
METAL ION TRANSPORT_BIO	57	0.35	2.41	0	0.002	0.207	282	tags=21%, list=4%, signal=22%
TEX1_SGA	24	0.46	2.41	0	0.002	0.207	1396	tags=63%, list=22%, signal=79%
NUCLEAR ORGANIZATION AND BIOGENESIS_BIO	38	0.39	2.41	0	0.002	0.219	3370	tags=89%, list=52%, signal=186%
CELLULAR LIPID METABOLIC PROCESS_BIO	170	0.25	2.41	0	0.002	0.219	2210	tags=52%, list=34%, signal=77%
GAL4_DN	153	0.25	2.4	0	0.002	0.219	1127	tags=34%, list=17%, signal=40%
CDC35_YEAST_UP	298	0.21	2.4	0	0.002	0.22	911	tags=27%, list=14%, signal=30%
LIPID BIOSYNTHETIC PROCESS_BIO	92	0.29	2.4	0	0.002	0.222	1390	tags=42%, list=22%, signal=53%
NUCLEOSIDE TRIPHOSPHATE METABOLIC PROCESS_BIO	15	0.56	2.4	0	0.002	0.222	881	tags=60%, list=14%, signal=69%
SIGNAL TRANSDUCTION_BIO	130	0.26	2.4	0	0.002	0.226	2269	tags=55%, list=35%, signal=84%
STEROL BIOSYNTHETIC PROCESS_BIO	31	0.43	2.4	0	0.002	0.227	1693	tags=61%, list=26%, signal=83%
ENDOMEMBRANE SYSTEM_CEL	185	0.24	2.39	0	0.002	0.236	2003	tags=49%, list=31%, signal=69%
REGULATION OF BIOSYNTHETIC PROCESS_BIO	23	0.48	2.39	0	0.002	0.241	2687	tags=87%, list=42%, signal=148%
INTEGRAL TO PLASMA MEMBRANE_CEL	50	0.35	2.38	0	0.002	0.26	2005	tags=58%, list=31%, signal=83%
REGULATION OF A MOLECULAR FUNCTION_BIO	18	0.53	2.38	0	0.002	0.268	1641	tags=72%, list=25%, signal=97%
ALPHA_PHEROMONE_DN	46	0.37	2.38	0	0.002	0.279	568	tags=30%, list=9%, signal=33%
REGULATION OF CELLULAR BIOSYNTHETIC PROCESS_BIO	23	0.48	2.37	0	0.002	0.279	2687	tags=87%, list=42%, signal=148%
STEROL METABOLIC PROCESS_BIO	34	0.41	2.37	0.001	0.002	0.282	1693	tags=59%, list=26%, signal=79%
LIPID METABOLIC PROCESS_BIO	192	0.24	2.37	0	0.002	0.284	1390	tags=38%, list=22%, signal=47%
NUCLEAR DNA-DIRECTED RNA POLYMERASE COMPLEX_CEL	30	0.42	2.37	0	0.002	0.289	2632	tags=80%, list=41%, signal=134%
REGULATION OF TRANSLATION_BIO	21	0.5	2.37	0	0.002	0.292	2513	tags=86%, list=39%, signal=140%
INTERACTION WITH HOST_BIO	73	0.31	2.36	0	0.003	0.298	727	tags=26%, list=11%, signal=29%
WOR1_TFBIND	220	0.23	2.36	0	0.003	0.311	857	tags=26%, list=13%, signal=29%
PURINE NUCLEOTIDE BIOSYNTHETIC PROCESS_BIO	23	0.47	2.35	0	0.003	0.342	950	tags=52%, list=15%, signal=61%
DNA-DIRECTED RNA POLYMERASE II, HOLOENZYME_CEL	64	0.32	2.35	0	0.003	0.349	2842	tags=72%, list=44%, signal=127%
RIBOSOMAL LARGE SUBUNIT BIOGENESIS AND ASSEMBLY_BIO	44	0.36	2.34	0	0.003	0.369	2558	tags=73%, list=40%, signal=120%
MONOVALENT INORGANIC CATION TRANSPORT_BIO	17	0.53	2.33	0	0.003	0.392	881	tags=59%, list=14%, signal=68%
NITROSATIVE STRESS	64	0.32	2.33	0	0.003	0.402	1111	tags=34%, list=17%, signal=41%
DNA-DIRECTED RNA POLYMERASE COMPLEX_CEL	30	0.42	2.32	0	0.004	0.409	2632	tags=80%, list=41%, signal=134%
RNA POLYMERASE COMPLEX_CEL	30	0.42	2.32	0	0.004	0.409	2632	tags=80%, list=41%, signal=134%
ENDOPLASMIC RETICULUM_CEL	193	0.23	2.32	0	0.004	0.413	3010	tags=64%, list=47%, signal=116%
IRON ION HOMEOSTASIS_BIO	31	0.41	2.32	0	0.004	0.422	153	tags=23%, list=2%, signal=23%
CDC5_4H_DN	143	0.24	2.32	0	0.004	0.437	1616	tags=43%, list=25%, signal=56%
INTEGRAL TO MEMBRANE_CEL	212	0.22	2.31	0	0.004	0.45	1791	tags=42%, list=28%, signal=56%
ESTABLISHMENT AND/OR MAINTENANCE OF CELL POLARITY (SENSU FUNGI)_BIO	86	0.29	2.31	0	0.004	0.467	2389	tags=60%, list=37%, signal=95%
ESTABLISHMENT OF CELL POLARITY (SENSU FUNGI)_BIO	83	0.29	2.3	0	0.004	0.493	2389	tags=60%, list=37%, signal=94%
XS_DN	240	0.22	2.3	0	0.004	0.493	1899	tags=44%, list=29%, signal=60%
CATION-TRANSPORTING ATPASE ACTIVITY_MOL	27	0.44	2.3	0	0.004	0.495	1432	tags=59%, list=22%, signal=76%
COENZYME METABOLIC PROCESS_BIO	94	0.28	2.3	0.001	0.004	0.507	2037	tags=52%, list=32%, signal=75%
SMALL GTPASE MEDIATED SIGNAL TRANSDUCTION_BIO	50	0.34	2.29	0	0.004	0.511	2734	tags=72%, list=42%, signal=124%
TOM1_SGA	110	0.26	2.29	0	0.004	0.513	1795	tags=48%, list=28%, signal=66%
LST8-15_SGA	129	0.25	2.29	0	0.005	0.522	2202	tags=53%, list=34%, signal=78%
EFG1_YEAST_UP	21	0.47	2.29	0	0.005	0.522	1081	tags=52%, list=17%, signal=63%
ESTABLISHMENT AND/OR MAINTENANCE OF CELL POLARITY_BIO	89	0.28	2.29	0	0.005	0.527	2389	tags=60%, list=37%, signal=93%
OS_DN	220	0.22	2.29	0	0.005	0.541	1830	tags=45%, list=28%, signal=60%
BIOLOGICAL ADHESION_BIO	46	0.35	2.28	0	0.005	0.546	858	tags=30%, list=13%, signal=35%
NUCLEOSIDE-TRIPHOSPHATASE ACTIVITY_MOL	196	0.22	2.28	0	0.005	0.572	1874	tags=44%, list=29%, signal=61%
NUCLEOTIDYLTRANSFERASE ACTIVITY_MOL	64	0.3	2.27	0	0.005	0.582	3140	tags=75%, list=49%, signal=145%
SOLUBLE FRACTION_CEL	92	0.28	2.27	0.002	0.005	0.592	695	tags=30%, list=11%, signal=34%
MCM1_TFBIND	310	0.2	2.26	0	0.006	0.615	975	tags=27%, list=15%, signal=30%
CELL DIVISION_BIO	167	0.23	2.26	0	0.006	0.62	2308	tags=52%, list=36%, signal=79%
PROTON-TRANSPORTING TWO-SECTOR ATPASE COMPLEX_CEL	28	0.42	2.26	0	0.006	0.62	2377	tags=75%, list=37%, signal=118%
RPS28B_SGA	63	0.31	2.25	0	0.006	0.641	2478	tags=65%, list=38%, signal=105%
SIC1_SGA	73	0.3	2.25	0	0.006	0.643	2254	tags=59%, list=35%, signal=89%
VESICLE_CEL	56	0.33	2.25	0	0.006	0.649	1960	tags=57%, list=30%, signal=81%
DNA-DIRECTED RNA POLYMERASE ACTIVITY_MOL	32	0.4	2.25	0	0.006	0.654	2632	tags=78%, list=41%, signal=131%
CYTOPLASMIC VESICLE_CEL	56	0.33	2.25	0	0.006	0.664	1960	tags=57%, list=30%, signal=81%
RNA LOCALIZATION_BIO	50	0.33	2.25	0	0.006	0.672	3454	tags=84%, list=53%, signal=179%
ATPASE ACTIVITY, COUPLED_MOL	114	0.26	2.25	0	0.006	0.674	1737	tags=45%, list=27%, signal=60%
PMA2_SGA	51	0.33	2.25	0.001	0.006	0.674	1709	tags=53%, list=26%, signal=71%
ESTABLISHMENT OF CELL POLARITY_BIO	86	0.28	2.24	0	0.006	0.689	2389	tags=59%, list=37%, signal=93%
RPL35B_SGA	41	0.36	2.24	0.001	0.006	0.694	2512	tags=68%, list=39%, signal=111%
PROTEIN UBIQUITINATION_BIO	26	0.43	2.24	0	0.007	0.703	1855	tags=65%, list=29%, signal=91%
SIGNAL TRANSDUCER ACTIVITY_MOL	48	0.33	2.23	0	0.007	0.712	2389	tags=65%, list=37%, signal=102%
AXIAL CELLULAR BUD SITE SELECTION_BIO	18	0.5	2.23	0.001	0.007	0.716	1092	tags=61%, list=17%, signal=73%
MOLECULAR TRANSDUCER ACTIVITY_MOL	48	0.33	2.23	0.001	0.007	0.721	2389	tags=65%, list=37%, signal=102%
CDC35_HYPHAE_UP	359	0.19	2.22	0	0.007	0.741	989	tags=26%, list=15%, signal=30%
NEW1_SGA	154	0.23	2.22	0	0.008	0.757	3469	tags=71%, list=54%, signal=151%
CYTOPLASMIC MEMBRANE-BOUND VESICLE_CEL	55	0.32	2.22	0.002	0.008	0.76	1960	tags=56%, list=30%, signal=80%
CSF1_SGA	122	0.24	2.21	0	0.008	0.762	2200	tags=52%, list=34%, signal=78%
MONOCARBOXYLIC ACID METABOLIC PROCESS_BIO	94	0.26	2.21	0.001	0.008	0.783	809	tags=32%, list=13%, signal=36%
ALCOHOL BIOSYNTHETIC PROCESS_BIO	20	0.47	2.21	0.001	0.008	0.784	737	tags=50%, list=11%, signal=56%
REGULATION OF PROTEIN KINASE ACTIVITY_BIO	16	0.51	2.21	0	0.008	0.784	1999	tags=75%, list=31%, signal=108%
REGULATION OF PROTEIN METABOLIC PROCESS_BIO	31	0.39	2.21	0.001	0.008	0.784	829	tags=45%, list=13%, signal=52%
BEM2_SGA	160	0.23	2.21	0	0.008	0.791	2220	tags=51%, list=34%, signal=76%
APC5-CA_SGA	140	0.23	2.2	0	0.008	0.798	2525	tags=56%, list=39%, signal=91%
HYDROLASE ACTIVITY, ACTING ON ACID ANHYDRIDES_MOL	210	0.21	2.2	0	0.008	0.8	1874	tags=43%, list=29%, signal=59%
PYROPHOSPHATASE ACTIVITY_MOL	210	0.21	2.2	0	0.009	0.817	1874	tags=43%, list=29%, signal=59%
CELL CYCLE-MODULATED	492	0.18	2.19	0	0.009	0.837	3008	tags=57%, list=47%, signal=99%
RPL23A_SGA	63	0.3	2.19	0.002	0.009	0.854	2430	tags=60%, list=38%, signal=96%
MEMBRANE-BOUND VESICLE_CEL	55	0.32	2.18	0	0.009	0.856	1960	tags=56%, list=30%, signal=80%
TRANSITION METAL ION HOMEOSTASIS_BIO	46	0.33	2.18	0	0.009	0.859	1226	tags=37%, list=19%, signal=45%
TRANSLATIONAL INITIATION_BIO	35	0.36	2.18	0	0.01	0.861	2047	tags=63%, list=32%, signal=92%
RRNA PROCESSING_BIO	96	0.26	2.18	0	0.01	0.863	4124	tags=88%, list=64%, signal=239%
HYDROLASE ACTIVITY, ACTING ON ACID ANHYDRIDES, IN PHOSPHORUS-CONTAINING ANHYDRIDES_MOL	210	0.21	2.18	0	0.01	0.868	1874	tags=43%, list=29%, signal=59%
RPS18B_SGA	48	0.33	2.18	0	0.01	0.87	2295	tags=63%, list=36%, signal=96%
MONOSACCHARIDE BIOSYNTHETIC PROCESS_BIO	18	0.47	2.18	0	0.01	0.872	737	tags=50%, list=11%, signal=56%
REGULATION OF TRANSFERASE ACTIVITY_BIO	16	0.51	2.18	0	0.01	0.872	1999	tags=75%, list=31%, signal=108%
RRNA METABOLIC PROCESS_BIO	99	0.26	2.17	0	0.01	0.877	4124	tags=87%, list=64%, signal=237%
REGULATION OF KINASE ACTIVITY_BIO	16	0.51	2.17	0	0.01	0.882	1999	tags=75%, list=31%, signal=108%
RNA EXPORT FROM NUCLEUS_BIO	46	0.33	2.17	0.001	0.01	0.886	3454	tags=85%, list=53%, signal=181%
CDC53_DN	232	0.2	2.17	0	0.01	0.886	1023	tags=25%, list=16%, signal=29%
ESTABLISHMENT OF RNA LOCALIZATION_BIO	46	0.33	2.17	0.002	0.01	0.888	3454	tags=85%, list=53%, signal=181%
HOM6_SGA	216	0.21	2.17	0	0.01	0.888	2200	tags=48%, list=34%, signal=71%
CARBOHYDRATE METABOLIC PROCESS_BIO	160	0.22	2.17	0	0.01	0.895	919	tags=28%, list=14%, signal=32%
EXTRACELLULAR REGION_CEL	39	0.35	2.17	0	0.01	0.896	434	tags=23%, list=7%, signal=25%
RNA TRANSPORT_BIO	46	0.33	2.17	0.001	0.01	0.896	3454	tags=85%, list=53%, signal=181%
GTPASE REGULATOR ACTIVITY_MOL	41	0.34	2.16	0.004	0.01	0.901	2404	tags=66%, list=37%, signal=104%
RPS4B_SGA	36	0.37	2.16	0.001	0.011	0.903	2284	tags=67%, list=35%, signal=103%
CELLULAR CARBOHYDRATE METABOLIC PROCESS_BIO	142	0.23	2.16	0	0.01	0.903	919	tags=29%, list=14%, signal=33%
URE2_SGA	96	0.25	2.16	0.001	0.011	0.907	2338	tags=56%, list=36%, signal=87%
ASP3-3_SGA	30	0.4	2.16	0	0.011	0.91	3059	tags=83%, list=47%, signal=158%
CELL DIVISION SITE PART_CEL	22	0.44	2.16	0.003	0.011	0.91	2675	tags=82%, list=41%, signal=139%
ORGANELLE INHERITANCE_BIO	18	0.47	2.15	0.001	0.012	0.922	3138	tags=94%, list=49%, signal=183%
PMN PHAGOCYTOSIS_UP	190	0.21	2.14	0	0.012	0.925	1314	tags=33%, list=20%, signal=40%
PSEUDOMONAS_DN	105	0.25	2.14	0.001	0.012	0.927	1755	tags=40%, list=27%, signal=54%
GCN1_SGA	79	0.27	2.14	0.002	0.012	0.927	2409	tags=59%, list=37%, signal=94%
NUCLEIC ACID TRANSPORT_BIO	46	0.33	2.14	0.004	0.012	0.928	3454	tags=85%, list=53%, signal=181%
TSC13_DAMP_SGA	137	0.22	2.14	0	0.012	0.929	2202	tags=50%, list=34%, signal=75%
PRT1-1_SGA	69	0.28	2.14	0	0.012	0.929	1985	tags=54%, list=31%, signal=77%
GENES REPRESSED BY RAPAMYCIN	327	0.19	2.14	0	0.012	0.93	2600	tags=52%, list=40%, signal=83%
LIGASE ACTIVITY_MOL	108	0.25	2.14	0.001	0.012	0.93	3924	tags=81%, list=61%, signal=202%
ANATOMICAL STRUCTURE DEVELOPMENT_BIO	146	0.22	2.13	0.001	0.012	0.934	2392	tags=53%, list=37%, signal=82%
RIM101_DN	28	0.4	2.13	0.003	0.012	0.936	919	tags=39%, list=14%, signal=46%
CELL DIVISION SITE_CEL	22	0.44	2.13	0	0.012	0.937	2675	tags=82%, list=41%, signal=139%
BUD27_SGA	135	0.22	2.13	0	0.013	0.939	1934	tags=47%, list=30%, signal=65%
CYTOKINESIS_BIO	88	0.26	2.13	0.001	0.013	0.941	1867	tags=49%, list=29%, signal=68%
MACROMOLECULAR COMPLEX ASSEMBLY_BIO	222	0.2	2.13	0	0.013	0.941	2854	tags=59%, list=44%, signal=102%
ORGANELLE LUMEN_CEL	455	0.18	2.12	0	0.013	0.948	3196	tags=62%, list=49%, signal=113%
CDC35_HYPHAE_DN	289	0.2	2.12	0	0.013	0.948	517	tags=18%, list=8%, signal=19%
HEXOSE BIOSYNTHETIC PROCESS_BIO	18	0.47	2.12	0.003	0.013	0.948	737	tags=50%, list=11%, signal=56%
GTPASE ACTIVITY_MOL	38	0.35	2.12	0.001	0.013	0.954	1217	tags=47%, list=19%, signal=58%
NO_UP	28	0.39	2.12	0	0.013	0.954	448	tags=32%, list=7%, signal=34%
PMT4_CAP4-216_UP	65	0.29	2.11	0.001	0.014	0.958	1978	tags=54%, list=31%, signal=77%
CELL MORPHOGENESIS_BIO	146	0.22	2.11	0.001	0.014	0.958	2392	tags=53%, list=37%, signal=82%
HYPOXIA_DN	22	0.44	2.11	0.004	0.014	0.958	1270	tags=55%, list=20%, signal=68%
PORTER ACTIVITY_MOL	40	0.34	2.11	0	0.014	0.958	1426	tags=48%, list=22%, signal=61%
MEMBRANE FRACTION_CEL	70	0.27	2.1	0	0.015	0.964	1908	tags=49%, list=30%, signal=68%
EXTERNAL ENCAPSULATING STRUCTURE ORGANIZATION AND BIOGENESIS_BIO	153	0.22	2.1	0.001	0.015	0.966	961	tags=30%, list=15%, signal=34%
CATION TRANSPORTER ACTIVITY_MOL	86	0.26	2.1	0.001	0.015	0.966	1505	tags=41%, list=23%, signal=52%
RTT107_SGA	37	0.34	2.1	0.005	0.015	0.967	2387	tags=68%, list=37%, signal=107%
PROTEIN TARGETING TO ER_BIO	22	0.42	2.1	0.004	0.015	0.968	2279	tags=73%, list=35%, signal=112%
UBC4_SGA	97	0.25	2.1	0.001	0.015	0.969	1934	tags=48%, list=30%, signal=68%
NUCLEAR EXPORT_BIO	49	0.31	2.09	0.002	0.015	0.973	3454	tags=82%, list=53%, signal=174%
ANATOMICAL STRUCTURE MORPHOGENESIS_BIO	146	0.22	2.09	0	0.016	0.976	2392	tags=53%, list=37%, signal=82%
GIN4_SGA	57	0.3	2.09	0	0.016	0.976	1369	tags=44%, list=21%, signal=55%
ARF1_SGA	157	0.22	2.09	0	0.016	0.977	2202	tags=50%, list=34%, signal=74%
TMA19_SGA	55	0.3	2.09	0.004	0.016	0.977	1326	tags=44%, list=21%, signal=54%
DEVELOPMENTAL PROCESS_BIO	190	0.2	2.09	0.001	0.016	0.978	2395	tags=51%, list=37%, signal=79%
ASPARTIC-TYPE ENDOPEPTIDASE ACTIVITY_MOL	15	0.49	2.09	0.001	0.016	0.98	208	tags=27%, list=3%, signal=27%
HS_DN	227	0.2	2.09	0	0.016	0.981	3150	tags=63%, list=49%, signal=119%
NUCLEAR ENVELOPE-ENDOPLASMIC RETICULUM NETWORK_CEL	88	0.26	2.09	0.003	0.016	0.983	2413	tags=58%, list=37%, signal=91%
MEMBRANE-ENCLOSED LUMEN_CEL	455	0.18	2.09	0	0.016	0.983	3196	tags=62%, list=49%, signal=113%
CELLULAR STRUCTURE MORPHOGENESIS_BIO	146	0.22	2.09	0.002	0.016	0.983	2392	tags=53%, list=37%, signal=82%
BEM1_SGA	204	0.21	2.08	0	0.016	0.984	2857	tags=59%, list=44%, signal=102%
GLC7_DAMP_SGA	217	0.2	2.08	0	0.016	0.984	1944	tags=43%, list=30%, signal=60%
RTC3_SGA	78	0.26	2.08	0	0.016	0.985	2736	tags=64%, list=42%, signal=110%
HYDROLASE ACTIVITY, HYDROLYZING O-GLYCOSYL COMPOUNDS_MOL	30	0.37	2.08	0.001	0.017	0.987	872	tags=43%, list=14%, signal=50%
KTR6_SGA	26	0.39	2.08	0.001	0.017	0.987	2204	tags=69%, list=34%, signal=105%
ENDOPLASMIC RETICULUM MEMBRANE_CEL	84	0.26	2.08	0.003	0.017	0.989	1718	tags=48%, list=27%, signal=64%
CELL CORTEX PART_CEL	78	0.26	2.08	0.001	0.017	0.989	870	tags=33%, list=13%, signal=38%
RRP8_SGA	67	0.28	2.07	0	0.017	0.989	1461	tags=45%, list=23%, signal=57%
ENDOPLASMIC RETICULUM PART_CEL	88	0.26	2.07	0.001	0.017	0.991	2413	tags=58%, list=37%, signal=91%
REGULATION OF BIOLOGICAL QUALITY_BIO	152	0.22	2.07	0.001	0.017	0.991	2579	tags=53%, list=40%, signal=86%
PAT1_SGA	201	0.2	2.07	0	0.017	0.992	2011	tags=45%, list=31%, signal=64%
CELL WALL ORGANIZATION AND BIOGENESIS_BIO	153	0.22	2.06	0.001	0.018	0.992	961	tags=30%, list=15%, signal=34%
DENOVOPURINE2_PATH	20	0.44	2.06	0.004	0.018	0.993	646	tags=45%, list=10%, signal=50%
RPN4_SGA	133	0.22	2.06	0.001	0.018	0.993	2849	tags=61%, list=44%, signal=107%
CDC11-2_SGA	31	0.37	2.06	0.003	0.018	0.993	2787	tags=77%, list=43%, signal=136%
CARBOHYDRATE TRANSPORT_BIO	30	0.37	2.06	0.002	0.018	0.993	1475	tags=50%, list=23%, signal=64%
ELECTROCHEMICAL POTENTIAL-DRIVEN TRANSPORTER ACTIVITY_MOL	40	0.34	2.06	0.002	0.018	0.993	1426	tags=48%, list=22%, signal=61%
CELL DEVELOPMENT_BIO	30	0.37	2.06	0.005	0.018	0.994	1859	tags=60%, list=29%, signal=84%
CELL CORTEX_CEL	82	0.26	2.06	0.001	0.018	0.994	870	tags=33%, list=13%, signal=38%
CDC48-2_SGA	168	0.21	2.06	0.002	0.018	0.994	1810	tags=42%, list=28%, signal=57%
ZAP1-DN	270	0.19	2.06	0	0.018	0.994	758	tags=21%, list=12%, signal=23%
RHE90_UP	216	0.2	2.05	0	0.019	0.995	1045	tags=26%, list=16%, signal=30%
RIA1_SGA	207	0.2	2.05	0	0.019	0.997	1589	tags=38%, list=25%, signal=49%
CA21CHR5X2	125	0.22	2.05	0	0.019	0.997	2344	tags=53%, list=36%, signal=81%
NUCLEAR PORE ORGANIZATION AND BIOGENESIS_BIO	24	0.41	2.05	0.005	0.019	0.997	3370	tags=92%, list=52%, signal=191%
SINGLE-SPECIES BIOFILM FORMATION_BIO	20	0.43	2.05	0.009	0.019	0.997	959	tags=40%, list=15%, signal=47%
SWI4_SGA	116	0.23	2.05	0.001	0.019	0.997	2000	tags=48%, list=31%, signal=69%
SINGLE-SPECIES BIOFILM FORMATION ON INANIMATE SUBSTRATE_BIO	19	0.45	2.05	0.001	0.019	0.997	959	tags=42%, list=15%, signal=49%
SAS2_SGA	19	0.45	2.04	0.003	0.02	0.998	2200	tags=74%, list=34%, signal=111%
PHO5_SGA	22	0.41	2.04	0.001	0.02	0.998	2627	tags=77%, list=41%, signal=130%
CELL WALL METABOLIC PROCESS_BIO	21	0.43	2.04	0.005	0.02	0.998	722	tags=48%, list=11%, signal=53%
BRE5_SGA	216	0.19	2.04	0	0.02	0.998	2387	tags=51%, list=37%, signal=78%
REPRODUCTION OF A SINGLE-CELLED ORGANISM_BIO	125	0.22	2.04	0.001	0.02	0.998	2395	tags=53%, list=37%, signal=82%
RPS30A_SGA	87	0.25	2.03	0.001	0.021	0.998	2849	tags=64%, list=44%, signal=114%
ADHESION TO HOST_BIO	34	0.35	2.03	0.004	0.021	0.998	125	tags=15%, list=2%, signal=15%
INTRASPECIES INTERACTION BETWEEN ORGANISMS_BIO	19	0.45	2.03	0	0.021	0.998	959	tags=42%, list=15%, signal=49%
ATPASE ACTIVITY_MOL	158	0.21	2.02	0	0.022	0.998	2075	tags=46%, list=32%, signal=66%
KTR3_SGA	21	0.42	2.02	0.001	0.022	0.998	1333	tags=52%, list=21%, signal=66%
CELLULAR BIOSYNTHETIC PROCESS_BIO	243	0.19	2.02	0	0.022	0.998	1086	tags=29%, list=17%, signal=33%
HEXOSE METABOLIC PROCESS_BIO	55	0.29	2.02	0.003	0.022	0.998	876	tags=33%, list=14%, signal=38%
EFT2_SGA	55	0.29	2.02	0.002	0.022	0.998	1668	tags=49%, list=26%, signal=66%
ION HOMEOSTASIS_BIO	87	0.25	2.02	0.002	0.022	0.998	2563	tags=55%, list=40%, signal=90%
ADHESION TO OTHER ORGANISM DURING SYMBIOTIC INTERACTION_BIO	34	0.35	2.02	0.005	0.022	0.998	125	tags=15%, list=2%, signal=15%
RNA PROCESSING_BIO	228	0.19	2.02	0.001	0.022	0.999	3594	tags=71%, list=56%, signal=154%
RESPONSE TO DEFENSES OF OTHER ORGANISM DURING SYMBIOTIC INTERACTION_BIO	29	0.36	2.02	0.003	0.022	0.999	428	tags=24%, list=7%, signal=26%
CELL PROJECTION_CEL	15	0.48	2.02	0.003	0.022	0.999	1075	tags=53%, list=17%, signal=64%
NUCLEOCYTOPLASMIC TRANSPORT_BIO	70	0.26	2.02	0.006	0.022	0.999	3454	tags=76%, list=53%, signal=161%
TRANSLATION REGULATOR ACTIVITY_MOL	46	0.31	2.02	0.005	0.023	0.999	2541	tags=65%, list=39%, signal=107%
EARLY BIOFILM_UP	84	0.25	2.02	0.001	0.023	0.999	1556	tags=40%, list=24%, signal=53%
DI-, TRI-VALENT INORGANIC CATION HOMEOSTASIS_BIO	51	0.3	2.02	0.001	0.022	0.999	1291	tags=35%, list=20%, signal=44%
VACUOLE, CELL CYCLE-CORRELATED MORPHOLOGY_CEL	55	0.28	2.01	0	0.023	0.999	874	tags=35%, list=14%, signal=40%
TRANSCRIPTION FROM RNA POLYMERASE I PROMOTER_BIO	30	0.36	2.01	0.003	0.023	0.999	2777	tags=77%, list=43%, signal=134%
MATING PROJECTION_CEL	15	0.48	2.01	0.001	0.023	0.999	1075	tags=53%, list=17%, signal=64%
NSL1-5_SGA	52	0.3	2.01	0.001	0.023	0.999	1396	tags=44%, list=22%, signal=56%
RESPONSE TO HOST DEFENSES_BIO	29	0.36	2.01	0.006	0.023	0.999	428	tags=24%, list=7%, signal=26%
CA21CHR5X1	99	0.23	2.01	0.001	0.024	0.999	1190	tags=35%, list=18%, signal=43%
CARBOHYDRATE TRANSPORTER ACTIVITY_MOL	27	0.37	2.01	0.004	0.024	0.999	1475	tags=52%, list=23%, signal=67%
SDH1_SGA	50	0.29	2.01	0.006	0.024	0.999	2053	tags=54%, list=32%, signal=79%
YAK1_Y_UP	97	0.24	2.01	0	0.024	0.999	572	tags=21%, list=9%, signal=22%
MCK1_SGA	114	0.23	2	0.001	0.024	0.999	1795	tags=44%, list=28%, signal=60%
ACYLTRANSFERASE ACTIVITY_MOL	52	0.29	2	0.005	0.024	0.999	2956	tags=69%, list=46%, signal=127%
MTW1-TS_SGA	94	0.24	2	0	0.024	0.999	988	tags=33%, list=15%, signal=38%
ZDS1_SGA	33	0.35	2	0.006	0.024	0.999	1971	tags=58%, list=31%, signal=82%
GPR1_SGA	35	0.35	2	0.001	0.024	0.999	2423	tags=69%, list=38%, signal=109%
BIOPOLYMER BIOSYNTHETIC PROCESS_BIO	45	0.31	2	0.006	0.024	0.999	746	tags=36%, list=12%, signal=40%
SLX9_SGA	103	0.24	2	0.002	0.025	0.999	2295	tags=53%, list=36%, signal=82%
TRANSLATION INITIATION FACTOR ACTIVITY_MOL	26	0.39	2	0.005	0.025	0.999	2017	tags=65%, list=31%, signal=95%
GROUP TRANSFER COENZYME METABOLIC PROCESS_BIO	25	0.4	1.99	0.005	0.025	1	1070	tags=48%, list=17%, signal=57%
TRF5_SGA	66	0.28	1.99	0.002	0.025	1	2576	tags=61%, list=40%, signal=100%
TRANSCRIPTION FACTOR TFIID COMPLEX_CEL	15	0.47	1.99	0.004	0.026	1	1843	tags=73%, list=29%, signal=102%
GTPASE ACTIVATOR ACTIVITY_MOL	23	0.4	1.99	0.003	0.026	1	1424	tags=57%, list=22%, signal=72%
TRANSFERASE ACTIVITY, TRANSFERRING GROUPS OTHER THAN AMINO-ACYL GROUPS_MOL	52	0.29	1.98	0.002	0.027	1	2956	tags=69%, list=46%, signal=127%
CHK1_SGA	45	0.31	1.98	0.005	0.027	1	2409	tags=62%, list=37%, signal=99%
CELL SURFACE RECEPTOR LINKED SIGNAL TRANSDUCTION_BIO	39	0.32	1.98	0.005	0.027	1	2237	tags=62%, list=35%, signal=94%
MRNA-BINDING (HNRNP) PROTEIN IMPORT INTO NUCLEUS_BIO	26	0.38	1.98	0.003	0.028	1	3370	tags=88%, list=52%, signal=184%
SBE22_SGA	23	0.39	1.98	0.003	0.028	1	2623	tags=74%, list=41%, signal=124%
NUCLEOBASE, NUCLEOSIDE, NUCLEOTIDE AND NUCLEIC ACID TRANSPORT_BIO	53	0.28	1.97	0.003	0.028	1	3454	tags=79%, list=53%, signal=169%
TRANSLATION FACTOR ACTIVITY, NUCLEIC ACID BINDING_MOL	45	0.3	1.97	0.004	0.029	1	2541	tags=64%, list=39%, signal=106%
NITROGEN COMPOUND METABOLIC PROCESS_BIO	228	0.19	1.97	0.001	0.029	1	2185	tags=44%, list=34%, signal=65%
GWT1-20_SGA	189	0.2	1.97	0	0.029	1	2000	tags=45%, list=31%, signal=63%
RPN11-14_SGA	161	0.2	1.97	0.001	0.029	1	1937	tags=44%, list=30%, signal=61%
CARBOHYDRATE BIOSYNTHETIC PROCESS_BIO	50	0.29	1.97	0.011	0.029	1	737	tags=32%, list=11%, signal=36%
VACUOLE_CEL	82	0.25	1.96	0.003	0.03	1	2460	tags=56%, list=38%, signal=89%
AZF1_SGA	25	0.38	1.96	0.01	0.03	1	3794	tags=96%, list=59%, signal=232%
SNF5_SGA	49	0.3	1.96	0.006	0.03	1	1667	tags=49%, list=26%, signal=66%
MONOSACCHARIDE METABOLIC PROCESS_BIO	58	0.27	1.96	0.003	0.031	1	876	tags=31%, list=14%, signal=36%
ACETYL-COA METABOLIC PROCESS_BIO	26	0.37	1.96	0.006	0.031	1	1330	tags=50%, list=21%, signal=63%
TRANSPORTER ACTIVITY_MOL	343	0.17	1.96	0	0.031	1	1317	tags=30%, list=20%, signal=36%
POB3-L78R_SGA	168	0.2	1.95	0.003	0.031	1	1924	tags=43%, list=30%, signal=59%
ANP1_SGA	457	0.17	1.95	0	0.032	1	2225	tags=44%, list=34%, signal=62%
GRE1_SGA	33	0.34	1.95	0.011	0.032	1	1461	tags=48%, list=23%, signal=62%
TSC11-1_SGA	138	0.21	1.95	0.002	0.032	1	2745	tags=58%, list=43%, signal=99%
CELL ION HOMEOSTASIS_BIO	77	0.25	1.95	0.004	0.032	1	2785	tags=58%, list=43%, signal=102%
CDC24-11_SGA	38	0.32	1.95	0.007	0.032	1	933	tags=37%, list=14%, signal=43%
DNA PACKAGING_BIO	118	0.22	1.95	0.003	0.032	1	3337	tags=69%, list=52%, signal=141%
RAP1_TFBIND	40	0.31	1.95	0.002	0.032	1	1011	tags=35%, list=16%, signal=41%
LYTIC VACUOLE_CEL	55	0.28	1.94	0.006	0.033	1	874	tags=35%, list=14%, signal=40%
CHROMATIN REMODELING_BIO	62	0.27	1.94	0.001	0.033	1	3337	tags=76%, list=52%, signal=155%
NUCLEAR ENVELOPE_CEL	63	0.27	1.94	0.007	0.033	1	2003	tags=52%, list=31%, signal=75%
NUCLEAR TRANSPORT_BIO	66	0.26	1.94	0.002	0.033	1	3454	tags=76%, list=53%, signal=161%
GPI8-TS_SGA	217	0.19	1.94	0	0.033	1	2252	tags=48%, list=35%, signal=71%
CHEMICAL HOMEOSTASIS_BIO	88	0.24	1.94	0.004	0.033	1	2563	tags=55%, list=40%, signal=89%
PROTEIN MODIFICATION BY SMALL PROTEIN CONJUGATION_BIO	32	0.34	1.94	0.005	0.033	1	2250	tags=63%, list=35%, signal=95%
COATED VESICLE_CEL	40	0.32	1.94	0.013	0.034	1	1960	tags=58%, list=30%, signal=82%
MITOTIC CELL CYCLE_BIO	152	0.21	1.94	0.002	0.034	1	3314	tags=66%, list=51%, signal=133%
ESTABLISHMENT AND/OR MAINTENANCE OF CHROMATIN ARCHITECTURE_BIO	118	0.22	1.93	0.006	0.035	1	3337	tags=69%, list=52%, signal=141%
ELO1_SGA	22	0.4	1.93	0.004	0.035	1	2392	tags=73%, list=37%, signal=115%
M PHASE OF MITOTIC CELL CYCLE_BIO	86	0.24	1.93	0.002	0.036	1	3360	tags=71%, list=52%, signal=146%
TRANSLATIONAL ELONGATION_BIO	20	0.41	1.93	0.003	0.036	1	746	tags=45%, list=12%, signal=51%
ITR1_SGA	35	0.33	1.93	0.007	0.036	1	2295	tags=63%, list=36%, signal=97%
METAL ION HOMEOSTASIS_BIO	55	0.28	1.93	0.008	0.036	1	2563	tags=56%, list=40%, signal=93%
CELLULAR COMPONENT ASSEMBLY_BIO	274	0.18	1.92	0.002	0.036	1	3127	tags=61%, list=48%, signal=112%
G2-M CLUSTER	93	0.23	1.92	0.002	0.036	1	1617	tags=38%, list=25%, signal=49%
REGULATION OF CELL CYCLE_BIO	93	0.23	1.92	0.01	0.036	1	2782	tags=60%, list=43%, signal=104%
LSM1_SGA	199	0.19	1.92	0.004	0.036	1	3054	tags=60%, list=47%, signal=111%
MLP2_SGA	20	0.41	1.92	0.005	0.037	1	1940	tags=65%, list=30%, signal=93%
YAK1_H_DN	308	0.17	1.92	0	0.036	1	958	tags=24%, list=15%, signal=27%
HYDROGEN ION TRANSPORTER ACTIVITY_MOL	32	0.35	1.92	0.008	0.037	1	1432	tags=50%, list=22%, signal=64%
MITOSIS_BIO	84	0.24	1.92	0.004	0.037	1	3360	tags=71%, list=52%, signal=147%
STORAGE VACUOLE_CEL	55	0.28	1.92	0.006	0.037	1	874	tags=35%, list=14%, signal=40%
NUCLEAR MEMBRANE_CEL	43	0.3	1.92	0.006	0.037	1	3370	tags=79%, list=52%, signal=164%
CATION HOMEOSTASIS_BIO	77	0.25	1.92	0.002	0.037	1	2785	tags=58%, list=43%, signal=102%
MSS1_SGA	156	0.2	1.91	0.001	0.038	1	2054	tags=46%, list=32%, signal=65%
GCN2_SGA	77	0.24	1.91	0.003	0.038	1	2217	tags=53%, list=34%, signal=80%
CHLAMYDOSPORE DEVELOPMENT_BIO	17	0.43	1.91	0.003	0.038	1	1859	tags=65%, list=29%, signal=91%
MSC1_SGA	276	0.17	1.91	0.001	0.038	1	2220	tags=46%, list=34%, signal=67%
CARBOXYLIC ACID METABOLIC PROCESS_BIO	279	0.17	1.91	0.001	0.039	1	2131	tags=43%, list=33%, signal=62%
RIT1_SGA	35	0.32	1.91	0.005	0.039	1	4074	tags=94%, list=63%, signal=254%
SWI3_SGA	247	0.18	1.9	0.001	0.04	1	2104	tags=45%, list=33%, signal=64%
REPRODUCTIVE CELLULAR PROCESS_BIO	86	0.23	1.9	0.009	0.04	1	2308	tags=52%, list=36%, signal=80%
THP2_SGA	77	0.24	1.9	0.006	0.04	1	1358	tags=39%, list=21%, signal=49%
XYL2_SGA	27	0.36	1.9	0.01	0.04	1	1358	tags=52%, list=21%, signal=65%
NDT80_DN	42	0.3	1.9	0.006	0.04	1	952	tags=36%, list=15%, signal=42%
NOP12_SGA	35	0.32	1.9	0.009	0.041	1	1735	tags=51%, list=27%, signal=70%
REGULATION OF CELLULAR PROCESS_BIO	450	0.16	1.9	0	0.041	1	4017	tags=73%, list=62%, signal=179%
NUCLEAR MEMBRANE PART_CEL	43	0.3	1.9	0.007	0.041	1	3370	tags=79%, list=52%, signal=164%
NDT80_UP	71	0.25	1.9	0.006	0.041	1	997	tags=30%, list=15%, signal=35%
MID1_SGA	37	0.31	1.9	0.01	0.041	1	1548	tags=49%, list=24%, signal=64%
SMALL GTPASE REGULATOR ACTIVITY_MOL	29	0.35	1.9	0.008	0.041	1	2269	tags=66%, list=35%, signal=101%
RPL8B_SGA	28	0.35	1.89	0.005	0.041	1	1966	tags=61%, list=30%, signal=87%
DAL81_SGA	108	0.22	1.89	0.005	0.041	1	1566	tags=40%, list=24%, signal=52%
PHB1_SGA	117	0.22	1.89	0.004	0.041	1	2295	tags=51%, list=36%, signal=78%
ENP1-1_SGA	44	0.29	1.89	0.007	0.041	1	2726	tags=68%, list=42%, signal=117%
TRANSFERASE ACTIVITY, TRANSFERRING ACYL GROUPS_MOL	65	0.25	1.89	0.009	0.042	1	2956	tags=65%, list=46%, signal=118%
BNS1_SGA	21	0.39	1.89	0.01	0.042	1	1903	tags=62%, list=29%, signal=87%
PKC1-4_SGA	201	0.18	1.89	0.001	0.042	1	2392	tags=49%, list=37%, signal=75%
CELL CYCLE_BIO	273	0.17	1.89	0	0.042	1	2887	tags=56%, list=45%, signal=97%
PYRUVATE METABOLIC PROCESS_BIO	23	0.39	1.89	0.009	0.042	1	771	tags=43%, list=12%, signal=49%
ARC1_SGA	39	0.31	1.89	0.011	0.042	1	1686	tags=51%, list=26%, signal=69%
REGULATION OF PROGRESSION THROUGH CELL CYCLE_BIO	93	0.23	1.88	0.009	0.043	1	2782	tags=60%, list=43%, signal=104%
ENZYME REGULATOR ACTIVITY_MOL	91	0.23	1.88	0.004	0.043	1	3489	tags=73%, list=54%, signal=156%
PTC1_SGA	175	0.19	1.88	0.003	0.043	1	2339	tags=49%, list=36%, signal=75%
ENDOPEPTIDASE ACTIVITY_MOL	58	0.27	1.88	0.007	0.043	1	2086	tags=50%, list=32%, signal=73%
NGL3_SGA	20	0.4	1.88	0.006	0.043	1	1616	tags=55%, list=25%, signal=73%
BCY1_SGA	144	0.2	1.88	0.006	0.043	1	2754	tags=56%, list=43%, signal=96%
ORGANIC ACID METABOLIC PROCESS_BIO	279	0.17	1.88	0.001	0.043	1	2131	tags=43%, list=33%, signal=62%
MPP10_DAMP_SGA	23	0.38	1.88	0.015	0.043	1	1546	tags=57%, list=24%, signal=74%
ALPHA_PHEROMONE_UP	32	0.33	1.88	0.009	0.043	1	97	tags=19%, list=2%, signal=19%
NUCLEOTIDE METABOLIC PROCESS_BIO	58	0.26	1.88	0.007	0.044	1	2015	tags=50%, list=31%, signal=72%
COATED MEMBRANE_CEL	31	0.34	1.88	0.005	0.044	1	1904	tags=58%, list=29%, signal=82%
REPRODUCTIVE PROCESS IN SINGLE-CELLED ORGANISM_BIO	86	0.23	1.88	0.007	0.044	1	2308	tags=52%, list=36%, signal=80%
TMA23_SGA	49	0.28	1.87	0.008	0.045	1	3059	tags=69%, list=47%, signal=131%
ORGANELLE MEMBRANE_CEL	354	0.16	1.87	0.001	0.045	1	3408	tags=64%, list=53%, signal=127%
COATED VESICLE MEMBRANE_CEL	27	0.35	1.87	0.012	0.045	1	1904	tags=59%, list=29%, signal=84%
CA21CHR4X9	40	0.3	1.87	0.014	0.046	1	1849	tags=45%, list=29%, signal=63%
CA21CHR5X3	125	0.2	1.87	0.007	0.046	1	4476	tags=86%, list=69%, signal=276%
ATG1_SGA	52	0.28	1.87	0.012	0.046	1	2220	tags=56%, list=34%, signal=84%
FRE1_SGA	31	0.33	1.87	0.016	0.046	1	3250	tags=77%, list=50%, signal=155%
ACH1_SGA	89	0.23	1.87	0.003	0.046	1	1985	tags=47%, list=31%, signal=67%
TDH3_SGA	33	0.32	1.87	0.011	0.046	1	2295	tags=61%, list=36%, signal=94%
RRP6_SGA	59	0.26	1.87	0.011	0.046	1	2053	tags=51%, list=32%, signal=74%
TOF2_SGA	64	0.26	1.87	0.003	0.046	1	1716	tags=47%, list=27%, signal=63%
FKS1_SGA	83	0.23	1.87	0.004	0.046	1	2260	tags=52%, list=35%, signal=79%
35S PRIMARY TRANSCRIPT PROCESSING_BIO	45	0.29	1.87	0.01	0.046	1	3518	tags=80%, list=54%, signal=175%
PROTEASOME COMPLEX (SENSU EUKARYOTA)_CEL	43	0.29	1.87	0.014	0.046	1	3657	tags=84%, list=57%, signal=192%
RAS PROTEIN SIGNAL TRANSDUCTION_BIO	33	0.33	1.86	0.014	0.047	1	2734	tags=70%, list=42%, signal=120%
CYTOPLASMIC VESICLE PART_CEL	27	0.35	1.86	0.016	0.048	1	1904	tags=59%, list=29%, signal=84%
HYDROLASE ACTIVITY, ACTING ON GLYCOSYL BONDS_MOL	34	0.32	1.86	0.013	0.048	1	1218	tags=44%, list=19%, signal=54%
TLG2_SGA	120	0.2	1.86	0.003	0.048	1	3525	tags=71%, list=55%, signal=153%
HXK2_SGA	53	0.27	1.86	0.011	0.048	1	2224	tags=55%, list=34%, signal=83%
AMINE METABOLIC PROCESS_BIO	198	0.18	1.86	0.005	0.048	1	2131	tags=44%, list=33%, signal=64%
HYPHAE_FBS_37_DN	45	0.29	1.86	0.018	0.048	1	742	tags=31%, list=11%, signal=35%
RNA BINDING_MOL	116	0.21	1.86	0.004	0.048	1	1498	tags=39%, list=23%, signal=50%
MEMBRANE COAT_CEL	31	0.34	1.86	0.009	0.048	1	1904	tags=58%, list=29%, signal=82%
SMI1_SGA	132	0.2	1.86	0.003	0.048	1	2023	tags=45%, list=31%, signal=65%
FYV7_SGA	25	0.36	1.86	0.018	0.048	1	2484	tags=68%, list=38%, signal=110%
NCA2_SGA	23	0.37	1.86	0.011	0.048	1	1982	tags=61%, list=31%, signal=88%
CWC23_DAMP_SGA	25	0.37	1.85	0.012	0.048	1	1390	tags=52%, list=22%, signal=66%
REGULATION OF BIOLOGICAL PROCESS_BIO	470	0.16	1.85	0.002	0.049	1	4017	tags=72%, list=62%, signal=177%
CDC3-3_SGA	302	0.17	1.85	0.003	0.049	1	1773	tags=37%, list=27%, signal=49%
REPRODUCTION_BIO	137	0.2	1.85	0.006	0.049	1	1093	tags=31%, list=17%, signal=36%
HEXOSE TRANSPORTER ACTIVITY_MOL	21	0.39	1.85	0.014	0.05	1	1761	tags=57%, list=27%, signal=78%
SLO1_SGA	22	0.37	1.85	0.014	0.05	1	2540	tags=73%, list=39%, signal=119%
SAP30_SGA	126	0.2	1.85	0.003	0.05	1	2748	tags=57%, list=43%, signal=98%
YPL141C_SGA	20	0.4	1.84	0.007	0.051	1	1453	tags=55%, list=22%, signal=71%
CARBON-CARBON LYASE ACTIVITY_MOL	20	0.4	1.84	0.012	0.051	1	1330	tags=55%, list=21%, signal=69%
NLS-BEARING SUBSTRATE IMPORT INTO NUCLEUS_BIO	24	0.37	1.84	0.013	0.053	1	3370	tags=88%, list=52%, signal=182%
CDC50_SGA	87	0.23	1.84	0.012	0.053	1	1951	tags=46%, list=30%, signal=65%
SPI1_SGA	22	0.38	1.84	0.009	0.053	1	2254	tags=68%, list=35%, signal=104%
MED2_SGA	38	0.31	1.84	0.014	0.053	1	3640	tags=84%, list=56%, signal=192%
VESICLE MEMBRANE_CEL	27	0.35	1.84	0.017	0.053	1	1904	tags=59%, list=29%, signal=84%
ETR1_SGA	62	0.25	1.84	0.01	0.053	1	3810	tags=81%, list=59%, signal=195%
PROTEIN MONOUBIQUITINATION_BIO	22	0.37	1.83	0.02	0.053	1	1855	tags=59%, list=29%, signal=83%
CARBOXY-LYASE ACTIVITY_MOL	15	0.43	1.83	0.013	0.054	1	1330	tags=60%, list=21%, signal=75%
UBS1_SGA	36	0.31	1.83	0.01	0.054	1	1786	tags=53%, list=28%, signal=73%
SPHINGOLIPID METABOLIC PROCESS_BIO	15	0.44	1.83	0.011	0.054	1	1390	tags=60%, list=22%, signal=76%
KRE1_SGA	71	0.24	1.83	0.012	0.054	1	2623	tags=58%, list=41%, signal=96%
DCP2-7_SGA	103	0.21	1.83	0.007	0.055	1	2295	tags=51%, list=36%, signal=79%
VESICLE COAT_CEL	27	0.35	1.83	0.017	0.055	1	1904	tags=59%, list=29%, signal=84%
CYTOPLASMIC VESICLE MEMBRANE_CEL	27	0.35	1.83	0.013	0.055	1	1904	tags=59%, list=29%, signal=84%
SHR3_DAMP_SGA	176	0.18	1.83	0.002	0.055	1	2680	tags=54%, list=41%, signal=90%
NOP2-3_SGA	42	0.29	1.83	0.01	0.055	1	2224	tags=57%, list=34%, signal=87%
TRM2_SGA	33	0.32	1.83	0.014	0.055	1	2007	tags=55%, list=31%, signal=79%
HOMEOSTATIC PROCESS_BIO	104	0.21	1.82	0.015	0.056	1	2563	tags=52%, list=40%, signal=85%
TRANSCRIPTION_BIO	403	0.16	1.82	0.002	0.056	1	2842	tags=54%, list=44%, signal=91%
MGR3_SGA	73	0.24	1.82	0.007	0.057	1	2736	tags=60%, list=42%, signal=103%
HGT4_UP	34	0.31	1.82	0.015	0.057	1	1715	tags=47%, list=27%, signal=64%
UME6_SGA	135	0.2	1.82	0.006	0.058	1	1951	tags=44%, list=30%, signal=61%
TMA7_SGA	15	0.43	1.81	0.014	0.059	1	1905	tags=67%, list=29%, signal=94%
CTR1_SGA	33	0.31	1.81	0.009	0.059	1	1858	tags=55%, list=29%, signal=76%
CYTOKINETIC PROCESS_BIO	68	0.24	1.81	0.01	0.06	1	1867	tags=47%, list=29%, signal=65%
SEC3_SGA	83	0.23	1.81	0.011	0.06	1	1701	tags=43%, list=26%, signal=58%
PBY1_SGA	15	0.44	1.81	0.024	0.06	1	1735	tags=67%, list=27%, signal=91%
G1-S CLUSTER	193	0.18	1.81	0.006	0.06	1	3161	tags=62%, list=49%, signal=117%
LSM4_DAMP_SGA	114	0.2	1.81	0.008	0.061	1	2200	tags=48%, list=34%, signal=72%
CHROMATIN MODIFICATION_BIO	96	0.22	1.81	0.008	0.061	1	3337	tags=70%, list=52%, signal=142%
PDR1_SGA	79	0.23	1.81	0.013	0.06	1	2029	tags=48%, list=31%, signal=69%
PPT2_SGA	122	0.2	1.8	0.011	0.061	1	2053	tags=46%, list=32%, signal=66%
GOLGI-ASSOCIATED VESICLE_CEL	40	0.29	1.8	0.016	0.061	1	2801	tags=68%, list=43%, signal=118%
SNRNA EXPORT FROM NUCLEUS_BIO	19	0.39	1.8	0.02	0.061	1	3370	tags=89%, list=52%, signal=187%
RIBOSOMAL PROTEIN IMPORT INTO NUCLEUS_BIO	19	0.39	1.8	0.015	0.062	1	3370	tags=89%, list=52%, signal=187%
SNRNP PROTEIN IMPORT INTO NUCLEUS_BIO	19	0.39	1.8	0.015	0.062	1	3370	tags=89%, list=52%, signal=187%
TRANSFERASE ACTIVITY_MOL	479	0.15	1.8	0.003	0.062	1	2685	tags=50%, list=42%, signal=79%
RPO31-698_SGA	81	0.23	1.8	0.016	0.063	1	2267	tags=53%, list=35%, signal=81%
CYCLIN-DEPENDENT PROTEIN KINASE REGULATOR ACTIVITY_MOL	15	0.43	1.8	0.016	0.063	1	332	tags=40%, list=5%, signal=42%
SDS24_SGA	27	0.34	1.8	0.022	0.063	1	1667	tags=52%, list=26%, signal=70%
CELL HOMEOSTASIS_BIO	93	0.21	1.8	0.015	0.063	1	2563	tags=52%, list=40%, signal=84%
LATE BIOFILM_UP	61	0.25	1.79	0.011	0.064	1	1015	tags=28%, list=16%, signal=33%
CELLULAR BUD NECK CONTRACTILE RING_CEL	15	0.43	1.79	0.011	0.064	1	2624	tags=80%, list=41%, signal=134%
PROTEIN POLYUBIQUITINATION_BIO	22	0.37	1.79	0.023	0.064	1	1855	tags=59%, list=29%, signal=83%
HYPHAE_UP	198	0.18	1.79	0.005	0.064	1	950	tags=22%, list=15%, signal=25%
RET2-1_SGA	69	0.24	1.79	0.011	0.064	1	3862	tags=80%, list=60%, signal=196%
PTH1_SGA	180	0.18	1.79	0.007	0.065	1	2748	tags=54%, list=43%, signal=92%
SKI2_SGA	42	0.29	1.79	0.012	0.065	1	2202	tags=57%, list=34%, signal=86%
G1/S TRANSITION OF MITOTIC CELL CYCLE_BIO	22	0.37	1.79	0.019	0.065	1	2223	tags=64%, list=34%, signal=97%
SWP1_DAMP_SGA	180	0.17	1.79	0.008	0.065	1	2634	tags=53%, list=41%, signal=87%
SUGAR TRANSPORTER ACTIVITY_MOL	24	0.36	1.79	0.017	0.065	1	1475	tags=50%, list=23%, signal=65%
RPS25A_SGA	51	0.26	1.79	0.009	0.066	1	1295	tags=39%, list=20%, signal=49%
MONOVALENT INORGANIC CATION TRANSPORTER ACTIVITY_MOL	35	0.3	1.79	0.019	0.067	1	1432	tags=46%, list=22%, signal=58%
COFACTOR METABOLIC PROCESS_BIO	119	0.2	1.79	0.015	0.066	1	2621	tags=54%, list=41%, signal=89%
UBP6_SGA	131	0.19	1.78	0.01	0.067	1	2254	tags=48%, list=35%, signal=72%
NUCLEOTIDE BIOSYNTHETIC PROCESS_BIO	34	0.31	1.78	0.019	0.067	1	1043	tags=38%, list=16%, signal=45%
CLA4_SGA	98	0.21	1.78	0.016	0.068	1	2295	tags=50%, list=36%, signal=76%
GLUCOSIDASE ACTIVITY_MOL	18	0.39	1.78	0.019	0.068	1	752	tags=44%, list=12%, signal=50%
RPS6B_SGA	74	0.23	1.78	0.018	0.069	1	1814	tags=46%, list=28%, signal=63%
CONTRACTILE RING_CEL	15	0.43	1.78	0.024	0.069	1	2624	tags=80%, list=41%, signal=134%
SEC66_SGA	144	0.19	1.78	0.007	0.07	1	1855	tags=42%, list=29%, signal=57%
ATP-DEPENDENT HELICASE ACTIVITY_MOL	36	0.29	1.77	0.02	0.07	1	1924	tags=53%, list=30%, signal=75%
SNRNA TRANSPORT_BIO	19	0.39	1.77	0.019	0.071	1	3370	tags=89%, list=52%, signal=187%
SERINE FAMILY AMINO ACID METABOLIC PROCESS_BIO	23	0.36	1.77	0.011	0.071	1	2560	tags=70%, list=40%, signal=115%
TRANSCRIPTION, DNA-DEPENDENT_BIO	373	0.15	1.77	0.003	0.071	1	2842	tags=54%, list=44%, signal=91%
IES2_SGA	147	0.19	1.77	0.008	0.071	1	1810	tags=41%, list=28%, signal=55%
NUCLEAR PORE_CEL	38	0.29	1.77	0.019	0.072	1	3370	tags=79%, list=52%, signal=164%
UBA4_SGA	82	0.22	1.77	0.016	0.072	1	2726	tags=59%, list=42%, signal=100%
RNA BIOSYNTHETIC PROCESS_BIO	373	0.15	1.77	0.003	0.072	1	2842	tags=54%, list=44%, signal=91%
MODIFICATION-DEPENDENT MACROMOLECULE CATABOLIC PROCESS_BIO	69	0.23	1.77	0.018	0.072	1	3924	tags=80%, list=61%, signal=201%
RNA15-58_SGA	118	0.2	1.77	0.011	0.072	1	1506	tags=36%, list=23%, signal=47%
HEXOSE TRANSPORT_BIO	26	0.34	1.77	0.03	0.072	1	1475	tags=46%, list=23%, signal=60%
RESPONSE TO CHEMICAL STIMULUS_BIO	184	0.18	1.77	0.005	0.072	1	2277	tags=46%, list=35%, signal=69%
PRP21-TS_SGA	89	0.22	1.76	0.012	0.074	1	2204	tags=48%, list=34%, signal=72%
BIOPOLYMER CATABOLIC PROCESS_BIO	139	0.19	1.76	0.009	0.074	1	3924	tags=75%, list=61%, signal=187%
IKI1_SGA	62	0.24	1.76	0.02	0.074	1	3968	tags=82%, list=61%, signal=211%
PORE COMPLEX_CEL	38	0.29	1.76	0.02	0.074	1	3370	tags=79%, list=52%, signal=164%
YJL068C_SGA	68	0.23	1.76	0.023	0.074	1	1966	tags=47%, list=30%, signal=67%
AMINO ACID-POLYAMINE TRANSPORTER ACTIVITY_MOL	18	0.39	1.76	0.027	0.075	1	1356	tags=50%, list=21%, signal=63%
SRP101_DAMP_SGA	199	0.17	1.76	0.01	0.075	1	921	tags=26%, list=14%, signal=30%
AMINO ACID ACTIVATION_BIO	23	0.35	1.75	0.031	0.077	1	1511	tags=52%, list=23%, signal=68%
GAB1-1_SGA	102	0.21	1.75	0.017	0.077	1	1975	tags=46%, list=31%, signal=65%
SEC28_SGA	198	0.17	1.75	0.005	0.077	1	2007	tags=42%, list=31%, signal=60%
TRANSFERASE ACTIVITY, TRANSFERRING PHOSPHORUS-CONTAINING GROUPS_MOL	219	0.17	1.75	0.008	0.077	1	2635	tags=52%, list=41%, signal=84%
LRS4_SGA	208	0.17	1.75	0.001	0.077	1	2260	tags=46%, list=35%, signal=69%
NUCLEIC ACID BINDING_MOL	398	0.15	1.75	0.001	0.077	1	4044	tags=73%, list=63%, signal=182%
TRNA METABOLIC PROCESS_BIO	65	0.23	1.75	0.019	0.077	1	2040	tags=49%, list=32%, signal=71%
GLUCOSE TRANSPORTER ACTIVITY_MOL	20	0.37	1.75	0.018	0.078	1	1761	tags=55%, list=27%, signal=75%
LIGASE ACTIVITY, FORMING CARBON-NITROGEN BONDS_MOL	57	0.25	1.75	0.024	0.078	1	1877	tags=47%, list=29%, signal=66%
RGA1_SGA	37	0.29	1.75	0.009	0.078	1	2200	tags=57%, list=34%, signal=86%
CYTOSKELETON_CEL	156	0.18	1.75	0.013	0.078	1	1534	tags=37%, list=24%, signal=47%
TMA108_SGA	20	0.38	1.75	0.021	0.078	1	1616	tags=55%, list=25%, signal=73%
CHITIN- AND BETA-GLUCAN-CONTAINING CELL WALL BIOGENESIS_BIO	29	0.32	1.75	0.029	0.078	1	1276	tags=45%, list=20%, signal=56%
MODIFICATION-DEPENDENT PROTEIN CATABOLIC PROCESS_BIO	69	0.23	1.75	0.019	0.078	1	3924	tags=80%, list=61%, signal=201%
SRP40_SGA	60	0.24	1.75	0.015	0.078	1	1713	tags=43%, list=27%, signal=58%
VMA5_SGA	77	0.23	1.74	0.022	0.08	1	2422	tags=55%, list=38%, signal=86%
YHC1-8_SGA	88	0.21	1.74	0.009	0.08	1	1636	tags=41%, list=25%, signal=54%
CA21CHR4X7	102	0.2	1.74	0.013	0.08	1	3678	tags=71%, list=57%, signal=161%
CELL WALL BIOGENESIS_BIO	29	0.32	1.74	0.027	0.081	1	1276	tags=45%, list=20%, signal=56%
KIN82_SGA	47	0.26	1.74	0.018	0.081	1	2254	tags=55%, list=35%, signal=84%
DFG16_UP	30	0.31	1.74	0.025	0.081	1	1226	tags=37%, list=19%, signal=45%
PEX3_SGA	47	0.27	1.74	0.018	0.081	1	1985	tags=51%, list=31%, signal=73%
POL5-1_SGA	68	0.23	1.74	0.017	0.081	1	1786	tags=44%, list=28%, signal=60%
FATTY ACID METABOLIC PROCESS_BIO	52	0.25	1.74	0.017	0.082	1	1045	tags=35%, list=16%, signal=41%
UTR1_SGA	64	0.24	1.74	0.017	0.082	1	4242	tags=86%, list=66%, signal=248%
HYPHAE FBS37 (NANTEL)_DN	74	0.23	1.74	0.018	0.082	1	1630	tags=38%, list=25%, signal=50%
LIGASE ACTIVITY, FORMING AMINOACYL-TRNA AND RELATED COMPOUNDS_MOL	35	0.29	1.73	0.028	0.082	1	3723	tags=83%, list=58%, signal=195%
LIPID PARTICLE_CEL	24	0.34	1.73	0.018	0.082	1	1113	tags=42%, list=17%, signal=50%
WHI2_SGA	145	0.18	1.73	0.007	0.083	1	2457	tags=50%, list=38%, signal=79%
MONOSACCHARIDE TRANSPORT_BIO	26	0.34	1.73	0.028	0.083	1	1475	tags=46%, list=23%, signal=60%
ERV15_SGA	73	0.23	1.73	0.027	0.083	1	1810	tags=44%, list=28%, signal=60%
GLUCOSE TRANSPORT_BIO	20	0.37	1.73	0.023	0.084	1	1761	tags=55%, list=27%, signal=75%
NDJ1_SGA	18	0.39	1.73	0.029	0.085	1	2190	tags=67%, list=34%, signal=101%
RAD61_SGA	60	0.24	1.73	0.029	0.086	1	1694	tags=43%, list=26%, signal=58%
NUCLEAR IMPORT_BIO	43	0.27	1.73	0.029	0.086	1	2146	tags=56%, list=33%, signal=83%
KGD2_SGA	125	0.19	1.72	0.017	0.086	1	2000	tags=43%, list=31%, signal=61%
RPL13A_SGA	81	0.22	1.72	0.019	0.087	1	2254	tags=51%, list=35%, signal=77%
ISU2_SGA	17	0.38	1.72	0.03	0.087	1	1758	tags=59%, list=27%, signal=81%
CA21CHR4X4	117	0.2	1.72	0.022	0.087	1	2485	tags=50%, list=38%, signal=79%
CDC5_2H_UP	64	0.24	1.72	0.023	0.087	1	2528	tags=58%, list=39%, signal=94%
APL4_SGA	84	0.21	1.72	0.022	0.087	1	1986	tags=45%, list=31%, signal=64%
KINASE REGULATOR ACTIVITY_MOL	24	0.34	1.72	0.019	0.087	1	2945	tags=75%, list=46%, signal=137%
INTERPHASE OF MITOTIC CELL CYCLE_BIO	52	0.25	1.72	0.023	0.087	1	1999	tags=50%, list=31%, signal=72%
YOP1_SGA	15	0.42	1.72	0.03	0.087	1	878	tags=47%, list=14%, signal=54%
ACETYL-COA CATABOLIC PROCESS_BIO	16	0.4	1.72	0.031	0.088	1	847	tags=44%, list=13%, signal=50%
CA21CHR4X8	120	0.19	1.72	0.02	0.087	1	3334	tags=64%, list=52%, signal=130%
INTERPHASE_BIO	52	0.25	1.72	0.017	0.088	1	1999	tags=50%, list=31%, signal=72%
SLT2_SGA	140	0.19	1.72	0.012	0.088	1	1822	tags=41%, list=28%, signal=55%
UBIQUITIN-DEPENDENT PROTEIN CATABOLIC PROCESS_BIO	69	0.23	1.72	0.025	0.088	1	3924	tags=80%, list=61%, signal=201%
TRNA-CHARGING_PATH	35	0.29	1.72	0.02	0.088	1	3723	tags=83%, list=58%, signal=195%
APS1_SGA	88	0.21	1.72	0.014	0.088	1	1795	tags=42%, list=28%, signal=57%
SIP1_SGA	33	0.29	1.72	0.027	0.088	1	1795	tags=52%, list=28%, signal=71%
SWC3_SGA	113	0.19	1.71	0.021	0.089	1	1822	tags=41%, list=28%, signal=56%
BUB3_SGA	183	0.17	1.71	0.01	0.089	1	1940	tags=41%, list=30%, signal=57%
TAF6-TS_SGA	104	0.2	1.71	0.018	0.088	1	1576	tags=38%, list=24%, signal=50%
PSK2_SGA	76	0.22	1.71	0.023	0.089	1	1701	tags=42%, list=26%, signal=56%
MEMBRANE LIPID METABOLIC PROCESS_BIO	72	0.23	1.71	0.027	0.088	1	2667	tags=58%, list=41%, signal=98%
RAS1_YEAST_UP	68	0.23	1.71	0.02	0.088	1	762	tags=26%, list=12%, signal=30%
BRE1_SGA	149	0.18	1.71	0.016	0.089	1	3695	tags=70%, list=57%, signal=161%
ESTABLISHMENT OF ORGANELLE LOCALIZATION_BIO	19	0.37	1.71	0.023	0.089	1	792	tags=42%, list=12%, signal=48%
TRICARBOXYLIC ACID CYCLE_BIO	16	0.4	1.71	0.025	0.089	1	847	tags=44%, list=13%, signal=50%
TUB3_SGA	37	0.29	1.71	0.03	0.089	1	2787	tags=68%, list=43%, signal=118%
HDA3_SGA	78	0.22	1.71	0.014	0.089	1	1822	tags=44%, list=28%, signal=60%
ENO2_SGA	110	0.19	1.71	0.017	0.089	1	2726	tags=56%, list=42%, signal=96%
PROTEIN CATABOLIC PROCESS_BIO	90	0.21	1.71	0.021	0.089	1	3924	tags=76%, list=61%, signal=190%
GLE2_SGA	78	0.22	1.71	0.024	0.089	1	2284	tags=51%, list=35%, signal=78%
AMINO ACID AND DERIVATIVE METABOLIC PROCESS_BIO	180	0.17	1.71	0.012	0.09	1	2131	tags=43%, list=33%, signal=63%
DBP3_SGA	44	0.26	1.71	0.022	0.09	1	3129	tags=70%, list=48%, signal=136%
JNM1_SGA	140	0.18	1.71	0.021	0.09	1	2338	tags=48%, list=36%, signal=73%
CELLULAR PROTEIN CATABOLIC PROCESS_BIO	78	0.22	1.71	0.025	0.091	1	3924	tags=78%, list=61%, signal=197%
OS_UP	174	0.17	1.71	0.011	0.09	1	1605	tags=34%, list=25%, signal=45%
SCH9-UP_NORMOX	58	0.24	1.71	0.035	0.09	1	980	tags=28%, list=15%, signal=32%
CTF18_SGA	102	0.2	1.71	0.025	0.091	1	2947	tags=61%, list=46%, signal=110%
BCK1_SGA	110	0.2	1.71	0.022	0.091	1	1975	tags=45%, list=31%, signal=63%
MTR4-1_SGA	101	0.2	1.7	0.019	0.091	1	3059	tags=62%, list=47%, signal=117%
GLUCOSE METABOLIC PROCESS_BIO	37	0.29	1.7	0.023	0.091	1	737	tags=32%, list=11%, signal=36%
SDS3_SGA	153	0.18	1.7	0.014	0.092	1	1950	tags=42%, list=30%, signal=59%
PRPP_PATH	41	0.27	1.7	0.029	0.092	1	1068	tags=37%, list=17%, signal=44%
COENZYME CATABOLIC PROCESS_BIO	17	0.38	1.7	0.029	0.093	1	847	tags=41%, list=13%, signal=47%
LSC2_SGA	55	0.24	1.7	0.023	0.094	1	2508	tags=58%, list=39%, signal=94%
HU_6H_UP	251	0.16	1.7	0.012	0.094	1	664	tags=18%, list=10%, signal=19%
DBF4-3_SGA	27	0.32	1.7	0.023	0.094	1	878	tags=37%, list=14%, signal=43%
AMINO ACID CATABOLIC PROCESS_BIO	26	0.32	1.7	0.028	0.095	1	1043	tags=38%, list=16%, signal=46%
PRP18-TS_SGA	35	0.29	1.69	0.038	0.095	1	1810	tags=51%, list=28%, signal=71%
TRNA PROCESSING_BIO	31	0.3	1.69	0.025	0.096	1	2531	tags=65%, list=39%, signal=106%
IWR1_SGA	99	0.2	1.69	0.029	0.096	1	1810	tags=42%, list=28%, signal=58%
TIM11_SGA	27	0.32	1.69	0.028	0.096	1	1176	tags=44%, list=18%, signal=54%
AMINOACYL-TRNA LIGASE ACTIVITY_MOL	35	0.29	1.69	0.031	0.097	1	3723	tags=83%, list=58%, signal=195%
REPRODUCTIVE PROCESS_BIO	98	0.2	1.69	0.024	0.097	1	2308	tags=49%, list=36%, signal=75%
LIGASE ACTIVITY, FORMING CARBON-OXYGEN BONDS_MOL	35	0.29	1.69	0.031	0.097	1	3723	tags=83%, list=58%, signal=195%
ZRC1_SGA	31	0.3	1.69	0.026	0.097	1	1013	tags=39%, list=16%, signal=46%
CUP9_SGA	34	0.29	1.69	0.03	0.098	1	2434	tags=62%, list=38%, signal=99%
PHOSPHOLIPID TRANSPORTER ACTIVITY_MOL	18	0.38	1.69	0.029	0.098	1	883	tags=44%, list=14%, signal=51%
COFACTOR CATABOLIC PROCESS_BIO	17	0.38	1.69	0.027	0.098	1	847	tags=41%, list=13%, signal=47%
SKI7_SGA	48	0.25	1.69	0.031	0.098	1	2508	tags=58%, list=39%, signal=95%
SCC2-4_SGA	107	0.19	1.68	0.024	0.099	1	2525	tags=52%, list=39%, signal=85%
HYPHAL TIP_CEL	16	0.39	1.68	0.026	0.099	1	2587	tags=75%, list=40%, signal=125%
SEC63-1_SGA	191	0.17	1.68	0.008	0.1	1	2225	tags=45%, list=34%, signal=67%
PROTEIN IMPORT INTO NUCLEUS_BIO	43	0.27	1.68	0.026	0.1	1	2146	tags=56%, list=33%, signal=83%
TRANSCRIPTIONAL ELONGATION REGULATOR ACTIVITY_MOL	18	0.37	1.68	0.04	0.1	1	2768	tags=78%, list=43%, signal=136%
COENZYME BIOSYNTHETIC PROCESS_BIO	37	0.28	1.68	0.024	0.1	1	1070	tags=38%, list=17%, signal=45%
RTS2_DAMP_SGA	107	0.2	1.68	0.023	0.101	1	1845	tags=42%, list=29%, signal=58%
TRANSCRIPTION FROM RNA POLYMERASE II PROMOTER_BIO	195	0.17	1.68	0.016	0.101	1	2842	tags=55%, list=44%, signal=96%
PMR1_SGA	231	0.16	1.68	0.012	0.101	1	2251	tags=44%, list=35%, signal=65%
DNA-DIRECTED RNA POLYMERASE III COMPLEX_CEL	17	0.38	1.68	0.029	0.102	1	1622	tags=59%, list=25%, signal=78%
PROTEIN KINASE REGULATOR ACTIVITY_MOL	23	0.33	1.68	0.029	0.102	1	2945	tags=74%, list=46%, signal=135%
SET2_SGA	55	0.24	1.67	0.029	0.103	1	1971	tags=49%, list=31%, signal=70%
CDH1_SGA	128	0.19	1.67	0.021	0.104	1	1641	tags=38%, list=25%, signal=49%
PMT1_CAP1-312_DN	41	0.27	1.67	0.039	0.106	1	1903	tags=49%, list=29%, signal=69%
CYTOKINESIS, SITE SELECTION_BIO	53	0.24	1.67	0.034	0.106	1	2232	tags=53%, list=35%, signal=80%
ARGININE METABOLIC PROCESS_BIO	17	0.39	1.67	0.045	0.106	1	1649	tags=59%, list=26%, signal=79%
MRE11_SGA	49	0.25	1.67	0.041	0.106	1	3859	tags=82%, list=60%, signal=201%
MONOSACCHARIDE TRANSPORTER ACTIVITY_MOL	23	0.34	1.67	0.039	0.106	1	1475	tags=48%, list=23%, signal=62%
RESPONSE TO NUTRIENT LEVELS_BIO	17	0.37	1.67	0.024	0.106	1	1505	tags=53%, list=23%, signal=69%
CA21CHR2X8	140	0.18	1.67	0.024	0.107	1	3590	tags=69%, list=56%, signal=151%
NRD1_DAMP_SGA	104	0.19	1.66	0.03	0.108	1	1822	tags=41%, list=28%, signal=57%
POLYAMINE TRANSPORTER ACTIVITY_MOL	19	0.36	1.66	0.019	0.109	1	1356	tags=47%, list=21%, signal=60%
ZAP1_TFBIND	62	0.23	1.66	0.03	0.109	1	1550	tags=37%, list=24%, signal=48%
APQ12_SGA	216	0.16	1.66	0.016	0.109	1	1937	tags=39%, list=30%, signal=54%
AMINE CATABOLIC PROCESS_BIO	27	0.3	1.66	0.031	0.109	1	1043	tags=37%, list=16%, signal=44%
RPP2A_SGA	32	0.29	1.66	0.031	0.11	1	2000	tags=53%, list=31%, signal=77%
YCR016W_SGA	53	0.24	1.66	0.021	0.112	1	1806	tags=45%, list=28%, signal=62%
LIPID TRANSPORTER ACTIVITY_MOL	19	0.36	1.65	0.041	0.113	1	883	tags=42%, list=14%, signal=49%
IRA2_SGA	287	0.15	1.65	0.012	0.113	1	2023	tags=40%, list=31%, signal=56%
PROTEOLYSIS INVOLVED IN CELLULAR PROTEIN CATABOLIC PROCESS_BIO	70	0.22	1.65	0.03	0.113	1	3924	tags=79%, list=61%, signal=198%
RESPONSE TO EXTRACELLULAR STIMULUS_BIO	17	0.37	1.65	0.037	0.113	1	1505	tags=53%, list=23%, signal=69%
ALA1-1_SGA	60	0.23	1.65	0.027	0.113	1	2202	tags=52%, list=34%, signal=78%
CBK1_DAMP_SGA	38	0.27	1.65	0.035	0.112	1	878	tags=34%, list=14%, signal=39%
HUR1_SGA	144	0.18	1.65	0.023	0.113	1	2719	tags=54%, list=42%, signal=91%
CHS6_SGA	64	0.23	1.65	0.049	0.113	1	2145	tags=50%, list=33%, signal=74%
CHROMATIN ASSEMBLY OR DISASSEMBLY_BIO	55	0.24	1.65	0.037	0.114	1	3337	tags=73%, list=52%, signal=149%
RMD1_SGA	73	0.22	1.65	0.034	0.114	1	2267	tags=52%, list=35%, signal=79%
GLUTAMATE METABOLIC PROCESS_BIO	17	0.37	1.65	0.026	0.114	1	562	tags=35%, list=9%, signal=39%
CDC28-13_SGA	70	0.22	1.65	0.034	0.114	1	2275	tags=50%, list=35%, signal=76%
CHROMOSOME ORGANIZATION AND BIOGENESIS_BIO	187	0.16	1.65	0.018	0.114	1	3147	tags=61%, list=49%, signal=115%
NUP170_SGA	34	0.28	1.65	0.028	0.114	1	1940	tags=53%, list=30%, signal=75%
TRNA EXPORT FROM NUCLEUS_BIO	21	0.34	1.65	0.043	0.114	1	3454	tags=86%, list=53%, signal=184%
CYTOSKELETON ORGANIZATION AND BIOGENESIS_BIO	129	0.19	1.65	0.029	0.114	1	1534	tags=37%, list=24%, signal=48%
RGP1_SGA	134	0.18	1.65	0.027	0.115	1	3468	tags=66%, list=54%, signal=140%
OXIDOREDUCTASE ACTIVITY, ACTING ON THE CH-OH GROUP OF DONORS, NAD OR NADP AS ACCEPTOR_MOL	44	0.25	1.65	0.04	0.115	1	624	tags=27%, list=10%, signal=30%
SSF1_SGA	74	0.21	1.65	0.029	0.116	1	2262	tags=50%, list=35%, signal=76%
MSN2_SGA	54	0.23	1.65	0.027	0.115	1	2740	tags=61%, list=42%, signal=105%
AMINO ACID METABOLIC PROCESS_BIO	174	0.17	1.64	0.024	0.116	1	2131	tags=43%, list=33%, signal=63%
CELLULAR BUD SITE SELECTION_BIO	53	0.24	1.64	0.038	0.116	1	2232	tags=53%, list=35%, signal=80%
PROTEIN EXPORT FROM NUCLEUS_BIO	28	0.3	1.64	0.042	0.116	1	3370	tags=79%, list=52%, signal=164%
INDUCTION BY SYMBIONT OF HOST DEFENSE RESPONSE_BIO	19	0.35	1.64	0.04	0.116	1	351	tags=26%, list=5%, signal=28%
UPF3_SGA	72	0.22	1.64	0.029	0.116	1	3713	tags=75%, list=57%, signal=174%
UBP8_SGA	50	0.25	1.64	0.045	0.116	1	1934	tags=48%, list=30%, signal=68%
ALG8_SGA	56	0.24	1.64	0.033	0.116	1	2824	tags=63%, list=44%, signal=110%
AIM44_SGA	168	0.17	1.64	0.026	0.116	1	2402	tags=48%, list=37%, signal=74%
SKO1_DN	496	0.14	1.64	0.004	0.118	1	3190	tags=56%, list=49%, signal=103%
RRNA MODIFICATION_BIO	16	0.38	1.64	0.043	0.118	1	1062	tags=50%, list=16%, signal=60%
PWY3B3-100_PATH	17	0.37	1.64	0.044	0.119	1	847	tags=41%, list=13%, signal=47%
GPI16_DAMP_SGA	113	0.19	1.64	0.029	0.119	1	2295	tags=48%, list=36%, signal=73%
HELICASE ACTIVITY_MOL	67	0.22	1.64	0.036	0.119	1	4032	tags=81%, list=62%, signal=212%
ALG5_SGA	98	0.2	1.64	0.026	0.12	1	2674	tags=55%, list=41%, signal=93%
MYO2-16_SGA	115	0.18	1.64	0.031	0.119	1	2726	tags=55%, list=42%, signal=93%
DNA DUPLEX UNWINDING_BIO	16	0.38	1.63	0.036	0.12	1	1924	tags=63%, list=30%, signal=89%
ERG11-TD_SGA	50	0.24	1.63	0.034	0.12	1	4209	tags=86%, list=65%, signal=245%
ATP14_SGA	57	0.24	1.63	0.042	0.12	1	1562	tags=40%, list=24%, signal=53%
NUP133_SGA	183	0.17	1.63	0.015	0.12	1	1593	tags=36%, list=25%, signal=46%
IRS4_SGA	48	0.25	1.63	0.039	0.12	1	1984	tags=50%, list=31%, signal=72%
BST1_SGA	145	0.17	1.63	0.03	0.121	1	2389	tags=48%, list=37%, signal=75%
YGR021W_SGA	62	0.23	1.63	0.033	0.121	1	4207	tags=85%, list=65%, signal=243%
INDUCTION BY ORGANISM OF DEFENSE RESPONSE OF OTHER ORGANISM DURING SYMBIOTIC INTERACTION_BIO	19	0.35	1.63	0.034	0.121	1	351	tags=26%, list=5%, signal=28%
VACUOLAR PART_CEL	52	0.24	1.63	0.04	0.121	1	2563	tags=58%, list=40%, signal=95%
CDC2-2_SGA	95	0.19	1.63	0.032	0.121	1	2023	tags=45%, list=31%, signal=65%
TRNA TRANSPORT_BIO	21	0.34	1.63	0.044	0.121	1	3454	tags=86%, list=53%, signal=184%
HOC1_SGA	155	0.17	1.63	0.024	0.122	1	1101	tags=28%, list=17%, signal=33%
RESPONSE TO EXTERNAL STIMULUS_BIO	17	0.37	1.63	0.04	0.122	1	1505	tags=53%, list=23%, signal=69%
DFG16_SGA	129	0.18	1.63	0.036	0.123	1	2195	tags=46%, list=34%, signal=68%
NEO1-2_SGA	132	0.18	1.62	0.027	0.125	1	1951	tags=42%, list=30%, signal=58%
RRNA EXPORT FROM NUCLEUS_BIO	23	0.32	1.62	0.045	0.125	1	3370	tags=83%, list=52%, signal=172%
ERF2_SGA	27	0.31	1.62	0.046	0.125	1	1163	tags=41%, list=18%, signal=49%
YOR246C_SGA	76	0.21	1.62	0.04	0.125	1	2362	tags=51%, list=37%, signal=80%
PAP2_SGA	206	0.16	1.62	0.019	0.125	1	2719	tags=52%, list=42%, signal=87%
DNA GEOMETRIC CHANGE_BIO	16	0.38	1.62	0.046	0.125	1	1924	tags=63%, list=30%, signal=89%
ORGANELLE LOCALIZATION_BIO	29	0.29	1.62	0.035	0.125	1	2837	tags=69%, list=44%, signal=122%
EDC2_SGA	45	0.25	1.62	0.035	0.125	1	1845	tags=47%, list=29%, signal=65%
ORC2-2_SGA	214	0.16	1.62	0.018	0.125	1	2262	tags=45%, list=35%, signal=67%
BOS1-1_SGA	208	0.16	1.62	0.03	0.125	1	2284	tags=45%, list=35%, signal=68%
OST3_SGA	85	0.2	1.62	0.038	0.126	1	2254	tags=51%, list=35%, signal=77%
DED1_DAMP_SGA	25	0.31	1.62	0.046	0.126	1	2478	tags=64%, list=38%, signal=103%
POSITIVE REGULATION BY SYMBIONT OF HOST DEFENSE RESPONSE_BIO	19	0.35	1.62	0.042	0.126	1	351	tags=26%, list=5%, signal=28%
SWM1_SGA	35	0.28	1.62	0.027	0.126	1	2748	tags=66%, list=43%, signal=114%
PAM18-1_SGA	67	0.21	1.62	0.041	0.126	1	2202	tags=49%, list=34%, signal=74%
RNA POLYMERASE II TRANSCRIPTION ELONGATION FACTOR ACTIVITY_MOL	17	0.36	1.62	0.044	0.126	1	2768	tags=76%, list=43%, signal=133%
UIP5_SGA	17	0.36	1.62	0.039	0.127	1	1858	tags=59%, list=29%, signal=82%
TRICARBOXYLIC ACID CYCLE INTERMEDIATE METABOLIC PROCESS_BIO	21	0.34	1.62	0.034	0.126	1	847	tags=38%, list=13%, signal=44%
RRNA TRANSPORT_BIO	23	0.32	1.62	0.049	0.127	1	3370	tags=83%, list=52%, signal=172%
ALD4_SGA	15	0.38	1.62	0.039	0.127	1	1694	tags=60%, list=26%, signal=81%
MED8-51_SGA	128	0.18	1.62	0.031	0.127	1	2007	tags=43%, list=31%, signal=61%
YAR029W_SGA	62	0.22	1.61	0.038	0.127	1	2726	tags=58%, list=42%, signal=100%
SEC10-2_SGA	29	0.3	1.61	0.046	0.128	1	1302	tags=45%, list=20%, signal=56%
ISW2_SGA	99	0.19	1.61	0.035	0.128	1	1891	tags=43%, list=29%, signal=60%
SLM4_SGA	103	0.18	1.61	0.038	0.128	1	1988	tags=43%, list=31%, signal=61%
CELLULAR LOCALIZATION_BIO	396	0.14	1.61	0.015	0.129	1	3401	tags=61%, list=53%, signal=121%
YMR130W_SGA	25	0.31	1.61	0.047	0.129	1	2323	tags=60%, list=36%, signal=93%
USO1-1_SGA	78	0.21	1.61	0.039	0.13	1	3540	tags=71%, list=55%, signal=154%
IRC3_SGA	22	0.33	1.61	0.051	0.13	1	3337	tags=82%, list=52%, signal=169%
CYC2_SGA	80	0.2	1.61	0.035	0.13	1	2007	tags=45%, list=31%, signal=64%
HLJ1_SGA	53	0.24	1.61	0.04	0.13	1	3846	tags=79%, list=60%, signal=194%
G-PROTEIN COUPLED RECEPTOR PROTEIN SIGNALING PATHWAY_BIO	27	0.3	1.61	0.041	0.13	1	2237	tags=59%, list=35%, signal=90%
GCN5_SGA	194	0.16	1.61	0.022	0.13	1	3879	tags=71%, list=60%, signal=172%
GET1_SGA	191	0.16	1.61	0.031	0.13	1	1944	tags=40%, list=30%, signal=55%
ATG21_SGA	41	0.26	1.61	0.045	0.131	1	3897	tags=83%, list=60%, signal=208%
ERD1_SGA	115	0.18	1.61	0.039	0.131	1	2531	tags=52%, list=39%, signal=84%
PROTEIN IMPORT_BIO	45	0.25	1.61	0.046	0.131	1	3370	tags=73%, list=52%, signal=152%
FUS2_SGA	46	0.25	1.61	0.048	0.131	1	1629	tags=43%, list=25%, signal=58%
BIOFILM FORMATION_BIO	29	0.29	1.6	0.038	0.131	1	172	tags=17%, list=3%, signal=18%
CLC1_SGA	309	0.14	1.6	0.018	0.132	1	2130	tags=41%, list=33%, signal=58%
GENERAL RNA POLYMERASE II TRANSCRIPTION FACTOR ACTIVITY_MOL	55	0.23	1.6	0.034	0.132	1	2842	tags=62%, list=44%, signal=109%
NRG2_SGA	18	0.36	1.6	0.044	0.132	1	1648	tags=56%, list=26%, signal=74%
HXT10_SGA	48	0.24	1.6	0.056	0.132	1	2402	tags=56%, list=37%, signal=89%
RPS29B_SGA	48	0.24	1.6	0.048	0.133	1	1822	tags=46%, list=28%, signal=63%
SNT309_SGA	109	0.18	1.6	0.037	0.133	1	2737	tags=55%, list=42%, signal=94%
MODULATION BY SYMBIONT OF HOST DEFENSE RESPONSE_BIO	20	0.34	1.6	0.043	0.133	1	351	tags=25%, list=5%, signal=26%
REGULATION OF CELLULAR METABOLIC PROCESS_BIO	328	0.14	1.6	0.014	0.133	1	4108	tags=73%, list=64%, signal=190%
DFM1_SGA	29	0.29	1.6	0.054	0.134	1	3100	tags=72%, list=48%, signal=139%
SEH1_SGA	184	0.16	1.6	0.026	0.134	1	2089	tags=42%, list=32%, signal=60%
RNA1-S116F_SGA	114	0.18	1.6	0.033	0.134	1	1686	tags=39%, list=26%, signal=51%
MODULATION BY ORGANISM OF DEFENSE RESPONSE OF OTHER ORGANISM DURING SYMBIOTIC INTERACTION_BIO	20	0.34	1.6	0.046	0.134	1	351	tags=25%, list=5%, signal=26%
RPN10_SGA	75	0.21	1.6	0.041	0.134	1	2745	tags=57%, list=43%, signal=99%
YKR104W_SGA	57	0.23	1.6	0.049	0.134	1	2771	tags=61%, list=43%, signal=107%
TAF8-7_SGA	206	0.15	1.6	0.021	0.134	1	2898	tags=55%, list=45%, signal=96%
CHROMOSOME ORGANIZATION AND BIOGENESIS (SENSU EUKARYOTA)_BIO	186	0.16	1.6	0.024	0.134	1	3147	tags=61%, list=49%, signal=115%
CELL CYCLE PROCESS_BIO	256	0.15	1.6	0.031	0.134	1	2887	tags=54%, list=45%, signal=94%
COG3-1_SGA	288	0.15	1.6	0.01	0.134	1	2202	tags=43%, list=34%, signal=62%
POSITIVE REGULATION BY ORGANISM OF DEFENSE RESPONSE OF OTHER ORGANISM DURING SYMBIOTIC INTERACTION_BIO	19	0.35	1.6	0.05	0.134	1	351	tags=26%, list=5%, signal=28%
CELL CYCLE PHASE_BIO	212	0.15	1.59	0.019	0.135	1	2887	tags=54%, list=45%, signal=95%
RTG3_SGA	69	0.21	1.59	0.049	0.135	1	2085	tags=48%, list=32%, signal=70%
PAU12_SGA	30	0.29	1.59	0.055	0.135	1	1129	tags=40%, list=17%, signal=48%
SECRETION BY CELL_BIO	160	0.16	1.59	0.025	0.136	1	4422	tags=81%, list=68%, signal=251%
REX4_SGA	37	0.27	1.59	0.063	0.136	1	1149	tags=38%, list=18%, signal=46%
RLF2_SGA	80	0.2	1.59	0.04	0.136	1	2881	tags=60%, list=45%, signal=107%
GOLGI APPARATUS PART_CEL	88	0.2	1.59	0.054	0.135	1	2171	tags=48%, list=34%, signal=71%
IDH1_SGA	60	0.22	1.59	0.045	0.136	1	2131	tags=50%, list=33%, signal=74%
CDC5_2H_DN	65	0.22	1.59	0.046	0.136	1	644	tags=23%, list=10%, signal=25%
KRE11_SGA	73	0.2	1.59	0.052	0.137	1	2252	tags=51%, list=35%, signal=77%
RPN12-1_SGA	118	0.18	1.59	0.031	0.138	1	2254	tags=47%, list=35%, signal=72%
CAC2_SGA	46	0.24	1.59	0.047	0.138	1	4209	tags=87%, list=65%, signal=248%
SHE4_SGA	166	0.16	1.59	0.037	0.139	1	3469	tags=64%, list=54%, signal=136%
UBP14_SGA	115	0.18	1.59	0.033	0.139	1	2150	tags=45%, list=33%, signal=67%
UBP2_SGA	29	0.29	1.58	0.057	0.14	1	3469	tags=79%, list=54%, signal=171%
MODIFICATION OF HOST MORPHOLOGY OR PHYSIOLOGY_BIO	21	0.33	1.58	0.062	0.14	1	351	tags=24%, list=5%, signal=25%
RPS23A_SGA	58	0.22	1.58	0.046	0.14	1	2387	tags=53%, list=37%, signal=84%
GCY1_SGA	18	0.35	1.58	0.058	0.14	1	1313	tags=50%, list=20%, signal=63%
RLI1_DAMP_SGA	47	0.24	1.58	0.043	0.14	1	3968	tags=83%, list=61%, signal=214%
LST4_SGA	81	0.2	1.58	0.049	0.141	1	2053	tags=46%, list=32%, signal=66%
MAK16_DAMP_SGA	85	0.2	1.58	0.046	0.141	1	2726	tags=56%, list=42%, signal=96%
YLR042C_SGA	15	0.38	1.58	0.068	0.142	1	1822	tags=60%, list=28%, signal=83%
MODIFICATION OF MORPHOLOGY OR PHYSIOLOGY OF OTHER ORGANISM DURING SYMBIOTIC INTERACTION_BIO	21	0.33	1.58	0.059	0.144	1	351	tags=24%, list=5%, signal=25%
PROTEIN KINASE ACTIVITY_MOL	90	0.19	1.58	0.055	0.145	1	2437	tags=51%, list=38%, signal=81%
TOR1_SGA	52	0.23	1.58	0.054	0.145	1	2225	tags=52%, list=34%, signal=79%
VACUOLAR MEMBRANE_CEL	51	0.23	1.57	0.051	0.145	1	2816	tags=61%, list=44%, signal=107%
SECRETION_BIO	160	0.16	1.57	0.034	0.147	1	4422	tags=81%, list=68%, signal=251%
MSH2_SGA	61	0.22	1.57	0.049	0.147	1	4450	tags=89%, list=69%, signal=282%
HPF1_SGA	32	0.28	1.57	0.045	0.148	1	2748	tags=66%, list=43%, signal=114%
SPP382_DAMP_SGA	47	0.24	1.57	0.065	0.148	1	2520	tags=57%, list=39%, signal=94%
YOR285W_SGA	22	0.33	1.57	0.047	0.148	1	3099	tags=77%, list=48%, signal=148%
VMA21_SGA	85	0.19	1.57	0.048	0.149	1	2198	tags=47%, list=34%, signal=70%
RAP1_DAMP_SGA	244	0.15	1.57	0.021	0.15	1	2478	tags=47%, list=38%, signal=74%
VBA2_SGA	20	0.33	1.57	0.059	0.15	1	2502	tags=65%, list=39%, signal=106%
CDC12-1_SGA	72	0.2	1.57	0.059	0.151	1	2257	tags=49%, list=35%, signal=74%
DNA METABOLIC PROCESS_BIO	301	0.14	1.56	0.025	0.151	1	3975	tags=71%, list=62%, signal=175%
MITOTIC SISTER CHROMATID SEGREGATION_BIO	36	0.26	1.56	0.054	0.151	1	3993	tags=86%, list=62%, signal=224%
CDC27-1_SGA	68	0.21	1.56	0.049	0.152	1	1562	tags=38%, list=24%, signal=50%
COTRANSLATIONAL PROTEIN TARGETING TO MEMBRANE_BIO	15	0.37	1.56	0.068	0.153	1	2279	tags=67%, list=35%, signal=103%
LDB18_SGA	111	0.18	1.56	0.046	0.154	1	2881	tags=57%, list=45%, signal=101%
CHROMATIN REMODELING COMPLEX_CEL	23	0.31	1.56	0.055	0.154	1	2938	tags=74%, list=45%, signal=135%
KAR9_SGA	33	0.27	1.56	0.059	0.156	1	1499	tags=42%, list=23%, signal=55%
CA21CHR3X2	116	0.17	1.56	0.052	0.156	1	1923	tags=41%, list=30%, signal=57%
VPS29_SGA	106	0.18	1.56	0.056	0.156	1	3902	tags=74%, list=60%, signal=183%
CONJUGATION WITH CELLULAR FUSION_BIO	57	0.22	1.56	0.063	0.157	1	2308	tags=51%, list=36%, signal=78%
KES1_SGA	119	0.17	1.56	0.057	0.157	1	1566	tags=35%, list=24%, signal=46%
SEXUAL REPRODUCTION_BIO	57	0.22	1.55	0.047	0.157	1	2308	tags=51%, list=36%, signal=78%
SPT3_SGA	96	0.19	1.55	0.035	0.158	1	3139	tags=61%, list=49%, signal=118%
UBR2_SGA	109	0.18	1.55	0.044	0.158	1	3451	tags=66%, list=53%, signal=139%
CHITIN- AND BETA-GLUCAN-CONTAINING CELL WALL POLYSACCHARIDE BIOSYNTHETIC PROCESS_BIO	21	0.32	1.55	0.065	0.158	1	1773	tags=52%, list=27%, signal=72%
SECRETORY PATHWAY_BIO	154	0.16	1.55	0.048	0.158	1	4422	tags=81%, list=68%, signal=251%
HMI1_SGA	114	0.18	1.55	0.046	0.158	1	2000	tags=43%, list=31%, signal=61%
PBP1_SGA	56	0.22	1.55	0.066	0.158	1	2508	tags=55%, list=39%, signal=90%
RAD18_SGA	96	0.18	1.55	0.053	0.159	1	1716	tags=39%, list=27%, signal=52%
MFA2_SGA	66	0.21	1.55	0.044	0.159	1	2646	tags=56%, list=41%, signal=94%
ER TO GOLGI TRANSPORT VESICLE_CEL	20	0.33	1.55	0.06	0.159	1	2290	tags=65%, list=35%, signal=100%
YAP1_SGA	37	0.26	1.55	0.063	0.159	1	3277	tags=70%, list=51%, signal=142%
PRP6-1_SGA	58	0.22	1.55	0.066	0.159	1	4209	tags=84%, list=65%, signal=240%
PMT3_SGA	15	0.37	1.55	0.059	0.159	1	3392	tags=87%, list=53%, signal=182%
GCN4_GCN2_UP	83	0.19	1.55	0.055	0.159	1	4022	tags=77%, list=62%, signal=202%
TCP1-2_SGA	92	0.18	1.55	0.049	0.16	1	1630	tags=38%, list=25%, signal=50%
GOLGI APPARATUS_CEL	121	0.17	1.55	0.057	0.16	1	2041	tags=44%, list=32%, signal=63%
PET20_SGA	78	0.2	1.54	0.07	0.163	1	3863	tags=74%, list=60%, signal=183%
TRANSCRIPTION ELONGATION FACTOR COMPLEX_CEL	19	0.33	1.54	0.063	0.163	1	2768	tags=74%, list=43%, signal=129%
GLUTAMINE FAMILY AMINO ACID METABOLIC PROCESS_BIO	37	0.26	1.54	0.058	0.164	1	918	tags=32%, list=14%, signal=38%
SISTER CHROMATID SEGREGATION_BIO	36	0.26	1.54	0.067	0.165	1	3993	tags=86%, list=62%, signal=224%
SCS2_SGA	77	0.2	1.54	0.048	0.165	1	1704	tags=40%, list=26%, signal=54%
CDC48-3_SGA	106	0.18	1.54	0.054	0.165	1	2493	tags=51%, list=39%, signal=82%
PMA1_DAMP_SGA	101	0.18	1.54	0.054	0.165	1	1701	tags=39%, list=26%, signal=52%
TRANSCRIPTION FROM RNA POLYMERASE III PROMOTER_BIO	32	0.27	1.54	0.055	0.164	1	1622	tags=47%, list=25%, signal=62%
BIOGENIC AMINE METABOLIC PROCESS_BIO	16	0.36	1.54	0.061	0.164	1	1187	tags=50%, list=18%, signal=61%
HSP30_SGA	74	0.2	1.54	0.067	0.165	1	3447	tags=68%, list=53%, signal=143%
AMINE TRANSPORTER ACTIVITY_MOL	34	0.26	1.54	0.057	0.166	1	388	tags=24%, list=6%, signal=25%
WHITE_2_UP	433	0.13	1.54	0.019	0.166	1	956	tags=18%, list=15%, signal=20%
PRP4-1_SGA	257	0.14	1.54	0.032	0.167	1	1858	tags=37%, list=29%, signal=50%
COFACTOR BIOSYNTHETIC PROCESS_BIO	51	0.23	1.54	0.07	0.167	1	3059	tags=65%, list=47%, signal=122%
OXIDOREDUCTASE ACTIVITY, ACTING ON CH-OH GROUP OF DONORS_MOL	54	0.22	1.54	0.046	0.167	1	859	tags=28%, list=13%, signal=32%
CDC7-1_SGA	26	0.3	1.53	0.064	0.168	1	2392	tags=62%, list=37%, signal=97%
TFA2-45_SGA	78	0.2	1.53	0.063	0.168	1	1966	tags=45%, list=30%, signal=64%
OMS1_SGA	142	0.17	1.53	0.044	0.168	1	2295	tags=46%, list=36%, signal=71%
UBX5_SGA	16	0.36	1.53	0.069	0.169	1	3137	tags=81%, list=49%, signal=158%
SDS22-5_SGA	70	0.2	1.53	0.064	0.169	1	2295	tags=50%, list=36%, signal=77%
REI1_SGA	55	0.22	1.53	0.065	0.169	1	2595	tags=56%, list=40%, signal=93%
AMINO ACID TRANSPORTER ACTIVITY_MOL	30	0.28	1.53	0.062	0.169	1	306	tags=23%, list=5%, signal=24%
ERS1_SGA	82	0.19	1.53	0.065	0.169	1	1370	tags=34%, list=21%, signal=43%
ARP6_SGA	160	0.16	1.53	0.049	0.169	1	2257	tags=45%, list=35%, signal=67%
MACROMOLECULE CATABOLIC PROCESS_BIO	173	0.15	1.53	0.034	0.168	1	3242	tags=59%, list=50%, signal=115%
SPS2_SGA	45	0.23	1.53	0.089	0.168	1	2920	tags=62%, list=45%, signal=113%
RNA HELICASE ACTIVITY_MOL	36	0.25	1.53	0.054	0.17	1	2998	tags=67%, list=46%, signal=124%
XDJ1_SGA	51	0.22	1.53	0.065	0.171	1	1958	tags=47%, list=30%, signal=67%
QRI1-TS1_SGA	47	0.23	1.53	0.056	0.17	1	2339	tags=53%, list=36%, signal=83%
CA21CHR3X8	115	0.17	1.53	0.055	0.171	1	2679	tags=53%, list=41%, signal=89%
BAT1_SGA	104	0.18	1.53	0.062	0.172	1	3794	tags=72%, list=59%, signal=172%
ESC2_SGA	53	0.22	1.53	0.063	0.172	1	3930	tags=79%, list=61%, signal=201%
APL1_SGA	82	0.19	1.52	0.061	0.173	1	2512	tags=51%, list=39%, signal=83%
PGA3_DAMP_SGA	142	0.16	1.52	0.055	0.173	1	4293	tags=78%, list=66%, signal=228%
WHI5_SGA	114	0.17	1.52	0.057	0.173	1	3819	tags=72%, list=59%, signal=173%
NUCLEOTIDE BINDING_MOL	49	0.23	1.52	0.062	0.173	1	1214	tags=35%, list=19%, signal=42%
UBIQUITIN CYCLE_BIO	40	0.24	1.52	0.068	0.173	1	2387	tags=55%, list=37%, signal=87%
RESPONSE TO DRUG_BIO	73	0.2	1.52	0.063	0.173	1	2563	tags=52%, list=40%, signal=85%
MACROMOLECULE LOCALIZATION_BIO	234	0.14	1.52	0.034	0.174	1	3419	tags=62%, list=53%, signal=126%
MRNA 3'-END PROCESSING_BIO	26	0.29	1.52	0.072	0.175	1	3034	tags=73%, list=47%, signal=137%
NUG1-2_SGA	106	0.17	1.52	0.053	0.176	1	2023	tags=43%, list=31%, signal=62%
RTG1_SGA	140	0.16	1.52	0.045	0.176	1	2150	tags=44%, list=33%, signal=64%
ICE2_SGA	161	0.16	1.52	0.053	0.176	1	3549	tags=65%, list=55%, signal=141%
ATG8_SGA	76	0.2	1.52	0.066	0.176	1	3137	tags=63%, list=49%, signal=121%
ACT1-125_SGA	142	0.16	1.52	0.056	0.176	1	2666	tags=51%, list=41%, signal=84%
PROTON-TRANSPORTING V-TYPE ATPASE COMPLEX_CEL	16	0.35	1.52	0.079	0.178	1	2377	tags=69%, list=37%, signal=109%
CDC73_SGA	117	0.17	1.52	0.052	0.178	1	2295	tags=47%, list=36%, signal=72%
SRB2_SGA	149	0.16	1.51	0.05	0.179	1	1940	tags=40%, list=30%, signal=55%
YBP2_SGA	36	0.25	1.51	0.08	0.179	1	2796	tags=64%, list=43%, signal=112%
SRM1-TS_SGA	87	0.19	1.51	0.061	0.18	1	2891	tags=57%, list=45%, signal=103%
REGULATION OF METABOLIC PROCESS_BIO	351	0.13	1.51	0.023	0.18	1	4017	tags=70%, list=62%, signal=176%
APS2_SGA	18	0.34	1.51	0.062	0.181	1	794	tags=39%, list=12%, signal=44%
PXA2_SGA	21	0.31	1.51	0.086	0.181	1	3100	tags=76%, list=48%, signal=146%
AMINO ACID DERIVATIVE METABOLIC PROCESS_BIO	16	0.36	1.51	0.057	0.181	1	1187	tags=50%, list=18%, signal=61%
GAL4_UP	254	0.14	1.51	0.043	0.181	1	1147	tags=25%, list=18%, signal=29%
SOH1_SGA	134	0.16	1.51	0.062	0.183	1	2007	tags=42%, list=31%, signal=59%
SEC27-1_SGA	72	0.2	1.51	0.07	0.183	1	1903	tags=44%, list=29%, signal=62%
MTO1_SGA	66	0.2	1.51	0.06	0.183	1	2084	tags=45%, list=32%, signal=66%
RPL8A_SGA	79	0.19	1.51	0.067	0.183	1	1909	tags=42%, list=30%, signal=59%
HST1_SGA	36	0.25	1.51	0.06	0.183	1	4209	tags=89%, list=65%, signal=254%
RESPONSE TO STIMULUS_BIO	405	0.13	1.51	0.024	0.185	1	2323	tags=42%, list=36%, signal=61%
IDP1_SGA	22	0.31	1.5	0.088	0.185	1	1361	tags=45%, list=21%, signal=57%
PUB1_SGA	72	0.19	1.5	0.076	0.186	1	2663	tags=54%, list=41%, signal=91%
CHS7_SGA	39	0.25	1.5	0.067	0.185	1	1461	tags=41%, list=23%, signal=53%
CDC8-2_SGA	83	0.19	1.5	0.068	0.186	1	1934	tags=43%, list=30%, signal=61%
MVP1_SGA	49	0.22	1.5	0.065	0.187	1	2053	tags=49%, list=32%, signal=71%
ALT1_SGA	92	0.18	1.5	0.074	0.188	1	2525	tags=52%, list=39%, signal=84%
MEMBRANE DOCKING_BIO	17	0.34	1.5	0.073	0.189	1	3586	tags=88%, list=56%, signal=198%
CELL SEPARATION DURING CYTOKINESIS_BIO	15	0.36	1.5	0.075	0.188	1	1153	tags=47%, list=18%, signal=57%
ACTIN FILAMENT-BASED PROCESS_BIO	57	0.21	1.5	0.079	0.189	1	1450	tags=39%, list=22%, signal=49%
SWD1_SGA	99	0.18	1.5	0.074	0.189	1	1576	tags=36%, list=24%, signal=47%
YLR301W_SGA	77	0.19	1.5	0.079	0.188	1	2295	tags=48%, list=36%, signal=74%
ATP5_SGA	51	0.22	1.5	0.082	0.189	1	2719	tags=59%, list=42%, signal=101%
PROTEASOME REGULATORY PARTICLE (SENSU EUKARYOTA)_CEL	21	0.31	1.5	0.067	0.189	1	3657	tags=86%, list=57%, signal=197%
PDR12_SGA	24	0.3	1.5	0.072	0.189	1	2392	tags=63%, list=37%, signal=99%
CHS5_SGA	119	0.17	1.5	0.061	0.189	1	1986	tags=41%, list=31%, signal=58%
GRX2_SGA	22	0.3	1.5	0.075	0.189	1	895	tags=36%, list=14%, signal=42%
RRF1_SGA	51	0.22	1.5	0.075	0.19	1	2629	tags=55%, list=41%, signal=92%
RNA 3'-END PROCESSING_BIO	26	0.29	1.5	0.065	0.19	1	3034	tags=73%, list=47%, signal=137%
YME2_SGA	53	0.22	1.5	0.064	0.19	1	2287	tags=51%, list=35%, signal=78%
CELLULAR MACROMOLECULE CATABOLIC PROCESS_BIO	154	0.16	1.49	0.063	0.192	1	3924	tags=71%, list=61%, signal=178%
CPR7_SGA	92	0.18	1.49	0.079	0.192	1	2254	tags=48%, list=35%, signal=72%
VACUOLAR PROTON-TRANSPORTING V-TYPE ATPASE COMPLEX_CEL	16	0.35	1.49	0.083	0.192	1	2377	tags=69%, list=37%, signal=109%
SFH1-1_SGA	37	0.25	1.49	0.079	0.193	1	878	tags=32%, list=14%, signal=37%
STP2_SGA	34	0.26	1.49	0.079	0.193	1	3319	tags=74%, list=51%, signal=150%
PROTEIN AMINO ACID PHOSPHORYLATION_BIO	71	0.2	1.49	0.075	0.193	1	2320	tags=51%, list=36%, signal=78%
TAF9-TS2_SGA	81	0.19	1.49	0.072	0.193	1	3494	tags=68%, list=54%, signal=146%
TAC1_TFBIND	36	0.25	1.49	0.08	0.193	1	2723	tags=61%, list=42%, signal=105%
PROTEOLYSIS_BIO	93	0.18	1.49	0.053	0.194	1	3924	tags=74%, list=61%, signal=186%
ARO7_SGA	70	0.2	1.49	0.068	0.193	1	1985	tags=44%, list=31%, signal=63%
RNA POLYADENYLATION_BIO	18	0.33	1.49	0.077	0.193	1	3034	tags=78%, list=47%, signal=146%
INM2_SGA	35	0.26	1.49	0.093	0.194	1	2708	tags=63%, list=42%, signal=108%
HDA1_SGA	60	0.2	1.49	0.07	0.194	1	2163	tags=48%, list=33%, signal=72%
CELL GROWTH_BIO	44	0.23	1.49	0.096	0.193	1	2579	tags=55%, list=40%, signal=90%
OXIDOREDUCTASE ACTIVITY, ACTING ON THE ALDEHYDE OR OXO GROUP OF DONORS_MOL	19	0.32	1.49	0.093	0.194	1	2123	tags=58%, list=33%, signal=86%
CONJUGATION_BIO	58	0.21	1.49	0.079	0.195	1	2308	tags=50%, list=36%, signal=77%
RESPONSE TO OXIDATIVE STRESS_BIO	49	0.21	1.49	0.092	0.194	1	1681	tags=41%, list=26%, signal=55%
ERG10-1_SGA	56	0.21	1.49	0.078	0.195	1	3567	tags=71%, list=55%, signal=158%
CELLULAR CATABOLIC PROCESS_BIO	234	0.14	1.49	0.06	0.196	1	3012	tags=53%, list=47%, signal=96%
RSP5-3_SGA	73	0.19	1.48	0.078	0.196	1	2084	tags=45%, list=32%, signal=66%
YCK1_SGA	22	0.3	1.48	0.069	0.196	1	1858	tags=55%, list=29%, signal=76%
ATP18_SGA	79	0.19	1.48	0.067	0.196	1	2736	tags=56%, list=42%, signal=95%
PCI8_SGA	47	0.23	1.48	0.074	0.197	1	2000	tags=49%, list=31%, signal=70%
MEMBRANE LIPID BIOSYNTHETIC PROCESS_BIO	43	0.24	1.48	0.074	0.197	1	3292	tags=70%, list=51%, signal=141%
USE1-TS_SGA	74	0.19	1.48	0.076	0.197	1	1986	tags=45%, list=31%, signal=64%
DBP9_DAMP_SGA	60	0.21	1.48	0.078	0.198	1	2726	tags=57%, list=42%, signal=97%
RAD4_SGA	76	0.19	1.48	0.072	0.198	1	2225	tags=47%, list=34%, signal=71%
REGULATION OF NUCLEOBASE, NUCLEOSIDE, NUCLEOTIDE AND NUCLEIC ACID METABOLIC PROCESS_BIO	301	0.13	1.48	0.043	0.198	1	4108	tags=72%, list=64%, signal=189%
REGULATION OF CELL SIZE_BIO	48	0.22	1.48	0.089	0.198	1	2579	tags=54%, list=40%, signal=90%
ANION TRANSPORTER ACTIVITY_MOL	19	0.32	1.48	0.081	0.2	1	1426	tags=47%, list=22%, signal=61%
HAL5_SGA	49	0.22	1.48	0.096	0.2	1	4260	tags=84%, list=66%, signal=244%
ENZYME ACTIVATOR ACTIVITY_MOL	40	0.24	1.48	0.084	0.2	1	2627	tags=60%, list=41%, signal=101%
TYS1-1_SGA	119	0.17	1.48	0.075	0.2	1	2719	tags=53%, list=42%, signal=90%
AGE2_SGA	48	0.23	1.48	0.08	0.2	1	3278	tags=69%, list=51%, signal=139%
PKH3_SGA	19	0.32	1.48	0.079	0.201	1	2880	tags=74%, list=45%, signal=133%
RPT2_DAMP_SGA	136	0.16	1.48	0.064	0.201	1	1988	tags=41%, list=31%, signal=58%
TRANSCRIPTION FACTOR COMPLEX_CEL	96	0.18	1.48	0.074	0.201	1	2842	tags=57%, list=44%, signal=101%
PHO80_SGA	134	0.16	1.48	0.067	0.201	1	2220	tags=45%, list=34%, signal=67%
EMP24_SGA	45	0.23	1.48	0.097	0.201	1	2634	tags=58%, list=41%, signal=97%
PGS1_DAMP_SGA	23	0.3	1.48	0.088	0.201	1	3287	tags=78%, list=51%, signal=159%
TIM13_SGA	85	0.18	1.48	0.088	0.201	1	4455	tags=84%, list=69%, signal=266%
CDC4-3_SGA	64	0.2	1.48	0.069	0.2	1	2295	tags=50%, list=36%, signal=77%
YRB1-51_SGA	60	0.2	1.48	0.075	0.2	1	3475	tags=70%, list=54%, signal=150%
MCM2-1_SGA	24	0.29	1.47	0.081	0.202	1	1630	tags=50%, list=25%, signal=67%
ACTIN CYTOSKELETON_CEL	73	0.19	1.47	0.088	0.202	1	1405	tags=36%, list=22%, signal=45%
MPS1-1_SGA	56	0.21	1.47	0.07	0.202	1	1934	tags=45%, list=30%, signal=63%
SSK2_SGA	82	0.18	1.47	0.077	0.202	1	1966	tags=43%, list=30%, signal=61%
FPS1_SGA	129	0.16	1.47	0.066	0.202	1	2202	tags=44%, list=34%, signal=66%
KEM1_SGA	121	0.16	1.47	0.08	0.202	1	3370	tags=62%, list=52%, signal=127%
FRA1_SGA	65	0.2	1.47	0.086	0.202	1	2726	tags=57%, list=42%, signal=98%
ARO1_SGA	131	0.16	1.47	0.076	0.202	1	2512	tags=48%, list=39%, signal=77%
TFP1_SGA	255	0.14	1.47	0.051	0.203	1	2392	tags=45%, list=37%, signal=68%
YPT31_SGA	141	0.16	1.47	0.064	0.203	1	1738	tags=36%, list=27%, signal=48%
RRP15_DAMP_SGA	54	0.21	1.47	0.076	0.203	1	2054	tags=48%, list=32%, signal=70%
QCR8_SGA	280	0.13	1.47	0.053	0.203	1	1593	tags=32%, list=25%, signal=41%
ATP20_SGA	33	0.26	1.47	0.086	0.204	1	2531	tags=61%, list=39%, signal=99%
MRNA POLYADENYLATION_BIO	18	0.33	1.47	0.092	0.205	1	3034	tags=78%, list=47%, signal=146%
DEP1_SGA	286	0.13	1.47	0.048	0.205	1	1894	tags=37%, list=29%, signal=50%
RPP2B_SGA	81	0.19	1.47	0.086	0.205	1	3131	tags=62%, list=48%, signal=118%
SOL2_SGA	28	0.28	1.47	0.094	0.205	1	2740	tags=64%, list=42%, signal=111%
TIF5_DAMP_SGA	53	0.21	1.47	0.084	0.205	1	2387	tags=53%, list=37%, signal=83%
RPS29A_SGA	51	0.22	1.47	0.102	0.206	1	1185	tags=35%, list=18%, signal=43%
PRP22-1_SGA	150	0.15	1.46	0.07	0.211	1	2224	tags=44%, list=34%, signal=66%
VAM6_SGA	99	0.17	1.46	0.085	0.213	1	2723	tags=54%, list=42%, signal=91%
MITOCHONDRIAL MEMBRANE PART_CEL	46	0.23	1.46	0.101	0.213	1	1270	tags=35%, list=20%, signal=43%
SIN4_SGA	271	0.14	1.46	0.055	0.214	1	2329	tags=44%, list=36%, signal=65%
PROTEASOME CORE COMPLEX (SENSU EUKARYOTA)_CEL	15	0.35	1.46	0.08	0.215	1	3840	tags=93%, list=59%, signal=230%
RNA MODIFICATION_BIO	32	0.25	1.45	0.102	0.215	1	3176	tags=69%, list=49%, signal=135%
VPS5_SGA	88	0.17	1.45	0.093	0.215	1	2493	tags=51%, list=39%, signal=82%
YHC1-3_SGA	234	0.14	1.45	0.055	0.216	1	2304	tags=43%, list=36%, signal=65%
CDC10-4_SGA	157	0.15	1.45	0.072	0.215	1	3805	tags=69%, list=59%, signal=165%
CELLULAR BUD TIP_CEL	28	0.27	1.45	0.095	0.217	1	1186	tags=39%, list=18%, signal=48%
HHT2_SGA	32	0.26	1.45	0.09	0.217	1	2740	tags=63%, list=42%, signal=108%
UFD1-2_SGA	73	0.19	1.45	0.085	0.217	1	2531	tags=51%, list=39%, signal=82%
RNA CATABOLIC PROCESS_BIO	39	0.24	1.45	0.097	0.217	1	4502	tags=92%, list=70%, signal=303%
CA21CHR4X1	115	0.17	1.45	0.091	0.218	1	2539	tags=50%, list=39%, signal=82%
PAU10_SGA	90	0.17	1.45	0.069	0.218	1	1576	tags=36%, list=24%, signal=46%
SULFUR METABOLIC PROCESS_BIO	48	0.22	1.45	0.088	0.219	1	2087	tags=48%, list=32%, signal=70%
ERG11_DAMP_SGA	66	0.19	1.45	0.085	0.219	1	1302	tags=33%, list=20%, signal=41%
HTD2_SGA	86	0.18	1.45	0.077	0.219	1	3303	tags=63%, list=51%, signal=127%
BNI4_SGA	67	0.2	1.45	0.081	0.219	1	2053	tags=46%, list=32%, signal=67%
PSEUDOHYPHAL GROWTH_BIO	36	0.25	1.45	0.11	0.22	1	2237	tags=50%, list=35%, signal=76%
DED81_DAMP_SGA	66	0.2	1.45	0.097	0.221	1	3847	tags=76%, list=60%, signal=185%
RPS16A_SGA	63	0.2	1.45	0.097	0.221	1	2254	tags=49%, list=35%, signal=75%
MGE1-100_SGA	94	0.17	1.45	0.091	0.221	1	2627	tags=52%, list=41%, signal=87%
ACTIN CAP_CEL	22	0.3	1.45	0.099	0.221	1	792	tags=36%, list=12%, signal=41%
EXO1_SGA	43	0.22	1.44	0.093	0.222	1	1999	tags=49%, list=31%, signal=70%
CA21CHR1X1	115	0.16	1.44	0.078	0.222	1	2311	tags=46%, list=36%, signal=70%
UBP3_SGA	191	0.14	1.44	0.076	0.223	1	1951	tags=39%, list=30%, signal=54%
CATABOLIC PROCESS_BIO	254	0.14	1.44	0.077	0.222	1	3242	tags=57%, list=50%, signal=109%
SEC16-2_SGA	63	0.2	1.44	0.094	0.222	1	3469	tags=68%, list=54%, signal=146%
ACTIN CYTOSKELETON ORGANIZATION AND BIOGENESIS_BIO	55	0.21	1.44	0.092	0.222	1	1450	tags=38%, list=22%, signal=49%
LEA1_SGA	146	0.15	1.44	0.082	0.222	1	4293	tags=77%, list=66%, signal=226%
PHOSPHORYLATION_BIO	97	0.17	1.44	0.082	0.223	1	2065	tags=43%, list=32%, signal=63%
PEX29_SGA	58	0.2	1.44	0.093	0.223	1	2295	tags=50%, list=36%, signal=77%
TMA17_SGA	43	0.23	1.44	0.11	0.223	1	2030	tags=49%, list=31%, signal=71%
RPT4-150_SGA	97	0.17	1.44	0.092	0.223	1	1311	tags=32%, list=20%, signal=39%
CAF2-1_OGT2599_UP	27	0.27	1.44	0.115	0.223	1	2290	tags=56%, list=35%, signal=86%
SLX1_SGA	49	0.22	1.44	0.1	0.223	1	3262	tags=67%, list=51%, signal=135%
HAC1_SGA	106	0.17	1.44	0.1	0.223	1	3476	tags=65%, list=54%, signal=139%
MNN11_SGA	179	0.15	1.44	0.076	0.223	1	1795	tags=36%, list=28%, signal=49%
SEC13-1_SGA	65	0.2	1.44	0.097	0.223	1	2007	tags=46%, list=31%, signal=66%
WHITE_UP	104	0.17	1.44	0.081	0.224	1	1154	tags=25%, list=18%, signal=30%
HYP2-1_SGA	68	0.2	1.44	0.086	0.224	1	2254	tags=49%, list=35%, signal=74%
HNM1_SGA	16	0.34	1.44	0.097	0.223	1	1453	tags=50%, list=22%, signal=64%
AMINO SUGAR METABOLIC PROCESS_BIO	15	0.34	1.44	0.09	0.225	1	2046	tags=60%, list=32%, signal=88%
MGR1_SGA	138	0.16	1.44	0.068	0.226	1	2409	tags=48%, list=37%, signal=75%
BIM1_SGA	187	0.14	1.44	0.077	0.225	1	3714	tags=66%, list=58%, signal=152%
GAL4_TFBIND	121	0.16	1.44	0.082	0.226	1	771	tags=21%, list=12%, signal=23%
DNA REPLICATION INITIATION_BIO	24	0.29	1.44	0.103	0.226	1	4154	tags=92%, list=64%, signal=256%
MGM1_SGA	95	0.18	1.44	0.092	0.226	1	1358	tags=33%, list=21%, signal=41%
SECOND-MESSENGER-MEDIATED SIGNALING_BIO	20	0.3	1.44	0.098	0.226	1	4006	tags=90%, list=62%, signal=236%
BUL2_SGA	23	0.29	1.44	0.101	0.226	1	1458	tags=43%, list=23%, signal=56%
COP1-1_SGA	115	0.16	1.43	0.075	0.229	1	2254	tags=46%, list=35%, signal=70%
DPH5_SGA	74	0.19	1.43	0.097	0.229	1	1928	tags=42%, list=30%, signal=59%
ELM1_SGA	104	0.17	1.43	0.09	0.23	1	1810	tags=39%, list=28%, signal=54%
ARX1_SGA	33	0.25	1.43	0.098	0.23	1	2508	tags=58%, list=39%, signal=94%
SHS1_SGA	103	0.17	1.43	0.116	0.23	1	3077	tags=58%, list=48%, signal=109%
TRM3_SGA	23	0.29	1.43	0.109	0.232	1	2619	tags=65%, list=41%, signal=109%
RNH70_SGA	25	0.28	1.43	0.114	0.232	1	4046	tags=88%, list=63%, signal=235%
MET31_SGA	29	0.26	1.43	0.103	0.232	1	2952	tags=69%, list=46%, signal=126%
DYS1_DAMP_SGA	106	0.16	1.43	0.09	0.235	1	737	tags=22%, list=11%, signal=24%
PHOSPHOLIPID METABOLIC PROCESS_BIO	59	0.2	1.42	0.092	0.235	1	2667	tags=56%, list=41%, signal=94%
POLYSACCHARIDE BIOSYNTHETIC PROCESS_BIO	25	0.28	1.42	0.1	0.235	1	1773	tags=48%, list=27%, signal=66%
SRC1_SGA	74	0.19	1.42	0.115	0.235	1	3863	tags=74%, list=60%, signal=183%
SEC22-3_SGA	138	0.15	1.42	0.089	0.235	1	2295	tags=45%, list=36%, signal=68%
SCD5_DAMP_SGA	26	0.28	1.42	0.11	0.236	1	1716	tags=50%, list=27%, signal=68%
PRP28-101_SGA	95	0.17	1.42	0.086	0.236	1	3468	tags=66%, list=54%, signal=141%
CDC5_4H_UP	223	0.14	1.42	0.086	0.236	1	780	tags=19%, list=12%, signal=21%
ERG26-1_SGA	46	0.22	1.42	0.117	0.236	1	3212	tags=67%, list=50%, signal=133%
ESTABLISHMENT OF CELLULAR LOCALIZATION_BIO	376	0.12	1.42	0.057	0.236	1	3434	tags=60%, list=53%, signal=120%
AMINO ACID TRANSPORT_BIO	27	0.27	1.42	0.105	0.239	1	306	tags=22%, list=5%, signal=23%
VPS64_SGA	56	0.2	1.42	0.098	0.239	1	2295	tags=50%, list=36%, signal=77%
SPE1_SGA	108	0.17	1.42	0.105	0.239	1	3099	tags=59%, list=48%, signal=112%
CYC8_SGA	24	0.28	1.42	0.093	0.239	1	1686	tags=46%, list=26%, signal=62%
YFH1_DAMP_SGA	136	0.15	1.42	0.077	0.239	1	1744	tags=36%, list=27%, signal=48%
CDC24-3_SGA	42	0.22	1.42	0.102	0.24	1	2434	tags=55%, list=38%, signal=87%
PSF1-1_SGA	61	0.2	1.42	0.102	0.24	1	2192	tags=48%, list=34%, signal=71%
CBF2-1_SGA	56	0.2	1.42	0.103	0.24	1	4197	tags=82%, list=65%, signal=233%
MAK21-1_SGA	39	0.23	1.42	0.11	0.24	1	1519	tags=41%, list=24%, signal=53%
ZRG8_SGA	19	0.3	1.42	0.108	0.24	1	4207	tags=95%, list=65%, signal=271%
CELLULAR PROTEIN COMPLEX ASSEMBLY_BIO	33	0.25	1.42	0.094	0.241	1	972	tags=33%, list=15%, signal=39%
REGULATION OF TRANSCRIPTION, DNA-DEPENDENT_BIO	278	0.13	1.42	0.073	0.241	1	4017	tags=70%, list=62%, signal=178%
ILM1_SGA	242	0.13	1.41	0.074	0.242	1	2029	tags=39%, list=31%, signal=55%
SMC3-1_SGA	77	0.18	1.41	0.115	0.242	1	2217	tags=47%, list=34%, signal=70%
CA21CHR5X4	126	0.16	1.41	0.105	0.243	1	2421	tags=48%, list=37%, signal=75%
SCS7_SGA	236	0.13	1.41	0.075	0.243	1	3567	tags=63%, list=55%, signal=136%
NQM1_SGA	22	0.3	1.41	0.118	0.243	1	902	tags=36%, list=14%, signal=42%
SPT21_SGA	50	0.21	1.41	0.107	0.244	1	2260	tags=50%, list=35%, signal=76%
CHZ1_SGA	16	0.33	1.41	0.105	0.244	1	3713	tags=88%, list=57%, signal=205%
TRANSPORT VESICLE_CEL	28	0.26	1.41	0.119	0.245	1	2290	tags=57%, list=35%, signal=88%
POX1_SGA	54	0.2	1.41	0.11	0.246	1	1519	tags=39%, list=24%, signal=50%
DGK1_SGA	184	0.14	1.41	0.085	0.246	1	3863	tags=68%, list=60%, signal=166%
ELP6_SGA	86	0.17	1.41	0.113	0.246	1	4087	tags=76%, list=63%, signal=203%
REC102_SGA	16	0.33	1.41	0.111	0.246	1	2320	tags=63%, list=36%, signal=97%
YHR020W_DAMP_SGA	63	0.19	1.41	0.112	0.246	1	3100	tags=62%, list=48%, signal=118%
YTA7_SGA	110	0.16	1.41	0.092	0.246	1	1774	tags=38%, list=27%, signal=52%
FAR7_SGA	72	0.19	1.41	0.109	0.246	1	3466	tags=68%, list=54%, signal=145%
ATG13_SGA	39	0.23	1.41	0.105	0.247	1	2634	tags=59%, list=41%, signal=99%
N-ACETYLGLUCOSAMINE METABOLIC PROCESS_BIO	15	0.34	1.41	0.12	0.247	1	2046	tags=60%, list=32%, signal=88%
DNA REPLICATION_BIO	88	0.17	1.41	0.1	0.247	1	4071	tags=76%, list=63%, signal=203%
PAA1_SGA	131	0.15	1.41	0.119	0.247	1	1975	tags=40%, list=31%, signal=56%
PRE9_SGA	80	0.17	1.41	0.123	0.247	1	3656	tags=68%, list=57%, signal=154%
RCK1_SGA	35	0.24	1.4	0.111	0.247	1	2881	tags=63%, list=45%, signal=113%
DOA1_SGA	122	0.15	1.4	0.106	0.247	1	2235	tags=44%, list=35%, signal=66%
ARL1_SGA	110	0.16	1.4	0.108	0.248	1	3469	tags=65%, list=54%, signal=137%
LSM3_DAMP_SGA	134	0.15	1.4	0.099	0.249	1	2023	tags=40%, list=31%, signal=57%
ATP11_SGA	252	0.13	1.4	0.077	0.251	1	2287	tags=42%, list=35%, signal=62%
LIP2_SGA	104	0.16	1.4	0.106	0.251	1	2204	tags=44%, list=34%, signal=66%
CDC20-3_SGA	129	0.15	1.4	0.099	0.251	1	3257	tags=60%, list=50%, signal=118%
LYASE ACTIVITY_MOL	72	0.18	1.4	0.128	0.251	1	1838	tags=40%, list=28%, signal=56%
ADA2_TFBIND	206	0.14	1.4	0.084	0.251	1	819	tags=20%, list=13%, signal=22%
ECM33_SGA	171	0.14	1.4	0.098	0.251	1	2267	tags=43%, list=35%, signal=65%
PSP1_SGA	23	0.28	1.4	0.102	0.251	1	3291	tags=74%, list=51%, signal=150%
GYP1_SGA	124	0.16	1.4	0.103	0.252	1	2372	tags=47%, list=37%, signal=73%
BIOPOLYMER MODIFICATION_BIO	359	0.12	1.4	0.069	0.252	1	1908	tags=36%, list=30%, signal=48%
UREA CYCLE INTERMEDIATE METABOLIC PROCESS_BIO	20	0.3	1.4	0.111	0.251	1	1649	tags=50%, list=26%, signal=67%
ADA2_SGA	124	0.15	1.4	0.112	0.252	1	2898	tags=55%, list=45%, signal=98%
GLUCOSAMINE METABOLIC PROCESS_BIO	15	0.34	1.4	0.107	0.253	1	2046	tags=60%, list=32%, signal=88%
ERV14_SGA	76	0.18	1.4	0.129	0.253	1	2200	tags=46%, list=34%, signal=69%
ZUO1_SGA	34	0.24	1.4	0.132	0.253	1	4387	tags=88%, list=68%, signal=274%
CA21CHR2X3	125	0.15	1.4	0.109	0.253	1	4587	tags=82%, list=71%, signal=279%
ELP4_SGA	63	0.19	1.39	0.116	0.256	1	2295	tags=49%, list=36%, signal=76%
RRP1-1_SGA	99	0.17	1.39	0.121	0.257	1	2261	tags=46%, list=35%, signal=70%
LHP1_SGA	25	0.27	1.39	0.122	0.258	1	3946	tags=84%, list=61%, signal=215%
POLYSACCHARIDE METABOLIC PROCESS_BIO	46	0.21	1.39	0.103	0.258	1	1773	tags=41%, list=27%, signal=57%
RFC3_DAMP_SGA	49	0.21	1.39	0.114	0.258	1	3862	tags=76%, list=60%, signal=186%
GGA1_SGA	53	0.2	1.39	0.099	0.259	1	2200	tags=49%, list=34%, signal=74%
NAT4_SGA	87	0.17	1.39	0.106	0.258	1	3010	tags=59%, list=47%, signal=108%
TRANSITION METAL ION TRANSPORTER ACTIVITY_MOL	20	0.3	1.39	0.12	0.259	1	874	tags=30%, list=14%, signal=35%
MICROBODY_CEL	48	0.21	1.39	0.124	0.259	1	1081	tags=31%, list=17%, signal=37%
OPI3_SGA	220	0.13	1.39	0.089	0.259	1	1726	tags=34%, list=27%, signal=44%
GOLGI VESICLE TRANSPORT_BIO	116	0.16	1.39	0.127	0.26	1	4121	tags=76%, list=64%, signal=206%
RTT109_SGA	71	0.18	1.39	0.129	0.26	1	3863	tags=75%, list=60%, signal=184%
CA21CHR6X3	138	0.15	1.39	0.119	0.26	1	3725	tags=68%, list=58%, signal=158%
CELLULAR POLYSACCHARIDE METABOLIC PROCESS_BIO	46	0.21	1.39	0.125	0.261	1	1773	tags=41%, list=27%, signal=57%
ANION TRANSPORT_BIO	16	0.32	1.39	0.11	0.26	1	1920	tags=56%, list=30%, signal=80%
NFU1_SGA	66	0.18	1.38	0.107	0.262	1	2807	tags=56%, list=43%, signal=98%
PURINE NUCLEOTIDE BINDING_MOL	45	0.21	1.38	0.142	0.262	1	1214	tags=33%, list=19%, signal=41%
OST1-6_SGA	54	0.2	1.38	0.137	0.263	1	3469	tags=70%, list=54%, signal=151%
MND1_SGA	22	0.28	1.38	0.116	0.263	1	3250	tags=73%, list=50%, signal=146%
VPS27_SGA	164	0.14	1.38	0.118	0.263	1	2115	tags=41%, list=33%, signal=59%
RIBONUCLEASE ACTIVITY_MOL	44	0.22	1.38	0.13	0.264	1	3961	tags=80%, list=61%, signal=204%
CELLULAR DEVELOPMENTAL PROCESS_BIO	42	0.22	1.38	0.134	0.264	1	1859	tags=45%, list=29%, signal=63%
SEC22_SGA	164	0.14	1.38	0.098	0.264	1	2202	tags=43%, list=34%, signal=63%
OXYGEN AND REACTIVE OXYGEN SPECIES METABOLIC PROCESS_BIO	50	0.21	1.38	0.128	0.265	1	1681	tags=40%, list=26%, signal=54%
SLA1_SGA	116	0.16	1.38	0.123	0.265	1	2202	tags=44%, list=34%, signal=66%
SBH2_SGA	36	0.24	1.38	0.133	0.265	1	811	tags=31%, list=13%, signal=35%
FAR10_SGA	115	0.15	1.38	0.126	0.265	1	2849	tags=53%, list=44%, signal=93%
UBP1_SGA	108	0.16	1.38	0.117	0.265	1	1930	tags=40%, list=30%, signal=56%
YBR235W_SGA	34	0.24	1.38	0.12	0.265	1	1520	tags=41%, list=24%, signal=54%
SMALL NUCLEAR RIBONUCLEOPROTEIN COMPLEX_CEL	51	0.21	1.38	0.135	0.266	1	3695	tags=75%, list=57%, signal=173%
AMINE TRANSPORT_BIO	32	0.24	1.38	0.131	0.266	1	388	tags=22%, list=6%, signal=23%
FMP45_SGA	25	0.27	1.38	0.13	0.266	1	1205	tags=40%, list=19%, signal=49%
MRS3_SGA	19	0.3	1.38	0.134	0.266	1	1810	tags=53%, list=28%, signal=73%
SPC24-1_SGA	87	0.17	1.38	0.133	0.266	1	3997	tags=75%, list=62%, signal=193%
RIM13_SGA	113	0.16	1.38	0.125	0.266	1	2007	tags=41%, list=31%, signal=58%
STB1_SGA	74	0.18	1.38	0.114	0.267	1	3846	tags=73%, list=60%, signal=178%
FERMENTATION_BIO	16	0.32	1.38	0.137	0.266	1	598	tags=31%, list=9%, signal=34%
SYG1_SGA	30	0.24	1.38	0.118	0.267	1	3100	tags=67%, list=48%, signal=128%
CYS3_SGA	44	0.22	1.38	0.117	0.266	1	2195	tags=50%, list=34%, signal=75%
MRNA METABOLIC PROCESS_BIO	130	0.15	1.38	0.113	0.266	1	4537	tags=82%, list=70%, signal=271%
CHO2_SGA	197	0.14	1.38	0.115	0.266	1	2225	tags=42%, list=34%, signal=62%
PAH1_SGA	121	0.15	1.38	0.123	0.266	1	2104	tags=41%, list=33%, signal=60%
SKT5_SGA	109	0.16	1.37	0.12	0.268	1	2254	tags=45%, list=35%, signal=68%
NCE101_SGA	76	0.18	1.37	0.124	0.268	1	3476	tags=66%, list=54%, signal=141%
SIN3_SGA	187	0.14	1.37	0.114	0.268	1	2115	tags=41%, list=33%, signal=59%
GAS1_SGA	170	0.14	1.37	0.107	0.268	1	2225	tags=41%, list=34%, signal=61%
SUR2_SGA	35	0.23	1.37	0.144	0.268	1	1822	tags=46%, list=28%, signal=63%
CA21CHRRX3	118	0.15	1.37	0.122	0.268	1	2642	tags=50%, list=41%, signal=83%
COX6_SGA	73	0.18	1.37	0.125	0.269	1	1845	tags=40%, list=29%, signal=55%
MAF1_SGA	58	0.2	1.37	0.12	0.269	1	1540	tags=38%, list=24%, signal=49%
COX10_SGA	150	0.14	1.37	0.114	0.269	1	2531	tags=48%, list=39%, signal=77%
SSD1_SGA	270	0.13	1.37	0.094	0.269	1	2202	tags=41%, list=34%, signal=59%
REGULATION OF TRANSCRIPTION_BIO	279	0.13	1.37	0.105	0.269	1	4017	tags=70%, list=62%, signal=177%
SGS1_SGA	40	0.22	1.37	0.13	0.269	1	3078	tags=65%, list=48%, signal=123%
SSA3_SGA	52	0.2	1.37	0.124	0.269	1	2508	tags=54%, list=39%, signal=87%
RPA14_SGA	76	0.18	1.37	0.111	0.269	1	3139	tags=62%, list=49%, signal=119%
CAB1_DAMP_SGA	109	0.16	1.37	0.136	0.27	1	1822	tags=38%, list=28%, signal=52%
MUC1_SGA	30	0.25	1.37	0.136	0.27	1	2086	tags=50%, list=32%, signal=74%
INTRACELLULAR TRANSPORT_BIO	349	0.12	1.37	0.081	0.27	1	3487	tags=60%, list=54%, signal=124%
QNQ1_SGA	48	0.2	1.37	0.109	0.269	1	3250	tags=67%, list=50%, signal=133%
PTP1_SGA	61	0.19	1.37	0.137	0.27	1	1396	tags=34%, list=22%, signal=44%
GGA2_SGA	53	0.2	1.37	0.132	0.27	1	2000	tags=45%, list=31%, signal=65%
CA21CHR4X6	107	0.16	1.37	0.113	0.27	1	1465	tags=31%, list=23%, signal=39%
PROTEIN KINASE CASCADE_BIO	15	0.32	1.37	0.132	0.271	1	1401	tags=47%, list=22%, signal=59%
PPM1_SGA	63	0.19	1.37	0.136	0.271	1	2787	tags=56%, list=43%, signal=97%
XRS2_SGA	55	0.2	1.37	0.13	0.272	1	3859	tags=76%, list=60%, signal=188%
PEROXISOMAL MATRIX_CEL	24	0.27	1.37	0.151	0.272	1	2205	tags=54%, list=34%, signal=82%
CELL DIFFERENTIATION_BIO	42	0.22	1.37	0.134	0.272	1	1859	tags=45%, list=29%, signal=63%
PEROXISOME_CEL	48	0.21	1.37	0.13	0.272	1	1081	tags=31%, list=17%, signal=37%
OST2_DAMP_SGA	152	0.14	1.37	0.131	0.272	1	2225	tags=44%, list=34%, signal=66%
RPS1B_SGA	50	0.2	1.37	0.133	0.272	1	1810	tags=42%, list=28%, signal=58%
LCB4_SGA	46	0.21	1.37	0.135	0.272	1	2627	tags=57%, list=41%, signal=95%
SAE2_SGA	15	0.32	1.36	0.13	0.273	1	4091	tags=93%, list=63%, signal=254%
NUP188_SGA	131	0.15	1.36	0.129	0.274	1	2284	tags=45%, list=35%, signal=68%
ESTABLISHMENT OF NUCLEUS LOCALIZATION_BIO	17	0.31	1.36	0.148	0.274	1	727	tags=35%, list=11%, signal=40%
SEC17-1_SGA	102	0.16	1.36	0.129	0.274	1	2372	tags=47%, list=37%, signal=73%
NICOTINAMIDE METABOLIC PROCESS_BIO	23	0.27	1.36	0.138	0.274	1	2015	tags=52%, list=31%, signal=76%
GLUCOSE CATABOLIC PROCESS_BIO	21	0.29	1.36	0.132	0.274	1	629	tags=29%, list=10%, signal=32%
AMINO ACID DERIVATIVE BIOSYNTHETIC PROCESS_BIO	15	0.33	1.36	0.154	0.274	1	1187	tags=47%, list=18%, signal=57%
NEGATIVE REGULATION OF CELLULAR METABOLIC PROCESS_BIO	94	0.17	1.36	0.123	0.275	1	3337	tags=64%, list=52%, signal=130%
PEX4_SGA	53	0.2	1.36	0.153	0.275	1	2660	tags=55%, list=41%, signal=92%
AIM33_SGA	39	0.22	1.36	0.132	0.275	1	2254	tags=51%, list=35%, signal=78%
PHO90_SGA	23	0.27	1.36	0.146	0.276	1	2195	tags=57%, list=34%, signal=85%
CHROMATIN BINDING_MOL	17	0.31	1.36	0.131	0.277	1	315	tags=29%, list=5%, signal=31%
CA21CHRRX2	128	0.15	1.36	0.128	0.278	1	3451	tags=64%, list=53%, signal=135%
SLU7-TS1_SGA	90	0.17	1.36	0.147	0.277	1	2220	tags=46%, list=34%, signal=68%
SSY1_DAMP_SGA	109	0.16	1.36	0.132	0.277	1	3139	tags=60%, list=49%, signal=114%
VACUOLE ORGANIZATION AND BIOGENESIS_BIO	41	0.21	1.36	0.145	0.277	1	2377	tags=54%, list=37%, signal=84%
DIS3_DAMP_SGA	21	0.29	1.36	0.138	0.277	1	2508	tags=62%, list=39%, signal=101%
NUCLEUS LOCALIZATION_BIO	17	0.31	1.36	0.136	0.277	1	727	tags=35%, list=11%, signal=40%
DNA-DEPENDENT DNA REPLICATION_BIO	69	0.18	1.36	0.143	0.278	1	4448	tags=84%, list=69%, signal=267%
UBA3_SGA	33	0.24	1.36	0.142	0.278	1	2023	tags=48%, list=31%, signal=70%
EDE1_SGA	76	0.17	1.36	0.146	0.278	1	2195	tags=46%, list=34%, signal=69%
SKN7_SGA	65	0.18	1.36	0.118	0.277	1	2200	tags=46%, list=34%, signal=69%
WBP1-1_SGA	221	0.13	1.35	0.109	0.278	1	2225	tags=42%, list=34%, signal=61%
RRI1_SGA	92	0.16	1.35	0.142	0.278	1	1988	tags=41%, list=31%, signal=59%
CSM1_SGA	175	0.14	1.35	0.112	0.279	1	2409	tags=45%, list=37%, signal=70%
RNA ELONGATION FROM RNA POLYMERASE II PROMOTER_BIO	17	0.3	1.35	0.138	0.279	1	2768	tags=71%, list=43%, signal=123%
IRC15_SGA	44	0.21	1.35	0.15	0.279	1	2787	tags=59%, list=43%, signal=103%
BNA2_SGA	21	0.28	1.35	0.147	0.28	1	2295	tags=57%, list=36%, signal=88%
SRB4-2_SGA	52	0.2	1.35	0.128	0.28	1	3139	tags=63%, list=49%, signal=122%
ER TO GOLGI VESICLE-MEDIATED TRANSPORT_BIO	62	0.19	1.35	0.147	0.281	1	3030	tags=61%, list=47%, signal=114%
CSE2_SGA	227	0.13	1.35	0.109	0.281	1	3131	tags=56%, list=48%, signal=104%
RNA ELONGATION_BIO	17	0.3	1.35	0.145	0.281	1	2768	tags=71%, list=43%, signal=123%
CHROMATIN ASSEMBLY_BIO	40	0.22	1.35	0.149	0.282	1	3595	tags=75%, list=56%, signal=168%
NDE1_SGA	16	0.32	1.35	0.14	0.281	1	2013	tags=56%, list=31%, signal=82%
AME1-4_SGA	87	0.17	1.35	0.14	0.282	1	2464	tags=49%, list=38%, signal=79%
CDC37-TS_SGA	140	0.15	1.35	0.124	0.282	1	2719	tags=51%, list=42%, signal=87%
NEGATIVE REGULATION OF CELLULAR PROCESS_BIO	114	0.15	1.35	0.116	0.282	1	3337	tags=62%, list=52%, signal=127%
CEG1-TS_SGA	97	0.16	1.35	0.136	0.282	1	2815	tags=54%, list=44%, signal=94%
PROTEIN TRANSPORT_BIO	182	0.14	1.35	0.122	0.282	1	2151	tags=41%, list=33%, signal=60%
BUL1_SGA	65	0.18	1.35	0.141	0.282	1	1704	tags=38%, list=26%, signal=52%
NBP2_SGA	148	0.14	1.35	0.129	0.282	1	899	tags=22%, list=14%, signal=25%
VID22_SGA	108	0.16	1.35	0.139	0.282	1	3100	tags=58%, list=48%, signal=110%
REGULATION OF CONJUGATION WITH CELLULAR FUSION_BIO	15	0.32	1.35	0.15	0.283	1	2237	tags=60%, list=35%, signal=92%
U2-DEPENDENT SPLICEOSOME_CEL	23	0.27	1.35	0.133	0.284	1	3962	tags=87%, list=61%, signal=224%
SNT1_SGA	202	0.13	1.35	0.11	0.284	1	3468	tags=61%, list=54%, signal=128%
CA21CHR3X9	111	0.15	1.34	0.139	0.286	1	4456	tags=81%, list=69%, signal=257%
DYN3_SGA	116	0.15	1.34	0.149	0.286	1	3656	tags=66%, list=57%, signal=150%
HOR2_SGA	20	0.29	1.34	0.131	0.286	1	1129	tags=40%, list=17%, signal=48%
ENDOSOME_CEL	32	0.23	1.34	0.15	0.286	1	2643	tags=59%, list=41%, signal=100%
MRNA CATABOLIC PROCESS_BIO	35	0.23	1.34	0.154	0.286	1	4502	tags=91%, list=70%, signal=300%
DCC1_SGA	106	0.16	1.34	0.141	0.286	1	2755	tags=54%, list=43%, signal=92%
GDH2_SGA	82	0.17	1.34	0.136	0.286	1	1358	tags=33%, list=21%, signal=41%
DDC1_SGA	84	0.16	1.34	0.158	0.287	1	2409	tags=48%, list=37%, signal=75%
TRANSCRIPTION REGULATOR ACTIVITY_MOL	307	0.12	1.34	0.109	0.287	1	3987	tags=68%, list=62%, signal=170%
YPR015C_SGA	26	0.26	1.34	0.144	0.287	1	3580	tags=77%, list=55%, signal=172%
UTH1_SGA	66	0.18	1.34	0.132	0.287	1	2150	tags=44%, list=33%, signal=65%
HCR1_SGA	41	0.21	1.34	0.161	0.289	1	2726	tags=59%, list=42%, signal=101%
REGULATION OF CONJUGATION_BIO	15	0.32	1.34	0.162	0.289	1	2237	tags=60%, list=35%, signal=92%
GENERATION OF PRECURSOR METABOLITES AND ENERGY_BIO	128	0.15	1.34	0.137	0.289	1	881	tags=22%, list=14%, signal=25%
CSI1_SGA	25	0.26	1.34	0.159	0.289	1	1107	tags=36%, list=17%, signal=43%
INTRACELLULAR PROTEIN TRANSPORT_BIO	180	0.13	1.34	0.129	0.29	1	2151	tags=41%, list=33%, signal=60%
CYTOSKELETAL PART_CEL	144	0.14	1.34	0.129	0.29	1	3969	tags=72%, list=61%, signal=181%
COX23_SGA	120	0.15	1.34	0.146	0.291	1	1586	tags=34%, list=25%, signal=44%
YMR187C_SGA	23	0.27	1.33	0.156	0.293	1	4101	tags=87%, list=64%, signal=237%
CA21CHR3X1	114	0.15	1.33	0.155	0.293	1	4078	tags=75%, list=63%, signal=199%
IOC4_SGA	79	0.17	1.33	0.15	0.293	1	3190	tags=61%, list=49%, signal=119%
PMT1_CAP1-312_UP	56	0.19	1.33	0.146	0.294	1	924	tags=25%, list=14%, signal=29%
SPO19_SGA	74	0.17	1.33	0.141	0.294	1	1490	tags=34%, list=23%, signal=43%
TELOMERIC HETEROCHROMATIN FORMATION_BIO	24	0.26	1.33	0.16	0.295	1	3595	tags=79%, list=56%, signal=178%
VIP1_SGA	83	0.17	1.33	0.173	0.299	1	3917	tags=73%, list=61%, signal=184%
RIM1_SGA	43	0.21	1.33	0.16	0.301	1	2555	tags=53%, list=40%, signal=88%
GCR2_SGA	126	0.15	1.32	0.153	0.303	1	1937	tags=39%, list=30%, signal=54%
CTI6_SGA	150	0.14	1.32	0.142	0.304	1	2120	tags=41%, list=33%, signal=60%
ECM8_SGA	36	0.22	1.32	0.163	0.304	1	2531	tags=56%, list=39%, signal=91%
EMI1_SGA	168	0.14	1.32	0.139	0.304	1	3847	tags=68%, list=60%, signal=163%
NAP1_SGA	109	0.15	1.32	0.161	0.304	1	1773	tags=37%, list=27%, signal=50%
SSU72-2_SGA	104	0.15	1.32	0.162	0.305	1	2339	tags=45%, list=36%, signal=70%
YNL010W_SGA	42	0.21	1.32	0.173	0.305	1	1163	tags=33%, list=18%, signal=40%
IDH2_SGA	60	0.19	1.32	0.17	0.305	1	2220	tags=48%, list=34%, signal=73%
CET1-15_SGA	102	0.16	1.32	0.153	0.305	1	1943	tags=39%, list=30%, signal=55%
CA21CHRRX5	138	0.14	1.32	0.144	0.305	1	2888	tags=52%, list=45%, signal=92%
BIT2_SGA	43	0.21	1.32	0.164	0.304	1	1751	tags=42%, list=27%, signal=57%
GIP1_SGA	16	0.31	1.32	0.156	0.305	1	2295	tags=63%, list=36%, signal=97%
AVL9_SGA	97	0.16	1.32	0.16	0.305	1	1950	tags=39%, list=30%, signal=55%
YLL054C_SGA	26	0.25	1.32	0.158	0.305	1	2007	tags=50%, list=31%, signal=72%
PROTEIN LOCALIZATION_BIO	215	0.13	1.32	0.144	0.306	1	2151	tags=40%, list=33%, signal=59%
GLUTAMINE FAMILY AMINO ACID BIOSYNTHETIC PROCESS_BIO	23	0.26	1.32	0.161	0.305	1	1649	tags=43%, list=26%, signal=58%
MSA1_SGA	20	0.28	1.32	0.155	0.305	1	2682	tags=65%, list=42%, signal=111%
YPR045C_SGA	42	0.21	1.32	0.158	0.305	1	1616	tags=40%, list=25%, signal=54%
GSH1_SGA	112	0.15	1.32	0.152	0.305	1	1668	tags=36%, list=26%, signal=47%
SER2_SGA	79	0.17	1.32	0.162	0.305	1	2726	tags=53%, list=42%, signal=91%
REGULATION OF GENE EXPRESSION, EPIGENETIC_BIO	39	0.21	1.32	0.153	0.306	1	3595	tags=74%, list=56%, signal=167%
LYSINE N-ACETYLTRANSFERASE ACTIVITY_MOL	16	0.31	1.32	0.148	0.306	1	3090	tags=75%, list=48%, signal=143%
ARF2_SGA	51	0.19	1.32	0.16	0.307	1	3137	tags=63%, list=49%, signal=121%
MICROTUBULE-BASED PROCESS_BIO	60	0.18	1.32	0.156	0.307	1	4023	tags=77%, list=62%, signal=201%
ABZ1_SGA	40	0.21	1.32	0.163	0.307	1	2202	tags=50%, list=34%, signal=75%
VMA8_SGA	139	0.14	1.32	0.147	0.308	1	1956	tags=38%, list=30%, signal=54%
SPLICEOSOME_CEL	46	0.2	1.32	0.17	0.308	1	4728	tags=91%, list=73%, signal=338%
KIN1_SGA	16	0.31	1.32	0.167	0.308	1	2372	tags=63%, list=37%, signal=99%
MMR1_SGA	108	0.15	1.32	0.146	0.308	1	1012	tags=25%, list=16%, signal=29%
CHROMATIN SILENCING AT TELOMERE_BIO	24	0.26	1.31	0.153	0.309	1	3595	tags=79%, list=56%, signal=178%
VID30_SGA	27	0.25	1.31	0.163	0.309	1	2502	tags=59%, list=39%, signal=96%
UPC2_SGA	29	0.24	1.31	0.166	0.309	1	2054	tags=52%, list=32%, signal=76%
YMR210W_SGA	46	0.2	1.31	0.175	0.313	1	2275	tags=50%, list=35%, signal=77%
ELP2_SGA	115	0.15	1.31	0.154	0.314	1	2023	tags=41%, list=31%, signal=58%
HISTONE ACETYLTRANSFERASE ACTIVITY_MOL	16	0.31	1.31	0.17	0.314	1	3090	tags=75%, list=48%, signal=143%
RTS1_SGA	99	0.16	1.31	0.158	0.315	1	2741	tags=52%, list=42%, signal=88%
POST-GOLGI VESICLE-MEDIATED TRANSPORT_BIO	44	0.21	1.31	0.166	0.317	1	4396	tags=86%, list=68%, signal=269%
PTC2_SGA	56	0.18	1.31	0.168	0.316	1	2682	tags=54%, list=42%, signal=91%
YOR214C_SGA	31	0.23	1.31	0.178	0.316	1	2190	tags=52%, list=34%, signal=78%
DEG1_SGA	181	0.13	1.31	0.153	0.317	1	2130	tags=40%, list=33%, signal=58%
ESTABLISHMENT OF PROTEIN LOCALIZATION_BIO	195	0.13	1.31	0.149	0.317	1	2151	tags=41%, list=33%, signal=59%
ACETYLTRANSFERASE ACTIVITY_MOL	39	0.22	1.31	0.173	0.317	1	3090	tags=64%, list=48%, signal=122%
CLB1_SGA	22	0.27	1.31	0.183	0.318	1	2623	tags=64%, list=41%, signal=107%
SPS22_SGA	20	0.28	1.3	0.164	0.318	1	1171	tags=40%, list=18%, signal=49%
POL32_SGA	129	0.14	1.3	0.171	0.319	1	1975	tags=40%, list=31%, signal=56%
VMA9_SGA	237	0.13	1.3	0.131	0.319	1	2386	tags=43%, list=37%, signal=66%
TPS2_SGA	98	0.16	1.3	0.169	0.32	1	1452	tags=32%, list=22%, signal=40%
POST-TRANSLATIONAL PROTEIN MODIFICATION_BIO	216	0.13	1.3	0.155	0.32	1	1908	tags=37%, list=30%, signal=50%
CDC23-1_SGA	82	0.16	1.3	0.172	0.32	1	3139	tags=60%, list=49%, signal=115%
COG5_SGA	139	0.14	1.3	0.161	0.32	1	2387	tags=45%, list=37%, signal=70%
RNA POLYMERASE II TRANSCRIPTION FACTOR ACTIVITY_MOL	93	0.16	1.3	0.179	0.321	1	3085	tags=58%, list=48%, signal=110%
AROMATIC AMINO ACID FAMILY METABOLIC PROCESS_BIO	19	0.28	1.3	0.185	0.322	1	3930	tags=84%, list=61%, signal=214%
HOG1_SGA	64	0.17	1.3	0.19	0.322	1	1903	tags=41%, list=29%, signal=57%
PROTEIN COMPLEX ASSEMBLY_BIO	86	0.16	1.3	0.168	0.322	1	1044	tags=27%, list=16%, signal=31%
SMM1_SGA	37	0.21	1.3	0.174	0.322	1	1903	tags=46%, list=29%, signal=65%
PHM8_SGA	44	0.2	1.3	0.171	0.322	1	2464	tags=52%, list=38%, signal=84%
VPS45_SGA	46	0.2	1.3	0.17	0.322	1	3257	tags=65%, list=50%, signal=131%
GDS1_SGA	51	0.19	1.3	0.182	0.322	1	1751	tags=41%, list=27%, signal=56%
GLYCOPROTEIN BIOSYNTHETIC PROCESS_BIO	72	0.17	1.3	0.17	0.324	1	1718	tags=38%, list=27%, signal=51%
AROMATIC COMPOUND BIOSYNTHETIC PROCESS_BIO	15	0.31	1.3	0.163	0.324	1	1838	tags=53%, list=28%, signal=74%
SNO4_SGA	98	0.15	1.3	0.182	0.324	1	1986	tags=40%, list=31%, signal=57%
MID2_SGA	42	0.21	1.3	0.176	0.323	1	2815	tags=60%, list=44%, signal=105%
PROTEIN SERINE/THREONINE PHOSPHATASE ACTIVITY_MOL	22	0.26	1.3	0.169	0.324	1	1951	tags=50%, list=30%, signal=71%
YPL150W_SGA	56	0.18	1.3	0.183	0.324	1	3968	tags=75%, list=61%, signal=193%
CIK1_SGA	250	0.12	1.3	0.148	0.324	1	2386	tags=43%, list=37%, signal=65%
TSA1_DN	16	0.31	1.3	0.19	0.324	1	555	tags=25%, list=9%, signal=27%
PLB3_SGA	47	0.2	1.3	0.188	0.325	1	1810	tags=43%, list=28%, signal=59%
M PHASE_BIO	163	0.14	1.29	0.164	0.325	1	4002	tags=71%, list=62%, signal=181%
NUCLEASE ACTIVITY_MOL	62	0.18	1.29	0.176	0.326	1	3961	tags=76%, list=61%, signal=194%
BIOPOLYMER GLYCOSYLATION_BIO	70	0.17	1.29	0.162	0.326	1	1718	tags=37%, list=27%, signal=50%
RPN13_SGA	35	0.22	1.29	0.169	0.325	1	2807	tags=60%, list=43%, signal=106%
HOS2_SGA	92	0.16	1.29	0.17	0.325	1	4266	tags=78%, list=66%, signal=227%
HMG1_SGA	65	0.17	1.29	0.172	0.326	1	3879	tags=72%, list=60%, signal=179%
RPL26B_SGA	45	0.2	1.29	0.188	0.326	1	3805	tags=73%, list=59%, signal=177%
POM34_SGA	19	0.28	1.29	0.193	0.326	1	2284	tags=58%, list=35%, signal=89%
CDC4-2_SGA	44	0.2	1.29	0.185	0.327	1	2682	tags=55%, list=42%, signal=93%
APL2_SGA	33	0.23	1.29	0.189	0.327	1	1302	tags=36%, list=20%, signal=45%
CA21CHR3X6	101	0.15	1.29	0.191	0.327	1	2909	tags=54%, list=45%, signal=98%
EMI2_SGA	95	0.15	1.29	0.17	0.327	1	1922	tags=39%, list=30%, signal=55%
RESPONSE TO ENDOGENOUS STIMULUS_BIO	119	0.15	1.29	0.177	0.327	1	3909	tags=71%, list=61%, signal=176%
MAD3_SGA	37	0.21	1.29	0.203	0.328	1	4124	tags=81%, list=64%, signal=223%
RTT103_SGA	82	0.16	1.29	0.199	0.328	1	1916	tags=40%, list=30%, signal=56%
RPL37B_SGA	29	0.23	1.29	0.168	0.329	1	903	tags=31%, list=14%, signal=36%
AROMATIC AMINO ACID FAMILY BIOSYNTHETIC PROCESS_BIO	15	0.31	1.29	0.183	0.329	1	1838	tags=53%, list=28%, signal=74%
PROTEIN MODIFICATION PROCESS_BIO	327	0.11	1.29	0.14	0.33	1	1908	tags=35%, list=30%, signal=47%
PHOSPHATE METABOLIC PROCESS_BIO	122	0.14	1.29	0.192	0.33	1	1068	tags=25%, list=17%, signal=30%
NEGATIVE REGULATION OF BIOLOGICAL PROCESS_BIO	115	0.15	1.29	0.168	0.331	1	3337	tags=62%, list=52%, signal=125%
RPS30B_SGA	45	0.2	1.29	0.195	0.331	1	1751	tags=42%, list=27%, signal=58%
AKR1_SGA	96	0.16	1.29	0.181	0.331	1	4070	tags=74%, list=63%, signal=197%
HYDROLASE ACTIVITY, ACTING ON CARBON-NITROGEN (BUT NOT PEPTIDE) BONDS_MOL	50	0.19	1.29	0.186	0.332	1	2720	tags=56%, list=42%, signal=96%
PHOSPHORUS METABOLIC PROCESS_BIO	122	0.14	1.28	0.171	0.333	1	1068	tags=25%, list=17%, signal=30%
CIS1_SGA	21	0.27	1.28	0.177	0.333	1	623	tags=29%, list=10%, signal=32%
EPT1_SGA	51	0.19	1.28	0.197	0.333	1	2765	tags=55%, list=43%, signal=95%
CARBOXYLIC ACID TRANSPORT_BIO	44	0.2	1.28	0.198	0.334	1	1163	tags=30%, list=18%, signal=36%
PDC1_SGA	20	0.27	1.28	0.192	0.334	1	3710	tags=80%, list=57%, signal=187%
HXT8_SGA	24	0.25	1.28	0.194	0.335	1	3931	tags=83%, list=61%, signal=212%
ISOMERASE ACTIVITY_MOL	41	0.2	1.28	0.177	0.334	1	3392	tags=66%, list=53%, signal=138%
PROTEIN AMINO ACID GLYCOSYLATION_BIO	70	0.17	1.28	0.182	0.334	1	1718	tags=37%, list=27%, signal=50%
MDJ2_SGA	17	0.29	1.28	0.182	0.335	1	1616	tags=47%, list=25%, signal=63%
SPT2_SGA	27	0.25	1.28	0.177	0.335	1	3226	tags=70%, list=50%, signal=140%
EDS1_SGA	80	0.16	1.28	0.185	0.334	1	4087	tags=74%, list=63%, signal=198%
YGR125W_SGA	27	0.24	1.28	0.187	0.335	1	726	tags=26%, list=11%, signal=29%
RPT3-1_SGA	32	0.22	1.28	0.182	0.336	1	4690	tags=94%, list=73%, signal=341%
ENDONUCLEASE ACTIVITY_MOL	32	0.23	1.28	0.186	0.337	1	3961	tags=81%, list=61%, signal=209%
LGE1_SGA	154	0.13	1.28	0.186	0.338	1	2092	tags=41%, list=32%, signal=59%
WHI3_SGA	133	0.14	1.28	0.177	0.338	1	2007	tags=38%, list=31%, signal=54%
TAF5-15_SGA	113	0.14	1.28	0.2	0.338	1	1930	tags=39%, list=30%, signal=55%
ORM2_SGA	203	0.12	1.28	0.173	0.338	1	2220	tags=41%, list=34%, signal=60%
CKB1_SGA	121	0.14	1.28	0.186	0.338	1	4308	tags=77%, list=67%, signal=227%
DNA HELICASE ACTIVITY_MOL	21	0.26	1.28	0.186	0.338	1	1451	tags=43%, list=22%, signal=55%
SVL3_SGA	112	0.14	1.28	0.177	0.338	1	1406	tags=31%, list=22%, signal=39%
OAR1_SGA	88	0.16	1.28	0.197	0.339	1	2292	tags=45%, list=35%, signal=70%
MAE1_SGA	55	0.18	1.28	0.191	0.34	1	2719	tags=55%, list=42%, signal=93%
ERI1_SGA	73	0.16	1.28	0.196	0.34	1	1975	tags=41%, list=31%, signal=59%
PMP3_SGA	161	0.13	1.27	0.179	0.34	1	2484	tags=45%, list=38%, signal=72%
TOR2-21_SGA	37	0.21	1.27	0.176	0.341	1	3794	tags=76%, list=59%, signal=182%
SUL1_SGA	33	0.23	1.27	0.183	0.34	1	1761	tags=42%, list=27%, signal=58%
SFI1-3_SGA	17	0.29	1.27	0.207	0.341	1	3451	tags=76%, list=53%, signal=164%
SHP1_SGA	219	0.12	1.27	0.173	0.341	1	3468	tags=61%, list=54%, signal=127%
YKL171W_SGA	18	0.28	1.27	0.199	0.341	1	1295	tags=39%, list=20%, signal=49%
CWH41_SGA	65	0.17	1.27	0.214	0.341	1	1971	tags=43%, list=31%, signal=61%
MOB1_DAMP_SGA	21	0.27	1.27	0.204	0.342	1	3938	tags=86%, list=61%, signal=219%
RFC5-1_SGA	91	0.15	1.27	0.198	0.343	1	1988	tags=41%, list=31%, signal=58%
STL1_SGA	39	0.21	1.27	0.199	0.344	1	3304	tags=64%, list=51%, signal=130%
RPL14B_SGA	37	0.21	1.27	0.207	0.345	1	4654	tags=92%, list=72%, signal=327%
ASE1_SGA	67	0.17	1.27	0.179	0.344	1	948	tags=25%, list=15%, signal=29%
CELLULAR CARBOHYDRATE CATABOLIC PROCESS_BIO	37	0.21	1.27	0.208	0.345	1	722	tags=24%, list=11%, signal=27%
HXT4_SGA	15	0.3	1.27	0.191	0.344	1	3931	tags=87%, list=61%, signal=221%
G1 PHASE_BIO	19	0.27	1.27	0.201	0.345	1	1900	tags=53%, list=29%, signal=74%
RPS11B_SGA	56	0.18	1.27	0.189	0.347	1	3540	tags=68%, list=55%, signal=149%
PROTEIN SERINE/THREONINE KINASE ACTIVITY_MOL	55	0.18	1.27	0.201	0.347	1	2544	tags=53%, list=39%, signal=86%
SNO1_SGA	34	0.22	1.27	0.201	0.348	1	2880	tags=62%, list=45%, signal=111%
KRE5-TS2_SGA	52	0.19	1.26	0.197	0.349	1	878	tags=27%, list=14%, signal=31%
CTT1_SGA	22	0.26	1.26	0.212	0.348	1	3552	tags=77%, list=55%, signal=171%
ALP1_SGA	21	0.27	1.26	0.188	0.349	1	3451	tags=76%, list=53%, signal=163%
CHROMATIN SILENCING_BIO	38	0.21	1.26	0.191	0.349	1	4071	tags=82%, list=63%, signal=219%
CA21CHR4X5	115	0.14	1.26	0.188	0.35	1	2086	tags=39%, list=32%, signal=57%
YLR152C_SGA	78	0.16	1.26	0.214	0.35	1	2000	tags=41%, list=31%, signal=59%
YPT6_SGA	185	0.13	1.26	0.182	0.35	1	2372	tags=44%, list=37%, signal=67%
PHOSPHORIC MONOESTER HYDROLASE ACTIVITY_MOL	68	0.17	1.26	0.208	0.352	1	1765	tags=37%, list=27%, signal=50%
ROG1_SGA	20	0.27	1.26	0.198	0.352	1	2163	tags=55%, list=33%, signal=82%
GLYCOPROTEIN METABOLIC PROCESS_BIO	73	0.17	1.26	0.199	0.353	1	1718	tags=37%, list=27%, signal=50%
EMG1_DAMP_SGA	52	0.19	1.26	0.194	0.353	1	2190	tags=46%, list=34%, signal=69%
SCJ1_SGA	46	0.19	1.26	0.206	0.355	1	2295	tags=50%, list=36%, signal=77%
MSN5_SGA	68	0.17	1.26	0.196	0.357	1	1561	tags=35%, list=24%, signal=46%
NEGATIVE REGULATION OF GENE EXPRESSION, EPIGENETIC_BIO	38	0.21	1.26	0.208	0.357	1	4071	tags=82%, list=63%, signal=219%
GENE SILENCING_BIO	38	0.21	1.26	0.199	0.357	1	4071	tags=82%, list=63%, signal=219%
SEC11-2_SGA	116	0.14	1.25	0.203	0.358	1	2531	tags=47%, list=39%, signal=77%
CUP5_SGA	174	0.13	1.25	0.186	0.359	1	1774	tags=35%, list=27%, signal=47%
CKI1_SGA	28	0.24	1.25	0.213	0.358	1	2745	tags=61%, list=43%, signal=105%
HTZ1_SGA	117	0.14	1.25	0.203	0.36	1	1985	tags=39%, list=31%, signal=56%
VESICLE-MEDIATED TRANSPORT_BIO	203	0.12	1.25	0.213	0.36	1	3666	tags=64%, list=57%, signal=143%
ERG25_DAMP_SGA	112	0.14	1.25	0.211	0.361	1	1344	tags=29%, list=21%, signal=35%
LYS20_SGA	30	0.22	1.25	0.203	0.361	1	2084	tags=50%, list=32%, signal=73%
ORGANIC ACID TRANSPORT_BIO	44	0.2	1.25	0.225	0.361	1	1163	tags=30%, list=18%, signal=36%
MDM10_SGA	173	0.13	1.25	0.194	0.362	1	2295	tags=43%, list=36%, signal=65%
PSE1-41_SGA	59	0.18	1.25	0.192	0.362	1	933	tags=25%, list=14%, signal=29%
BRR2_DAMP_SGA	27	0.23	1.25	0.22	0.361	1	2163	tags=52%, list=33%, signal=78%
ALG9_SGA	206	0.12	1.25	0.184	0.362	1	1986	tags=37%, list=31%, signal=52%
EST1_SGA	31	0.22	1.25	0.203	0.362	1	2849	tags=61%, list=44%, signal=109%
TAF1-1_SGA	66	0.17	1.25	0.211	0.363	1	4187	tags=77%, list=65%, signal=217%
METAL ION TRANSPORTER ACTIVITY_MOL	32	0.22	1.25	0.195	0.363	1	425	tags=19%, list=7%, signal=20%
MEC3_SGA	38	0.21	1.25	0.198	0.363	1	4046	tags=79%, list=63%, signal=210%
G1 PHASE OF MITOTIC CELL CYCLE_BIO	19	0.27	1.25	0.211	0.363	1	1900	tags=53%, list=29%, signal=74%
SAS4_SGA	46	0.19	1.25	0.211	0.363	1	1616	tags=39%, list=25%, signal=52%
NEGATIVE REGULATION OF NUCLEOBASE, NUCLEOSIDE, NUCLEOTIDE AND NUCLEIC ACID METABOLIC PROCESS_BIO	91	0.15	1.25	0.223	0.363	1	3337	tags=63%, list=52%, signal=128%
MCX1_SGA	44	0.2	1.25	0.207	0.364	1	2745	tags=57%, list=43%, signal=98%
TYW1_SGA	34	0.21	1.25	0.214	0.365	1	2295	tags=50%, list=36%, signal=77%
MEMBRANE ORGANIZATION AND BIOGENESIS_BIO	96	0.15	1.25	0.21	0.366	1	3546	tags=65%, list=55%, signal=141%
HST4_SGA	21	0.27	1.24	0.228	0.366	1	3137	tags=71%, list=49%, signal=138%
RHR2_SGA	34	0.21	1.24	0.202	0.367	1	1837	tags=44%, list=28%, signal=61%
RAD27_SGA	118	0.14	1.24	0.208	0.367	1	1993	tags=40%, list=31%, signal=57%
YMD8_SGA	33	0.22	1.24	0.211	0.367	1	3889	tags=76%, list=60%, signal=189%
EXONUCLEASE ACTIVITY, ACTIVE WITH EITHER RIBO- OR DEOXYRIBONUCLEIC ACIDS AND PRODUCING 5'-PHOSPHOMONOESTERS_MOL	25	0.24	1.24	0.219	0.367	1	2990	tags=68%, list=46%, signal=126%
HEXOSE CATABOLIC PROCESS_BIO	24	0.25	1.24	0.208	0.367	1	629	tags=25%, list=10%, signal=28%
VID28_SGA	85	0.15	1.24	0.207	0.368	1	2204	tags=44%, list=34%, signal=65%
DSF2_SGA	18	0.28	1.24	0.224	0.367	1	3805	tags=83%, list=59%, signal=202%
ARN2_SGA	15	0.29	1.24	0.228	0.367	1	2726	tags=67%, list=42%, signal=115%
RPA34_SGA	63	0.17	1.24	0.208	0.367	1	2952	tags=57%, list=46%, signal=104%
HETEROCHROMATIN FORMATION_BIO	38	0.21	1.24	0.223	0.368	1	4071	tags=82%, list=63%, signal=219%
UBC6_SGA	88	0.15	1.24	0.219	0.368	1	1704	tags=36%, list=26%, signal=49%
UBI4_SGA	112	0.14	1.24	0.21	0.368	1	3540	tags=63%, list=55%, signal=138%
PHO23_SGA	252	0.12	1.24	0.184	0.368	1	1819	tags=34%, list=28%, signal=46%
DID4_SGA	115	0.14	1.24	0.216	0.368	1	2254	tags=43%, list=35%, signal=66%
STI1_SGA	25	0.24	1.24	0.212	0.369	1	3257	tags=68%, list=50%, signal=137%
PBS2_SGA	187	0.13	1.24	0.201	0.37	1	1381	tags=28%, list=21%, signal=35%
PRM7_SGA	67	0.17	1.24	0.203	0.371	1	4209	tags=78%, list=65%, signal=221%
CA21CHR7X4	115	0.14	1.24	0.23	0.371	1	1815	tags=37%, list=28%, signal=50%
ACS2_DAMP_SGA	58	0.18	1.24	0.213	0.372	1	1561	tags=36%, list=24%, signal=47%
EST3_SGA	28	0.23	1.24	0.234	0.372	1	2754	tags=61%, list=43%, signal=105%
CDC53_UP	190	0.12	1.24	0.198	0.372	1	212	tags=6%, list=3%, signal=6%
MSC7_SGA	16	0.29	1.24	0.219	0.373	1	4604	tags=100%, list=71%, signal=347%
RESPONSE TO STRESS_BIO	274	0.11	1.24	0.189	0.373	1	2128	tags=38%, list=33%, signal=54%
SFA1_SGA	64	0.17	1.23	0.205	0.375	1	2000	tags=42%, list=31%, signal=61%
DOT6_SGA	27	0.23	1.23	0.216	0.376	1	3059	tags=67%, list=47%, signal=126%
YEL020C_SGA	96	0.15	1.23	0.202	0.376	1	2023	tags=40%, list=31%, signal=57%
POL5-2_SGA	38	0.2	1.23	0.207	0.376	1	3469	tags=68%, list=54%, signal=147%
MMS4_SGA	58	0.17	1.23	0.216	0.377	1	1540	tags=34%, list=24%, signal=45%
LAS21_SGA	135	0.13	1.23	0.222	0.377	1	1986	tags=39%, list=31%, signal=54%
YKL033W-A_SGA	51	0.18	1.23	0.222	0.377	1	3793	tags=71%, list=59%, signal=170%
YLR218C_SGA	52	0.18	1.23	0.224	0.379	1	480	tags=19%, list=7%, signal=21%
SER1_SGA	25	0.24	1.23	0.212	0.38	1	2053	tags=52%, list=32%, signal=76%
HUT1_SGA	29	0.23	1.23	0.233	0.381	1	3468	tags=72%, list=54%, signal=156%
SUS1_SGA	171	0.12	1.23	0.222	0.381	1	3475	tags=61%, list=54%, signal=128%
CONDENSED CHROMOSOME_CEL	18	0.27	1.23	0.229	0.381	1	3474	tags=78%, list=54%, signal=168%
SDA1-2_SGA	56	0.18	1.23	0.222	0.382	1	1891	tags=41%, list=29%, signal=58%
RESPONSE TO DNA DAMAGE STIMULUS_BIO	106	0.14	1.22	0.225	0.384	1	3882	tags=70%, list=60%, signal=172%
HIR2_SGA	76	0.16	1.22	0.232	0.384	1	3713	tags=68%, list=57%, signal=159%
BNI1_SGA	75	0.16	1.22	0.222	0.385	1	2712	tags=53%, list=42%, signal=91%
RNA METHYLTRANSFERASE ACTIVITY_MOL	15	0.29	1.22	0.23	0.384	1	2196	tags=53%, list=34%, signal=81%
HSL1_SGA	67	0.16	1.22	0.224	0.385	1	3713	tags=69%, list=57%, signal=160%
RPL6A_SGA	34	0.21	1.22	0.233	0.385	1	3010	tags=62%, list=47%, signal=115%
SPP381_DAMP_SGA	106	0.14	1.22	0.229	0.386	1	2235	tags=42%, list=35%, signal=64%
INTEGRAL TO ENDOPLASMIC RETICULUM MEMBRANE_CEL	20	0.26	1.22	0.228	0.386	1	1020	tags=35%, list=16%, signal=41%
SSA2_SGA	37	0.2	1.22	0.244	0.386	1	1701	tags=41%, list=26%, signal=55%
BZZ1_SGA	42	0.19	1.22	0.239	0.388	1	2254	tags=48%, list=35%, signal=73%
PHO3_SGA	16	0.29	1.22	0.215	0.389	1	1014	tags=38%, list=16%, signal=44%
MEMBRANE FUSION_BIO	43	0.19	1.22	0.224	0.389	1	3546	tags=70%, list=55%, signal=154%
PSD2_SGA	59	0.17	1.22	0.247	0.389	1	1903	tags=41%, list=29%, signal=57%
RHB1_SGA	90	0.15	1.22	0.223	0.39	1	1255	tags=29%, list=19%, signal=35%
CELL CYCLE CHECKPOINT_BIO	27	0.23	1.22	0.225	0.39	1	4417	tags=85%, list=68%, signal=268%
CLB2_SGA	33	0.21	1.22	0.249	0.39	1	2254	tags=52%, list=35%, signal=79%
TVP18_SGA	22	0.25	1.22	0.241	0.393	1	1523	tags=41%, list=24%, signal=53%
UBIQUITIN-PROTEIN LIGASE ACTIVITY_MOL	31	0.22	1.22	0.243	0.393	1	2970	tags=61%, list=46%, signal=113%
IMD3_SGA	39	0.2	1.21	0.242	0.393	1	4124	tags=79%, list=64%, signal=219%
INTRINSIC TO ENDOPLASMIC RETICULUM MEMBRANE_CEL	20	0.26	1.21	0.232	0.393	1	1020	tags=35%, list=16%, signal=41%
YOR228C_SGA	71	0.16	1.21	0.244	0.394	1	2623	tags=49%, list=41%, signal=82%
COX7_SGA	64	0.17	1.21	0.229	0.393	1	3863	tags=72%, list=60%, signal=177%
TUM1_SGA	18	0.28	1.21	0.232	0.394	1	2295	tags=56%, list=36%, signal=86%
HPT1_SGA	105	0.14	1.21	0.239	0.395	1	2053	tags=41%, list=32%, signal=59%
ILV3_DAMP_SGA	85	0.15	1.21	0.237	0.395	1	2563	tags=49%, list=40%, signal=81%
LCB5_SGA	100	0.14	1.21	0.23	0.395	1	3468	tags=63%, list=54%, signal=134%
YET2_SGA	27	0.22	1.21	0.256	0.395	1	3310	tags=70%, list=51%, signal=144%
THR4_SGA	165	0.12	1.21	0.229	0.397	1	2220	tags=41%, list=34%, signal=61%
UBIQUITIN LIGASE COMPLEX_CEL	20	0.26	1.21	0.244	0.397	1	3924	tags=80%, list=61%, signal=203%
ULP1-333_SGA	36	0.2	1.21	0.25	0.398	1	2623	tags=56%, list=41%, signal=93%
POL12-TS_SGA	94	0.15	1.21	0.234	0.398	1	2099	tags=41%, list=33%, signal=61%
CDC37-1_SGA	102	0.14	1.21	0.257	0.398	1	2484	tags=47%, list=38%, signal=75%
MFB1_SGA	43	0.19	1.21	0.25	0.398	1	1453	tags=35%, list=22%, signal=45%
THG1_DAMP_SGA	88	0.15	1.21	0.255	0.4	1	2054	tags=40%, list=32%, signal=58%
CA21CHRRX1	98	0.14	1.21	0.251	0.4	1	4608	tags=82%, list=71%, signal=281%
TRNA AMINOACYLATION FOR PROTEIN TRANSLATION_BIO	18	0.27	1.21	0.229	0.4	1	1860	tags=50%, list=29%, signal=70%
INORGANIC ANION TRANSPORT_BIO	15	0.29	1.21	0.234	0.4	1	1920	tags=53%, list=30%, signal=76%
TRANSLATION ELONGATION FACTOR ACTIVITY_MOL	15	0.28	1.21	0.241	0.4	1	356	tags=27%, list=6%, signal=28%
ENDORIBONUCLEASE ACTIVITY_MOL	19	0.26	1.21	0.259	0.4	1	3961	tags=84%, list=61%, signal=217%
SEC15-1_SGA	41	0.2	1.21	0.249	0.4	1	2011	tags=46%, list=31%, signal=67%
CA21CHR6X1	118	0.14	1.21	0.26	0.401	1	1681	tags=32%, list=26%, signal=43%
PRP4-TS_SGA	43	0.19	1.21	0.24	0.4	1	2844	tags=58%, list=44%, signal=103%
YPT10_SGA	27	0.23	1.21	0.238	0.4	1	1745	tags=44%, list=27%, signal=61%
MEDIATOR COMPLEX_CEL	15	0.29	1.2	0.239	0.401	1	3318	tags=73%, list=51%, signal=150%
APL5_SGA	41	0.2	1.2	0.226	0.401	1	3744	tags=73%, list=58%, signal=173%
SEC9-4_SGA	98	0.14	1.2	0.247	0.401	1	3979	tags=71%, list=62%, signal=183%
SGD1_DAMP_SGA	60	0.17	1.2	0.243	0.403	1	2120	tags=43%, list=33%, signal=64%
DAK1_SGA	41	0.19	1.2	0.241	0.403	1	2857	tags=59%, list=44%, signal=104%
UBC7_SGA	62	0.17	1.2	0.257	0.403	1	2295	tags=47%, list=36%, signal=72%
NUP120_SGA	104	0.14	1.2	0.246	0.403	1	2484	tags=47%, list=38%, signal=75%
CA21CHR3X3	133	0.13	1.2	0.26	0.403	1	2956	tags=53%, list=46%, signal=95%
PROTEIN AMINO ACID O-LINKED GLYCOSYLATION_BIO	18	0.26	1.2	0.246	0.403	1	1300	tags=39%, list=20%, signal=49%
CARBOHYDRATE CATABOLIC PROCESS_BIO	38	0.2	1.2	0.249	0.403	1	722	tags=24%, list=11%, signal=27%
MSD1_SGA	26	0.23	1.2	0.231	0.403	1	899	tags=31%, list=14%, signal=36%
PROTEIN FOLDING_BIO	50	0.18	1.2	0.244	0.403	1	2192	tags=44%, list=34%, signal=66%
GET2_SGA	219	0.11	1.2	0.232	0.405	1	3541	tags=61%, list=55%, signal=130%
RGD1_SGA	106	0.14	1.2	0.243	0.405	1	2434	tags=46%, list=38%, signal=73%
MRNA CLEAVAGE FACTOR COMPLEX_CEL	15	0.28	1.2	0.233	0.406	1	3034	tags=73%, list=47%, signal=138%
DNA REPAIR_BIO	97	0.14	1.2	0.262	0.407	1	3831	tags=69%, list=59%, signal=167%
DCR2_SGA	66	0.16	1.2	0.252	0.407	1	3304	tags=62%, list=51%, signal=126%
ROM1_SGA	28	0.22	1.2	0.251	0.408	1	3871	tags=79%, list=60%, signal=195%
THI13_SGA	17	0.27	1.2	0.246	0.408	1	1616	tags=47%, list=25%, signal=63%
KRS1_DAMP_SGA	54	0.18	1.2	0.255	0.408	1	1988	tags=43%, list=31%, signal=61%
TRNA AMINOACYLATION_BIO	18	0.27	1.2	0.247	0.408	1	1860	tags=50%, list=29%, signal=70%
SPINDLE POLE_CEL	40	0.19	1.2	0.273	0.409	1	4797	tags=93%, list=74%, signal=357%
OXIDOREDUCTASE ACTIVITY, ACTING ON THE ALDEHYDE OR OXO GROUP OF DONORS, NAD OR NADP AS ACCEPTOR_MOL	15	0.28	1.2	0.248	0.409	1	2123	tags=53%, list=33%, signal=79%
RMP1_DAMP_SGA	38	0.2	1.19	0.25	0.409	1	2591	tags=55%, list=40%, signal=92%
PMT2/PMT2_DN	42	0.19	1.19	0.248	0.41	1	318	tags=14%, list=5%, signal=15%
YNR040W_SGA	16	0.28	1.19	0.242	0.41	1	2295	tags=56%, list=36%, signal=87%
PHOSPHOTRANSFERASE ACTIVITY, ALCOHOL GROUP AS ACCEPTOR_MOL	124	0.13	1.19	0.258	0.411	1	2254	tags=42%, list=35%, signal=63%
GPI1-1_SGA	79	0.15	1.19	0.257	0.411	1	3846	tags=70%, list=60%, signal=170%
HTA1_SGA	58	0.17	1.19	0.273	0.411	1	1934	tags=40%, list=30%, signal=56%
OXIDATIVE PHOSPHORYLATION_BIO	24	0.23	1.19	0.27	0.413	1	881	tags=29%, list=14%, signal=34%
RNA-DEPENDENT ATPASE ACTIVITY_MOL	26	0.23	1.19	0.247	0.413	1	1859	tags=46%, list=29%, signal=65%
EXORIBONUCLEASE ACTIVITY_MOL	24	0.23	1.19	0.273	0.413	1	2990	tags=67%, list=46%, signal=124%
CA21CHR4X3	127	0.13	1.19	0.244	0.413	1	2530	tags=46%, list=39%, signal=75%
MDL1_SGA	89	0.15	1.19	0.248	0.414	1	1806	tags=37%, list=28%, signal=51%
SAM35-2_SGA	58	0.17	1.19	0.236	0.415	1	2748	tags=53%, list=43%, signal=92%
CWC25_DAMP_SGA	25	0.23	1.19	0.254	0.415	1	3889	tags=80%, list=60%, signal=200%
RPD3_SGA	284	0.11	1.19	0.243	0.415	1	1988	tags=36%, list=31%, signal=50%
PYRIDINE NUCLEOTIDE METABOLIC PROCESS_BIO	25	0.23	1.19	0.24	0.416	1	2015	tags=48%, list=31%, signal=69%
SSB1_SGA	47	0.18	1.19	0.26	0.416	1	1369	tags=34%, list=21%, signal=43%
YGR266W_SGA	22	0.24	1.19	0.236	0.416	1	3226	tags=68%, list=50%, signal=136%
ASP3-4_SGA	17	0.27	1.19	0.266	0.416	1	3527	tags=76%, list=55%, signal=168%
OXIDOREDUCTASE ACTIVITY, ACTING ON THE CH-CH GROUP OF DONORS_MOL	28	0.21	1.19	0.252	0.416	1	232	tags=18%, list=4%, signal=18%
NEGATIVE REGULATION OF METABOLIC PROCESS_BIO	100	0.14	1.19	0.252	0.417	1	4329	tags=77%, list=67%, signal=230%
VPS17_SGA	69	0.16	1.19	0.261	0.417	1	1971	tags=41%, list=31%, signal=58%
ATP-DEPENDENT RNA HELICASE ACTIVITY_MOL	26	0.23	1.19	0.272	0.417	1	1859	tags=46%, list=29%, signal=65%
ASF1_SGA	56	0.17	1.19	0.27	0.417	1	3805	tags=71%, list=59%, signal=172%
YJL206C_SGA	25	0.23	1.19	0.281	0.417	1	3010	tags=64%, list=47%, signal=119%
TRANSCRIPTION FACTOR ACTIVITY_MOL	163	0.12	1.18	0.267	0.419	1	4008	tags=69%, list=62%, signal=177%
ACE2_YEAST_UP	33	0.2	1.18	0.256	0.419	1	425	tags=21%, list=7%, signal=23%
FAL1_DAMP_SGA	44	0.18	1.18	0.267	0.419	1	2362	tags=48%, list=37%, signal=75%
RAD5_SGA	47	0.18	1.18	0.266	0.419	1	1993	tags=43%, list=31%, signal=61%
SWF1_SGA	114	0.13	1.18	0.281	0.42	1	2202	tags=41%, list=34%, signal=61%
SCH9-DO_NORMOX	39	0.19	1.18	0.267	0.421	1	1715	tags=33%, list=27%, signal=45%
RAD9_SGA	32	0.21	1.18	0.251	0.421	1	1616	tags=41%, list=25%, signal=54%
PROTEIN TARGETING TO MEMBRANE_BIO	18	0.26	1.18	0.256	0.42	1	2279	tags=56%, list=35%, signal=86%
ECM2_SGA	74	0.16	1.18	0.276	0.42	1	1313	tags=30%, list=20%, signal=37%
ARV1_SGA	79	0.15	1.18	0.264	0.42	1	2520	tags=48%, list=39%, signal=78%
RUD3_SGA	128	0.13	1.18	0.265	0.42	1	3037	tags=54%, list=47%, signal=100%
INTRINSIC TO ORGANELLE MEMBRANE_CEL	27	0.22	1.18	0.26	0.423	1	2086	tags=48%, list=32%, signal=71%
PHOSPHOPROTEIN PHOSPHATASE ACTIVITY_MOL	35	0.2	1.18	0.271	0.422	1	1951	tags=43%, list=30%, signal=61%
EXORIBONUCLEASE ACTIVITY, PRODUCING 5'-PHOSPHOMONOESTERS_MOL	24	0.23	1.18	0.257	0.422	1	2990	tags=67%, list=46%, signal=124%
MRNA CLEAVAGE_BIO	15	0.28	1.18	0.272	0.423	1	3034	tags=73%, list=47%, signal=138%
RPS0B_SGA	55	0.17	1.18	0.282	0.423	1	2682	tags=53%, list=42%, signal=89%
CPR6_SGA	21	0.25	1.18	0.268	0.423	1	3413	tags=71%, list=53%, signal=151%
EXONUCLEASE ACTIVITY_MOL	31	0.21	1.18	0.264	0.424	1	2990	tags=65%, list=46%, signal=120%
RTT101_SGA	25	0.22	1.18	0.276	0.424	1	2508	tags=56%, list=39%, signal=91%
FYV10_SGA	79	0.15	1.18	0.253	0.424	1	2295	tags=44%, list=36%, signal=68%
ALT2_SGA	18	0.26	1.18	0.273	0.425	1	3354	tags=72%, list=52%, signal=150%
GOLGI TO PLASMA MEMBRANE TRANSPORT_BIO	19	0.26	1.18	0.27	0.425	1	4245	tags=89%, list=66%, signal=260%
CHROMOSOMAL PART_CEL	104	0.14	1.18	0.261	0.425	1	4640	tags=83%, list=72%, signal=289%
CPR8_SGA	60	0.17	1.17	0.273	0.426	1	1814	tags=38%, list=28%, signal=53%
ERR1_SGA	160	0.12	1.17	0.277	0.427	1	1758	tags=33%, list=27%, signal=44%
ADI1_SGA	51	0.17	1.17	0.258	0.427	1	1361	tags=33%, list=21%, signal=42%
DIA2_SGA	112	0.14	1.17	0.288	0.427	1	4243	tags=74%, list=66%, signal=212%
ASPARTATE FAMILY AMINO ACID METABOLIC PROCESS_BIO	43	0.19	1.17	0.282	0.427	1	2170	tags=47%, list=34%, signal=70%
CA21CHR1X16	108	0.14	1.17	0.258	0.427	1	665	tags=18%, list=10%, signal=19%
SYS1_SGA	116	0.13	1.17	0.287	0.427	1	3027	tags=54%, list=47%, signal=100%
RTS3_SGA	35	0.2	1.17	0.27	0.427	1	2643	tags=54%, list=41%, signal=91%
PEPTIDASE ACTIVITY_MOL	104	0.14	1.17	0.267	0.427	1	1792	tags=33%, list=28%, signal=45%
YPR078C_SGA	19	0.26	1.17	0.27	0.428	1	3332	tags=74%, list=52%, signal=152%
RPF1_DAMP_SGA	47	0.18	1.17	0.272	0.428	1	2389	tags=49%, list=37%, signal=77%
MANNOSYLTRANSFERASE ACTIVITY_MOL	42	0.18	1.17	0.266	0.428	1	2091	tags=45%, list=32%, signal=66%
ERG6_SGA	132	0.13	1.17	0.295	0.429	1	1499	tags=31%, list=23%, signal=40%
RAD51_SGA	42	0.18	1.17	0.262	0.429	1	3995	tags=76%, list=62%, signal=198%
ALG1-1_SGA	77	0.15	1.17	0.271	0.43	1	1774	tags=36%, list=27%, signal=50%
ATG17_SGA	35	0.2	1.17	0.278	0.43	1	3447	tags=69%, list=53%, signal=146%
CDC42-1_SGA	37	0.19	1.17	0.269	0.43	1	2163	tags=46%, list=33%, signal=69%
PCL1_SGA	31	0.21	1.17	0.287	0.429	1	1270	tags=35%, list=20%, signal=44%
UTR4_SGA	35	0.19	1.17	0.27	0.431	1	2220	tags=49%, list=34%, signal=74%
SEC61-2_SGA	125	0.13	1.17	0.276	0.431	1	1822	tags=36%, list=28%, signal=49%
SHE1_SGA	42	0.19	1.17	0.282	0.431	1	4242	tags=81%, list=66%, signal=234%
GLO4_SGA	30	0.21	1.17	0.274	0.431	1	2224	tags=50%, list=34%, signal=76%
SPF1_SGA	107	0.14	1.17	0.276	0.43	1	4260	tags=76%, list=66%, signal=219%
NUP57-E17_SGA	117	0.13	1.17	0.254	0.43	1	3262	tags=59%, list=51%, signal=117%
MITOCHONDRION ORGANIZATION AND BIOGENESIS_BIO	41	0.19	1.17	0.288	0.431	1	2849	tags=59%, list=44%, signal=104%
MONOSACCHARIDE CATABOLIC PROCESS_BIO	26	0.22	1.17	0.268	0.431	1	629	tags=23%, list=10%, signal=25%
ELA1_SGA	51	0.17	1.17	0.266	0.431	1	3525	tags=67%, list=55%, signal=146%
CEM1_SGA	152	0.12	1.17	0.277	0.431	1	2880	tags=50%, list=45%, signal=88%
CYK3_SGA	87	0.14	1.17	0.272	0.431	1	1845	tags=37%, list=29%, signal=51%
YJL045W_SGA	36	0.2	1.17	0.284	0.431	1	3917	tags=75%, list=61%, signal=190%
OYE2_SGA	54	0.17	1.17	0.268	0.431	1	1738	tags=37%, list=27%, signal=50%
NMD2_SGA	97	0.14	1.17	0.286	0.431	1	1814	tags=36%, list=28%, signal=49%
CHL1_SGA	56	0.16	1.17	0.281	0.431	1	2295	tags=46%, list=36%, signal=71%
NUCLEOBASE METABOLIC PROCESS_BIO	23	0.23	1.17	0.275	0.431	1	953	tags=30%, list=15%, signal=36%
STR2_SGA	59	0.16	1.16	0.278	0.431	1	2740	tags=54%, list=42%, signal=93%
RSA3_SGA	23	0.24	1.16	0.263	0.431	1	3314	tags=70%, list=51%, signal=142%
ATG14_SGA	36	0.2	1.16	0.29	0.432	1	736	tags=25%, list=11%, signal=28%
NPT1_SGA	28	0.21	1.16	0.279	0.432	1	3037	tags=61%, list=47%, signal=114%
DAL82_SGA	25	0.22	1.16	0.268	0.435	1	2430	tags=56%, list=38%, signal=89%
CDC2-7_SGA	127	0.13	1.16	0.294	0.435	1	3695	tags=65%, list=57%, signal=150%
3'-5' EXONUCLEASE ACTIVITY_MOL	26	0.22	1.16	0.264	0.436	1	2990	tags=65%, list=46%, signal=121%
RTF1_SGA	169	0.12	1.16	0.278	0.435	1	4209	tags=72%, list=65%, signal=202%
PROTEASOMAL UBIQUITIN-DEPENDENT PROTEIN CATABOLIC PROCESS_BIO	19	0.26	1.16	0.286	0.436	1	3924	tags=84%, list=61%, signal=214%
MUS81_SGA	35	0.2	1.16	0.301	0.435	1	2013	tags=46%, list=31%, signal=66%
MCM10-1_SGA	45	0.18	1.16	0.27	0.435	1	2089	tags=42%, list=32%, signal=62%
YPL109C_SGA	77	0.15	1.16	0.286	0.436	1	2225	tags=43%, list=34%, signal=65%
GIC2_SGA	20	0.24	1.16	0.28	0.435	1	811	tags=30%, list=13%, signal=34%
FIR1_SGA	59	0.16	1.16	0.29	0.437	1	3469	tags=64%, list=54%, signal=138%
DOT1_SGA	53	0.17	1.16	0.299	0.44	1	1827	tags=40%, list=28%, signal=55%
STRUCTURAL CONSTITUENT OF CYTOSKELETON_MOL	43	0.18	1.16	0.299	0.441	1	1534	tags=37%, list=24%, signal=48%
CMD1-8_SGA	86	0.14	1.16	0.287	0.441	1	933	tags=23%, list=14%, signal=27%
MDM31_SGA	70	0.15	1.15	0.296	0.441	1	1616	tags=34%, list=25%, signal=45%
DNA BINDING_MOL	235	0.11	1.15	0.275	0.441	1	4008	tags=68%, list=62%, signal=173%
HMO1_SGA	117	0.13	1.15	0.29	0.441	1	2387	tags=44%, list=37%, signal=69%
AFG3_SGA	105	0.13	1.15	0.291	0.443	1	2787	tags=50%, list=43%, signal=87%
TOR2-29_SGA	91	0.14	1.15	0.3	0.443	1	2254	tags=43%, list=35%, signal=65%
RHO4_SGA	60	0.16	1.15	0.305	0.445	1	1490	tags=33%, list=23%, signal=43%
NCS6_SGA	101	0.14	1.15	0.293	0.445	1	2089	tags=40%, list=32%, signal=58%
GPX2_SGA	31	0.21	1.15	0.293	0.446	1	2007	tags=45%, list=31%, signal=65%
YPR098C_SGA	56	0.16	1.15	0.288	0.447	1	3468	tags=64%, list=54%, signal=138%
SKI8_SGA	53	0.17	1.15	0.298	0.447	1	1723	tags=38%, list=27%, signal=51%
PKC1-TS_SGA	41	0.18	1.15	0.299	0.447	1	2023	tags=44%, list=31%, signal=64%
CYCLIC-NUCLEOTIDE-MEDIATED SIGNALING_BIO	15	0.27	1.15	0.285	0.449	1	4006	tags=87%, list=62%, signal=228%
RHO2_SGA	112	0.13	1.15	0.302	0.45	1	1205	tags=25%, list=19%, signal=30%
GCN4_ONLY_UP	47	0.18	1.15	0.289	0.452	1	1086	tags=28%, list=17%, signal=33%
SEC12-4_SGA	33	0.2	1.14	0.296	0.452	1	3525	tags=70%, list=55%, signal=153%
ODC1_SGA	19	0.25	1.14	0.299	0.453	1	4057	tags=84%, list=63%, signal=226%
RSC4-2_SGA	108	0.13	1.14	0.318	0.454	1	2338	tags=43%, list=36%, signal=66%
SMALL CONJUGATING PROTEIN LIGASE ACTIVITY_MOL	32	0.2	1.14	0.296	0.454	1	3924	tags=75%, list=61%, signal=190%
YSC83_SGA	36	0.19	1.14	0.314	0.456	1	1499	tags=36%, list=23%, signal=47%
SIP4_SGA	57	0.16	1.14	0.307	0.457	1	4020	tags=74%, list=62%, signal=193%
PDE2_SGA	106	0.13	1.14	0.307	0.456	1	3917	tags=69%, list=61%, signal=172%
NUCLEAR UBIQUITIN LIGASE COMPLEX_CEL	19	0.25	1.14	0.312	0.457	1	3924	tags=79%, list=61%, signal=201%
PEX5_SGA	48	0.18	1.14	0.314	0.458	1	2013	tags=44%, list=31%, signal=63%
YJR120W_SGA	140	0.12	1.14	0.316	0.458	1	1162	tags=25%, list=18%, signal=30%
PAC1_SGA	57	0.16	1.14	0.309	0.458	1	2787	tags=53%, list=43%, signal=92%
REGULATION OF TRANSCRIPTION FROM RNA POLYMERASE II PROMOTER_BIO	128	0.13	1.14	0.309	0.458	1	2842	tags=52%, list=44%, signal=90%
MSC6_SGA	76	0.14	1.14	0.32	0.458	1	4207	tags=75%, list=65%, signal=213%
ACID-AMINO ACID LIGASE ACTIVITY_MOL	38	0.18	1.14	0.326	0.459	1	3924	tags=74%, list=61%, signal=187%
APC11_DAMP_SGA	15	0.27	1.14	0.294	0.459	1	3968	tags=87%, list=61%, signal=224%
DNA-DEPENDENT ATPASE ACTIVITY_MOL	23	0.23	1.14	0.308	0.459	1	315	tags=22%, list=5%, signal=23%
TEL2-7_SGA	70	0.15	1.14	0.322	0.459	1	1660	tags=36%, list=26%, signal=48%
CIN1_SGA	41	0.18	1.14	0.303	0.46	1	3524	tags=68%, list=55%, signal=149%
PSR1_SGA	32	0.2	1.14	0.299	0.46	1	3968	tags=78%, list=61%, signal=202%
CAMP-MEDIATED SIGNALING_BIO	15	0.27	1.13	0.298	0.462	1	4006	tags=87%, list=62%, signal=228%
JJJ3_SGA	47	0.17	1.13	0.315	0.462	1	995	tags=28%, list=15%, signal=32%
MICROTUBULE CYTOSKELETON ORGANIZATION AND BIOGENESIS_BIO	49	0.17	1.13	0.318	0.462	1	4023	tags=76%, list=62%, signal=199%
SMC1-259_SGA	84	0.14	1.13	0.312	0.462	1	3549	tags=63%, list=55%, signal=138%
ULA1_SGA	44	0.18	1.13	0.298	0.462	1	2392	tags=48%, list=37%, signal=75%
PRB1_SGA	93	0.14	1.13	0.298	0.462	1	1713	tags=34%, list=27%, signal=46%
IKI3_SGA	90	0.14	1.13	0.313	0.462	1	3968	tags=71%, list=61%, signal=182%
INP51_SGA	22	0.23	1.13	0.307	0.462	1	2502	tags=55%, list=39%, signal=89%
EAF5_SGA	88	0.14	1.13	0.324	0.462	1	1810	tags=36%, list=28%, signal=50%
VPS9_SGA	167	0.12	1.13	0.324	0.463	1	2396	tags=43%, list=37%, signal=67%
WBP1-2_SGA	173	0.11	1.13	0.312	0.464	1	2627	tags=47%, list=41%, signal=77%
KINASE ACTIVITY_MOL	147	0.12	1.13	0.315	0.464	1	2065	tags=38%, list=32%, signal=55%
MET6_SGA	61	0.16	1.13	0.323	0.465	1	2287	tags=46%, list=35%, signal=70%
DLD1_SGA	16	0.26	1.13	0.322	0.467	1	1344	tags=38%, list=21%, signal=47%
RESPONSE TO ABIOTIC STIMULUS_BIO	89	0.13	1.13	0.314	0.466	1	1405	tags=29%, list=22%, signal=37%
PEROXISOMAL PART_CEL	33	0.19	1.13	0.32	0.467	1	1081	tags=30%, list=17%, signal=36%
DI-, TRI-VALENT INORGANIC CATION TRANSPORTER ACTIVITY_MOL	30	0.2	1.13	0.33	0.466	1	382	tags=17%, list=6%, signal=18%
RRM3_SGA	80	0.14	1.13	0.31	0.469	1	4409	tags=78%, list=68%, signal=241%
TRS31_DAMP_SGA	47	0.17	1.13	0.309	0.47	1	3447	tags=66%, list=53%, signal=140%
BOR1_SGA	20	0.24	1.13	0.3	0.47	1	1751	tags=45%, list=27%, signal=62%
PROTEIN TARGETING_BIO	170	0.12	1.12	0.337	0.473	1	2151	tags=39%, list=33%, signal=58%
CDC60-TS_SGA	57	0.16	1.12	0.323	0.474	1	3917	tags=72%, list=61%, signal=181%
CHROMOSOME_CEL	129	0.12	1.12	0.327	0.474	1	4708	tags=82%, list=73%, signal=297%
SPINDLE ORGANIZATION AND BIOGENESIS_BIO	26	0.21	1.12	0.314	0.474	1	4023	tags=81%, list=62%, signal=213%
CA21CHR1X4	129	0.12	1.12	0.326	0.474	1	3260	tags=57%, list=50%, signal=114%
NEGATIVE REGULATION OF TRANSCRIPTION_BIO	83	0.14	1.12	0.334	0.474	1	3337	tags=61%, list=52%, signal=126%
CA21CHR2X7	131	0.12	1.12	0.327	0.477	1	4441	tags=77%, list=69%, signal=242%
PSD1_SGA	280	0.1	1.12	0.325	0.477	1	2085	tags=37%, list=32%, signal=52%
RIM9_SGA	100	0.13	1.12	0.332	0.477	1	2195	tags=41%, list=34%, signal=61%
RESPONSE TO OSMOTIC STRESS_BIO	59	0.16	1.12	0.322	0.477	1	1405	tags=32%, list=22%, signal=41%
BIK1_SGA	42	0.18	1.12	0.331	0.477	1	1313	tags=31%, list=20%, signal=39%
EAF7_SGA	71	0.15	1.12	0.326	0.477	1	3131	tags=58%, list=48%, signal=111%
IZH1_SGA	47	0.17	1.12	0.332	0.477	1	2225	tags=45%, list=34%, signal=68%
INTEGRAL TO ORGANELLE MEMBRANE_CEL	26	0.21	1.12	0.313	0.477	1	1020	tags=31%, list=16%, signal=36%
CA21CHR1X15	115	0.13	1.12	0.319	0.477	1	792	tags=17%, list=12%, signal=19%
PDR17_SGA	52	0.17	1.12	0.338	0.477	1	933	tags=25%, list=14%, signal=29%
RAD52_SGA	35	0.19	1.12	0.328	0.476	1	5067	tags=97%, list=78%, signal=449%
SNF1_SGA	97	0.13	1.12	0.32	0.476	1	2726	tags=51%, list=42%, signal=86%
MTH1_SGA	21	0.24	1.12	0.317	0.476	1	2053	tags=48%, list=32%, signal=70%
SUT2_SGA	55	0.16	1.12	0.321	0.477	1	2719	tags=53%, list=42%, signal=90%
ALD5_SGA	23	0.22	1.12	0.312	0.476	1	2202	tags=52%, list=34%, signal=79%
PHOSPHOLIPID BIOSYNTHETIC PROCESS_BIO	34	0.19	1.12	0.347	0.477	1	3292	tags=65%, list=51%, signal=131%
IST3_SGA	105	0.13	1.12	0.336	0.477	1	1576	tags=32%, list=24%, signal=42%
RPL37A_SGA	40	0.18	1.12	0.328	0.477	1	3917	tags=75%, list=61%, signal=189%
TIM22-19_SGA	45	0.17	1.12	0.324	0.478	1	2512	tags=51%, list=39%, signal=83%
VAC14_SGA	132	0.12	1.12	0.314	0.478	1	3525	tags=61%, list=55%, signal=131%
NEGATIVE REGULATION OF TRANSCRIPTION, DNA-DEPENDENT_BIO	82	0.14	1.11	0.309	0.479	1	4393	tags=78%, list=68%, signal=241%
MNE1_SGA	101	0.13	1.11	0.336	0.479	1	4034	tags=71%, list=62%, signal=187%
RNY1_SGA	23	0.23	1.11	0.332	0.479	1	2202	tags=52%, list=34%, signal=79%
ORGANELLE ENVELOPE_CEL	215	0.11	1.11	0.326	0.481	1	3377	tags=57%, list=52%, signal=116%
VPS13_SGA	60	0.16	1.11	0.344	0.481	1	4209	tags=77%, list=65%, signal=218%
HUL4_SGA	32	0.19	1.11	0.335	0.481	1	2690	tags=56%, list=42%, signal=96%
SEC18-1_SGA	55	0.16	1.11	0.338	0.482	1	1951	tags=40%, list=30%, signal=57%
COX4_SGA	28	0.2	1.11	0.323	0.484	1	1822	tags=43%, list=28%, signal=59%
SLX4_SGA	16	0.26	1.11	0.329	0.484	1	3779	tags=81%, list=59%, signal=195%
MET30-9_SGA	104	0.13	1.11	0.347	0.483	1	1937	tags=38%, list=30%, signal=53%
CKB2_SGA	132	0.12	1.11	0.34	0.483	1	1909	tags=35%, list=30%, signal=48%
TRANSFERASE ACTIVITY, TRANSFERRING HEXOSYL GROUPS_MOL	74	0.14	1.11	0.348	0.484	1	2685	tags=50%, list=42%, signal=85%
HOM3_SGA	101	0.13	1.11	0.336	0.484	1	2224	tags=42%, list=34%, signal=62%
PNT1_SGA	47	0.17	1.11	0.338	0.484	1	3640	tags=68%, list=56%, signal=155%
CA21CHR1X3	130	0.12	1.11	0.333	0.484	1	1616	tags=30%, list=25%, signal=39%
ESC1_SGA	27	0.21	1.11	0.325	0.485	1	2182	tags=48%, list=34%, signal=72%
SPINDLE POLE BODY_CEL	36	0.19	1.11	0.341	0.485	1	4797	tags=92%, list=74%, signal=354%
CDC3-1_SGA	190	0.11	1.11	0.349	0.487	1	4730	tags=81%, list=73%, signal=292%
YEL057C_SGA	116	0.12	1.11	0.343	0.487	1	1735	tags=34%, list=27%, signal=46%
PMT6_SGA	44	0.17	1.11	0.314	0.487	1	2217	tags=45%, list=34%, signal=69%
MICROTUBULE ORGANIZING CENTER_CEL	36	0.19	1.11	0.338	0.488	1	4797	tags=92%, list=74%, signal=354%
RPC19_DAMP_SGA	92	0.13	1.11	0.35	0.487	1	3139	tags=57%, list=49%, signal=108%
YDL233W_SGA	57	0.15	1.11	0.346	0.487	1	4873	tags=88%, list=75%, signal=354%
RIM8_SGA	111	0.13	1.1	0.34	0.487	1	4209	tags=74%, list=65%, signal=208%
PDS1-128_SGA	36	0.19	1.1	0.341	0.488	1	2881	tags=58%, list=45%, signal=105%
DGA1_SGA	15	0.27	1.1	0.327	0.488	1	2131	tags=53%, list=33%, signal=79%
VPS51_SGA	156	0.11	1.1	0.352	0.489	1	2372	tags=42%, list=37%, signal=65%
GCS1_SGA	51	0.16	1.1	0.341	0.491	1	4087	tags=75%, list=63%, signal=201%
RPS6A_SGA	59	0.15	1.1	0.34	0.492	1	3468	tags=64%, list=54%, signal=138%
SMT3_DAMP_SGA	72	0.14	1.1	0.356	0.493	1	2267	tags=44%, list=35%, signal=68%
BTN2_SGA	15	0.27	1.1	0.339	0.493	1	2740	tags=60%, list=42%, signal=104%
SGN1_SGA	75	0.14	1.1	0.362	0.493	1	2305	tags=43%, list=36%, signal=66%
MAL11_SGA	51	0.16	1.1	0.343	0.494	1	4074	tags=75%, list=63%, signal=200%
ILV1_SGA	74	0.14	1.1	0.354	0.493	1	4463	tags=78%, list=69%, signal=251%
PTR3_DAMP_SGA	85	0.13	1.1	0.357	0.495	1	2104	tags=41%, list=33%, signal=60%
MICROBODY PART_CEL	33	0.19	1.1	0.331	0.495	1	1081	tags=30%, list=17%, signal=36%
PMT6_CAP2-239_DN	45	0.17	1.1	0.333	0.495	1	1368	tags=29%, list=21%, signal=36%
YDR124W_SGA	66	0.15	1.1	0.354	0.495	1	1208	tags=29%, list=19%, signal=35%
SRS2_SGA	34	0.19	1.1	0.325	0.495	1	3246	tags=65%, list=50%, signal=129%
EAF3_SGA	56	0.16	1.1	0.35	0.498	1	4191	tags=77%, list=65%, signal=217%
CA21CHR1X7	119	0.12	1.09	0.359	0.499	1	5131	tags=88%, list=79%, signal=421%
SEM1_SGA	98	0.13	1.09	0.331	0.5	1	3917	tags=69%, list=61%, signal=174%
MICROTUBULE CYTOSKELETON_CEL	60	0.15	1.09	0.36	0.5	1	4846	tags=88%, list=75%, signal=351%
SEC72_SGA	52	0.16	1.09	0.354	0.5	1	1738	tags=38%, list=27%, signal=52%
ALCOHOL CATABOLIC PROCESS_BIO	28	0.2	1.09	0.35	0.501	1	629	tags=21%, list=10%, signal=24%
NOP58_DAMP_SGA	30	0.2	1.09	0.337	0.501	1	1829	tags=43%, list=28%, signal=60%
SGF11_SGA	101	0.13	1.09	0.371	0.501	1	1950	tags=37%, list=30%, signal=52%
TMS1_SGA	107	0.13	1.09	0.364	0.501	1	933	tags=21%, list=14%, signal=25%
BMH1_SGA	65	0.15	1.09	0.354	0.501	1	1205	tags=28%, list=19%, signal=34%
MEMBRANE OF VACUOLE WITH CELL CYCLE-CORRELATED MORPHOLOGY_CEL	24	0.21	1.09	0.352	0.502	1	2816	tags=58%, list=44%, signal=103%
RFX1_SGA	40	0.18	1.09	0.357	0.502	1	3337	tags=65%, list=52%, signal=134%
COF1-5_SGA	25	0.21	1.09	0.353	0.503	1	1396	tags=36%, list=22%, signal=46%
HXT17_SGA	21	0.23	1.09	0.344	0.503	1	1370	tags=38%, list=21%, signal=48%
BNA4_SGA	38	0.18	1.09	0.353	0.503	1	2512	tags=50%, list=39%, signal=81%
NTH2_SGA	17	0.25	1.09	0.359	0.503	1	3917	tags=82%, list=61%, signal=209%
CDC45-27_SGA	29	0.2	1.09	0.362	0.504	1	1966	tags=45%, list=30%, signal=64%
N-ACYLTRANSFERASE ACTIVITY_MOL	29	0.2	1.09	0.355	0.504	1	3506	tags=69%, list=54%, signal=150%
SST2_SGA	122	0.12	1.09	0.366	0.504	1	4346	tags=75%, list=67%, signal=224%
GPB2_SGA	48	0.16	1.09	0.336	0.504	1	4074	tags=75%, list=63%, signal=202%
ENVELOPE_CEL	215	0.11	1.09	0.365	0.504	1	3377	tags=57%, list=52%, signal=116%
MMS22_SGA	75	0.14	1.09	0.347	0.504	1	3859	tags=69%, list=60%, signal=170%
KIP3_SGA	68	0.14	1.09	0.368	0.505	1	887	tags=24%, list=14%, signal=27%
CA21CHRRX12	102	0.13	1.09	0.359	0.505	1	1017	tags=20%, list=16%, signal=23%
CDC24-4_SGA	68	0.15	1.09	0.366	0.506	1	522	tags=18%, list=8%, signal=19%
TRANSCRIPTIONAL ACTIVATOR ACTIVITY_MOL	38	0.18	1.08	0.346	0.507	1	4099	tags=76%, list=63%, signal=208%
AIM14_SGA	22	0.22	1.08	0.381	0.507	1	1827	tags=45%, list=28%, signal=63%
STU1-5_SGA	90	0.13	1.08	0.34	0.507	1	2204	tags=41%, list=34%, signal=62%
EXG1_SGA	44	0.17	1.08	0.36	0.507	1	1704	tags=39%, list=26%, signal=52%
AHA1_SGA	41	0.17	1.08	0.362	0.509	1	1814	tags=39%, list=28%, signal=54%
YAR1_SGA	63	0.15	1.08	0.363	0.509	1	4626	tags=83%, list=72%, signal=288%
STP22_SGA	56	0.16	1.08	0.374	0.509	1	1506	tags=32%, list=23%, signal=42%
MED1_SGA	95	0.13	1.08	0.355	0.51	1	1616	tags=32%, list=25%, signal=41%
MATING_DN	28	0.2	1.08	0.353	0.513	1	1089	tags=29%, list=17%, signal=34%
RVB2_DAMP_SGA	57	0.15	1.08	0.369	0.513	1	2880	tags=54%, list=45%, signal=97%
IPK1_SGA	114	0.12	1.08	0.378	0.513	1	2976	tags=54%, list=46%, signal=97%
VAM10_SGA	77	0.14	1.08	0.362	0.518	1	2369	tags=44%, list=37%, signal=69%
ATS1_SGA	82	0.14	1.08	0.378	0.517	1	2719	tags=49%, list=42%, signal=83%
SAC3_SGA	63	0.15	1.07	0.369	0.519	1	3995	tags=71%, list=62%, signal=185%
PUS4_SGA	55	0.15	1.07	0.361	0.52	1	1950	tags=38%, list=30%, signal=54%
ACT1-136_SGA	112	0.12	1.07	0.383	0.52	1	2195	tags=40%, list=34%, signal=60%
RNA SPLICING_BIO	84	0.13	1.07	0.364	0.521	1	3962	tags=70%, list=61%, signal=179%
SNZ1_SGA	40	0.17	1.07	0.367	0.521	1	2202	tags=45%, list=34%, signal=68%
OCA2_SGA	68	0.14	1.07	0.377	0.521	1	4730	tags=84%, list=73%, signal=310%
ACT1-129_SGA	212	0.1	1.07	0.379	0.522	1	2202	tags=38%, list=34%, signal=56%
ILV6_SGA	34	0.19	1.07	0.362	0.522	1	2254	tags=47%, list=35%, signal=72%
YND1_SGA	66	0.14	1.07	0.381	0.523	1	2202	tags=42%, list=34%, signal=64%
COG7_SGA	140	0.12	1.07	0.384	0.523	1	3257	tags=57%, list=50%, signal=113%
PTH2_SGA	18	0.24	1.07	0.362	0.525	1	4668	tags=94%, list=72%, signal=340%
SNU114-60_SGA	71	0.14	1.07	0.381	0.526	1	1370	tags=31%, list=21%, signal=39%
BUB1_SGA	37	0.18	1.07	0.375	0.526	1	1704	tags=38%, list=26%, signal=51%
SKI3_SGA	56	0.15	1.07	0.389	0.526	1	3968	tags=71%, list=61%, signal=184%
YUH1_SGA	41	0.17	1.07	0.375	0.526	1	1946	tags=41%, list=30%, signal=59%
CDC19-1_SGA	73	0.14	1.07	0.378	0.528	1	903	tags=23%, list=14%, signal=27%
ARO2_SGA	105	0.12	1.07	0.386	0.528	1	2204	tags=42%, list=34%, signal=63%
DTR1_SGA	15	0.26	1.06	0.371	0.528	1	2478	tags=60%, list=38%, signal=97%
SVF1_SGA	16	0.25	1.06	0.383	0.528	1	3794	tags=75%, list=59%, signal=181%
MITOTIC SPINDLE ORGANIZATION AND BIOGENESIS_BIO	25	0.21	1.06	0.384	0.528	1	4023	tags=80%, list=62%, signal=211%
AKL1_SGA	37	0.18	1.06	0.394	0.528	1	1986	tags=43%, list=31%, signal=62%
AVT5_SGA	36	0.18	1.06	0.38	0.528	1	2104	tags=44%, list=33%, signal=66%
TPA1_SGA	27	0.2	1.06	0.379	0.53	1	1648	tags=37%, list=26%, signal=50%
DOG1_SGA	28	0.2	1.06	0.365	0.53	1	2284	tags=50%, list=35%, signal=77%
RPL22A_SGA	82	0.13	1.06	0.405	0.531	1	1648	tags=34%, list=26%, signal=45%
PROTEIN TRANSPORTER ACTIVITY_MOL	35	0.18	1.06	0.375	0.531	1	1253	tags=31%, list=19%, signal=39%
PROTEIN-DNA COMPLEX ASSEMBLY_BIO	56	0.15	1.06	0.367	0.532	1	3014	tags=57%, list=47%, signal=106%
MATING_UP	42	0.17	1.06	0.387	0.533	1	410	tags=12%, list=6%, signal=13%
SPR3_SGA	55	0.15	1.06	0.392	0.533	1	2192	tags=44%, list=34%, signal=65%
RVS167_DAMP_SGA	48	0.16	1.06	0.394	0.534	1	3713	tags=69%, list=57%, signal=161%
GET3_SGA	102	0.13	1.06	0.404	0.534	1	2220	tags=42%, list=34%, signal=63%
YNL046W_SGA	18	0.24	1.06	0.385	0.533	1	2512	tags=56%, list=39%, signal=91%
SHO1_SGA	36	0.18	1.06	0.355	0.534	1	3889	tags=75%, list=60%, signal=187%
MSH1_SGA	24	0.21	1.06	0.372	0.534	1	2428	tags=54%, list=38%, signal=86%
PRP31-1_SGA	40	0.17	1.06	0.385	0.535	1	3296	tags=63%, list=51%, signal=127%
GLR1_SGA	37	0.18	1.06	0.389	0.535	1	3332	tags=62%, list=52%, signal=128%
RAD57_SGA	54	0.15	1.06	0.401	0.535	1	3946	tags=72%, list=61%, signal=184%
MAL31_SGA	23	0.21	1.06	0.384	0.536	1	4867	tags=96%, list=75%, signal=387%
DNA STRAND ELONGATION_BIO	26	0.2	1.05	0.388	0.538	1	4956	tags=96%, list=77%, signal=412%
NOB1_DAMP_SGA	78	0.14	1.05	0.396	0.538	1	1822	tags=35%, list=28%, signal=48%
RTG2_SGA	128	0.12	1.05	0.404	0.538	1	4241	tags=73%, list=66%, signal=207%
PST2_SGA	29	0.19	1.05	0.366	0.539	1	1940	tags=45%, list=30%, signal=64%
REGULATION OF MRNA STABILITY_BIO	17	0.24	1.05	0.383	0.539	1	4239	tags=88%, list=66%, signal=256%
GCN3_SGA	17	0.24	1.05	0.382	0.54	1	2150	tags=53%, list=33%, signal=79%
RESPONSE TO HEAT_BIO	18	0.23	1.05	0.375	0.54	1	1246	tags=33%, list=19%, signal=41%
NIC96_DAMP_SGA	63	0.15	1.05	0.395	0.54	1	2284	tags=44%, list=35%, signal=68%
SPINDLE_CEL	48	0.16	1.05	0.373	0.54	1	4967	tags=92%, list=77%, signal=394%
RMA1_SGA	34	0.18	1.05	0.385	0.54	1	2053	tags=44%, list=32%, signal=64%
SYM1_SGA	24	0.21	1.05	0.399	0.54	1	4242	tags=83%, list=66%, signal=242%
MDE1_SGA	18	0.23	1.05	0.386	0.54	1	4074	tags=83%, list=63%, signal=225%
SBH1_SGA	60	0.15	1.05	0.399	0.54	1	4207	tags=75%, list=65%, signal=213%
CA21CHR5X5	136	0.11	1.05	0.413	0.541	1	3097	tags=54%, list=48%, signal=101%
DNM1_SGA	28	0.2	1.05	0.401	0.542	1	2235	tags=50%, list=35%, signal=76%
PRP16-TS_SGA	141	0.11	1.05	0.397	0.543	1	3805	tags=65%, list=59%, signal=154%
YBR238C_SGA	91	0.13	1.05	0.409	0.544	1	5450	tags=96%, list=84%, signal=604%
BCS1_SGA	62	0.14	1.05	0.396	0.544	1	1744	tags=35%, list=27%, signal=48%
FMP27_SGA	15	0.25	1.05	0.383	0.544	1	480	tags=27%, list=7%, signal=29%
URM1_SGA	63	0.14	1.05	0.41	0.544	1	3845	tags=68%, list=60%, signal=167%
NUM1_SGA	99	0.12	1.05	0.406	0.544	1	2540	tags=46%, list=39%, signal=75%
CARBOXYLIC ACID TRANSPORTER ACTIVITY_MOL	50	0.16	1.05	0.409	0.545	1	1163	tags=26%, list=18%, signal=31%
ONE-CARBON COMPOUND METABOLIC PROCESS_BIO	27	0.2	1.05	0.405	0.546	1	2676	tags=56%, list=41%, signal=94%
SMALL PROTEIN CONJUGATING ENZYME ACTIVITY_MOL	33	0.18	1.04	0.406	0.546	1	3924	tags=73%, list=61%, signal=184%
RPG1_DAMP_SGA	32	0.18	1.04	0.397	0.546	1	3540	tags=69%, list=55%, signal=151%
PEX18_SGA	53	0.15	1.04	0.408	0.547	1	3906	tags=70%, list=60%, signal=175%
CA21CHR2X4	117	0.12	1.04	0.41	0.547	1	1781	tags=32%, list=28%, signal=44%
SWT21_SGA	22	0.21	1.04	0.414	0.547	1	1576	tags=41%, list=24%, signal=54%
MRNA PROCESSING_BIO	101	0.12	1.04	0.412	0.547	1	5068	tags=88%, list=78%, signal=403%
GOLGI TO VACUOLE TRANSPORT_BIO	15	0.26	1.04	0.41	0.547	1	2493	tags=60%, list=39%, signal=97%
POSITIVE REGULATION OF TRANSCRIPTION_BIO	26	0.2	1.04	0.422	0.548	1	1454	tags=35%, list=23%, signal=44%
PET122_SGA	63	0.14	1.04	0.411	0.55	1	1951	tags=38%, list=30%, signal=54%
LAT1_SGA	50	0.15	1.04	0.406	0.549	1	4077	tags=74%, list=63%, signal=199%
GAL10_SGA	21	0.22	1.04	0.407	0.55	1	1616	tags=38%, list=25%, signal=51%
NUCLEAR CHROMOSOME PART_CEL	15	0.25	1.04	0.43	0.551	1	4841	tags=100%, list=75%, signal=398%
MRNA CATABOLIC PROCESS, DEADENYLATION-DEPENDENT DECAY_BIO	17	0.24	1.04	0.405	0.552	1	4239	tags=88%, list=66%, signal=256%
ALR1_DAMP_SGA	20	0.22	1.04	0.413	0.552	1	4191	tags=85%, list=65%, signal=241%
REGULATION OF RNA METABOLIC PROCESS_BIO	17	0.24	1.04	0.399	0.552	1	4239	tags=88%, list=66%, signal=256%
TYE7_TFBIND	284	0.1	1.04	0.439	0.555	1	664	tags=14%, list=10%, signal=15%
GOLGI MEMBRANE_CEL	33	0.18	1.04	0.4	0.556	1	898	tags=27%, list=14%, signal=32%
POSITIVE REGULATION OF NUCLEOBASE, NUCLEOSIDE, NUCLEOTIDE AND NUCLEIC ACID METABOLIC PROCESS_BIO	26	0.2	1.04	0.413	0.556	1	1454	tags=35%, list=23%, signal=44%
YNL313C_DAMP_SGA	21	0.22	1.04	0.415	0.556	1	3010	tags=62%, list=47%, signal=116%
ORC3-70_SGA	93	0.12	1.04	0.418	0.556	1	1716	tags=33%, list=27%, signal=45%
YJR096W_SGA	30	0.19	1.03	0.399	0.556	1	811	tags=27%, list=13%, signal=30%
AIM22_SGA	88	0.13	1.03	0.43	0.556	1	1891	tags=36%, list=29%, signal=51%
MEX67-TS5_SGA	51	0.15	1.03	0.426	0.556	1	4403	tags=80%, list=68%, signal=251%
INM1_SGA	25	0.2	1.03	0.414	0.556	1	2204	tags=48%, list=34%, signal=73%
POP4_DAMP_SGA	182	0.1	1.03	0.43	0.556	1	1930	tags=35%, list=30%, signal=49%
ASI1_SGA	25	0.2	1.03	0.406	0.556	1	1586	tags=40%, list=25%, signal=53%
MDL2_SGA	49	0.16	1.03	0.4	0.556	1	2726	tags=53%, list=42%, signal=91%
SMC6-9_SGA	61	0.14	1.03	0.416	0.556	1	3086	tags=57%, list=48%, signal=109%
REV3_SGA	37	0.17	1.03	0.422	0.557	1	1355	tags=32%, list=21%, signal=41%
REGULATION OF RNA STABILITY_BIO	17	0.24	1.03	0.394	0.557	1	4239	tags=88%, list=66%, signal=256%
DAP1_SGA	21	0.21	1.03	0.398	0.559	1	2681	tags=57%, list=42%, signal=97%
FET4_SGA	16	0.24	1.03	0.397	0.56	1	38	tags=13%, list=1%, signal=13%
CA21CHR2X6	141	0.11	1.03	0.428	0.56	1	4747	tags=81%, list=74%, signal=299%
RDI1_SGA	54	0.15	1.03	0.41	0.561	1	2200	tags=44%, list=34%, signal=67%
MNN4_SGA	34	0.18	1.03	0.396	0.562	1	1461	tags=35%, list=23%, signal=45%
SWE1_SGA	20	0.22	1.03	0.426	0.561	1	1701	tags=40%, list=26%, signal=54%
CELL ADHESION_BIO	28	0.19	1.03	0.41	0.561	1	858	tags=25%, list=13%, signal=29%
DYN1_SGA	110	0.12	1.03	0.428	0.561	1	3695	tags=64%, list=57%, signal=146%
RKM4_SGA	23	0.21	1.03	0.416	0.561	1	1643	tags=39%, list=25%, signal=52%
YPR097W_SGA	33	0.18	1.03	0.422	0.561	1	2295	tags=48%, list=36%, signal=75%
INO80_DAMP_SGA	44	0.16	1.03	0.416	0.562	1	2053	tags=41%, list=32%, signal=60%
CLN2_SGA	21	0.21	1.03	0.403	0.563	1	1903	tags=43%, list=29%, signal=61%
RMT2_SGA	20	0.22	1.03	0.403	0.563	1	2726	tags=60%, list=42%, signal=104%
TAC1_DN	55	0.15	1.03	0.421	0.563	1	1216	tags=27%, list=19%, signal=33%
JLP1_SGA	17	0.23	1.02	0.414	0.564	1	453	tags=24%, list=7%, signal=25%
THI72_SGA	24	0.2	1.02	0.417	0.564	1	2257	tags=50%, list=35%, signal=77%
ANTIOXIDANT ACTIVITY_MOL	16	0.24	1.02	0.412	0.564	1	273	tags=19%, list=4%, signal=20%
FRE7_SGA	22	0.21	1.02	0.419	0.564	1	2202	tags=50%, list=34%, signal=76%
HSP60_DAMP_SGA	93	0.12	1.02	0.444	0.564	1	894	tags=22%, list=14%, signal=25%
STF1_SGA	30	0.19	1.02	0.437	0.564	1	1326	tags=33%, list=21%, signal=42%
RBD2_SGA	22	0.21	1.02	0.414	0.565	1	1452	tags=36%, list=22%, signal=47%
DNA STRAND ELONGATION DURING DNA REPLICATION_BIO	26	0.2	1.02	0.429	0.565	1	4956	tags=96%, list=77%, signal=412%
ARN1_SGA	17	0.23	1.02	0.429	0.566	1	3648	tags=76%, list=56%, signal=175%
BAP2_SGA	31	0.18	1.02	0.43	0.566	1	2619	tags=55%, list=41%, signal=92%
SLY1-TS_SGA	94	0.12	1.02	0.43	0.567	1	2089	tags=39%, list=32%, signal=57%
ORGANIC ACID TRANSPORTER ACTIVITY_MOL	51	0.15	1.02	0.449	0.567	1	306	tags=14%, list=5%, signal=14%
CIN8_SGA	78	0.13	1.02	0.425	0.573	1	2275	tags=42%, list=35%, signal=65%
POSITIVE REGULATION OF TRANSCRIPTION, DNA-DEPENDENT_BIO	26	0.2	1.02	0.424	0.573	1	1454	tags=35%, list=23%, signal=44%
CDC6-1_SGA	53	0.15	1.02	0.447	0.574	1	1562	tags=34%, list=24%, signal=44%
SUE1_SGA	20	0.21	1.02	0.433	0.575	1	2634	tags=55%, list=41%, signal=93%
HOM2_SGA	53	0.15	1.01	0.433	0.575	1	4110	tags=74%, list=64%, signal=201%
PGM2_SGA	31	0.18	1.01	0.441	0.577	1	3332	tags=65%, list=52%, signal=133%
ENERGY DERIVATION BY OXIDATION OF ORGANIC COMPOUNDS_BIO	109	0.12	1.01	0.44	0.579	1	847	tags=19%, list=13%, signal=22%
GLUCAN BIOSYNTHETIC PROCESS_BIO	17	0.23	1.01	0.411	0.58	1	1618	tags=41%, list=25%, signal=55%
VMA6_SGA	30	0.18	1.01	0.419	0.581	1	2362	tags=50%, list=37%, signal=78%
DUO1-2_SGA	188	0.1	1.01	0.479	0.582	1	2520	tags=43%, list=39%, signal=69%
NEGATIVE REGULATION OF TRANSCRIPTION FROM RNA POLYMERASE II PROMOTER_BIO	38	0.17	1.01	0.444	0.582	1	2458	tags=50%, list=38%, signal=80%
3'-5'-EXORIBONUCLEASE ACTIVITY_MOL	19	0.22	1.01	0.456	0.583	1	3518	tags=74%, list=54%, signal=161%
ABD1-5_SGA	169	0.1	1.01	0.474	0.584	1	2723	tags=46%, list=42%, signal=78%
GIM4_SGA	209	0.1	1.01	0.473	0.587	1	4416	tags=73%, list=68%, signal=223%
TRANSFERASE ACTIVITY, TRANSFERRING NITROGENOUS GROUPS_MOL	17	0.22	1	0.44	0.588	1	167	tags=18%, list=3%, signal=18%
COG6_SGA	112	0.11	1	0.457	0.59	1	4242	tags=73%, list=66%, signal=210%
CAF4_SGA	65	0.14	1	0.449	0.592	1	1648	tags=34%, list=26%, signal=45%
PCF11-2_SGA	64	0.14	1	0.46	0.592	1	3466	tags=63%, list=54%, signal=134%
VPS20_SGA	19	0.22	1	0.447	0.594	1	5067	tags=100%, list=78%, signal=463%
CLP1_DAMP_SGA	22	0.2	1	0.446	0.593	1	4209	tags=82%, list=65%, signal=234%
AROMATIC COMPOUND METABOLIC PROCESS_BIO	44	0.16	1	0.434	0.593	1	1452	tags=32%, list=22%, signal=41%
HXK1_SGA	34	0.17	1	0.457	0.594	1	1193	tags=29%, list=18%, signal=36%
PEX12_SGA	114	0.11	1	0.469	0.594	1	2224	tags=40%, list=34%, signal=60%
RAD23_SGA	72	0.13	1	0.467	0.594	1	923	tags=22%, list=14%, signal=26%
CDC7-4_SGA	122	0.11	1	0.475	0.594	1	2745	tags=48%, list=43%, signal=81%
ARP1_SGA	95	0.12	1	0.467	0.595	1	2512	tags=45%, list=39%, signal=73%
HU_2H_UP	153	0.1	1	0.471	0.595	1	428	tags=9%, list=7%, signal=10%
PROTEIN AMINO ACID N-LINKED GLYCOSYLATION_BIO	32	0.18	1	0.437	0.596	1	885	tags=25%, list=14%, signal=29%
MRNA BINDING_MOL	23	0.2	1	0.448	0.596	1	3401	tags=70%, list=53%, signal=146%
VPS72_SGA	133	0.11	1	0.468	0.598	1	3897	tags=66%, list=60%, signal=163%
S-G2 CLUSTER	107	0.11	0.99	0.469	0.598	1	1876	tags=36%, list=29%, signal=49%
PCL6_SGA	22	0.2	0.99	0.443	0.599	1	2104	tags=45%, list=33%, signal=67%
OXIDOREDUCTION COENZYME METABOLIC PROCESS_BIO	35	0.17	0.99	0.456	0.599	1	2015	tags=43%, list=31%, signal=62%
CA21CHR3X10	29	0.18	0.99	0.464	0.599	1	4899	tags=93%, list=76%, signal=384%
MONOVALENT INORGANIC CATION HOMEOSTASIS_BIO	22	0.21	0.99	0.467	0.599	1	3010	tags=64%, list=47%, signal=119%
TPO5_SGA	31	0.18	0.99	0.443	0.6	1	2383	tags=48%, list=37%, signal=76%
ERV46_SGA	30	0.18	0.99	0.477	0.6	1	1615	tags=37%, list=25%, signal=49%
NUCLEAR CHROMOSOME_CEL	40	0.16	0.99	0.456	0.6	1	2773	tags=55%, list=43%, signal=96%
FAP1_SGA	21	0.21	0.99	0.449	0.601	1	2286	tags=52%, list=35%, signal=81%
DNF3_SGA	15	0.24	0.99	0.459	0.601	1	2295	tags=53%, list=36%, signal=83%
UBR1_SGA	91	0.12	0.99	0.485	0.601	1	1694	tags=33%, list=26%, signal=44%
MRC1_SGA	76	0.13	0.99	0.474	0.6	1	3447	tags=61%, list=53%, signal=128%
MED7-163_SGA	93	0.12	0.99	0.481	0.6	1	1774	tags=33%, list=27%, signal=45%
TOM70_SGA	124	0.11	0.99	0.475	0.6	1	2327	tags=41%, list=36%, signal=63%
ACT1-112_SGA	37	0.17	0.99	0.459	0.601	1	2284	tags=46%, list=35%, signal=71%
GPT2_SGA	65	0.13	0.99	0.474	0.602	1	4240	tags=75%, list=66%, signal=217%
CA21CHR1X10	121	0.11	0.99	0.482	0.604	1	1492	tags=28%, list=23%, signal=36%
SDH2_SGA	18	0.21	0.99	0.478	0.604	1	2163	tags=50%, list=33%, signal=75%
OLE1-M2_SGA	40	0.16	0.99	0.45	0.604	1	3549	tags=65%, list=55%, signal=143%
CSM2_SGA	36	0.17	0.99	0.465	0.606	1	1934	tags=42%, list=30%, signal=59%
ESA1-L254P_SGA	81	0.12	0.98	0.481	0.609	1	3530	tags=63%, list=55%, signal=137%
RCN1_SGA	26	0.19	0.98	0.464	0.608	1	4209	tags=81%, list=65%, signal=231%
TDH2_SGA	25	0.2	0.98	0.452	0.609	1	3455	tags=68%, list=53%, signal=146%
SSL1-T242I_SGA	89	0.12	0.98	0.482	0.609	1	2295	tags=43%, list=36%, signal=65%
SWR1_SGA	73	0.13	0.98	0.464	0.609	1	4150	tags=71%, list=64%, signal=197%
YCS4-1_SGA	157	0.1	0.98	0.51	0.609	1	4658	tags=78%, list=72%, signal=272%
QDR2_SGA	29	0.17	0.98	0.473	0.609	1	3313	tags=62%, list=51%, signal=127%
SPINDLE CHECKPOINT_BIO	15	0.23	0.98	0.467	0.609	1	3314	tags=67%, list=51%, signal=137%
TAP42-11_SGA	102	0.12	0.98	0.481	0.611	1	2682	tags=48%, list=42%, signal=81%
RNA SPLICING, VIA TRANSESTERIFICATION REACTIONS_BIO	66	0.13	0.98	0.48	0.611	1	4951	tags=86%, list=77%, signal=366%
ELG1_SGA	45	0.15	0.98	0.468	0.611	1	3036	tags=58%, list=47%, signal=108%
OSM1_SGA	56	0.14	0.98	0.491	0.612	1	1302	tags=29%, list=20%, signal=35%
TRANSAMINASE ACTIVITY_MOL	17	0.22	0.98	0.473	0.611	1	167	tags=18%, list=3%, signal=18%
TRP2_SGA	72	0.13	0.98	0.474	0.613	1	736	tags=19%, list=11%, signal=22%
TRANSCRIPTION INITIATION FROM RNA POLYMERASE II PROMOTER_BIO	42	0.15	0.98	0.492	0.615	1	3014	tags=57%, list=47%, signal=106%
SCO2_SGA	40	0.16	0.98	0.461	0.615	1	2627	tags=50%, list=41%, signal=84%
CA21CHR1X2	124	0.11	0.98	0.495	0.616	1	1935	tags=34%, list=30%, signal=47%
MHP1_SGA	45	0.15	0.98	0.489	0.616	1	3158	tags=58%, list=49%, signal=112%
GSG1_SGA	169	0.1	0.98	0.506	0.616	1	2180	tags=38%, list=34%, signal=57%
REPLICATION FORK_CEL	35	0.16	0.97	0.466	0.618	1	4956	tags=91%, list=77%, signal=391%
FAR11_SGA	55	0.14	0.97	0.501	0.619	1	3666	tags=64%, list=57%, signal=146%
UDP-GLYCOSYLTRANSFERASE ACTIVITY_MOL	18	0.22	0.97	0.488	0.619	1	879	tags=28%, list=14%, signal=32%
ARL3_SGA	133	0.11	0.97	0.515	0.619	1	3469	tags=59%, list=54%, signal=126%
GLUCAN METABOLIC PROCESS_BIO	35	0.17	0.97	0.48	0.619	1	1618	tags=34%, list=25%, signal=45%
REE1_SGA	19	0.21	0.97	0.482	0.62	1	2287	tags=53%, list=35%, signal=81%
VID24_SGA	85	0.12	0.97	0.498	0.62	1	2104	tags=39%, list=33%, signal=57%
CELLULAR PH REDUCTION_BIO	17	0.22	0.97	0.474	0.621	1	3355	tags=71%, list=52%, signal=147%
PRI2-1_SGA	50	0.14	0.97	0.482	0.621	1	2304	tags=44%, list=36%, signal=68%
N-METHYLTRANSFERASE ACTIVITY_MOL	16	0.23	0.97	0.49	0.621	1	3595	tags=75%, list=56%, signal=169%
ARP2-14_SGA	58	0.14	0.97	0.493	0.622	1	3072	tags=57%, list=48%, signal=108%
HAP3_SGA	117	0.11	0.97	0.505	0.622	1	4452	tags=76%, list=69%, signal=240%
PH REDUCTION_BIO	17	0.22	0.97	0.484	0.622	1	3355	tags=71%, list=52%, signal=147%
DPB3_SGA	162	0.1	0.97	0.513	0.622	1	2460	tags=43%, list=38%, signal=67%
DAM1-9_SGA	70	0.13	0.97	0.51	0.622	1	3468	tags=61%, list=54%, signal=131%
TRANSCRIPTION INITIATION_BIO	50	0.14	0.97	0.491	0.622	1	3014	tags=56%, list=47%, signal=104%
NUCLEAR MRNA SPLICING, VIA SPLICEOSOME_BIO	66	0.13	0.97	0.49	0.623	1	4951	tags=86%, list=77%, signal=366%
OXIDOREDUCTASE ACTIVITY, ACTING ON NADH OR NADPH_MOL	24	0.19	0.97	0.481	0.623	1	1647	tags=38%, list=26%, signal=50%
MND2_SGA	29	0.18	0.97	0.48	0.623	1	3070	tags=59%, list=48%, signal=111%
YJL213W_SGA	28	0.18	0.97	0.505	0.623	1	3413	tags=64%, list=53%, signal=136%
MITOTIC SPINDLE CHECKPOINT_BIO	15	0.23	0.97	0.487	0.623	1	3314	tags=67%, list=51%, signal=137%
FARNESOL_DN	50	0.14	0.97	0.491	0.623	1	1565	tags=32%, list=24%, signal=42%
UTR2_SGA	73	0.13	0.97	0.49	0.625	1	5083	tags=88%, list=79%, signal=407%
TCO89_SGA	99	0.11	0.96	0.518	0.626	1	1814	tags=33%, list=28%, signal=46%
TPM2_SGA	40	0.16	0.96	0.501	0.627	1	4328	tags=80%, list=67%, signal=241%
ENT5_SGA	72	0.13	0.96	0.485	0.63	1	3819	tags=67%, list=59%, signal=161%
MMF1_DAMP_SGA	106	0.11	0.96	0.506	0.63	1	3922	tags=67%, list=61%, signal=168%
ARE2_SGA	33	0.17	0.96	0.499	0.63	1	3246	tags=61%, list=50%, signal=121%
RNA POLYMERASE II TRANSCRIPTION MEDIATOR ACTIVITY_MOL	15	0.23	0.96	0.485	0.63	1	4580	tags=87%, list=71%, signal=297%
GRE3_SGA	114	0.11	0.96	0.519	0.63	1	1371	tags=26%, list=21%, signal=33%
CA21CHR3X5	125	0.11	0.96	0.533	0.63	1	4631	tags=78%, list=72%, signal=269%
SULFUR AMINO ACID METABOLIC PROCESS_BIO	27	0.18	0.96	0.504	0.632	1	2087	tags=44%, list=32%, signal=65%
CDC14-2_SGA	29	0.17	0.96	0.497	0.632	1	1774	tags=38%, list=27%, signal=52%
[truncated: 482 more rows]

## Sheet: downregulated transcripts-yeast
GS	SIZE	ES	NES	NOM p-val	FDR q-val	FWER p-val	RANK AT MAX	LEADING EDGE
follow link to MSigDB
SKO1_UP	447	-0.12	-4.39	0	0	0	798	tags=33%, list=12%, signal=35%
RHE30_UP	176	-0.21	-3.75	0	0	0	1188	tags=50%, list=18%, signal=60%
DAL1_SGA	30	-0.31	-2.22	0.005	0.058	0.365	2751	tags=77%, list=43%, signal=133%
HS_UP	162	-0.13	-2.15	0	0.07	0.516	930	tags=36%, list=14%, signal=41%
PROTEIN TARGETING TO MITOCHONDRION_BIO	35	-0.26	-2.06	0	0.098	0.719	2605	tags=71%, list=40%, signal=119%
RAS1_HYPHAE_UP	35	-0.26	-2.04	0.01	0.089	0.751	797	tags=49%, list=12%, signal=55%
ELECTRON TRANSPORT_BIO	18	-0.39	-2.02	0	0.088	0.8	2302	tags=78%, list=36%, signal=121%
ACE2_YEAST_DN	16	-0.39	-1.97	0.007	0.099	0.865	1357	tags=69%, list=21%, signal=87%
SEQUENCE-SPECIFIC DNA BINDING_MOL	18	-0.36	-1.97	0.009	0.088	0.865	4109	tags=100%, list=64%, signal=274%
EFG1_YEAST_DN	48	-0.21	-1.81	0.014	0.197	0.994	583	tags=44%, list=9%, signal=48%
SCH9-DO_HPX	81	-0.15	-1.76	0.02	0.225	1	1357	tags=46%, list=21%, signal=57%
CARBOHYDRATE KINASE ACTIVITY_MOL	16	-0.34	-1.72	0.014	0.255	1	3101	tags=88%, list=48%, signal=168%
MRPL50_SGA	45	-0.19	-1.71	0.011	0.252	1	3405	tags=78%, list=53%, signal=163%
YLR352W_SGA	41	-0.22	-1.71	0.019	0.239	1	2600	tags=68%, list=40%, signal=114%
DAN4_SGA	40	-0.21	-1.68	0.033	0.254	1	1584	tags=52%, list=25%, signal=69%
UBP7_SGA	15	-0.35	-1.66	0.017	0.267	1	3120	tags=87%, list=48%, signal=167%
GLYCOLYSIS_BIO	16	-0.32	-1.65	0.019	0.257	1	864	tags=56%, list=13%, signal=65%
RIM101ï¿½ï¿½NRG1_UP	163	-0.1	-1.63	0	0.277	1	4870	tags=88%, list=75%, signal=350%
MITOCHONDRIAL TRANSPORT_BIO	40	-0.2	-1.59	0.042	0.309	1	2605	tags=65%, list=40%, signal=108%
VIK1_SGA	22	-0.27	-1.59	0.044	0.304	1	3718	tags=86%, list=58%, signal=203%
CA21CHR2X1	131	-0.12	-1.57	0	0.308	1	4609	tags=86%, list=71%, signal=295%
PMT4_CAP4-216_DN	59	-0.16	-1.56	0.038	0.309	1	2035	tags=56%, list=32%, signal=81%
BSP1_SGA	45	-0.17	-1.46	0.093	0.471	1	4664	tags=91%, list=72%, signal=326%
CA21CHR7X5	89	-0.11	-1.46	0.092	0.464	1	5030	tags=91%, list=78%, signal=406%
JEN1_SGA	23	-0.22	-1.37	0.102	0.646	1	3358	tags=78%, list=52%, signal=162%
EXOPEPTIDASE ACTIVITY_MOL	15	-0.28	-1.35	0.128	0.68	1	1156	tags=53%, list=18%, signal=65%
CA21CHRRX6	151	-0.08	-1.31	0.172	0.786	1	1387	tags=36%, list=21%, signal=44%
YDR210W_SGA	35	-0.17	-1.31	0.145	0.759	1	2849	tags=66%, list=44%, signal=117%
CELL-CELL ADHESION_BIO	15	-0.27	-1.31	0.163	0.734	1	523	tags=47%, list=8%, signal=51%
SMALL CONJUGATING PROTEIN-SPECIFIC PROTEASE ACTIVITY_MOL	17	-0.25	-1.3	0.167	0.739	1	4405	tags=94%, list=68%, signal=295%
KTR7_SGA	20	-0.23	-1.28	0.191	0.771	1	4273	tags=90%, list=66%, signal=265%
RUB1_SGA	15	-0.26	-1.27	0.167	0.769	1	2751	tags=73%, list=43%, signal=127%
EXG2_SGA	23	-0.21	-1.27	0.169	0.752	1	1260	tags=48%, list=20%, signal=59%
PORPHYRIN METABOLIC PROCESS_BIO	16	-0.25	-1.25	0.165	0.785	1	4372	tags=94%, list=68%, signal=290%
TETRAPYRROLE METABOLIC PROCESS_BIO	16	-0.25	-1.25	0.191	0.777	1	4372	tags=94%, list=68%, signal=290%
ADH6_SGA	24	-0.2	-1.22	0.161	0.835	1	4568	tags=92%, list=71%, signal=312%
MITOCHONDRIAL RIBOSOME_CEL	64	-0.12	-1.22	0.191	0.826	1	4992	tags=91%, list=77%, signal=395%
NIP7-1_SGA	62	-0.12	-1.22	0.198	0.807	1	5120	tags=94%, list=79%, signal=447%
CA21CHR2X10	129	-0.08	-1.22	0.174	0.793	1	5468	tags=95%, list=85%, signal=605%
HIR3_SGA	47	-0.14	-1.21	0.237	0.795	1	1234	tags=38%, list=19%, signal=47%
ORGANELLAR RIBOSOME_CEL	64	-0.12	-1.2	0.223	0.8	1	4992	tags=91%, list=77%, signal=395%
CA21CHR2X11	119	-0.08	-1.2	0.194	0.783	1	5334	tags=92%, list=83%, signal=521%
CYSTEINE-TYPE PEPTIDASE ACTIVITY_MOL	22	-0.2	-1.19	0.237	0.807	1	5202	tags=100%, list=81%, signal=512%
MUM3_SGA	18	-0.21	-1.17	0.253	0.835	1	3449	tags=78%, list=53%, signal=166%
ENDOSOME TRANSPORT_BIO	29	-0.17	-1.17	0.245	0.823	1	4308	tags=86%, list=67%, signal=258%
TRM82_SGA	17	-0.23	-1.14	0.3	0.902	1	5007	tags=100%, list=78%, signal=444%
YSR3_SGA	60	-0.11	-1.13	0.276	0.9	1	4172	tags=78%, list=65%, signal=219%
PIGMENT BIOSYNTHETIC PROCESS_BIO	18	-0.21	-1.13	0.313	0.908	1	4265	tags=89%, list=66%, signal=261%
MPE1_DAMP_SGA	55	-0.12	-1.12	0.307	0.903	1	5565	tags=98%, list=86%, signal=704%
CA21CHR5X7	23	-0.18	-1.12	0.268	0.886	1	1207	tags=43%, list=19%, signal=53%
GVP36_SGA	51	-0.12	-1.11	0.294	0.906	1	5352	tags=96%, list=83%, signal=557%
CHROMOSOME, PERICENTRIC REGION_CEL	20	-0.2	-1.11	0.304	0.894	1	4004	tags=85%, list=62%, signal=223%
PIGMENT METABOLIC PROCESS_BIO	18	-0.21	-1.09	0.333	0.923	1	4265	tags=89%, list=66%, signal=261%
IMD4_SGA	15	-0.23	-1.09	0.328	0.919	1	1564	tags=53%, list=24%, signal=70%
MITOCHONDRIAL RESPIRATORY CHAIN_CEL	23	-0.17	-1.08	0.315	0.929	1	3352	tags=74%, list=52%, signal=153%
CA21CHRRX10	132	-0.07	-1.08	0.311	0.92	1	3715	tags=70%, list=58%, signal=161%
RESPONSE TO PHEROMONE DURING CONJUGATION WITH CELLULAR FUSION_BIO	32	-0.15	-1.07	0.343	0.933	1	2074	tags=53%, list=32%, signal=78%
HYDRO-LYASE ACTIVITY_MOL	22	-0.18	-1.05	0.348	0.965	1	1236	tags=45%, list=19%, signal=56%
YIH1_SGA	39	-0.13	-1.05	0.401	0.958	1	2990	tags=64%, list=46%, signal=119%
REX2_SGA	23	-0.17	-1.05	0.359	0.957	1	5022	tags=96%, list=78%, signal=429%
PWY-3781_PATH	23	-0.18	-1.04	0.391	0.955	1	3352	tags=74%, list=52%, signal=153%
BRANCHED CHAIN FAMILY AMINO ACID METABOLIC PROCESS_BIO	15	-0.21	-1.04	0.399	0.94	1	718	tags=40%, list=11%, signal=45%
SSF2_SGA	28	-0.16	-1.04	0.396	0.946	1	5152	tags=96%, list=80%, signal=475%
MUP1_SGA	32	-0.14	-1.02	0.395	0.974	1	3672	tags=75%, list=57%, signal=173%
RESPONSE TO PHEROMONE_BIO	39	-0.13	-1.01	0.455	0.99	1	1903	tags=49%, list=29%, signal=69%
CA21CHRRX8	108	-0.07	-1.01	0.406	0.981	1	3995	tags=73%, list=62%, signal=189%
ORGANELLAR LARGE RIBOSOMAL SUBUNIT_CEL	37	-0.13	-1.01	0.436	0.968	1	1695	tags=43%, list=26%, signal=58%
ENERGY RESERVE METABOLIC PROCESS_BIO	24	-0.16	-1.01	0.42	0.956	1	2164	tags=58%, list=34%, signal=87%
TPK1_SGA	15	-0.21	-1.01	0.412	0.944	1	5120	tags=100%, list=79%, signal=482%
HIR1_SGA	100	-0.08	-1.01	0.41	0.936	1	3375	tags=66%, list=52%, signal=136%
HCM1_SGA	56	-0.11	-1.01	0.409	0.925	1	3568	tags=71%, list=55%, signal=158%
STR3_SGA	27	-0.15	-1	0.418	0.916	1	1729	tags=48%, list=27%, signal=65%
MSS11_SGA	31	-0.14	-1	0.41	0.921	1	3513	tags=74%, list=54%, signal=162%
MITOCHONDRIAL LARGE RIBOSOMAL SUBUNIT_CEL	37	-0.13	-1	0.464	0.909	1	1695	tags=43%, list=26%, signal=58%
POP2_DAMP_SGA	20	-0.18	-0.99	0.448	0.93	1	1392	tags=45%, list=22%, signal=57%
MITOCHONDRIAL SMALL RIBOSOMAL SUBUNIT_CEL	24	-0.16	-0.98	0.426	0.947	1	4819	tags=92%, list=75%, signal=360%
CA21CHR7X1	113	-0.07	-0.97	0.481	0.949	1	1643	tags=39%, list=25%, signal=51%
DNA-DIRECTED DNA POLYMERASE ACTIVITY_MOL	16	-0.19	-0.97	0.453	0.945	1	5226	tags=100%, list=81%, signal=523%
NUCLEOTIDE-EXCISION REPAIR COMPLEX_CEL	16	-0.2	-0.97	0.476	0.934	1	5201	tags=100%, list=81%, signal=512%
COX13_SGA	24	-0.16	-0.97	0.482	0.926	1	1565	tags=46%, list=24%, signal=60%
TRE1_SGA	17	-0.19	-0.96	0.516	0.923	1	3512	tags=76%, list=54%, signal=167%
MITOCHONDRIAL OUTER MEMBRANE_CEL	17	-0.18	-0.96	0.456	0.913	1	2262	tags=59%, list=35%, signal=90%
SDH4_SGA	32	-0.13	-0.96	0.51	0.91	1	1833	tags=47%, list=28%, signal=65%
ORGANELLAR SMALL RIBOSOMAL SUBUNIT_CEL	24	-0.16	-0.96	0.478	0.903	1	4819	tags=92%, list=75%, signal=360%
SULFUR COMPOUND BIOSYNTHETIC PROCESS_BIO	17	-0.18	-0.96	0.5	0.893	1	1927	tags=53%, list=30%, signal=75%
LIPID CATABOLIC PROCESS_BIO	20	-0.17	-0.95	0.502	0.896	1	4916	tags=95%, list=76%, signal=397%
KIN4_SGA	56	-0.1	-0.95	0.496	0.889	1	3610	tags=70%, list=56%, signal=157%
DCS2_SGA	23	-0.16	-0.94	0.482	0.898	1	3375	tags=74%, list=52%, signal=154%
ERV41_SGA	62	-0.09	-0.94	0.535	0.895	1	5596	tags=97%, list=87%, signal=718%
TOR2_DAMP_SGA	66	-0.09	-0.93	0.525	0.923	1	3613	tags=71%, list=56%, signal=160%
ODC2_SGA	28	-0.14	-0.92	0.555	0.919	1	499	tags=29%, list=8%, signal=31%
MONOCARBOXYLIC ACID TRANSPORTER ACTIVITY_MOL	16	-0.18	-0.91	0.583	0.942	1	4287	tags=88%, list=66%, signal=260%
CA21CHRRX7	112	-0.07	-0.91	0.531	0.941	1	4966	tags=87%, list=77%, signal=368%
ECM38_SGA	15	-0.19	-0.91	0.577	0.935	1	5248	tags=100%, list=81%, signal=532%
RSC2_DAMP_SGA	15	-0.18	-0.9	0.567	0.935	1	499	tags=33%, list=8%, signal=36%
RPL43A_SGA	46	-0.1	-0.9	0.597	0.934	1	4173	tags=78%, list=65%, signal=220%
YKL061W_SGA	16	-0.18	-0.9	0.569	0.928	1	5283	tags=100%, list=82%, signal=548%
MEIOTIC RECOMBINATION_BIO	20	-0.16	-0.89	0.634	0.94	1	3572	tags=75%, list=55%, signal=167%
TOS6_SGA	19	-0.16	-0.89	0.621	0.931	1	5001	tags=95%, list=77%, signal=419%
SPO71_SGA	31	-0.12	-0.88	0.623	0.934	1	2667	tags=58%, list=41%, signal=98%
CA21CHR1X17	28	-0.13	-0.87	0.638	0.946	1	4788	tags=89%, list=74%, signal=344%
MITOCHONDRIAL LUMEN_CEL	120	-0.06	-0.87	0.705	0.938	1	2446	tags=49%, list=38%, signal=78%
PTC7_SGA	15	-0.18	-0.87	0.61	0.933	1	4255	tags=87%, list=66%, signal=253%
PAU4_SGA	59	-0.09	-0.87	0.667	0.924	1	3163	tags=63%, list=49%, signal=122%
HOS1_SGA	33	-0.12	-0.87	0.618	0.927	1	3610	tags=73%, list=56%, signal=164%
TGL4_SGA	26	-0.14	-0.86	0.623	0.923	1	4273	tags=85%, list=66%, signal=249%
PROTEIN AMINO ACID ACETYLATION_BIO	27	-0.13	-0.86	0.57	0.915	1	5309	tags=96%, list=82%, signal=539%
ACTIN CORTICAL PATCH_CEL	29	-0.13	-0.85	0.67	0.933	1	2920	tags=62%, list=45%, signal=113%
SKS1_SGA	20	-0.15	-0.84	0.648	0.941	1	5511	tags=100%, list=85%, signal=680%
MITOCHONDRIAL MATRIX_CEL	120	-0.06	-0.84	0.578	0.945	1	2446	tags=49%, list=38%, signal=78%
YDR131C_SGA	19	-0.15	-0.83	0.699	0.957	1	3858	tags=79%, list=60%, signal=196%
MCM22_SGA	29	-0.12	-0.83	0.693	0.948	1	3387	tags=69%, list=52%, signal=144%
MISMATCH REPAIR_BIO	18	-0.15	-0.82	0.723	0.961	1	5499	tags=100%, list=85%, signal=672%
RPL2B_SGA	32	-0.11	-0.81	0.694	0.964	1	5733	tags=100%, list=89%, signal=886%
MAINTENANCE OF FIDELITY DURING DNA-DEPENDENT DNA REPLICATION_BIO	18	-0.15	-0.81	0.693	0.956	1	5499	tags=100%, list=85%, signal=672%
GAL2_SGA	34	-0.11	-0.79	0.717	0.984	1	4844	tags=88%, list=75%, signal=351%
WATER-SOLUBLE VITAMIN BIOSYNTHETIC PROCESS_BIO	26	-0.12	-0.79	0.756	0.981	1	1119	tags=35%, list=17%, signal=42%
ORGANELLE OUTER MEMBRANE_CEL	18	-0.15	-0.79	0.725	0.982	1	2262	tags=56%, list=35%, signal=85%
GLYCOGEN METABOLIC PROCESS_BIO	19	-0.14	-0.79	0.738	0.975	1	2010	tags=53%, list=31%, signal=76%
CSN12_SGA	25	-0.12	-0.78	0.741	0.969	1	5330	tags=96%, list=83%, signal=547%
NUCLEOTIDE-EXCISION REPAIR_BIO	27	-0.12	-0.78	0.752	0.97	1	5417	tags=96%, list=84%, signal=595%
CA21CHR2X2	123	-0.05	-0.78	0.714	0.964	1	2208	tags=46%, list=34%, signal=68%
OUTER MEMBRANE_CEL	18	-0.15	-0.78	0.763	0.961	1	2262	tags=56%, list=35%, signal=85%
VITAMIN BIOSYNTHETIC PROCESS_BIO	26	-0.12	-0.77	0.791	0.958	1	1119	tags=35%, list=17%, signal=42%
MAD2_SGA	16	-0.16	-0.76	0.768	0.97	1	4525	tags=88%, list=70%, signal=292%
INTRA-GOLGI VESICLE-MEDIATED TRANSPORT_BIO	18	-0.14	-0.76	0.777	0.966	1	1981	tags=50%, list=31%, signal=72%
LEU3_SGA	21	-0.13	-0.76	0.779	0.962	1	3733	tags=76%, list=58%, signal=180%
SOL3_SGA	15	-0.15	-0.75	0.813	0.973	1	2613	tags=60%, list=40%, signal=101%
SISTER CHROMATID COHESION_BIO	16	-0.15	-0.74	0.819	0.967	1	5499	tags=100%, list=85%, signal=672%
SPECIFIC RNA POLYMERASE II TRANSCRIPTION FACTOR ACTIVITY_MOL	30	-0.11	-0.74	0.831	0.96	1	4476	tags=83%, list=69%, signal=270%
MET12_SGA	31	-0.11	-0.74	0.845	0.96	1	2782	tags=61%, list=43%, signal=107%
GLC3_SGA	15	-0.15	-0.74	0.822	0.952	1	1555	tags=47%, list=24%, signal=61%
YKR023W_SGA	25	-0.12	-0.74	0.802	0.946	1	3840	tags=76%, list=59%, signal=187%
MBR1_SGA	27	-0.11	-0.74	0.821	0.94	1	5447	tags=96%, list=84%, signal=613%
UTP22_DAMP_SGA	19	-0.14	-0.74	0.789	0.935	1	3579	tags=74%, list=55%, signal=165%
PCS60_SGA	18	-0.14	-0.74	0.794	0.929	1	3393	tags=72%, list=53%, signal=152%
SHM2_SGA	23	-0.12	-0.73	0.831	0.931	1	5314	tags=96%, list=82%, signal=538%
SGM1_SGA	18	-0.13	-0.72	0.847	0.935	1	966	tags=33%, list=15%, signal=39%
TOK1_SGA	21	-0.12	-0.69	0.873	0.975	1	4192	tags=81%, list=65%, signal=230%
HISTONE ACETYLTRANSFERASE COMPLEX_CEL	23	-0.11	-0.67	0.88	0.985	1	5728	tags=100%, list=89%, signal=882%
ERV1_DAMP_SGA	22	-0.11	-0.66	0.878	0.988	1	5745	tags=100%, list=89%, signal=903%
ECM1_SGA	21	-0.11	-0.66	0.922	0.983	1	5334	tags=95%, list=83%, signal=545%
MET16_SGA	23	-0.11	-0.66	0.92	0.977	1	3832	tags=74%, list=59%, signal=181%
PSH1_SGA	33	-0.09	-0.65	0.932	0.979	1	3995	tags=76%, list=62%, signal=198%
PTM1_SGA	50	-0.07	-0.63	0.962	0.988	1	2841	tags=56%, list=44%, signal=99%
PHOSPHOINOSITIDE BIOSYNTHETIC PROCESS_BIO	16	-0.12	-0.61	0.941	0.997	1	1646	tags=44%, list=25%, signal=59%
PEROXISOME ORGANIZATION AND BIOGENESIS_BIO	19	-0.11	-0.58	0.953	1	1	3693	tags=74%, list=57%, signal=172%
JAC1_DAMP_SGA	37	-0.08	-0.58	0.969	1	1	2683	tags=54%, list=42%, signal=92%
ZRG17_SGA	16	-0.11	-0.56	0.986	1	1	2990	tags=63%, list=46%, signal=116%
FMS1_SGA	24	-0.09	-0.54	0.968	1	1	5897	tags=100%, list=91%, signal=1147%
RAX2_SGA	34	-0.07	-0.54	1	0.998	1	2751	tags=56%, list=43%, signal=97%
TRANSCRIPTION COFACTOR ACTIVITY_MOL	16	-0.09	-0.45	0.997	1	1	1953	tags=44%, list=30%, signal=63%
TRANSCRIPTION FACTOR BINDING_MOL	16	-0.09	-0.45	0.993	0.999	1	1953	tags=44%, list=30%, signal=63%

## Sheet: upregulated transcripts hyphae
GS	SIZE	ES	NES	NOM p-val	FDR q-val	FWER p-val	RANK AT MAX	LEADING EDGE
follow link to MSigDB
CYTOSOLIC RIBOSOME (SENSU EUKARYOTA)_CEL	95	0.76	5.39	0	0	0	576	tags=77%, list=8%, signal=83%
CYTOSOLIC PART_CEL	99	0.74	5.28	0	0	0	576	tags=74%, list=8%, signal=79%
IFH1_TFBIND	103	0.7	5.09	0	0	0	756	tags=70%, list=11%, signal=77%
FHL1_TFBIND	107	0.71	5.08	0	0	0	756	tags=72%, list=11%, signal=80%
TBF1_TFBIND	114	0.68	4.98	0	0	0	702	tags=67%, list=10%, signal=73%
CYTOSOLIC LARGE RIBOSOMAL SUBUNIT (SENSU EUKARYOTA)_CEL	49	0.84	4.94	0	0	0	756	tags=92%, list=11%, signal=103%
CDC5_9H_DN	110	0.64	4.68	0	0	0	854	tags=65%, list=13%, signal=73%
NUCLEOLUS_CEL	111	0.62	4.55	0	0	0	1619	tags=78%, list=24%, signal=101%
RIBOSOME BIOGENESIS AND ASSEMBLY_BIO	154	0.57	4.47	0	0	0	1619	tags=72%, list=24%, signal=92%
CYTOSOL_CEL	207	0.54	4.44	0	0	0	1612	tags=65%, list=24%, signal=83%
STRUCTURAL CONSTITUENT OF RIBOSOME_MOL	145	0.57	4.39	0	0	0	1236	tags=64%, list=18%, signal=77%
RIBONUCLEOPROTEIN COMPLEX BIOGENESIS AND ASSEMBLY_BIO	196	0.53	4.37	0	0	0	1619	tags=68%, list=24%, signal=86%
RIBOSOME_CEL	184	0.54	4.34	0	0	0	1292	tags=62%, list=19%, signal=74%
EUKARYOTIC 48S INITIATION COMPLEX_CEL	38	0.76	4.25	0	0	0	470	tags=74%, list=7%, signal=79%
CYTOSOLIC SMALL RIBOSOMAL SUBUNIT (SENSU EUKARYOTA)_CEL	38	0.76	4.25	0	0	0	470	tags=74%, list=7%, signal=79%
RHE30_DN	267	0.51	4.23	0	0	0	1383	tags=58%, list=20%, signal=70%
LARGE RIBOSOMAL SUBUNIT_CEL	86	0.61	4.19	0	0	0	1137	tags=67%, list=17%, signal=80%
BIOFILMBATCH_DN	137	0.56	4.18	0	0	0	1128	tags=61%, list=17%, signal=72%
CWT1_STATPHASE_UP	76	0.62	4.16	0	0	0	1155	tags=68%, list=17%, signal=81%
RIBONUCLEOPROTEIN COMPLEX_CEL	298	0.47	4.12	0	0	0	1623	tags=59%, list=24%, signal=75%
EUKARYOTIC 43S PREINITIATION COMPLEX_CEL	43	0.71	4.1	0	0	0	1155	tags=81%, list=17%, signal=97%
RIBOSOMAL LARGE SUBUNIT BIOGENESIS AND ASSEMBLY_BIO	44	0.71	4.07	0	0	0	1235	tags=84%, list=18%, signal=102%
HS_DN	227	0.49	4.06	0	0	0	1619	tags=62%, list=24%, signal=79%
TRANSLATION_BIO	245	0.48	4.05	0	0	0	1815	tags=64%, list=27%, signal=84%
CDC35_YEAST_DN	297	0.46	3.99	0	0	0	1953	tags=64%, list=29%, signal=85%
PSEUDOMONAS_UP	89	0.56	3.97	0	0	0	1093	tags=58%, list=16%, signal=69%
CDC5_7H_DN	362	0.45	3.95	0	0	0	1765	tags=59%, list=26%, signal=75%
STRUCTURAL MOLECULE ACTIVITY_MOL	239	0.46	3.85	0	0	0	1810	tags=61%, list=27%, signal=80%
RRNA METABOLIC PROCESS_BIO	99	0.53	3.82	0	0	0	1665	tags=69%, list=24%, signal=90%
HU_6H_DN	127	0.5	3.8	0	0	0	966	tags=51%, list=14%, signal=59%
RRNA PROCESSING_BIO	96	0.53	3.75	0	0	0	1665	tags=69%, list=24%, signal=90%
HYPHAE_DN	230	0.44	3.75	0	0	0	1528	tags=54%, list=22%, signal=67%
RIBOSOME ASSEMBLY_BIO	41	0.65	3.74	0	0	0	1235	tags=76%, list=18%, signal=92%
HYPHAE FBS37 (NANTEL)_UP	129	0.5	3.73	0	0	0	962	tags=52%, list=14%, signal=59%
RIBOSOMAL LARGE SUBUNIT ASSEMBLY AND MAINTENANCE_BIO	30	0.71	3.68	0	0	0	1665	tags=93%, list=24%, signal=123%
RIBOSOMAL SUBUNIT ASSEMBLY_BIO	39	0.66	3.67	0	0	0	1235	tags=77%, list=18%, signal=93%
MACROMOLECULE BIOSYNTHETIC PROCESS_BIO	387	0.42	3.67	0	0	0	2169	tags=62%, list=32%, signal=85%
NUCLEOLAR PART_CEL	48	0.62	3.66	0	0	0	1599	tags=79%, list=23%, signal=103%
PMN PHAGOCYTOSIS_DN	186	0.46	3.65	0	0	0	1548	tags=55%, list=23%, signal=69%
CWT1_EXPPHASE_UP	60	0.57	3.6	0	0	0	1155	tags=62%, list=17%, signal=74%
PROTEIN-RNA COMPLEX ASSEMBLY_BIO	83	0.52	3.56	0	0	0	1665	tags=67%, list=24%, signal=88%
SMALL RIBOSOMAL SUBUNIT_CEL	62	0.54	3.49	0	0	0	470	tags=48%, list=7%, signal=52%
GENES REPRESSED BY RAPAMYCIN	327	0.4	3.43	0	0	0	2335	tags=63%, list=34%, signal=92%
RNA BINDING_MOL	116	0.45	3.39	0	0	0	1566	tags=57%, list=23%, signal=73%
ZAP1-UP	228	0.41	3.39	0	0	0	1428	tags=46%, list=21%, signal=56%
NRG1-TFBIND	162	0.43	3.36	0	0	0	1592	tags=54%, list=23%, signal=68%
SNORNA BINDING_MOL	29	0.65	3.33	0	0	0	1554	tags=83%, list=23%, signal=107%
SMALL NUCLEOLAR RIBONUCLEOPROTEIN COMPLEX_CEL	28	0.68	3.32	0	0	0	1554	tags=86%, list=23%, signal=111%
NUCLEOTIDE METABOLIC PROCESS_BIO	58	0.52	3.29	0	0	0	2371	tags=79%, list=35%, signal=121%
COENZYME METABOLIC PROCESS_BIO	94	0.46	3.27	0	0	0	1151	tags=51%, list=17%, signal=61%
XS_DN	240	0.38	3.25	0	0	0	2249	tags=61%, list=33%, signal=88%
TAC1_UP	29	0.65	3.24	0	0	0	661	tags=62%, list=10%, signal=68%
35S PRIMARY TRANSCRIPT PROCESSING_BIO	45	0.56	3.22	0	0	0	1619	tags=71%, list=24%, signal=93%
SOLUBLE FRACTION_CEL	92	0.45	3.22	0	0	0	2461	tags=73%, list=36%, signal=113%
PROCESSING OF 20S PRE-RRNA_BIO	28	0.65	3.21	0	0	0	1554	tags=82%, list=23%, signal=106%
OS_DN	220	0.39	3.21	0	0	0	1836	tags=55%, list=27%, signal=73%
PROTON-TRANSPORTING TWO-SECTOR ATPASE COMPLEX_CEL	28	0.63	3.19	0	0	0	1685	tags=82%, list=25%, signal=109%
CELL FRACTION_CEL	154	0.4	3.1	0	0	0	2538	tags=68%, list=37%, signal=105%
MONOVALENT INORGANIC CATION TRANSPORTER ACTIVITY_MOL	35	0.58	3.08	0	0	0	1711	tags=77%, list=25%, signal=103%
PURINE NUCLEOTIDE BIOSYNTHETIC PROCESS_BIO	23	0.65	3.06	0	0	0	1341	tags=78%, list=20%, signal=97%
HYDROGEN ION TRANSPORTING ATPASE ACTIVITY, ROTATIONAL MECHANISM_MOL	22	0.66	3.06	0	0	0	1685	tags=86%, list=25%, signal=114%
YAK1_H_DN	308	0.35	3.06	0	0	0	1038	tags=36%, list=15%, signal=41%
MITOCHONDRIAL MEMBRANE PART_CEL	46	0.53	3.05	0	0	0	1711	tags=72%, list=25%, signal=95%
NO_DN	64	0.48	3.05	0	0	0	1349	tags=58%, list=20%, signal=71%
PURINE NUCLEOTIDE METABOLIC PROCESS_BIO	25	0.63	3.02	0	0	0	1341	tags=76%, list=20%, signal=94%
HYDROGEN ION TRANSPORTER ACTIVITY_MOL	32	0.58	2.98	0	0	0	1711	tags=78%, list=25%, signal=104%
CDC35_YEAST_UP	299	0.34	2.92	0	0	0	2008	tags=52%, list=30%, signal=71%
NUCLEOTIDE BIOSYNTHETIC PROCESS_BIO	34	0.53	2.89	0	0	0	1341	tags=62%, list=20%, signal=77%
RAS1_YEAST_UP	68	0.43	2.88	0	0	0	2044	tags=63%, list=30%, signal=89%
TOM1_SGA	110	0.39	2.88	0	0	0	1941	tags=56%, list=29%, signal=78%
CDC5_2H_UP	64	0.45	2.88	0	0	0	2416	tags=72%, list=35%, signal=110%
RAS1_HYPHAE_UP	35	0.54	2.84	0	0	0	1688	tags=69%, list=25%, signal=91%
HYPOXIA_DN	22	0.63	2.84	0	0	0	1212	tags=73%, list=18%, signal=88%
DBP3_SGA	44	0.49	2.84	0	0	0	2358	tags=77%, list=35%, signal=117%
CDC5_4H_DN	144	0.37	2.82	0	0	0	1038	tags=39%, list=15%, signal=45%
RRNA MODIFICATION_BIO	16	0.7	2.82	0	0	0	1554	tags=88%, list=23%, signal=113%
P-P-BOND-HYDROLYSIS-DRIVEN TRANSPORTER ACTIVITY_MOL	31	0.54	2.8	0	0	0	1685	tags=68%, list=25%, signal=90%
PRIMARY ACTIVE TRANSPORTER ACTIVITY_MOL	31	0.54	2.8	0	0	0	1685	tags=68%, list=25%, signal=90%
CATION-TRANSPORTING ATPASE ACTIVITY_MOL	27	0.57	2.8	0	0	0	1685	tags=74%, list=25%, signal=98%
PURINE RIBONUCLEOTIDE METABOLIC PROCESS_BIO	22	0.61	2.77	0	0	0	1341	tags=73%, list=20%, signal=90%
RIBONUCLEOTIDE METABOLIC PROCESS_BIO	22	0.61	2.77	0	0	0	1341	tags=73%, list=20%, signal=90%
SKO1_DN	496	0.31	2.77	0	0	0	2384	tags=55%, list=35%, signal=78%
RIBONUCLEOTIDE BIOSYNTHETIC PROCESS_BIO	20	0.63	2.76	0	0	0	1341	tags=75%, list=20%, signal=93%
SERINE FAMILY AMINO ACID METABOLIC PROCESS_BIO	23	0.6	2.75	0	0	0	2139	tags=87%, list=31%, signal=126%
GENERATION OF PRECURSOR METABOLITES AND ENERGY_BIO	128	0.36	2.74	0	0	0	2491	tags=63%, list=37%, signal=98%
COFACTOR METABOLIC PROCESS_BIO	119	0.37	2.74	0	0	0	1151	tags=42%, list=17%, signal=50%
ACETYL-COA METABOLIC PROCESS_BIO	26	0.57	2.73	0	0	0	580	tags=54%, list=9%, signal=59%
RNA HELICASE ACTIVITY_MOL	36	0.51	2.72	0	0	0.001	1665	tags=67%, list=24%, signal=88%
PURINE RIBONUCLEOTIDE BIOSYNTHETIC PROCESS_BIO	20	0.63	2.72	0	0	0.001	1341	tags=75%, list=20%, signal=93%
CELLULAR BIOSYNTHETIC PROCESS_BIO	243	0.32	2.69	0	0	0.001	1506	tags=42%, list=22%, signal=51%
PORE COMPLEX_CEL	38	0.49	2.69	0	0	0.001	2129	tags=74%, list=31%, signal=107%
NICOTINAMIDE METABOLIC PROCESS_BIO	23	0.57	2.68	0	0	0.002	2371	tags=87%, list=35%, signal=133%
RIM101_DN	29	0.54	2.68	0	0	0.002	501	tags=45%, list=7%, signal=48%
RNA MODIFICATION_BIO	32	0.51	2.68	0	0	0.002	1641	tags=66%, list=24%, signal=86%
LIPID BIOSYNTHETIC PROCESS_BIO	92	0.37	2.68	0	0	0.002	1689	tags=51%, list=25%, signal=67%
OXIDOREDUCTION COENZYME METABOLIC PROCESS_BIO	35	0.51	2.67	0	0	0.002	2470	tags=80%, list=36%, signal=125%
RNA LOCALIZATION_BIO	50	0.45	2.67	0	0	0.002	2190	tags=70%, list=32%, signal=102%
PRPP_PATH	41	0.47	2.67	0	0	0.002	1341	tags=56%, list=20%, signal=69%
PMT5_P5-571_UP	30	0.52	2.65	0	0	0.002	466	tags=43%, list=7%, signal=46%
NUCLEAR PORE_CEL	38	0.49	2.65	0	0	0.002	2129	tags=74%, list=31%, signal=107%
ATPASE ACTIVITY, COUPLED TO TRANSMEMBRANE MOVEMENT OF IONS_MOL	32	0.51	2.64	0	0	0.002	1685	tags=66%, list=25%, signal=87%
DENOVOPURINE2_PATH	20	0.6	2.64	0	0	0.002	1001	tags=65%, list=15%, signal=76%
ESTABLISHMENT OF RNA LOCALIZATION_BIO	46	0.45	2.63	0	0	0.003	2190	tags=70%, list=32%, signal=102%
NUCLEAR EXPORT_BIO	49	0.44	2.63	0	0	0.003	2200	tags=69%, list=32%, signal=102%
RIM101ï¿½ï¿½NRG1_UP	163	0.33	2.62	0	0	0.003	2057	tags=54%, list=30%, signal=76%
PYRIDINE NUCLEOTIDE METABOLIC PROCESS_BIO	25	0.55	2.61	0	0	0.003	2371	tags=84%, list=35%, signal=128%
TRF5_SGA	66	0.4	2.61	0	0	0.003	1531	tags=50%, list=22%, signal=64%
RPS28B_SGA	63	0.41	2.61	0	0	0.003	2030	tags=60%, list=30%, signal=85%
THP2_SGA	77	0.38	2.61	0	0	0.003	1903	tags=55%, list=28%, signal=75%
RNA EXPORT FROM NUCLEUS_BIO	46	0.45	2.61	0	0	0.003	2190	tags=70%, list=32%, signal=102%
CELLULAR RESPIRATION_BIO	69	0.39	2.6	0	0	0.004	2477	tags=68%, list=36%, signal=106%
OXIDOREDUCTASE ACTIVITY_MOL	246	0.3	2.6	0	0	0.004	2478	tags=56%, list=36%, signal=85%
NUCLEAR MEMBRANE PART_CEL	43	0.45	2.6	0	0	0.004	2129	tags=70%, list=31%, signal=101%
NUCLEIC ACID TRANSPORT_BIO	46	0.45	2.58	0	0	0.006	2190	tags=70%, list=32%, signal=102%
ATP-DEPENDENT HELICASE ACTIVITY_MOL	36	0.47	2.58	0	0	0.007	1695	tags=64%, list=25%, signal=85%
RNA TRANSPORT_BIO	46	0.45	2.58	0	0	0.007	2190	tags=70%, list=32%, signal=102%
HPT1_SGA	105	0.35	2.56	0	0	0.008	2268	tags=59%, list=33%, signal=87%
NUCLEOBASE BIOSYNTHETIC PROCESS_BIO	16	0.63	2.56	0	0	0.009	1341	tags=75%, list=20%, signal=93%
M-G1-CLUSTER	96	0.36	2.56	0	0	0.011	1282	tags=42%, list=19%, signal=51%
AEROBIC RESPIRATION_BIO	68	0.39	2.55	0	0	0.011	2477	tags=68%, list=36%, signal=105%
NUCLEOBASE METABOLIC PROCESS_BIO	23	0.54	2.55	0	0	0.011	1341	tags=65%, list=20%, signal=81%
MEMBRANE-ENCLOSED LUMEN_CEL	455	0.28	2.54	0	0	0.014	2181	tags=49%, list=32%, signal=67%
MRNA EXPORT FROM NUCLEUS_BIO	37	0.46	2.54	0	0	0.014	2129	tags=70%, list=31%, signal=102%
ORGANELLE LUMEN_CEL	455	0.28	2.53	0	0	0.014	2181	tags=49%, list=32%, signal=67%
PWY3B3-100_PATH	17	0.62	2.53	0	0	0.014	580	tags=59%, list=9%, signal=64%
CARBOXYLIC ACID METABOLIC PROCESS_BIO	279	0.3	2.53	0	0	0.014	2540	tags=56%, list=37%, signal=86%
NUCLEAR MEMBRANE_CEL	43	0.45	2.53	0	0	0.014	2129	tags=70%, list=31%, signal=101%
TMA19_SGA	55	0.42	2.52	0	0	0.015	911	tags=42%, list=13%, signal=48%
ORGANIC ACID METABOLIC PROCESS_BIO	279	0.3	2.52	0	0	0.015	2540	tags=56%, list=37%, signal=86%
MRNA TRANSPORT_BIO	37	0.46	2.52	0	0	0.015	2129	tags=70%, list=31%, signal=102%
PROTON-TRANSPORTING V-TYPE ATPASE COMPLEX_CEL	16	0.61	2.52	0	0	0.015	1685	tags=81%, list=25%, signal=108%
RLP7_DAMP_SGA	97	0.35	2.51	0	0	0.017	1441	tags=44%, list=21%, signal=55%
MITOCHONDRION_CEL	379	0.28	2.5	0	0	0.021	2545	tags=56%, list=37%, signal=84%
RPS4B_SGA	36	0.46	2.5	0	0	0.023	1007	tags=50%, list=15%, signal=58%
TRANSLATIONAL ELONGATION_BIO	20	0.56	2.5	0	0	0.023	1542	tags=70%, list=23%, signal=90%
EFT2_SGA	55	0.41	2.5	0	0	0.023	2174	tags=64%, list=32%, signal=93%
NUCLEAR ENVELOPE_CEL	63	0.39	2.49	0	0	0.025	2129	tags=62%, list=31%, signal=89%
VACUOLAR PROTON-TRANSPORTING V-TYPE ATPASE COMPLEX_CEL	16	0.61	2.49	0	0	0.025	1685	tags=81%, list=25%, signal=108%
ENERGY DERIVATION BY OXIDATION OF ORGANIC COMPOUNDS_BIO	109	0.34	2.49	0	0	0.027	2491	tags=61%, list=37%, signal=95%
ACH1_SGA	89	0.35	2.48	0	0	0.03	1110	tags=40%, list=16%, signal=48%
HYPOXIA_UP	51	0.41	2.48	0	0	0.03	2019	tags=61%, list=30%, signal=86%
RRP8_SGA	67	0.38	2.48	0	0	0.03	826	tags=36%, list=12%, signal=40%
RNA PROCESSING_BIO	228	0.3	2.47	0	0	0.034	2790	tags=62%, list=41%, signal=101%
CATION TRANSPORTER ACTIVITY_MOL	86	0.35	2.47	0	0	0.035	1711	tags=47%, list=25%, signal=61%
RPL13A_SGA	81	0.36	2.46	0	0	0.04	3036	tags=73%, list=45%, signal=130%
MACROMOLECULAR COMPLEX ASSEMBLY_BIO	222	0.3	2.45	0	0	0.044	1892	tags=46%, list=28%, signal=62%
NUCLEAR PORE ORGANIZATION AND BIOGENESIS_BIO	24	0.52	2.45	0	0	0.046	2129	tags=79%, list=31%, signal=115%
MITOCHONDRIAL PART_CEL	267	0.29	2.44	0	0	0.048	2512	tags=57%, list=37%, signal=86%
TRANSLATION FACTOR ACTIVITY, NUCLEIC ACID BINDING_MOL	45	0.42	2.44	0	0	0.049	1542	tags=56%, list=23%, signal=71%
ACETYL-COA CATABOLIC PROCESS_BIO	16	0.6	2.43	0	0	0.053	580	tags=56%, list=9%, signal=61%
ONE-CARBON COMPOUND METABOLIC PROCESS_BIO	27	0.49	2.43	0	0	0.053	1641	tags=63%, list=24%, signal=83%
TRICARBOXYLIC ACID CYCLE_BIO	16	0.6	2.43	0	0	0.056	580	tags=56%, list=9%, signal=61%
TRANSLATION REGULATOR ACTIVITY_MOL	46	0.41	2.43	0	0	0.056	1897	tags=61%, list=28%, signal=84%
NUCLEOCYTOPLASMIC TRANSPORT_BIO	70	0.37	2.43	0	0	0.059	2240	tags=61%, list=33%, signal=91%
CELLULAR LIPID METABOLIC PROCESS_BIO	170	0.31	2.43	0	0	0.059	2904	tags=64%, list=43%, signal=109%
LATE BIOFILM_UP	61	0.37	2.42	0	0	0.064	784	tags=36%, list=12%, signal=40%
HELICASE ACTIVITY_MOL	67	0.37	2.41	0	0	0.07	1695	tags=52%, list=25%, signal=69%
ISOMERASE ACTIVITY_MOL	41	0.43	2.41	0	0	0.07	2293	tags=66%, list=34%, signal=99%
RPS30A_SGA	87	0.35	2.41	0	0	0.073	2579	tags=64%, list=38%, signal=102%
NUCLEOBASE, NUCLEOSIDE, NUCLEOTIDE AND NUCLEIC ACID TRANSPORT_BIO	53	0.4	2.41	0	0	0.073	2190	tags=64%, list=32%, signal=94%
ENDOMEMBRANE SYSTEM_CEL	185	0.3	2.41	0	0	0.073	2169	tags=52%, list=32%, signal=75%
YHC1-8_SGA	88	0.35	2.41	0	0	0.073	1879	tags=49%, list=28%, signal=67%
HST1_SGA	36	0.44	2.4	0	0	0.075	1893	tags=61%, list=28%, signal=84%
CDC5_9H_UP	152	0.31	2.4	0	0	0.077	1616	tags=42%, list=24%, signal=54%
NUCLEAR ORGANIZATION AND BIOGENESIS_BIO	38	0.44	2.4	0	0	0.079	2129	tags=68%, list=31%, signal=99%
BIOPOLYMER BIOSYNTHETIC PROCESS_BIO	45	0.42	2.39	0	0.001	0.082	2232	tags=64%, list=33%, signal=95%
MONOCARBOXYLIC ACID METABOLIC PROCESS_BIO	94	0.34	2.39	0	0.001	0.082	2585	tags=63%, list=38%, signal=100%
ORGANELLE MEMBRANE_CEL	354	0.27	2.39	0	0.001	0.082	2215	tags=50%, list=33%, signal=70%
XDJ1_SGA	51	0.4	2.38	0	0.001	0.095	1636	tags=53%, list=24%, signal=69%
CHITIN- AND BETA-GLUCAN-CONTAINING CELL WALL_CEL	114	0.32	2.38	0	0.001	0.095	899	tags=32%, list=13%, signal=36%
RPS24B_SGA	53	0.39	2.38	0	0.001	0.102	532	tags=32%, list=8%, signal=35%
VITAMIN METABOLIC PROCESS_BIO	50	0.39	2.37	0	0.001	0.107	2470	tags=66%, list=36%, signal=103%
LIPID METABOLIC PROCESS_BIO	192	0.3	2.37	0	0.001	0.109	2871	tags=62%, list=42%, signal=104%
GCN2_SGA	77	0.35	2.37	0	0.001	0.11	1661	tags=49%, list=24%, signal=65%
WATER-SOLUBLE VITAMIN METABOLIC PROCESS_BIO	50	0.39	2.37	0	0.001	0.112	2470	tags=66%, list=36%, signal=103%
MONOVALENT INORGANIC CATION TRANSPORT_BIO	17	0.56	2.37	0	0.001	0.119	1668	tags=71%, list=25%, signal=93%
YBP2_SGA	36	0.44	2.37	0	0.001	0.12	2345	tags=69%, list=34%, signal=105%
NUCLEAR LUMEN_CEL	311	0.27	2.37	0	0.001	0.122	1710	tags=41%, list=25%, signal=52%
RRP6_SGA	59	0.38	2.37	0	0.001	0.122	1687	tags=51%, list=25%, signal=67%
MITOCHONDRIAL MATRIX_CEL	120	0.32	2.36	0	0.001	0.132	2512	tags=60%, list=37%, signal=93%
PMT4_CAP4-216_UP	67	0.36	2.36	0	0.001	0.133	2634	tags=67%, list=39%, signal=108%
COENZYME CATABOLIC PROCESS_BIO	17	0.57	2.36	0	0.001	0.136	580	tags=53%, list=9%, signal=58%
PLB3_SGA	47	0.4	2.35	0.001	0.001	0.142	2076	tags=60%, list=31%, signal=85%
MITOCHONDRIAL LUMEN_CEL	120	0.32	2.35	0	0.001	0.144	2512	tags=60%, list=37%, signal=93%
TRICARBOXYLIC ACID CYCLE INTERMEDIATE METABOLIC PROCESS_BIO	21	0.54	2.35	0.001	0.001	0.144	708	tags=52%, list=10%, signal=58%
ENVELOPE_CEL	215	0.29	2.35	0	0.001	0.144	2198	tags=52%, list=32%, signal=74%
ATPASE ACTIVITY, COUPLED_MOL	114	0.32	2.35	0	0.001	0.145	1764	tags=47%, list=26%, signal=63%
KGD2_SGA	125	0.31	2.35	0	0.001	0.145	1618	tags=42%, list=24%, signal=55%
CDC35_HYPHAE_UP	361	0.27	2.34	0	0.001	0.155	2044	tags=46%, list=30%, signal=62%
COFACTOR CATABOLIC PROCESS_BIO	17	0.57	2.34	0	0.001	0.164	580	tags=53%, list=9%, signal=58%
AROMATIC COMPOUND METABOLIC PROCESS_BIO	44	0.41	2.33	0.001	0.001	0.168	3160	tags=82%, list=46%, signal=152%
BUB1_SGA	37	0.42	2.33	0	0.001	0.173	716	tags=38%, list=11%, signal=42%
HAL9_SGA	43	0.4	2.33	0	0.001	0.174	1959	tags=60%, list=29%, signal=84%
SIC1_SGA	73	0.35	2.33	0	0.001	0.175	1177	tags=40%, list=17%, signal=48%
FATTY ACID METABOLIC PROCESS_BIO	52	0.38	2.32	0.001	0.001	0.176	2585	tags=67%, list=38%, signal=108%
NLS-BEARING SUBSTRATE IMPORT INTO NUCLEUS_BIO	24	0.49	2.32	0	0.001	0.182	2129	tags=75%, list=31%, signal=109%
ORGANELLE ENVELOPE_CEL	215	0.29	2.32	0	0.001	0.183	2198	tags=52%, list=32%, signal=74%
ANTIOXIDANT ACTIVITY_MOL	16	0.55	2.32	0	0.001	0.199	899	tags=56%, list=13%, signal=65%
MRNA-BINDING (HNRNP) PROTEIN IMPORT INTO NUCLEUS_BIO	26	0.49	2.32	0	0.001	0.199	2240	tags=77%, list=33%, signal=114%
MAK21-1_SGA	39	0.42	2.32	0	0.001	0.201	1049	tags=44%, list=15%, signal=51%
CDC53_DN	232	0.28	2.31	0	0.001	0.202	2008	tags=45%, list=30%, signal=62%
RPS19B_SGA	118	0.31	2.31	0	0.001	0.205	1430	tags=39%, list=21%, signal=48%
CELLULAR CARBOHYDRATE METABOLIC PROCESS_BIO	142	0.3	2.31	0	0.001	0.209	990	tags=32%, list=15%, signal=37%
TMS1_SGA	107	0.32	2.31	0	0.001	0.213	2448	tags=57%, list=36%, signal=88%
NUCLEOSIDE TRIPHOSPHATE METABOLIC PROCESS_BIO	15	0.58	2.31	0	0.001	0.213	1668	tags=73%, list=25%, signal=97%
OPAQUE_UP	181	0.28	2.3	0	0.001	0.221	3077	tags=63%, list=45%, signal=112%
CDC5_7H_UP	400	0.26	2.3	0	0.001	0.227	2863	tags=57%, list=42%, signal=93%
REGULATION OF PROTEIN METABOLIC PROCESS_BIO	31	0.45	2.3	0	0.001	0.235	3017	tags=84%, list=44%, signal=150%
RPL37B_SGA	29	0.46	2.29	0	0.001	0.249	1289	tags=52%, list=19%, signal=64%
TRANSLATIONAL INITIATION_BIO	35	0.43	2.29	0	0.001	0.249	1582	tags=57%, list=23%, signal=74%
RNA-DEPENDENT ATPASE ACTIVITY_MOL	26	0.47	2.28	0	0.001	0.278	1665	tags=62%, list=24%, signal=81%
MITOCHONDRIAL RESPIRATORY CHAIN_CEL	23	0.49	2.28	0	0.001	0.278	2311	tags=78%, list=34%, signal=118%
PROTEIN EXPORT FROM NUCLEUS_BIO	28	0.45	2.27	0	0.002	0.31	2200	tags=71%, list=32%, signal=105%
PDR1_SGA	79	0.33	2.26	0.001	0.002	0.315	2345	tags=57%, list=34%, signal=86%
CDC35_HYPHAE_DN	290	0.26	2.26	0	0.002	0.329	2019	tags=44%, list=30%, signal=60%
AMINO ACID CATABOLIC PROCESS_BIO	26	0.47	2.26	0	0.002	0.334	2275	tags=73%, list=33%, signal=109%
ATP-DEPENDENT RNA HELICASE ACTIVITY_MOL	26	0.47	2.26	0	0.002	0.335	1665	tags=62%, list=24%, signal=81%
ORGANELLAR RIBOSOME_CEL	64	0.35	2.25	0	0.002	0.357	3093	tags=75%, list=45%, signal=136%
UTR1_SGA	64	0.35	2.25	0	0.002	0.368	1745	tags=48%, list=26%, signal=65%
BOS1-1_SGA	208	0.27	2.24	0	0.002	0.368	3056	tags=63%, list=45%, signal=110%
PWY-3781_PATH	23	0.49	2.24	0	0.002	0.385	2311	tags=78%, list=34%, signal=118%
REGULATION OF TRANSLATION_BIO	21	0.51	2.24	0	0.002	0.389	875	tags=52%, list=13%, signal=60%
REGULATION OF CELLULAR BIOSYNTHETIC PROCESS_BIO	23	0.47	2.23	0	0.002	0.399	875	tags=48%, list=13%, signal=55%
GCN1_SGA	79	0.33	2.23	0	0.002	0.401	2340	tags=57%, list=34%, signal=86%
NUCLEAR TRANSPORT_BIO	66	0.35	2.23	0	0.002	0.405	2240	tags=59%, list=33%, signal=87%
NITROGEN COMPOUND CATABOLIC PROCESS_BIO	31	0.43	2.23	0	0.002	0.405	2275	tags=68%, list=33%, signal=101%
TRANSLATION INITIATION FACTOR ACTIVITY_MOL	26	0.47	2.23	0.001	0.002	0.415	1538	tags=62%, list=23%, signal=79%
SCH9-UP_HPX	81	0.33	2.23	0	0.002	0.421	436	tags=26%, list=6%, signal=27%
STEROID BIOSYNTHETIC PROCESS_BIO	35	0.41	2.22	0	0.002	0.424	2634	tags=71%, list=39%, signal=116%
HOM6_SGA	216	0.27	2.22	0	0.002	0.429	2372	tags=51%, list=35%, signal=76%
EXTERNAL ENCAPSULATING STRUCTURE_CEL	128	0.29	2.22	0	0.002	0.429	836	tags=28%, list=12%, signal=31%
ELECTRON CARRIER ACTIVITY_MOL	29	0.44	2.22	0.001	0.002	0.43	2035	tags=66%, list=30%, signal=93%
MEMBRANE FRACTION_CEL	70	0.33	2.22	0	0.003	0.442	2525	tags=60%, list=37%, signal=94%
SRP40_SGA	60	0.35	2.22	0.001	0.003	0.443	2679	tags=67%, list=39%, signal=109%
RRNA TRANSPORT_BIO	23	0.47	2.22	0.002	0.003	0.449	2129	tags=74%, list=31%, signal=107%
OXIDATIVE PHOSPHORYLATION_BIO	24	0.47	2.22	0.001	0.003	0.451	1369	tags=58%, list=20%, signal=73%
CELL SURFACE_CEL	161	0.28	2.21	0	0.003	0.457	836	tags=27%, list=12%, signal=30%
RRNA EXPORT FROM NUCLEUS_BIO	23	0.47	2.21	0	0.003	0.465	2129	tags=74%, list=31%, signal=107%
BEM1_SGA	204	0.27	2.21	0	0.003	0.483	2478	tags=53%, list=36%, signal=81%
SPP381_DAMP_SGA	106	0.3	2.21	0	0.003	0.488	3071	tags=67%, list=45%, signal=120%
OXIDOREDUCTASE ACTIVITY, ACTING ON NADH OR NADPH_MOL	24	0.47	2.2	0	0.003	0.494	1606	tags=58%, list=24%, signal=76%
RPL26B_SGA	45	0.38	2.2	0	0.003	0.502	1959	tags=56%, list=29%, signal=77%
DED81_DAMP_SGA	66	0.34	2.2	0	0.003	0.512	2385	tags=61%, list=35%, signal=92%
SGF73_SGA	103	0.31	2.2	0	0.003	0.512	2996	tags=66%, list=44%, signal=116%
RHB1_SGA	90	0.31	2.2	0	0.003	0.518	1841	tags=48%, list=27%, signal=65%
YLL054C_SGA	26	0.46	2.2	0	0.003	0.521	2351	tags=73%, list=35%, signal=111%
RPS23A_SGA	58	0.35	2.19	0.001	0.003	0.535	1284	tags=41%, list=19%, signal=51%
NOP12_SGA	35	0.41	2.19	0	0.003	0.544	1155	tags=46%, list=17%, signal=55%
RMD1_SGA	73	0.33	2.19	0.001	0.003	0.559	1808	tags=49%, list=27%, signal=66%
CELLULAR COMPONENT ASSEMBLY_BIO	274	0.26	2.19	0	0.003	0.564	1892	tags=42%, list=28%, signal=56%
MITOCHONDRIAL RIBOSOME_CEL	64	0.35	2.18	0	0.003	0.571	3093	tags=75%, list=45%, signal=136%
TRANSFERASE ACTIVITY, TRANSFERRING ALKYL OR ARYL (OTHER THAN METHYL) GROUPS_MOL	28	0.43	2.18	0	0.003	0.571	2567	tags=71%, list=38%, signal=114%
OXIDOREDUCTASE ACTIVITY, ACTING ON THE ALDEHYDE OR OXO GROUP OF DONORS_MOL	19	0.51	2.18	0	0.003	0.572	1475	tags=63%, list=22%, signal=80%
NDT80_UP	71	0.33	2.18	0	0.003	0.572	2830	tags=63%, list=42%, signal=107%
PROTEIN TRANSPORTER ACTIVITY_MOL	35	0.41	2.18	0.001	0.003	0.594	2644	tags=74%, list=39%, signal=121%
VID30_SGA	27	0.44	2.17	0.001	0.004	0.6	2358	tags=70%, list=35%, signal=107%
AMINE METABOLIC PROCESS_BIO	198	0.26	2.17	0	0.004	0.606	2172	tags=47%, list=32%, signal=67%
ENDOPLASMIC RETICULUM_CEL	193	0.26	2.17	0	0.004	0.606	1771	tags=42%, list=26%, signal=56%
YNL010W_SGA	42	0.39	2.17	0.002	0.004	0.611	1433	tags=48%, list=21%, signal=60%
AMINE CATABOLIC PROCESS_BIO	27	0.45	2.17	0.002	0.004	0.623	2275	tags=70%, list=33%, signal=105%
CELL WALL_CEL	128	0.29	2.17	0	0.004	0.624	836	tags=28%, list=12%, signal=31%
ERGOSTEROL BIOSYNTHETIC PROCESS_BIO	26	0.44	2.17	0.002	0.004	0.624	2634	tags=77%, list=39%, signal=125%
HXK2_SGA	53	0.35	2.17	0	0.004	0.628	2448	tags=62%, list=36%, signal=96%
OXIDOREDUCTASE ACTIVITY, ACTING ON THE CH-OH GROUP OF DONORS, NAD OR NADP AS ACCEPTOR_MOL	44	0.37	2.16	0.001	0.004	0.636	787	tags=36%, list=12%, signal=41%
RPS6B_SGA	74	0.32	2.16	0	0.004	0.64	2523	tags=59%, list=37%, signal=93%
AMINO ACID AND DERIVATIVE METABOLIC PROCESS_BIO	180	0.27	2.16	0	0.004	0.648	2172	tags=48%, list=32%, signal=68%
REGULATION OF BIOSYNTHETIC PROCESS_BIO	23	0.47	2.16	0.002	0.004	0.65	875	tags=48%, list=13%, signal=55%
ALD4_SGA	15	0.54	2.16	0	0.004	0.654	1768	tags=73%, list=26%, signal=99%
CDC42-1_SGA	37	0.38	2.16	0.001	0.004	0.654	2478	tags=68%, list=36%, signal=106%
YAK1_Y_DN	202	0.26	2.16	0	0.004	0.655	2314	tags=50%, list=34%, signal=73%
ION TRANSPORTER ACTIVITY_MOL	105	0.3	2.16	0	0.004	0.659	874	tags=30%, list=13%, signal=33%
DPH5_SGA	74	0.33	2.15	0	0.004	0.674	2760	tags=64%, list=41%, signal=106%
ALG5_SGA	98	0.3	2.15	0	0.004	0.679	2134	tags=52%, list=31%, signal=75%
STEROID METABOLIC PROCESS_BIO	39	0.39	2.15	0.002	0.004	0.688	2815	tags=72%, list=41%, signal=122%
DNA-DIRECTED RNA POLYMERASE ACTIVITY_MOL	32	0.4	2.14	0	0.004	0.695	2915	tags=78%, list=43%, signal=136%
AMINO ACID METABOLIC PROCESS_BIO	174	0.27	2.14	0	0.004	0.695	2323	tags=50%, list=34%, signal=74%
ATC1_SGA	52	0.36	2.14	0	0.004	0.695	1879	tags=54%, list=28%, signal=74%
CARBOHYDRATE METABOLIC PROCESS_BIO	160	0.27	2.14	0	0.004	0.698	2294	tags=49%, list=34%, signal=72%
MEMBRANE PART_CEL	419	0.24	2.14	0	0.004	0.706	1836	tags=40%, list=27%, signal=52%
AIM33_SGA	39	0.39	2.14	0	0.004	0.714	2455	tags=67%, list=36%, signal=104%
ATPASE ACTIVITY_MOL	158	0.27	2.13	0	0.005	0.748	1844	tags=44%, list=27%, signal=59%
BMDM PHAGOCYTOSIS_UP	468	0.23	2.13	0	0.005	0.751	1394	tags=31%, list=20%, signal=36%
YLR352W_SGA	41	0.38	2.12	0.002	0.005	0.764	2033	tags=59%, list=30%, signal=83%
EXOPEPTIDASE ACTIVITY_MOL	15	0.54	2.12	0.003	0.005	0.764	1356	tags=67%, list=20%, signal=83%
COENZYME BIOSYNTHETIC PROCESS_BIO	37	0.38	2.12	0	0.005	0.769	1063	tags=43%, list=16%, signal=51%
RPS18B_SGA	48	0.36	2.12	0	0.005	0.769	2656	tags=65%, list=39%, signal=105%
ALG1-1_SGA	77	0.32	2.12	0	0.005	0.779	1413	tags=42%, list=21%, signal=52%
UBC8_SGA	67	0.32	2.12	0	0.005	0.791	1446	tags=42%, list=21%, signal=53%
TRANSFERASE ACTIVITY, TRANSFERRING GLYCOSYL GROUPS_MOL	87	0.3	2.11	0	0.006	0.808	2222	tags=54%, list=33%, signal=79%
TRNA TRANSPORT_BIO	21	0.47	2.11	0.001	0.006	0.809	2129	tags=71%, list=31%, signal=104%
DFG16_DN	31	0.41	2.11	0.002	0.006	0.819	832	tags=39%, list=12%, signal=44%
VACUOLAR MEMBRANE_CEL	51	0.35	2.11	0	0.006	0.82	1916	tags=53%, list=28%, signal=73%
SER2_SGA	79	0.31	2.1	0	0.006	0.828	2278	tags=54%, list=33%, signal=81%
OAR1_SGA	88	0.3	2.09	0	0.006	0.856	2114	tags=51%, list=31%, signal=73%
SNRNA EXPORT FROM NUCLEUS_BIO	19	0.48	2.09	0.001	0.006	0.866	2129	tags=74%, list=31%, signal=107%
NAT4_SGA	87	0.3	2.09	0	0.006	0.866	3127	tags=67%, list=46%, signal=122%
TRNA EXPORT FROM NUCLEUS_BIO	21	0.47	2.09	0.001	0.007	0.87	2129	tags=71%, list=31%, signal=104%
RIBOSOMAL PROTEIN IMPORT INTO NUCLEUS_BIO	19	0.48	2.09	0	0.007	0.876	2129	tags=74%, list=31%, signal=107%
ARO2_SGA	105	0.29	2.09	0.001	0.007	0.876	3154	tags=67%, list=46%, signal=122%
ERGOSTEROL METABOLIC PROCESS_BIO	27	0.42	2.09	0.003	0.007	0.878	2634	tags=74%, list=39%, signal=120%
OXIDOREDUCTASE ACTIVITY, ACTING ON CH-OH GROUP OF DONORS_MOL	54	0.34	2.08	0	0.007	0.878	787	tags=33%, list=12%, signal=37%
TAF8-7_SGA	206	0.26	2.08	0	0.007	0.878	2703	tags=55%, list=40%, signal=88%
VACUOLAR PART_CEL	52	0.34	2.08	0.001	0.007	0.88	1916	tags=52%, list=28%, signal=72%
SER1_SGA	25	0.44	2.08	0.001	0.007	0.888	2420	tags=72%, list=36%, signal=111%
YUR1_SGA	42	0.37	2.08	0.001	0.007	0.888	1773	tags=52%, list=26%, signal=70%
SNRNA TRANSPORT_BIO	19	0.48	2.08	0.001	0.007	0.891	2129	tags=74%, list=31%, signal=107%
LYASE ACTIVITY_MOL	72	0.32	2.08	0	0.007	0.891	3170	tags=71%, list=47%, signal=131%
SMALL NUCLEAR RIBONUCLEOPROTEIN COMPLEX_CEL	51	0.35	2.07	0	0.007	0.898	1669	tags=49%, list=25%, signal=64%
MPS1-417_SGA	53	0.34	2.07	0.001	0.007	0.911	2686	tags=64%, list=39%, signal=105%
SKT5_SGA	109	0.28	2.06	0.001	0.008	0.914	1879	tags=45%, list=28%, signal=61%
HYP2-1_SGA	68	0.31	2.06	0	0.008	0.918	2656	tags=60%, list=39%, signal=98%
INO80_DAMP_SGA	44	0.36	2.06	0.004	0.008	0.919	1412	tags=45%, list=21%, signal=57%
TFC1-E447K_SGA	43	0.36	2.06	0.003	0.008	0.922	3120	tags=77%, list=46%, signal=141%
CHO2_SGA	197	0.25	2.06	0	0.008	0.924	3169	tags=63%, list=47%, signal=115%
AMINOACYL-TRNA LIGASE ACTIVITY_MOL	35	0.38	2.06	0.003	0.008	0.929	2946	tags=74%, list=43%, signal=130%
CDC5_4H_UP	223	0.25	2.06	0	0.008	0.931	2277	tags=48%, list=33%, signal=69%
HYPHAL CELL WALL_CEL	35	0.38	2.06	0.006	0.008	0.932	2019	tags=57%, list=30%, signal=81%
SNRNP PROTEIN IMPORT INTO NUCLEUS_BIO	19	0.48	2.05	0.002	0.008	0.936	2129	tags=74%, list=31%, signal=107%
KAR9_SGA	33	0.39	2.05	0.001	0.008	0.938	924	tags=39%, list=14%, signal=45%
HTD2_SGA	86	0.3	2.05	0	0.008	0.939	2478	tags=57%, list=36%, signal=88%
HEXOSE CATABOLIC PROCESS_BIO	24	0.43	2.05	0.001	0.009	0.943	780	tags=42%, list=11%, signal=47%
GDH2_SGA	82	0.3	2.05	0	0.009	0.943	2081	tags=51%, list=31%, signal=73%
ARX1_SGA	33	0.39	2.05	0	0.009	0.944	2527	tags=70%, list=37%, signal=110%
HYDROLASE ACTIVITY, HYDROLYZING O-GLYCOSYL COMPOUNDS_MOL	30	0.41	2.05	0.005	0.009	0.945	2615	tags=73%, list=38%, signal=119%
RPL14B_SGA	37	0.38	2.05	0.007	0.009	0.945	3038	tags=76%, list=45%, signal=136%
HYDROLASE ACTIVITY, ACTING ON ACID ANHYDRIDES_MOL	210	0.25	2.05	0	0.009	0.948	1844	tags=42%, list=27%, signal=56%
HEXOSE METABOLIC PROCESS_BIO	55	0.33	2.04	0.001	0.009	0.949	780	tags=31%, list=11%, signal=35%
MTR4-1_SGA	101	0.29	2.04	0	0.009	0.955	2697	tags=58%, list=40%, signal=95%
YKR018C_SGA	65	0.32	2.04	0.002	0.009	0.955	1625	tags=43%, list=24%, signal=56%
FAP1_SGA	21	0.45	2.04	0.004	0.009	0.957	2523	tags=76%, list=37%, signal=121%
PAU12_SGA	30	0.4	2.04	0	0.009	0.957	1808	tags=57%, list=27%, signal=77%
MONOSACCHARIDE METABOLIC PROCESS_BIO	58	0.32	2.04	0.001	0.009	0.958	962	tags=33%, list=14%, signal=38%
JJJ3_SGA	47	0.35	2.04	0	0.009	0.959	2760	tags=66%, list=41%, signal=110%
GIN4_SGA	57	0.33	2.04	0.001	0.009	0.959	2030	tags=51%, list=30%, signal=72%
CICLOPIROX_OLAMINE_UP	54	0.34	2.03	0.002	0.009	0.963	526	tags=26%, list=8%, signal=28%
LIGASE ACTIVITY_MOL	108	0.28	2.03	0	0.009	0.965	1195	tags=33%, list=18%, signal=40%
ATPASE ACTIVITY, COUPLED TO TRANSMEMBRANE MOVEMENT OF SUBSTANCES_MOL	62	0.32	2.03	0	0.009	0.965	1764	tags=47%, list=26%, signal=63%
PHO5_SGA	22	0.44	2.03	0.005	0.009	0.965	2351	tags=73%, list=35%, signal=111%
PYROPHOSPHATASE ACTIVITY_MOL	210	0.25	2.03	0	0.009	0.967	1844	tags=42%, list=27%, signal=56%
RTS2_DAMP_SGA	107	0.28	2.03	0.001	0.009	0.967	1909	tags=45%, list=28%, signal=61%
TRANSCRIPTION FROM RNA POLYMERASE I PROMOTER_BIO	30	0.4	2.03	0.002	0.01	0.97	2679	tags=73%, list=39%, signal=120%
BST1_SGA	145	0.26	2.03	0	0.01	0.971	2414	tags=51%, list=35%, signal=77%
YMR187C_SGA	23	0.43	2.02	0.005	0.01	0.972	1787	tags=61%, list=26%, signal=82%
ATPASE ACTIVITY, COUPLED TO MOVEMENT OF SUBSTANCES_MOL	62	0.32	2.02	0.001	0.01	0.972	1764	tags=47%, list=26%, signal=63%
RNA METHYLTRANSFERASE ACTIVITY_MOL	15	0.51	2.02	0.001	0.01	0.972	1641	tags=67%, list=24%, signal=88%
SIP3_SGA	45	0.34	2.02	0.003	0.01	0.972	3104	tags=73%, list=46%, signal=134%
PROTEIN FOLDING_BIO	50	0.34	2.02	0.001	0.01	0.972	3733	tags=84%, list=55%, signal=185%
GLUCOSE METABOLIC PROCESS_BIO	37	0.37	2.02	0.004	0.01	0.972	780	tags=35%, list=11%, signal=39%
LIGASE ACTIVITY, FORMING AMINOACYL-TRNA AND RELATED COMPOUNDS_MOL	35	0.38	2.02	0.001	0.01	0.972	2946	tags=74%, list=43%, signal=130%
YEL057C_SGA	116	0.27	2.02	0	0.01	0.972	3121	tags=65%, list=46%, signal=117%
HYDROLASE ACTIVITY, ACTING ON ACID ANHYDRIDES, IN PHOSPHORUS-CONTAINING ANHYDRIDES_MOL	210	0.25	2.01	0	0.011	0.977	1844	tags=42%, list=27%, signal=56%
MAF1_SGA	58	0.33	2.01	0.002	0.011	0.977	2536	tags=60%, list=37%, signal=95%
LIGASE ACTIVITY, FORMING CARBON-OXYGEN BONDS_MOL	35	0.38	2.01	0.002	0.011	0.977	2946	tags=74%, list=43%, signal=130%
TGL4_SGA	26	0.41	2.01	0.002	0.011	0.978	1959	tags=58%, list=29%, signal=81%
UBP6_SGA	131	0.27	2.01	0.001	0.011	0.984	2699	tags=55%, list=40%, signal=89%
KRS1_DAMP_SGA	54	0.33	2.01	0	0.011	0.984	2114	tags=54%, list=31%, signal=77%
LSM3_DAMP_SGA	134	0.27	2.01	0	0.011	0.984	2527	tags=54%, list=37%, signal=84%
UBI4_SGA	112	0.28	2.01	0	0.011	0.984	2760	tags=60%, list=41%, signal=99%
HYDROLASE ACTIVITY, ACTING ON ACID ANHYDRIDES, CATALYZING TRANSMEMBRANE MOVEMENT OF SUBSTANCES_MOL	62	0.32	2	0	0.011	0.985	1764	tags=47%, list=26%, signal=63%
YOR214C_SGA	31	0.39	2	0.003	0.011	0.985	2908	tags=74%, list=43%, signal=129%
VID24_SGA	85	0.29	2	0.001	0.011	0.988	2488	tags=58%, list=37%, signal=90%
CELLULAR POLYSACCHARIDE METABOLIC PROCESS_BIO	46	0.34	2	0.004	0.011	0.988	2267	tags=57%, list=33%, signal=84%
ZAP1_TFBIND	62	0.31	2	0.002	0.011	0.989	790	tags=27%, list=12%, signal=31%
MID2_SGA	42	0.35	2	0.003	0.011	0.99	2218	tags=60%, list=33%, signal=88%
TRNA-CHARGING_PATH	35	0.38	2	0.002	0.012	0.991	2946	tags=74%, list=43%, signal=130%
ACT1-136_SGA	112	0.27	1.99	0	0.012	0.992	2748	tags=58%, list=40%, signal=96%
PAT1_SGA	201	0.24	1.99	0	0.012	0.992	2376	tags=48%, list=35%, signal=72%
NITROGEN COMPOUND METABOLIC PROCESS_BIO	228	0.24	1.99	0	0.012	0.992	2225	tags=46%, list=33%, signal=65%
TSA1_ï¿½ï¿½-MEM_DN	17	0.48	1.99	0	0.012	0.992	1025	tags=47%, list=15%, signal=55%
ALT1_SGA	92	0.28	1.99	0.001	0.012	0.992	2134	tags=49%, list=31%, signal=70%
RPS11B_SGA	56	0.32	1.99	0.002	0.012	0.992	2760	tags=63%, list=41%, signal=104%
PYRUVATE METABOLIC PROCESS_BIO	23	0.43	1.99	0.002	0.012	0.992	1723	tags=57%, list=25%, signal=75%
MITOCHONDRIAL ENVELOPE_CEL	152	0.25	1.98	0	0.013	0.993	2477	tags=53%, list=36%, signal=81%
ACTIN CYTOSKELETON_CEL	73	0.3	1.98	0.001	0.013	0.993	3017	tags=68%, list=44%, signal=122%
FAR7_SGA	72	0.3	1.98	0	0.013	0.993	2821	tags=63%, list=41%, signal=106%
ALR1_DAMP_SGA	20	0.45	1.98	0.001	0.013	0.993	2316	tags=75%, list=34%, signal=113%
GLUCOSE CATABOLIC PROCESS_BIO	21	0.44	1.98	0.002	0.013	0.993	780	tags=43%, list=11%, signal=48%
SSF1_SGA	74	0.3	1.98	0.002	0.013	0.994	1879	tags=46%, list=28%, signal=63%
POLYSACCHARIDE METABOLIC PROCESS_BIO	46	0.34	1.98	0.005	0.013	0.994	2267	tags=57%, list=33%, signal=84%
TIM13_SGA	85	0.29	1.98	0.003	0.013	0.994	1745	tags=44%, list=26%, signal=58%
CARRIER ACTIVITY_MOL	83	0.29	1.98	0.001	0.013	0.994	1702	tags=42%, list=25%, signal=56%
PBP1_SGA	56	0.32	1.98	0.003	0.013	0.994	2358	tags=57%, list=35%, signal=87%
DNA-DIRECTED RNA POLYMERASE COMPLEX_CEL	30	0.39	1.98	0.005	0.013	0.994	2915	tags=77%, list=43%, signal=134%
HPF1_SGA	32	0.38	1.97	0.002	0.014	0.995	3124	tags=78%, list=46%, signal=144%
MPP10_DAMP_SGA	23	0.42	1.97	0.005	0.014	0.995	863	tags=43%, list=13%, signal=50%
HYDROLASE ACTIVITY, ACTING ON GLYCOSYL BONDS_MOL	34	0.37	1.97	0.005	0.014	0.995	2615	tags=68%, list=38%, signal=109%
RSA3_SGA	23	0.42	1.97	0.002	0.014	0.995	898	tags=43%, list=13%, signal=50%
PPT2_SGA	122	0.27	1.97	0.001	0.014	0.996	3097	tags=62%, list=46%, signal=112%
SST2_SGA	122	0.26	1.97	0.001	0.014	0.996	2085	tags=47%, list=31%, signal=66%
GLUCOSIDASE ACTIVITY_MOL	18	0.46	1.97	0.004	0.014	0.996	973	tags=50%, list=14%, signal=58%
PAA1_SGA	131	0.26	1.97	0.001	0.014	0.996	2547	tags=54%, list=37%, signal=85%
YEAST-FORM CELL WALL_CEL	32	0.38	1.97	0.002	0.014	0.996	644	tags=34%, list=9%, signal=38%
STEROL METABOLIC PROCESS_BIO	34	0.37	1.97	0.002	0.014	0.997	2704	tags=68%, list=40%, signal=112%
RSC4-2_SGA	108	0.27	1.97	0	0.014	0.997	2257	tags=49%, list=33%, signal=72%
ACTIN FILAMENT-BASED PROCESS_BIO	57	0.32	1.96	0.004	0.014	0.997	3143	tags=72%, list=46%, signal=133%
NUCLEAR DNA-DIRECTED RNA POLYMERASE COMPLEX_CEL	30	0.39	1.96	0.005	0.014	0.998	2915	tags=77%, list=43%, signal=134%
LEA1_SGA	146	0.26	1.96	0	0.014	0.998	2396	tags=50%, list=35%, signal=76%
FYV10_SGA	79	0.29	1.96	0.003	0.014	0.998	2564	tags=57%, list=38%, signal=90%
UDP-GLYCOSYLTRANSFERASE ACTIVITY_MOL	18	0.46	1.96	0.006	0.014	0.998	2841	tags=83%, list=42%, signal=143%
APL4_SGA	84	0.28	1.96	0.001	0.015	0.998	2583	tags=57%, list=38%, signal=91%
UTR2_SGA	73	0.29	1.96	0.001	0.015	0.998	2638	tags=58%, list=39%, signal=93%
ALCOHOL METABOLIC PROCESS_BIO	114	0.27	1.96	0.003	0.015	0.998	1962	tags=44%, list=29%, signal=61%
INO2_SGA	134	0.26	1.96	0	0.015	0.998	2625	tags=55%, list=39%, signal=88%
ENO2_SGA	110	0.27	1.95	0	0.015	0.998	2953	tags=60%, list=43%, signal=104%
ALPHA_PHEROMONE_DN	46	0.34	1.95	0.005	0.015	0.998	1418	tags=41%, list=21%, signal=52%
ATP18_SGA	79	0.28	1.95	0.001	0.015	0.998	1927	tags=47%, list=28%, signal=65%
NUCLEIC ACID BINDING_MOL	399	0.22	1.95	0	0.015	0.998	1575	tags=33%, list=23%, signal=41%
TAF5-15_SGA	113	0.27	1.95	0.001	0.016	0.998	2982	tags=61%, list=44%, signal=107%
GID8_SGA	57	0.32	1.95	0	0.016	0.998	2698	tags=61%, list=40%, signal=101%
SLX9_SGA	103	0.27	1.95	0.001	0.016	0.998	3091	tags=63%, list=45%, signal=114%
RVB1_DAMP_SGA	75	0.3	1.95	0	0.016	0.998	1907	tags=47%, list=28%, signal=64%
GLUTAMATE METABOLIC PROCESS_BIO	17	0.47	1.95	0.009	0.016	0.998	708	tags=47%, list=10%, signal=52%
MONOSACCHARIDE CATABOLIC PROCESS_BIO	26	0.4	1.95	0.005	0.016	0.998	780	tags=38%, list=11%, signal=43%
UBS1_SGA	36	0.36	1.95	0.003	0.016	0.998	1314	tags=44%, list=19%, signal=55%
OXIDOREDUCTASE ACTIVITY, ACTING ON THE CH-CH GROUP OF DONORS, NAD OR NADP AS ACCEPTOR_MOL	15	0.49	1.95	0.004	0.016	0.998	992	tags=53%, list=15%, signal=62%
TIM11_SGA	27	0.39	1.94	0.007	0.016	0.998	1335	tags=48%, list=20%, signal=60%
CA21CHRRX5	139	0.25	1.94	0.001	0.016	0.998	2611	tags=54%, list=38%, signal=86%
VPS27_SGA	164	0.25	1.94	0.001	0.016	0.998	1936	tags=42%, list=28%, signal=57%
RPL8A_SGA	79	0.28	1.94	0.006	0.016	0.998	1673	tags=41%, list=25%, signal=53%
RPS16A_SGA	63	0.31	1.94	0.003	0.016	0.998	2579	tags=59%, list=38%, signal=94%
UBC4_SGA	97	0.27	1.94	0.002	0.016	0.998	1081	tags=31%, list=16%, signal=36%
CARBOHYDRATE BIOSYNTHETIC PROCESS_BIO	50	0.32	1.94	0.001	0.016	1	2055	tags=52%, list=30%, signal=74%
SEC22-3_SGA	138	0.25	1.94	0	0.016	1	2400	tags=51%, list=35%, signal=78%
RHE90_UP	216	0.23	1.94	0	0.016	1	1627	tags=37%, list=24%, signal=47%
OPAQUE_2_UP	290	0.22	1.93	0	0.017	1	2247	tags=43%, list=33%, signal=62%
CWC25_DAMP_SGA	25	0.41	1.93	0.006	0.017	1	2686	tags=72%, list=39%, signal=119%
NUCLEOSIDE-TRIPHOSPHATASE ACTIVITY_MOL	196	0.24	1.93	0	0.017	1	1844	tags=41%, list=27%, signal=54%
TRANSFERASE ACTIVITY_MOL	481	0.21	1.93	0	0.017	1	2364	tags=46%, list=35%, signal=65%
SPT21_SGA	50	0.32	1.93	0.005	0.017	1	2030	tags=52%, list=30%, signal=74%
RNA POLYMERASE COMPLEX_CEL	30	0.39	1.93	0.001	0.017	1	2915	tags=77%, list=43%, signal=134%
TRM1_SGA	52	0.33	1.93	0.005	0.017	1	2455	tags=60%, list=36%, signal=93%
DAL81_SGA	108	0.27	1.93	0.002	0.017	1	2665	tags=56%, list=39%, signal=91%
SUS1_SGA	171	0.24	1.93	0	0.017	1	3046	tags=60%, list=45%, signal=105%
DED1_DAMP_SGA	25	0.41	1.93	0.007	0.017	1	2268	tags=64%, list=33%, signal=96%
STEROL BIOSYNTHETIC PROCESS_BIO	31	0.38	1.93	0.007	0.017	1	2634	tags=68%, list=39%, signal=110%
RPD3_SGA	284	0.22	1.93	0	0.017	1	2542	tags=49%, list=37%, signal=75%
CELLULAR CARBOHYDRATE CATABOLIC PROCESS_BIO	37	0.36	1.93	0.004	0.017	1	864	tags=35%, list=13%, signal=40%
BAT1_SGA	104	0.27	1.92	0.001	0.018	1	2523	tags=54%, list=37%, signal=84%
CSM1_SGA	175	0.24	1.92	0.001	0.017	1	2356	tags=47%, list=35%, signal=71%
KEM1_SGA	121	0.26	1.92	0	0.018	1	2760	tags=58%, list=41%, signal=96%
CARBON-CARBON LYASE ACTIVITY_MOL	20	0.44	1.92	0.006	0.018	1	1978	tags=65%, list=29%, signal=91%
RNA15-58_SGA	118	0.25	1.92	0	0.018	1	1101	tags=31%, list=16%, signal=36%
BCK1_SGA	110	0.26	1.92	0.002	0.018	1	3146	tags=65%, list=46%, signal=118%
GET2_SGA	219	0.23	1.92	0	0.018	1	2459	tags=49%, list=36%, signal=74%
NEW1_SGA	154	0.25	1.92	0	0.018	1	1856	tags=42%, list=27%, signal=56%
MITOCHONDRIAL MEMBRANE_CEL	124	0.26	1.92	0.002	0.018	1	2856	tags=59%, list=42%, signal=100%
PRT1-1_SGA	69	0.29	1.92	0.007	0.018	1	1059	tags=32%, list=16%, signal=37%
LSM1_SGA	199	0.23	1.92	0	0.018	1	1836	tags=40%, list=27%, signal=53%
TEX1_SGA	24	0.4	1.91	0.004	0.019	1	748	tags=38%, list=11%, signal=42%
USE1-TS_SGA	74	0.28	1.91	0.004	0.019	1	2520	tags=55%, list=37%, signal=87%
ACTIN CYTOSKELETON ORGANIZATION AND BIOGENESIS_BIO	55	0.31	1.91	0.003	0.019	1	3143	tags=71%, list=46%, signal=131%
UBP1_SGA	108	0.26	1.91	0.002	0.019	1	3154	tags=64%, list=46%, signal=117%
RIA1_SGA	207	0.24	1.91	0	0.019	1	3154	tags=60%, list=46%, signal=109%
HOC1_SGA	155	0.24	1.91	0.001	0.019	1	3097	tags=61%, list=46%, signal=110%
SYM1_SGA	24	0.4	1.91	0.001	0.019	1	1077	tags=46%, list=16%, signal=54%
QCR8_SGA	280	0.22	1.91	0	0.019	1	3120	tags=58%, list=46%, signal=103%
PWY3B3-3_PATH	21	0.43	1.91	0.008	0.019	1	2634	tags=76%, list=39%, signal=124%
CARBOHYDRATE CATABOLIC PROCESS_BIO	38	0.34	1.91	0.006	0.019	1	864	tags=34%, list=13%, signal=39%
SGN1_SGA	75	0.29	1.9	0.006	0.02	1	2095	tags=51%, list=31%, signal=72%
YPR045C_SGA	42	0.33	1.9	0.004	0.02	1	1008	tags=38%, list=15%, signal=44%
REX4_SGA	37	0.35	1.9	0.006	0.02	1	1634	tags=49%, list=24%, signal=64%
VACUOLE_CEL	82	0.28	1.9	0.004	0.02	1	2207	tags=50%, list=32%, signal=73%
CDH1_SGA	128	0.25	1.9	0	0.02	1	2699	tags=55%, list=40%, signal=89%
HES1_SGA	21	0.43	1.9	0.002	0.02	1	2030	tags=67%, list=30%, signal=95%
PHB1_SGA	117	0.26	1.9	0	0.02	1	3071	tags=62%, list=45%, signal=112%
MDJ2_SGA	17	0.45	1.9	0.009	0.02	1	757	tags=41%, list=11%, signal=46%
TMA20_SGA	38	0.34	1.9	0.009	0.02	1	3104	tags=71%, list=46%, signal=130%
EXG1_SGA	44	0.33	1.9	0	0.02	1	2351	tags=59%, list=35%, signal=90%
YOL092W_SGA	43	0.33	1.9	0.003	0.02	1	2759	tags=65%, list=41%, signal=109%
MGR1_SGA	138	0.24	1.9	0	0.02	1	2686	tags=55%, list=39%, signal=89%
ORGANELLE INNER MEMBRANE_CEL	111	0.26	1.9	0.001	0.02	1	3126	tags=64%, list=46%, signal=116%
JAC1_DAMP_SGA	37	0.34	1.9	0.004	0.02	1	2322	tags=59%, list=34%, signal=90%
WHI3_SGA	133	0.25	1.9	0.003	0.02	1	2527	tags=52%, list=37%, signal=81%
HSP30_SGA	74	0.28	1.9	0.004	0.02	1	2033	tags=47%, list=30%, signal=67%
PROTEIN AMINO ACID N-LINKED GLYCOSYLATION_BIO	32	0.36	1.9	0.006	0.02	1	2834	tags=72%, list=42%, signal=123%
YPR078C_SGA	19	0.43	1.89	0.014	0.021	1	1926	tags=63%, list=28%, signal=88%
YPR097W_SGA	33	0.36	1.89	0.001	0.021	1	2523	tags=67%, list=37%, signal=105%
HXT8_SGA	24	0.4	1.89	0.004	0.021	1	2141	tags=63%, list=31%, signal=91%
ACT1-120_SGA	98	0.27	1.89	0.001	0.021	1	2952	tags=61%, list=43%, signal=107%
SPO19_SGA	74	0.28	1.89	0.002	0.022	1	2029	tags=46%, list=30%, signal=65%
DOT1_SGA	53	0.3	1.89	0.006	0.022	1	2649	tags=60%, list=39%, signal=98%
MITOCHONDRIAL INNER MEMBRANE_CEL	107	0.26	1.88	0.004	0.022	1	3126	tags=64%, list=46%, signal=116%
TRANSFERASE ACTIVITY, TRANSFERRING HEXOSYL GROUPS_MOL	74	0.28	1.88	0.001	0.022	1	2009	tags=49%, list=30%, signal=68%
GAL4_DN	153	0.24	1.88	0.002	0.023	1	2808	tags=56%, list=41%, signal=92%
MSC1_SGA	276	0.22	1.88	0	0.023	1	2538	tags=50%, list=37%, signal=76%
RPS29A_SGA	51	0.31	1.88	0.005	0.023	1	716	tags=29%, list=11%, signal=33%
NUCLEAR IMPORT_BIO	43	0.33	1.88	0.009	0.023	1	2240	tags=58%, list=33%, signal=86%
GSH1_SGA	112	0.26	1.87	0	0.023	1	2679	tags=55%, list=39%, signal=90%
SWE1_SGA	20	0.42	1.87	0.005	0.023	1	2527	tags=75%, list=37%, signal=119%
DYN1_SGA	110	0.25	1.87	0	0.024	1	2125	tags=46%, list=31%, signal=66%
NOP2-3_SGA	42	0.33	1.87	0.003	0.024	1	1463	tags=43%, list=21%, signal=54%
DSF2_SGA	18	0.45	1.87	0.007	0.024	1	748	tags=44%, list=11%, signal=50%
RPL23A_SGA	63	0.29	1.87	0.004	0.024	1	506	tags=24%, list=7%, signal=25%
ATP10_SGA	90	0.27	1.87	0.005	0.024	1	3038	tags=63%, list=45%, signal=113%
SEC22_SGA	164	0.23	1.87	0	0.024	1	3146	tags=61%, list=46%, signal=111%
TAC1_DN	55	0.3	1.87	0.005	0.024	1	529	tags=25%, list=8%, signal=27%
PRP31-1_SGA	40	0.33	1.87	0.004	0.024	1	1333	tags=43%, list=20%, signal=53%
WHI5_SGA	114	0.25	1.87	0.001	0.025	1	1333	tags=34%, list=20%, signal=42%
YOR228C_SGA	71	0.28	1.86	0.003	0.025	1	2459	tags=54%, list=36%, signal=83%
ARC1_SGA	39	0.34	1.86	0.012	0.025	1	2536	tags=62%, list=37%, signal=98%
NAP1_SGA	109	0.25	1.86	0.005	0.025	1	2542	tags=52%, list=37%, signal=82%
NUCLEAR ENVELOPE-ENDOPLASMIC RETICULUM NETWORK_CEL	88	0.27	1.86	0.003	0.025	1	2338	tags=51%, list=34%, signal=77%
ACT1-124_SGA	136	0.24	1.86	0.002	0.025	1	2478	tags=52%, list=36%, signal=80%
YFH1_DAMP_SGA	136	0.25	1.86	0.002	0.025	1	2769	tags=55%, list=41%, signal=91%
CELL WALL METABOLIC PROCESS_BIO	21	0.42	1.86	0.006	0.025	1	2055	tags=62%, list=30%, signal=88%
SLT2_SGA	140	0.24	1.86	0.001	0.025	1	3076	tags=61%, list=45%, signal=109%
GROUP TRANSFER COENZYME METABOLIC PROCESS_BIO	25	0.39	1.86	0.008	0.025	1	1063	tags=44%, list=16%, signal=52%
JID1_SGA	124	0.25	1.86	0	0.025	1	2999	tags=60%, list=44%, signal=105%
PROTEIN IMPORT INTO NUCLEUS_BIO	43	0.33	1.86	0.009	0.025	1	2240	tags=58%, list=33%, signal=86%
RLI1_DAMP_SGA	47	0.32	1.86	0.008	0.025	1	2356	tags=57%, list=35%, signal=87%
ETR1_SGA	62	0.29	1.86	0.006	0.025	1	3127	tags=66%, list=46%, signal=121%
SEM1_SGA	98	0.26	1.86	0.002	0.025	1	2170	tags=46%, list=32%, signal=66%
ENDOPLASMIC RETICULUM MEMBRANE_CEL	84	0.27	1.86	0.005	0.025	1	2338	tags=51%, list=34%, signal=77%
GCR2_SGA	126	0.24	1.86	0.002	0.025	1	2511	tags=51%, list=37%, signal=79%
MITOCHONDRIAL INTERMEMBRANE SPACE_CEL	17	0.46	1.86	0.008	0.025	1	2001	tags=65%, list=29%, signal=91%
ISW2_SGA	99	0.25	1.86	0.003	0.025	1	3044	tags=62%, list=45%, signal=110%
ENP1-1_SGA	44	0.32	1.85	0.009	0.026	1	1335	tags=41%, list=20%, signal=51%
SKS1_SGA	20	0.42	1.85	0.01	0.026	1	2202	tags=65%, list=32%, signal=96%
EMI2_SGA	95	0.26	1.85	0.005	0.026	1	1926	tags=44%, list=28%, signal=61%
CLN2_SGA	21	0.4	1.85	0.013	0.026	1	2527	tags=71%, list=37%, signal=113%
CDC24-4_SGA	68	0.28	1.85	0.012	0.026	1	2478	tags=54%, list=36%, signal=85%
CELLULAR CATABOLIC PROCESS_BIO	234	0.22	1.85	0	0.026	1	2497	tags=49%, list=37%, signal=75%
TOR2-29_SGA	91	0.27	1.85	0.002	0.026	1	2573	tags=55%, list=38%, signal=87%
QDR2_SGA	29	0.36	1.85	0.015	0.027	1	2668	tags=66%, list=39%, signal=107%
KIP3_SGA	68	0.28	1.85	0.005	0.027	1	3120	tags=66%, list=46%, signal=121%
DAK1_SGA	41	0.33	1.85	0.003	0.027	1	2709	tags=66%, list=40%, signal=109%
NCS6_SGA	101	0.26	1.85	0.001	0.027	1	2821	tags=57%, list=41%, signal=97%
CKI1_SGA	28	0.38	1.85	0.005	0.027	1	1787	tags=54%, list=26%, signal=72%
MITOCHONDRIAL LARGE RIBOSOMAL SUBUNIT_CEL	37	0.34	1.85	0.008	0.027	1	2488	tags=65%, list=37%, signal=102%
HCR1_SGA	41	0.32	1.84	0.009	0.027	1	1879	tags=46%, list=28%, signal=64%
ADA2_TFBIND	206	0.23	1.84	0.001	0.027	1	790	tags=23%, list=12%, signal=26%
HIR2_SGA	76	0.27	1.84	0.003	0.027	1	2317	tags=51%, list=34%, signal=77%
YJL045W_SGA	36	0.34	1.84	0.01	0.027	1	1212	tags=42%, list=18%, signal=50%
TAP42-11_SGA	102	0.25	1.84	0	0.027	1	2095	tags=47%, list=31%, signal=67%
PRP16-TS_SGA	141	0.24	1.84	0.001	0.027	1	2573	tags=50%, list=38%, signal=79%
PBY1_SGA	15	0.46	1.84	0.008	0.027	1	674	tags=40%, list=10%, signal=44%
EST1_SGA	31	0.35	1.84	0.008	0.027	1	1661	tags=48%, list=24%, signal=64%
YMR130W_SGA	25	0.38	1.84	0.012	0.027	1	1409	tags=48%, list=21%, signal=60%
ORGANELLE ENVELOPE LUMEN_CEL	17	0.46	1.84	0.006	0.027	1	2001	tags=65%, list=29%, signal=91%
GOLGI VESICLE TRANSPORT_BIO	116	0.25	1.84	0.002	0.027	1	3145	tags=64%, list=46%, signal=117%
EARLY BIOFILM_UP	84	0.26	1.84	0.005	0.027	1	1494	tags=36%, list=22%, signal=45%
YMR210W_SGA	46	0.32	1.84	0.005	0.028	1	2520	tags=59%, list=37%, signal=93%
ALG9_SGA	206	0.23	1.84	0.002	0.028	1	2459	tags=49%, list=36%, signal=74%
MSH1_SGA	24	0.39	1.84	0.014	0.028	1	1314	tags=46%, list=19%, signal=57%
ORGANELLAR LARGE RIBOSOMAL SUBUNIT_CEL	37	0.34	1.84	0.011	0.028	1	2488	tags=65%, list=37%, signal=102%
ATP5_SGA	51	0.3	1.83	0.003	0.028	1	1985	tags=49%, list=29%, signal=69%
MTW1-TS_SGA	94	0.25	1.83	0.004	0.028	1	2759	tags=56%, list=41%, signal=94%
OCA2_SGA	68	0.28	1.83	0.005	0.028	1	2527	tags=56%, list=37%, signal=88%
GCN5_SGA	194	0.23	1.83	0.001	0.028	1	1681	tags=37%, list=25%, signal=47%
BUD27_SGA	135	0.24	1.83	0.001	0.029	1	2170	tags=45%, list=32%, signal=65%
RPS22B_SGA	34	0.35	1.83	0.007	0.029	1	1909	tags=53%, list=28%, signal=73%
OYE3_SGA	42	0.32	1.83	0.013	0.029	1	2489	tags=57%, list=37%, signal=90%
DNA-DIRECTED RNA POLYMERASE III COMPLEX_CEL	17	0.44	1.83	0.015	0.029	1	2915	tags=82%, list=43%, signal=144%
MCT1_SGA	65	0.28	1.83	0.004	0.029	1	2455	tags=54%, list=36%, signal=83%
COATED VESICLE_CEL	40	0.33	1.83	0.005	0.03	1	3098	tags=73%, list=46%, signal=132%
HU_2H_UP	153	0.23	1.83	0.002	0.03	1	2107	tags=44%, list=31%, signal=62%
RPT2_DAMP_SGA	136	0.24	1.82	0.001	0.03	1	2698	tags=54%, list=40%, signal=88%
ACE2_YEAST_UP	34	0.34	1.82	0.003	0.03	1	2780	tags=68%, list=41%, signal=114%
FRE1_SGA	31	0.35	1.82	0.01	0.03	1	2316	tags=58%, list=34%, signal=88%
TRANSITION METAL ION TRANSPORTER ACTIVITY_MOL	20	0.41	1.82	0.011	0.03	1	866	tags=30%, list=13%, signal=34%
LRS4_SGA	208	0.22	1.82	0	0.031	1	2473	tags=48%, list=36%, signal=72%
ATG13_SGA	39	0.33	1.82	0.011	0.031	1	2299	tags=59%, list=34%, signal=89%
SRP101_DAMP_SGA	199	0.22	1.82	0.001	0.031	1	3169	tags=60%, list=47%, signal=109%
BIOFILMBATCH_UP	207	0.22	1.82	0	0.032	1	1363	tags=29%, list=20%, signal=36%
CDC2-7_SGA	127	0.24	1.81	0.003	0.032	1	2317	tags=48%, list=34%, signal=71%
LSM4_DAMP_SGA	114	0.25	1.81	0.005	0.032	1	1215	tags=31%, list=18%, signal=37%
SECRETORY PATHWAY_BIO	154	0.23	1.81	0.001	0.032	1	2885	tags=58%, list=42%, signal=99%
POL12-TS_SGA	94	0.26	1.81	0.001	0.033	1	2400	tags=51%, list=35%, signal=78%
CA21CHR3X9	111	0.25	1.81	0.003	0.033	1	2659	tags=55%, list=39%, signal=89%
SCS7_SGA	236	0.22	1.81	0.002	0.033	1	3098	tags=58%, list=46%, signal=103%
VID28_SGA	85	0.26	1.81	0.005	0.034	1	3076	tags=64%, list=45%, signal=114%
MSD1_SGA	26	0.37	1.81	0.009	0.033	1	1634	tags=50%, list=24%, signal=66%
SHS1_SGA	103	0.25	1.81	0.009	0.033	1	2095	tags=46%, list=31%, signal=65%
ATG14_SGA	36	0.33	1.8	0.01	0.034	1	1429	tags=44%, list=21%, signal=56%
MSS2_SGA	90	0.26	1.8	0.007	0.034	1	1408	tags=37%, list=21%, signal=46%
YJR096W_SGA	30	0.36	1.8	0.008	0.034	1	1102	tags=37%, list=16%, signal=44%
MITOCHONDRIAL SMALL RIBOSOMAL SUBUNIT_CEL	24	0.38	1.8	0.011	0.034	1	3093	tags=79%, list=45%, signal=145%
CARBOXY-LYASE ACTIVITY_MOL	15	0.45	1.8	0.013	0.034	1	1978	tags=67%, list=29%, signal=94%
CKB1_SGA	121	0.24	1.8	0.007	0.034	1	3076	tags=62%, list=45%, signal=111%
MAK16_DAMP_SGA	85	0.26	1.8	0.003	0.034	1	3030	tags=61%, list=45%, signal=109%
NMD2_SGA	97	0.25	1.8	0.014	0.035	1	1841	tags=41%, list=27%, signal=56%
HUL4_SGA	32	0.34	1.8	0.006	0.035	1	1132	tags=41%, list=17%, signal=49%
CATION TRANSPORT_BIO	73	0.27	1.8	0.008	0.035	1	957	tags=26%, list=14%, signal=30%
ALCOHOL CATABOLIC PROCESS_BIO	28	0.37	1.79	0.015	0.036	1	780	tags=36%, list=11%, signal=40%
BZZ1_SGA	42	0.32	1.79	0.008	0.035	1	1862	tags=50%, list=27%, signal=68%
MED2_SGA	38	0.33	1.79	0.01	0.036	1	3071	tags=71%, list=45%, signal=129%
PHO23_SGA	252	0.21	1.79	0	0.036	1	2356	tags=46%, list=35%, signal=68%
CDC11-5_SGA	200	0.22	1.79	0	0.036	1	2652	tags=51%, list=39%, signal=80%
MPE1_DAMP_SGA	55	0.29	1.79	0.009	0.036	1	2717	tags=60%, list=40%, signal=99%
ORGANELLAR SMALL RIBOSOMAL SUBUNIT_CEL	24	0.38	1.79	0.014	0.036	1	3093	tags=79%, list=45%, signal=145%
MGM1_SGA	95	0.25	1.79	0.008	0.036	1	1875	tags=41%, list=28%, signal=56%
BIOGENIC AMINE METABOLIC PROCESS_BIO	16	0.44	1.79	0.015	0.036	1	3138	tags=88%, list=46%, signal=162%
ASI1_SGA	25	0.38	1.79	0.011	0.036	1	1903	tags=56%, list=28%, signal=77%
ELA1_SGA	51	0.3	1.79	0.008	0.037	1	2769	tags=63%, list=41%, signal=105%
KTR6_SGA	26	0.37	1.79	0.01	0.037	1	3038	tags=77%, list=45%, signal=138%
ENDOPLASMIC RETICULUM PART_CEL	88	0.25	1.79	0.009	0.037	1	2338	tags=50%, list=34%, signal=75%
TRM3_SGA	23	0.38	1.79	0.014	0.037	1	1054	tags=43%, list=15%, signal=51%
MCK1_SGA	114	0.24	1.79	0.002	0.037	1	2400	tags=49%, list=35%, signal=75%
MSS1_SGA	156	0.23	1.78	0.001	0.037	1	1769	tags=38%, list=26%, signal=51%
PAM18-1_SGA	67	0.27	1.78	0.015	0.038	1	3038	tags=64%, list=45%, signal=115%
MEMBRANE LIPID BIOSYNTHETIC PROCESS_BIO	43	0.31	1.78	0.017	0.038	1	1771	tags=47%, list=26%, signal=62%
DAL82_SGA	25	0.38	1.78	0.018	0.038	1	1959	tags=56%, list=29%, signal=78%
HOL1_SGA	52	0.29	1.78	0.014	0.038	1	1841	tags=46%, list=27%, signal=63%
ACE2_YEAST_DN	16	0.44	1.78	0.019	0.038	1	2293	tags=69%, list=34%, signal=103%
AMINO ACID DERIVATIVE METABOLIC PROCESS_BIO	16	0.44	1.78	0.014	0.038	1	3138	tags=88%, list=46%, signal=162%
CA21CHR4X4	117	0.24	1.78	0.005	0.038	1	1599	tags=38%, list=23%, signal=48%
TRNA METABOLIC PROCESS_BIO	65	0.27	1.78	0.007	0.038	1	3054	tags=65%, list=45%, signal=116%
SKI8_SGA	53	0.29	1.78	0.019	0.038	1	3056	tags=66%, list=45%, signal=119%
SRM1-TS_SGA	87	0.26	1.78	0.01	0.039	1	2358	tags=51%, list=35%, signal=76%
DEG1_SGA	181	0.22	1.78	0.002	0.039	1	2536	tags=50%, list=37%, signal=77%
FKS1_SGA	83	0.26	1.78	0.005	0.039	1	3124	tags=64%, list=46%, signal=117%
BRE1_SGA	149	0.23	1.77	0	0.039	1	1153	tags=30%, list=17%, signal=35%
RESPONSE TO DEFENSES OF OTHER ORGANISM DURING SYMBIOTIC INTERACTION_BIO	29	0.35	1.77	0.01	0.039	1	1010	tags=34%, list=15%, signal=40%
YAR1_SGA	63	0.27	1.77	0.012	0.039	1	1089	tags=30%, list=16%, signal=36%
CDC10-4_SGA	157	0.23	1.77	0.007	0.039	1	2868	tags=55%, list=42%, signal=94%
PROTEIN AMINO ACID GLYCOSYLATION_BIO	70	0.27	1.77	0.006	0.039	1	2169	tags=50%, list=32%, signal=73%
VACUOLAR ACIDIFICATION_BIO	17	0.42	1.77	0.02	0.04	1	1685	tags=59%, list=25%, signal=78%
OYE2_SGA	54	0.29	1.77	0.013	0.04	1	2131	tags=50%, list=31%, signal=72%
VTC1_SGA	83	0.25	1.77	0.007	0.04	1	2299	tags=49%, list=34%, signal=74%
SRB2_SGA	149	0.23	1.77	0.004	0.04	1	3104	tags=60%, list=46%, signal=107%
MRH1_SGA	41	0.31	1.77	0.016	0.04	1	2588	tags=61%, list=38%, signal=98%
ATG23_SGA	18	0.42	1.77	0.016	0.04	1	783	tags=39%, list=12%, signal=44%
HYPHAE_FBS_37_UP	51	0.29	1.77	0.02	0.04	1	1616	tags=43%, list=24%, signal=56%
ARN1_SGA	17	0.42	1.77	0.023	0.04	1	2030	tags=65%, list=30%, signal=92%
PROTEIN IMPORT_BIO	45	0.31	1.77	0.011	0.04	1	2759	tags=64%, list=41%, signal=108%
ELP4_SGA	63	0.28	1.77	0.015	0.04	1	2103	tags=49%, list=31%, signal=71%
SPP382_DAMP_SGA	47	0.3	1.77	0.009	0.04	1	2634	tags=60%, list=39%, signal=97%
RAP1_DAMP_SGA	244	0.21	1.76	0	0.041	1	2358	tags=45%, list=35%, signal=67%
SEC72_SGA	52	0.29	1.76	0.014	0.041	1	2218	tags=52%, list=33%, signal=76%
TRNA MODIFICATION_BIO	16	0.45	1.76	0.011	0.041	1	2509	tags=75%, list=37%, signal=119%
YRB1-51_SGA	60	0.29	1.76	0.015	0.041	1	952	tags=32%, list=14%, signal=36%
GGA1_SGA	53	0.29	1.76	0.015	0.041	1	1936	tags=47%, list=28%, signal=65%
NFU1_SGA	66	0.27	1.76	0.006	0.041	1	2871	tags=58%, list=42%, signal=99%
CYTOKINESIS, SITE SELECTION_BIO	53	0.28	1.76	0.007	0.041	1	2698	tags=60%, list=40%, signal=99%
BDH1_SGA	34	0.34	1.76	0.017	0.041	1	1967	tags=53%, list=29%, signal=74%
CHITIN- AND BETA-GLUCAN-CONTAINING CELL WALL BIOGENESIS_BIO	29	0.35	1.76	0.009	0.041	1	2232	tags=59%, list=33%, signal=87%
IRA2_SGA	287	0.21	1.76	0	0.041	1	3138	tags=58%, list=46%, signal=103%
YGR125W_SGA	27	0.35	1.76	0.022	0.041	1	2527	tags=63%, list=37%, signal=100%
GLYCOPROTEIN BIOSYNTHETIC PROCESS_BIO	72	0.27	1.76	0.003	0.042	1	2169	tags=50%, list=32%, signal=73%
CELL WALL BIOGENESIS_BIO	29	0.35	1.76	0.009	0.042	1	2232	tags=59%, list=33%, signal=87%
ER TO GOLGI TRANSPORT VESICLE_CEL	20	0.4	1.76	0.02	0.042	1	2982	tags=80%, list=44%, signal=142%
NUCLEASE ACTIVITY_MOL	62	0.28	1.76	0.009	0.042	1	3054	tags=66%, list=45%, signal=119%
INTRACELLULAR TRANSPORT_BIO	349	0.2	1.76	0	0.042	1	3154	tags=58%, list=46%, signal=102%
GCS1_SGA	51	0.29	1.76	0.008	0.042	1	2445	tags=55%, list=36%, signal=85%
CORTICAL CYTOSKELETON_CEL	51	0.29	1.76	0.014	0.043	1	4448	tags=92%, list=65%, signal=264%
PRP4-TS_SGA	43	0.31	1.75	0.016	0.043	1	1215	tags=37%, list=18%, signal=45%
MAL11_SGA	51	0.29	1.75	0.014	0.043	1	2800	tags=63%, list=41%, signal=106%
PEROXISOMAL MATRIX_CEL	24	0.37	1.75	0.019	0.043	1	2983	tags=75%, list=44%, signal=133%
CELLULAR BUD SITE SELECTION_BIO	53	0.28	1.75	0.011	0.043	1	2698	tags=60%, list=40%, signal=99%
CYK3_SGA	87	0.25	1.75	0.007	0.043	1	2244	tags=48%, list=33%, signal=71%
OS_UP	174	0.22	1.75	0.001	0.043	1	2999	tags=56%, list=44%, signal=98%
ERG11_DAMP_SGA	66	0.27	1.75	0.012	0.043	1	2119	tags=48%, list=31%, signal=70%
VID22_SGA	108	0.24	1.75	0.009	0.044	1	2511	tags=52%, list=37%, signal=81%
UBA4_SGA	82	0.26	1.75	0.008	0.044	1	2255	tags=49%, list=33%, signal=72%
TOP1_SGA	76	0.26	1.75	0.014	0.044	1	2527	tags=55%, list=37%, signal=87%
PHOSPHOLIPID BIOSYNTHETIC PROCESS_BIO	34	0.33	1.75	0.016	0.044	1	2307	tags=56%, list=34%, signal=84%
DIT2_SGA	48	0.3	1.75	0.017	0.044	1	1898	tags=46%, list=28%, signal=63%
SECRETION BY CELL_BIO	160	0.22	1.75	0.007	0.044	1	2885	tags=58%, list=42%, signal=97%
LST4_SGA	81	0.26	1.75	0.007	0.044	1	2288	tags=49%, list=34%, signal=74%
YIF1_DAMP_SGA	28	0.35	1.75	0.014	0.044	1	1771	tags=54%, list=26%, signal=72%
SECRETION_BIO	160	0.22	1.75	0.001	0.044	1	2885	tags=58%, list=42%, signal=97%
RPS29B_SGA	48	0.29	1.75	0.015	0.044	1	1188	tags=38%, list=17%, signal=45%
CORTICAL ACTIN CYTOSKELETON_CEL	51	0.29	1.75	0.013	0.044	1	4448	tags=92%, list=65%, signal=264%
PH REDUCTION_BIO	17	0.42	1.75	0.02	0.044	1	1685	tags=59%, list=25%, signal=78%
VESICLE-MEDIATED TRANSPORT_BIO	203	0.21	1.75	0.002	0.044	1	3146	tags=60%, list=46%, signal=108%
CA21CHR1X13	140	0.23	1.74	0.004	0.045	1	1932	tags=41%, list=28%, signal=56%
CYTOKINETIC PROCESS_BIO	68	0.26	1.74	0.008	0.045	1	2698	tags=57%, list=40%, signal=94%
GLC7_DAMP_SGA	217	0.21	1.74	0.002	0.045	1	2140	tags=41%, list=31%, signal=58%
HMG1_SGA	65	0.27	1.74	0.014	0.045	1	2385	tags=51%, list=35%, signal=77%
PMA1_DAMP_SGA	101	0.24	1.74	0.01	0.045	1	941	tags=28%, list=14%, signal=32%
OST2_DAMP_SGA	152	0.22	1.74	0.006	0.045	1	2322	tags=47%, list=34%, signal=70%
UBA3_SGA	33	0.34	1.74	0.017	0.046	1	898	tags=36%, list=13%, signal=42%
RESPONSE TO HOST DEFENSES_BIO	29	0.35	1.74	0.019	0.046	1	1010	tags=34%, list=15%, signal=40%
CELLULAR PH REDUCTION_BIO	17	0.42	1.74	0.016	0.046	1	1685	tags=59%, list=25%, signal=78%
TSC13_DAMP_SGA	137	0.23	1.74	0.007	0.046	1	2356	tags=47%, list=35%, signal=71%
FMO1_SGA	18	0.41	1.74	0.02	0.046	1	713	tags=39%, list=10%, signal=43%
HOP1_SGA	43	0.3	1.74	0.012	0.046	1	2759	tags=63%, list=41%, signal=105%
YDL133W_SGA	109	0.23	1.74	0.008	0.046	1	2273	tags=47%, list=33%, signal=69%
TAF9-TS2_SGA	81	0.25	1.73	0.015	0.047	1	2358	tags=49%, list=35%, signal=75%
SIN3_SGA	187	0.21	1.73	0.007	0.047	1	2655	tags=51%, list=39%, signal=81%
RIBONUCLEASE ACTIVITY_MOL	44	0.3	1.73	0.018	0.047	1	3054	tags=68%, list=45%, signal=123%
IMD3_SGA	39	0.31	1.73	0.023	0.047	1	2206	tags=54%, list=32%, signal=79%
JNM1_SGA	140	0.23	1.73	0.005	0.047	1	3169	tags=59%, list=47%, signal=109%
RVS167_DAMP_SGA	48	0.29	1.73	0.02	0.047	1	2709	tags=60%, list=40%, signal=100%
PHM8_SGA	44	0.3	1.73	0.02	0.047	1	1121	tags=34%, list=16%, signal=41%
SBE22_SGA	23	0.37	1.73	0.033	0.047	1	1787	tags=52%, list=26%, signal=71%
LCB2_DAMP_SGA	49	0.29	1.73	0.013	0.047	1	2769	tags=61%, list=41%, signal=102%
GAL4_TFBIND	121	0.23	1.73	0.011	0.047	1	1562	tags=35%, list=23%, signal=44%
HMO1_SGA	117	0.23	1.73	0.004	0.047	1	2655	tags=51%, list=39%, signal=83%
BIOPOLYMER GLYCOSYLATION_BIO	70	0.27	1.73	0.014	0.047	1	2169	tags=50%, list=32%, signal=73%
LST8-15_SGA	129	0.23	1.73	0.007	0.047	1	1143	tags=29%, list=17%, signal=35%
NOB1_DAMP_SGA	78	0.26	1.73	0.009	0.048	1	3120	tags=63%, list=46%, signal=115%
SHE4_SGA	166	0.22	1.73	0.004	0.048	1	2429	tags=48%, list=36%, signal=72%
TPA1_SGA	27	0.35	1.73	0.015	0.048	1	1433	tags=44%, list=21%, signal=56%
GVP36_SGA	51	0.29	1.72	0.017	0.049	1	2821	tags=63%, list=41%, signal=106%
VAM6_SGA	99	0.24	1.72	0.004	0.049	1	2375	tags=49%, list=35%, signal=75%
CNE1_SGA	42	0.3	1.72	0.015	0.049	1	2268	tags=55%, list=33%, signal=82%
CHS7_SGA	39	0.31	1.72	0.022	0.049	1	2508	tags=59%, list=37%, signal=93%
APM4_SGA	18	0.41	1.72	0.026	0.049	1	1177	tags=44%, list=17%, signal=54%
SWI3_SGA	247	0.21	1.72	0.003	0.049	1	3130	tags=57%, list=46%, signal=103%
GLYCOPROTEIN METABOLIC PROCESS_BIO	73	0.26	1.72	0.015	0.049	1	2169	tags=49%, list=32%, signal=72%
EFG1_HYPHAE_DN	40	0.31	1.72	0.013	0.049	1	2216	tags=55%, list=33%, signal=81%
YHC1-3_SGA	234	0.21	1.72	0.002	0.05	1	2887	tags=53%, list=42%, signal=90%
VMA9_SGA	237	0.21	1.72	0.005	0.051	1	2900	tags=53%, list=43%, signal=89%
TDH2_SGA	25	0.36	1.72	0.021	0.051	1	1529	tags=48%, list=22%, signal=62%
MUS81_SGA	35	0.32	1.72	0.02	0.051	1	1583	tags=46%, list=23%, signal=59%
PET127_SGA	35	0.32	1.72	0.022	0.051	1	2649	tags=63%, list=39%, signal=102%
HETEROCYCLE METABOLIC PROCESS_BIO	57	0.28	1.72	0.015	0.051	1	3160	tags=65%, list=46%, signal=120%
ILM1_SGA	242	0.2	1.72	0.003	0.051	1	2891	tags=53%, list=42%, signal=89%
PDR12_SGA	24	0.36	1.71	0.02	0.051	1	2686	tags=71%, list=39%, signal=117%
PROTEIN AMINO ACID O-LINKED GLYCOSYLATION_BIO	18	0.41	1.71	0.029	0.051	1	2169	tags=67%, list=32%, signal=98%
AMINO ACID DERIVATIVE BIOSYNTHETIC PROCESS_BIO	15	0.43	1.71	0.024	0.052	1	3138	tags=87%, list=46%, signal=160%
RLF2_SGA	80	0.25	1.71	0.016	0.052	1	2679	tags=55%, list=39%, signal=90%
IWR1_SGA	99	0.24	1.71	0.01	0.052	1	1215	tags=31%, list=18%, signal=38%
RRP1-1_SGA	99	0.24	1.71	0.011	0.052	1	941	tags=27%, list=14%, signal=31%
TRANSFERASE ACTIVITY, TRANSFERRING ONE-CARBON GROUPS_MOL	54	0.28	1.71	0.015	0.053	1	2153	tags=48%, list=32%, signal=70%
GSG1_SGA	169	0.21	1.71	0.004	0.053	1	2442	tags=47%, list=36%, signal=72%
RSP5-3_SGA	73	0.26	1.71	0.01	0.053	1	2573	tags=55%, list=38%, signal=87%
SLA1_SGA	116	0.23	1.71	0.008	0.053	1	2760	tags=55%, list=41%, signal=91%
CEM1_SGA	152	0.22	1.71	0.006	0.053	1	2043	tags=42%, list=30%, signal=59%
RTF1_SGA	169	0.21	1.71	0.006	0.053	1	2698	tags=51%, list=40%, signal=83%
NUP133_SGA	183	0.21	1.71	0.001	0.053	1	3127	tags=58%, list=46%, signal=104%
PMT6_CAP2-239_DN	46	0.29	1.71	0.018	0.053	1	2018	tags=48%, list=30%, signal=68%
THI13_SGA	17	0.41	1.71	0.023	0.053	1	1787	tags=53%, list=26%, signal=72%
ICE2_SGA	161	0.21	1.71	0.004	0.053	1	2709	tags=52%, list=40%, signal=85%
AUR1_DAMP_SGA	158	0.22	1.71	0.003	0.053	1	2821	tags=54%, list=41%, signal=90%
PROTEIN COMPLEX ASSEMBLY_BIO	86	0.25	1.71	0.015	0.053	1	1892	tags=43%, list=28%, signal=59%
PUB1_SGA	72	0.26	1.7	0.011	0.053	1	1919	tags=43%, list=28%, signal=59%
MMS4_SGA	58	0.28	1.7	0.015	0.053	1	3120	tags=66%, list=46%, signal=120%
CA21CHR4X3	127	0.22	1.7	0.007	0.054	1	2841	tags=55%, list=42%, signal=93%
GOLGI-ASSOCIATED VESICLE_CEL	40	0.3	1.7	0.017	0.054	1	2982	tags=68%, list=44%, signal=119%
ASEXUAL REPRODUCTION_BIO	66	0.26	1.7	0.016	0.054	1	2698	tags=58%, list=40%, signal=94%
YAR029W_SGA	62	0.27	1.7	0.017	0.054	1	3127	tags=63%, list=46%, signal=115%
ACTIN CORTICAL PATCH_CEL	29	0.34	1.7	0.028	0.054	1	3134	tags=76%, list=46%, signal=140%
CA21CHR2X6	141	0.22	1.7	0.013	0.054	1	2593	tags=51%, list=38%, signal=81%
PSE1-41_SGA	59	0.27	1.7	0.019	0.054	1	1263	tags=34%, list=19%, signal=41%
PRP4-1_SGA	257	0.2	1.7	0	0.054	1	2881	tags=52%, list=42%, signal=87%
SDH2_SGA	18	0.4	1.7	0.031	0.054	1	2583	tags=72%, list=38%, signal=116%
MED7-163_SGA	93	0.24	1.7	0.016	0.055	1	3070	tags=61%, list=45%, signal=110%
AMINE BIOSYNTHETIC PROCESS_BIO	101	0.23	1.7	0.014	0.055	1	1506	tags=35%, list=22%, signal=44%
RPA14_SGA	76	0.25	1.7	0.017	0.055	1	2992	tags=61%, list=44%, signal=107%
CBP4_SGA	74	0.25	1.7	0.012	0.056	1	2820	tags=59%, list=41%, signal=100%
CDC24-3_SGA	42	0.3	1.69	0.03	0.056	1	2291	tags=55%, list=34%, signal=82%
REGULATION OF PH_BIO	20	0.38	1.69	0.024	0.056	1	1992	tags=60%, list=29%, signal=85%
CEG1-TS_SGA	97	0.24	1.69	0.015	0.056	1	1879	tags=40%, list=28%, signal=55%
BUB3_SGA	183	0.21	1.69	0.006	0.057	1	1059	tags=26%, list=16%, signal=30%
PTC1_SGA	175	0.21	1.69	0.003	0.057	1	3120	tags=59%, list=46%, signal=106%
TLG2_SGA	120	0.23	1.69	0.011	0.057	1	2492	tags=50%, list=37%, signal=77%
TDH3_SGA	33	0.32	1.69	0.019	0.057	1	2336	tags=58%, list=34%, signal=87%
YJL068C_SGA	68	0.26	1.69	0.015	0.057	1	3169	tags=63%, list=47%, signal=117%
ESTABLISHMENT OF CELLULAR LOCALIZATION_BIO	376	0.2	1.69	0.002	0.057	1	3154	tags=57%, list=46%, signal=101%
PEX4_SGA	53	0.27	1.69	0.024	0.057	1	2257	tags=47%, list=33%, signal=70%
REE1_SGA	19	0.38	1.69	0.034	0.057	1	1343	tags=47%, list=20%, signal=59%
SOH1_SGA	134	0.22	1.69	0.007	0.058	1	2170	tags=44%, list=32%, signal=63%
NITROGEN COMPOUND BIOSYNTHETIC PROCESS_BIO	101	0.23	1.69	0.012	0.058	1	1506	tags=35%, list=22%, signal=44%
RRP15_DAMP_SGA	54	0.28	1.69	0.019	0.058	1	2527	tags=56%, list=37%, signal=88%
AMINO ACID ACTIVATION_BIO	23	0.35	1.69	0.028	0.058	1	2045	tags=57%, list=30%, signal=81%
RHO4_SGA	60	0.27	1.68	0.015	0.058	1	1713	tags=40%, list=25%, signal=53%
EXONUCLEASE ACTIVITY_MOL	31	0.33	1.68	0.026	0.059	1	2790	tags=68%, list=41%, signal=114%
URE2_SGA	96	0.23	1.68	0.016	0.059	1	2081	tags=44%, list=31%, signal=62%
LYS20_SGA	30	0.33	1.68	0.016	0.059	1	1893	tags=53%, list=28%, signal=74%
STR2_SGA	59	0.26	1.68	0.027	0.059	1	1681	tags=41%, list=25%, signal=54%
CSE2_SGA	227	0.2	1.68	0.004	0.059	1	2686	tags=50%, list=39%, signal=80%
ARO1_SGA	131	0.22	1.68	0.005	0.06	1	2478	tags=49%, list=36%, signal=75%
GLUCAN METABOLIC PROCESS_BIO	35	0.32	1.68	0.029	0.06	1	1101	tags=37%, list=16%, signal=44%
DID4_SGA	115	0.23	1.68	0.016	0.06	1	3127	tags=61%, list=46%, signal=111%
TMA108_SGA	20	0.38	1.68	0.03	0.06	1	436	tags=30%, list=6%, signal=32%
CELL BUDDING_BIO	66	0.26	1.68	0.019	0.061	1	2698	tags=58%, list=40%, signal=94%
RAD23_SGA	72	0.26	1.68	0.021	0.061	1	2682	tags=56%, list=39%, signal=91%
COFACTOR BIOSYNTHETIC PROCESS_BIO	51	0.28	1.68	0.025	0.061	1	2470	tags=55%, list=36%, signal=86%
RPS25A_SGA	51	0.28	1.67	0.024	0.061	1	2278	tags=49%, list=33%, signal=73%
STORAGE VACUOLE_CEL	55	0.27	1.67	0.025	0.061	1	1992	tags=45%, list=29%, signal=64%
VMA5_SGA	77	0.25	1.67	0.023	0.062	1	3120	tags=61%, list=46%, signal=111%
CA21CHR4X2	126	0.22	1.67	0.012	0.062	1	2939	tags=56%, list=43%, signal=96%
TOK1_SGA	21	0.37	1.67	0.027	0.062	1	950	tags=38%, list=14%, signal=44%
RCK1_SGA	35	0.31	1.67	0.022	0.062	1	2351	tags=57%, list=35%, signal=87%
ELECTRON TRANSPORT_BIO	18	0.38	1.67	0.034	0.062	1	1369	tags=50%, list=20%, signal=62%
ATP11_SGA	252	0.19	1.67	0.008	0.063	1	3091	tags=55%, list=45%, signal=97%
UPF3_SGA	72	0.25	1.67	0.02	0.062	1	1771	tags=40%, list=26%, signal=54%
CELLULAR LOCALIZATION_BIO	396	0.19	1.67	0	0.063	1	3154	tags=57%, list=46%, signal=99%
MEMBRANE ORGANIZATION AND BIOGENESIS_BIO	96	0.24	1.67	0.014	0.063	1	3017	tags=60%, list=44%, signal=107%
BNA2_SGA	21	0.37	1.67	0.035	0.063	1	1015	tags=38%, list=15%, signal=45%
SNT309_SGA	109	0.23	1.67	0.013	0.063	1	1903	tags=40%, list=28%, signal=55%
RNH202_SGA	49	0.28	1.67	0.025	0.063	1	908	tags=31%, list=13%, signal=35%
KAE1_DAMP_SGA	28	0.33	1.67	0.026	0.063	1	1787	tags=50%, list=26%, signal=68%
REGULATION OF CELLULAR PH_BIO	18	0.39	1.67	0.029	0.063	1	1685	tags=56%, list=25%, signal=74%
GET1_SGA	191	0.21	1.67	0.004	0.063	1	1835	tags=38%, list=27%, signal=51%
ERR1_SGA	160	0.21	1.67	0.011	0.063	1	2109	tags=42%, list=31%, signal=59%
OXIDOREDUCTASE ACTIVITY, ACTING ON THE CH-CH GROUP OF DONORS_MOL	28	0.34	1.67	0.026	0.063	1	992	tags=39%, list=15%, signal=46%
AROMATIC AMINO ACID FAMILY METABOLIC PROCESS_BIO	19	0.38	1.67	0.038	0.064	1	3138	tags=79%, list=46%, signal=146%
CELL WALL ORGANIZATION AND BIOGENESIS_BIO	153	0.21	1.67	0.007	0.064	1	2346	tags=46%, list=34%, signal=69%
APQ12_SGA	216	0.2	1.66	0.005	0.064	1	2257	tags=44%, list=33%, signal=64%
HAP5_SGA	99	0.23	1.66	0.016	0.065	1	2649	tags=52%, list=39%, signal=83%
MGR2_SGA	85	0.24	1.66	0.016	0.065	1	2881	tags=58%, list=42%, signal=99%
CAB1_DAMP_SGA	109	0.23	1.66	0.012	0.065	1	1862	tags=40%, list=27%, signal=55%
DEP1_SGA	286	0.19	1.66	0.005	0.065	1	3146	tags=56%, list=46%, signal=100%
MODULATION BY SYMBIONT OF HOST DEFENSE RESPONSE_BIO	20	0.38	1.66	0.032	0.065	1	239	tags=25%, list=4%, signal=26%
RPL35B_SGA	41	0.3	1.66	0.022	0.065	1	470	tags=24%, list=7%, signal=26%
EXTERNAL ENCAPSULATING STRUCTURE ORGANIZATION AND BIOGENESIS_BIO	153	0.21	1.66	0.01	0.065	1	2346	tags=46%, list=34%, signal=69%
YIR016W_SGA	137	0.22	1.66	0.009	0.065	1	1740	tags=38%, list=26%, signal=50%
RNA CATABOLIC PROCESS_BIO	39	0.3	1.66	0.027	0.065	1	2949	tags=67%, list=43%, signal=117%
VPS17_SGA	69	0.26	1.66	0.022	0.065	1	2170	tags=48%, list=32%, signal=70%
RTG2_SGA	128	0.22	1.66	0.011	0.065	1	1943	tags=40%, list=29%, signal=55%
YCR016W_SGA	53	0.27	1.66	0.024	0.065	1	1954	tags=45%, list=29%, signal=63%
ER TO GOLGI VESICLE-MEDIATED TRANSPORT_BIO	62	0.26	1.66	0.021	0.066	1	3085	tags=65%, list=45%, signal=117%
GCD2_DAMP_SGA	42	0.29	1.66	0.023	0.066	1	2299	tags=55%, list=34%, signal=82%
YBR141C_SGA	123	0.22	1.66	0.014	0.066	1	2257	tags=45%, list=33%, signal=66%
BIPOLAR CELLULAR BUD SITE SELECTION_BIO	27	0.34	1.66	0.039	0.066	1	2698	tags=67%, list=40%, signal=110%
TEL2-7_SGA	70	0.25	1.66	0.024	0.066	1	2850	tags=59%, list=42%, signal=100%
YET2_SGA	27	0.33	1.65	0.035	0.067	1	1841	tags=52%, list=27%, signal=71%
TYE7_TFBIND	284	0.19	1.65	0.001	0.067	1	1964	tags=37%, list=29%, signal=50%
CATABOLIC PROCESS_BIO	254	0.2	1.65	0.003	0.067	1	2497	tags=46%, list=37%, signal=71%
PEROXISOME_CEL	48	0.28	1.65	0.028	0.067	1	993	tags=33%, list=15%, signal=39%
HAP2_SGA	56	0.26	1.65	0.031	0.067	1	2268	tags=50%, list=33%, signal=74%
MID1_SGA	37	0.3	1.65	0.03	0.067	1	800	tags=30%, list=12%, signal=34%
MET31_SGA	29	0.33	1.65	0.028	0.067	1	2278	tags=59%, list=33%, signal=88%
CET1-15_SGA	102	0.23	1.65	0.025	0.068	1	3169	tags=61%, list=47%, signal=112%
PBS2_SGA	187	0.2	1.65	0.008	0.068	1	2342	tags=44%, list=34%, signal=66%
MODIFICATION OF MORPHOLOGY OR PHYSIOLOGY OF OTHER ORGANISM DURING SYMBIOTIC INTERACTION_BIO	21	0.37	1.65	0.04	0.068	1	239	tags=24%, list=4%, signal=25%
DNA GEOMETRIC CHANGE_BIO	16	0.41	1.65	0.033	0.069	1	2023	tags=63%, list=30%, signal=89%
HOM2_SGA	53	0.27	1.65	0.031	0.069	1	1031	tags=30%, list=15%, signal=35%
SNT1_SGA	202	0.2	1.65	0.006	0.069	1	2238	tags=44%, list=33%, signal=64%
MODULATION BY ORGANISM OF DEFENSE RESPONSE OF OTHER ORGANISM DURING SYMBIOTIC INTERACTION_BIO	20	0.38	1.65	0.027	0.069	1	239	tags=25%, list=4%, signal=26%
METHYLTRANSFERASE ACTIVITY_MOL	52	0.27	1.65	0.03	0.069	1	2153	tags=48%, list=32%, signal=70%
GLYCOGEN METABOLIC PROCESS_BIO	19	0.38	1.65	0.033	0.069	1	1101	tags=42%, list=16%, signal=50%
NUP57-E17_SGA	117	0.22	1.65	0.021	0.069	1	2814	tags=54%, list=41%, signal=90%
RPA34_SGA	63	0.26	1.65	0.027	0.069	1	2697	tags=56%, list=40%, signal=91%
VACUOLE, CELL CYCLE-CORRELATED MORPHOLOGY_CEL	55	0.27	1.65	0.032	0.069	1	1992	tags=45%, list=29%, signal=64%
MNE1_SGA	101	0.23	1.65	0.02	0.069	1	2698	tags=53%, list=40%, signal=87%
SKI3_SGA	56	0.26	1.64	0.021	0.069	1	2174	tags=48%, list=32%, signal=70%
MODIFICATION OF HOST MORPHOLOGY OR PHYSIOLOGY_BIO	21	0.37	1.64	0.04	0.07	1	239	tags=24%, list=4%, signal=25%
CMD1-8_SGA	86	0.23	1.64	0.02	0.07	1	2488	tags=51%, list=37%, signal=80%
THR4_SGA	165	0.21	1.64	0.012	0.07	1	3056	tags=56%, list=45%, signal=99%
RMP1_DAMP_SGA	38	0.3	1.64	0.024	0.07	1	2847	tags=63%, list=42%, signal=108%
HYPHAL GROWTH_BIO	137	0.22	1.64	0.01	0.07	1	2055	tags=42%, list=30%, signal=58%
ATG17_SGA	35	0.3	1.64	0.03	0.07	1	2008	tags=51%, list=30%, signal=73%
PRB1_SGA	93	0.23	1.64	0.022	0.07	1	1985	tags=43%, list=29%, signal=60%
YNL086W_SGA	62	0.26	1.64	0.027	0.07	1	2316	tags=53%, list=34%, signal=80%
OST3_SGA	85	0.24	1.64	0.021	0.07	1	3098	tags=61%, list=46%, signal=111%
PDR17_SGA	52	0.27	1.64	0.031	0.07	1	2170	tags=48%, list=32%, signal=70%
HYDROGEN ION HOMEOSTASIS_BIO	18	0.39	1.64	0.029	0.07	1	1685	tags=56%, list=25%, signal=74%
SSK2_SGA	82	0.24	1.64	0.011	0.07	1	1959	tags=43%, list=29%, signal=59%
ARF1_SGA	157	0.21	1.64	0.016	0.07	1	2478	tags=47%, list=36%, signal=72%
TAF1-1_SGA	66	0.25	1.64	0.023	0.07	1	2952	tags=61%, list=43%, signal=106%
MMR1_SGA	108	0.23	1.64	0.018	0.07	1	2697	tags=53%, list=40%, signal=86%
PMP3_SGA	161	0.21	1.64	0.01	0.07	1	2030	tags=40%, list=30%, signal=56%
LYTIC VACUOLE_CEL	55	0.27	1.64	0.022	0.07	1	1992	tags=45%, list=29%, signal=64%
CA21CHR3X2	116	0.22	1.64	0.019	0.07	1	2174	tags=46%, list=32%, signal=66%
MNN4_SGA	34	0.31	1.64	0.033	0.071	1	2495	tags=59%, list=37%, signal=92%
LIP2_SGA	104	0.23	1.64	0.016	0.071	1	2448	tags=49%, list=36%, signal=75%
3'-5' EXONUCLEASE ACTIVITY_MOL	26	0.34	1.64	0.035	0.071	1	3002	tags=73%, list=44%, signal=130%
YKR104W_SGA	57	0.26	1.64	0.027	0.072	1	2656	tags=56%, list=39%, signal=91%
GLYCEROPHOSPHOLIPID BIOSYNTHETIC PROCESS_BIO	29	0.32	1.63	0.024	0.072	1	2141	tags=52%, list=31%, signal=75%
AKL1_SGA	37	0.3	1.63	0.035	0.072	1	1740	tags=43%, list=26%, signal=58%
YJR120W_SGA	140	0.21	1.63	0.013	0.073	1	3097	tags=58%, list=46%, signal=104%
TRP2_SGA	72	0.25	1.63	0.03	0.074	1	796	tags=25%, list=12%, signal=28%
CDC12-1_SGA	72	0.25	1.63	0.026	0.074	1	3002	tags=60%, list=44%, signal=106%
RPN11-14_SGA	161	0.21	1.63	0.015	0.074	1	2682	tags=50%, list=39%, signal=81%
EDS1_SGA	80	0.24	1.63	0.024	0.074	1	2458	tags=50%, list=36%, signal=77%
BUL1_SGA	65	0.26	1.63	0.025	0.074	1	2366	tags=51%, list=35%, signal=77%
SLM4_SGA	103	0.22	1.63	0.016	0.074	1	3132	tags=59%, list=46%, signal=108%
SDS3_SGA	153	0.21	1.63	0.014	0.074	1	2703	tags=52%, list=40%, signal=84%
CELL CORTEX_CEL	82	0.24	1.63	0.019	0.075	1	3134	tags=63%, list=46%, signal=116%
CPR7_SGA	92	0.23	1.63	0.021	0.075	1	3120	tags=61%, list=46%, signal=111%
APL1_SGA	82	0.24	1.63	0.024	0.075	1	3044	tags=59%, list=45%, signal=105%
WHI2_SGA	145	0.21	1.63	0.018	0.075	1	2168	tags=41%, list=32%, signal=59%
MICROBODY_CEL	48	0.28	1.63	0.029	0.075	1	993	tags=33%, list=15%, signal=39%
CYTOSKELETAL PROTEIN BINDING_MOL	40	0.29	1.63	0.033	0.075	1	3143	tags=68%, list=46%, signal=125%
TRM9_SGA	46	0.28	1.63	0.028	0.075	1	2769	tags=61%, list=41%, signal=102%
TRANSITION METAL ION TRANSPORT_BIO	42	0.29	1.63	0.034	0.075	1	388	tags=17%, list=6%, signal=18%
RFX1_SGA	40	0.29	1.62	0.04	0.075	1	3169	tags=70%, list=47%, signal=130%
GWT1-20_SGA	189	0.2	1.62	0.011	0.075	1	3076	tags=56%, list=45%, signal=99%
CTT1_SGA	22	0.35	1.62	0.047	0.075	1	2273	tags=59%, list=33%, signal=88%
SYS1_SGA	116	0.22	1.62	0.023	0.077	1	3120	tags=59%, list=46%, signal=108%
ORM2_SGA	203	0.2	1.62	0.005	0.077	1	2538	tags=48%, list=37%, signal=74%
REI1_SGA	55	0.26	1.62	0.03	0.077	1	2340	tags=51%, list=34%, signal=77%
IRC15_SGA	44	0.28	1.62	0.038	0.078	1	2856	tags=61%, list=42%, signal=105%
MPS1-1_SGA	56	0.26	1.62	0.038	0.079	1	2167	tags=48%, list=32%, signal=70%
DNA DUPLEX UNWINDING_BIO	16	0.41	1.62	0.036	0.079	1	2023	tags=63%, list=30%, signal=89%
POLYSACCHARIDE BIOSYNTHETIC PROCESS_BIO	25	0.34	1.61	0.05	0.079	1	2232	tags=56%, list=33%, signal=83%
RPC19_DAMP_SGA	92	0.23	1.61	0.019	0.079	1	2538	tags=51%, list=37%, signal=80%
OXIDOREDUCTASE ACTIVITY, ACTING ON THE ALDEHYDE OR OXO GROUP OF DONORS, NAD OR NADP AS ACCEPTOR_MOL	15	0.41	1.61	0.04	0.08	1	1475	tags=53%, list=22%, signal=68%
PEX3_SGA	47	0.27	1.61	0.04	0.08	1	2081	tags=47%, list=31%, signal=67%
RPS30B_SGA	45	0.28	1.61	0.038	0.08	1	2693	tags=60%, list=40%, signal=99%
CHROMATIN BINDING_MOL	17	0.39	1.61	0.041	0.081	1	1886	tags=59%, list=28%, signal=81%
CELL CORTEX PART_CEL	78	0.24	1.61	0.027	0.081	1	3134	tags=64%, list=46%, signal=117%
POL5-2_SGA	38	0.29	1.61	0.036	0.081	1	3146	tags=66%, list=46%, signal=122%
PEX12_SGA	114	0.22	1.61	0.021	0.081	1	3097	tags=59%, list=46%, signal=106%
AROMATIC AMINO ACID FAMILY BIOSYNTHETIC PROCESS_BIO	15	0.4	1.6	0.036	0.083	1	1446	tags=53%, list=21%, signal=68%
ARP1_SGA	95	0.23	1.6	0.024	0.084	1	2125	tags=43%, list=31%, signal=62%
AMINO ACID BIOSYNTHETIC PROCESS_BIO	96	0.23	1.6	0.027	0.083	1	1482	tags=33%, list=22%, signal=42%
ACN9_SGA	32	0.31	1.6	0.039	0.083	1	1903	tags=50%, list=28%, signal=69%
RIM15_SGA	128	0.21	1.6	0.02	0.084	1	2827	tags=52%, list=42%, signal=88%
HU_6H_UP	251	0.19	1.6	0.008	0.084	1	3001	tags=53%, list=44%, signal=91%
IST3_SGA	105	0.22	1.6	0.029	0.084	1	1862	tags=39%, list=27%, signal=53%
CYC2_SGA	80	0.23	1.6	0.027	0.084	1	2665	tags=55%, list=39%, signal=89%
VPS36_SGA	28	0.33	1.6	0.048	0.085	1	1143	tags=36%, list=17%, signal=43%
RRM3_SGA	80	0.24	1.6	0.021	0.085	1	2348	tags=50%, list=34%, signal=75%
PET122_SGA	63	0.25	1.6	0.031	0.085	1	572	tags=22%, list=8%, signal=24%
SIN4_SGA	271	0.19	1.6	0.004	0.085	1	2538	tags=46%, list=37%, signal=71%
TFP1_SGA	255	0.19	1.6	0.006	0.086	1	2134	tags=40%, list=31%, signal=56%
URM1_SGA	63	0.25	1.6	0.03	0.087	1	1745	tags=41%, list=26%, signal=55%
RPI1_SGA	27	0.33	1.6	0.043	0.087	1	1943	tags=52%, list=29%, signal=72%
INTEGRAL TO MEMBRANE_CEL	212	0.19	1.6	0.009	0.087	1	1816	tags=36%, list=27%, signal=47%
LAS21_SGA	135	0.21	1.6	0.021	0.087	1	2709	tags=52%, list=40%, signal=84%
PPM1_SGA	63	0.25	1.59	0.04	0.087	1	2769	tags=56%, list=41%, signal=93%
SEC17-1_SGA	102	0.22	1.59	0.033	0.087	1	2508	tags=49%, list=37%, signal=76%
AROMATIC COMPOUND BIOSYNTHETIC PROCESS_BIO	15	0.4	1.59	0.052	0.087	1	1446	tags=53%, list=21%, signal=68%
MGR3_SGA	73	0.24	1.59	0.031	0.088	1	2001	tags=44%, list=29%, signal=61%
TMA17_SGA	43	0.27	1.59	0.041	0.088	1	2396	tags=53%, list=35%, signal=82%
INTERSPECIES INTERACTION BETWEEN ORGANISMS_BIO	178	0.2	1.59	0.011	0.088	1	2019	tags=38%, list=30%, signal=53%
NUCLEOTIDYLTRANSFERASE ACTIVITY_MOL	65	0.25	1.59	0.029	0.089	1	2915	tags=60%, list=43%, signal=104%
SYMBIOSIS, ENCOMPASSING MUTUALISM THROUGH PARASITISM_BIO	178	0.2	1.59	0.014	0.089	1	2019	tags=38%, list=30%, signal=53%
SCH9-DO_HPX	87	0.23	1.59	0.039	0.089	1	3768	tags=70%, list=55%, signal=155%
MACROMOLECULE LOCALIZATION_BIO	234	0.19	1.59	0.013	0.09	1	3154	tags=57%, list=46%, signal=102%
SIP4_SGA	57	0.26	1.59	0.032	0.09	1	2238	tags=47%, list=33%, signal=70%
SEC3_SGA	83	0.23	1.59	0.024	0.09	1	2478	tags=51%, list=36%, signal=79%
GOLGI TO PLASMA MEMBRANE TRANSPORT_BIO	19	0.37	1.59	0.045	0.09	1	2811	tags=74%, list=41%, signal=125%
HYPHAE FBS37 (NANTEL)_DN	74	0.24	1.59	0.041	0.09	1	1659	tags=36%, list=24%, signal=48%
XRS2_SGA	55	0.26	1.59	0.029	0.09	1	1573	tags=40%, list=23%, signal=52%
STT3-7_SGA	83	0.23	1.59	0.039	0.091	1	1906	tags=42%, list=28%, signal=58%
CHROMATIN_CEL	29	0.32	1.59	0.047	0.091	1	2508	tags=59%, list=37%, signal=92%
COX13_SGA	24	0.33	1.58	0.052	0.091	1	1879	tags=50%, list=28%, signal=69%
OMS1_SGA	142	0.21	1.58	0.022	0.091	1	1927	tags=39%, list=28%, signal=54%
SAS4_SGA	46	0.27	1.58	0.04	0.092	1	1436	tags=37%, list=21%, signal=47%
HST3_SGA	78	0.24	1.58	0.038	0.092	1	3076	tags=60%, list=45%, signal=109%
FAR10_SGA	115	0.22	1.58	0.022	0.092	1	716	tags=23%, list=11%, signal=25%
POL5-1_SGA	68	0.24	1.58	0.04	0.092	1	2697	tags=54%, list=40%, signal=89%
BRE5_SGA	216	0.19	1.58	0.01	0.092	1	2005	tags=39%, list=29%, signal=54%
MDL1_SGA	89	0.23	1.58	0.024	0.092	1	2709	tags=53%, list=40%, signal=87%
SWI4_SGA	116	0.22	1.58	0.024	0.092	1	2448	tags=47%, list=36%, signal=73%
MET30-9_SGA	104	0.22	1.58	0.028	0.093	1	1773	tags=38%, list=26%, signal=50%
ERG10-1_SGA	56	0.25	1.58	0.041	0.094	1	1711	tags=38%, list=25%, signal=50%
HOG1_SGA	64	0.25	1.58	0.045	0.094	1	2698	tags=55%, list=40%, signal=90%
ASF1_SGA	56	0.26	1.58	0.033	0.094	1	1007	tags=29%, list=15%, signal=33%
MAL31_SGA	23	0.34	1.58	0.052	0.094	1	1903	tags=52%, list=28%, signal=72%
VPS51_SGA	156	0.2	1.58	0.017	0.094	1	2478	tags=47%, list=36%, signal=73%
RTG1_SGA	140	0.21	1.58	0.023	0.094	1	2328	tags=46%, list=34%, signal=68%
CYTOKINESIS_BIO	88	0.22	1.58	0.035	0.094	1	2698	tags=53%, list=40%, signal=87%
AME1-4_SGA	87	0.23	1.58	0.03	0.094	1	2358	tags=47%, list=35%, signal=71%
RIM8_SGA	111	0.22	1.57	0.025	0.094	1	2698	tags=52%, list=40%, signal=85%
YMC2_SGA	28	0.31	1.57	0.053	0.094	1	2102	tags=54%, list=31%, signal=77%
RPS6A_SGA	59	0.25	1.57	0.035	0.095	1	2257	tags=47%, list=33%, signal=70%
HXK1_SGA	34	0.3	1.57	0.046	0.095	1	1412	tags=38%, list=21%, signal=48%
TRANSFERASE ACTIVITY, TRANSFERRING ACYL GROUPS_MOL	65	0.24	1.57	0.047	0.095	1	2245	tags=48%, list=33%, signal=70%
IDH2_SGA	60	0.25	1.57	0.038	0.096	1	3120	tags=65%, list=46%, signal=119%
TOR2-21_SGA	37	0.28	1.57	0.053	0.096	1	2103	tags=49%, list=31%, signal=70%
PET20_SGA	78	0.23	1.57	0.028	0.096	1	2800	tags=55%, list=41%, signal=93%
ESTABLISHMENT OF CELL POLARITY (SENSU FUNGI)_BIO	83	0.23	1.57	0.033	0.096	1	3149	tags=63%, list=46%, signal=115%
ESTABLISHMENT OF CELL POLARITY_BIO	86	0.22	1.57	0.035	0.096	1	3149	tags=62%, list=46%, signal=113%
MEMBRANE OF VACUOLE WITH CELL CYCLE-CORRELATED MORPHOLOGY_CEL	24	0.33	1.57	0.048	0.096	1	1916	tags=50%, list=28%, signal=69%
SGF11_SGA	101	0.22	1.57	0.034	0.096	1	2829	tags=54%, list=42%, signal=92%
SYG1_SGA	30	0.3	1.57	0.035	0.096	1	681	tags=27%, list=10%, signal=30%
ACTIN FILAMENT ORGANIZATION_BIO	40	0.29	1.57	0.048	0.096	1	3143	tags=68%, list=46%, signal=125%
YIL083C_DAMP_SGA	72	0.23	1.57	0.037	0.096	1	2049	tags=44%, list=30%, signal=63%
VACUOLE ORGANIZATION AND BIOGENESIS_BIO	41	0.28	1.57	0.041	0.097	1	1916	tags=49%, list=28%, signal=67%
MGE1-100_SGA	94	0.22	1.57	0.023	0.097	1	1711	tags=38%, list=25%, signal=50%
LDB18_SGA	111	0.21	1.57	0.036	0.097	1	2372	tags=45%, list=35%, signal=68%
EXO1_SGA	43	0.27	1.57	0.04	0.097	1	1059	tags=33%, list=16%, signal=38%
CHITIN- AND BETA-GLUCAN-CONTAINING CELL WALL ORGANIZATION AND BIOGENESIS_BIO	46	0.27	1.57	0.048	0.097	1	2232	tags=50%, list=33%, signal=74%
CHITIN- AND BETA-GLUCAN-CONTAINING CELL WALL POLYSACCHARIDE BIOSYNTHETIC PROCESS_BIO	21	0.34	1.57	0.058	0.097	1	2232	tags=57%, list=33%, signal=85%
MEMBRANE FUSION_BIO	43	0.27	1.57	0.039	0.097	1	1976	tags=49%, list=29%, signal=68%
STI1_SGA	25	0.33	1.57	0.042	0.097	1	2218	tags=56%, list=33%, signal=83%
ENERGY RESERVE METABOLIC PROCESS_BIO	24	0.33	1.57	0.044	0.097	1	1101	tags=38%, list=16%, signal=45%
CELL DIVISION SITE_CEL	22	0.34	1.57	0.045	0.097	1	2027	tags=55%, list=30%, signal=77%
SAC3_SGA	63	0.25	1.57	0.039	0.097	1	2759	tags=57%, list=41%, signal=95%
CA21CHR1X15	115	0.21	1.56	0.028	0.098	1	3156	tags=60%, list=46%, signal=110%
PTK1_SGA	95	0.22	1.56	0.023	0.097	1	3104	tags=60%, list=46%, signal=109%
ANP1_SGA	457	0.17	1.56	0.005	0.099	1	3044	tags=52%, list=45%, signal=88%
PSEUDOMONAS_DN	105	0.22	1.56	0.031	0.1	1	744	tags=20%, list=11%, signal=22%
MRNA BINDING_MOL	23	0.34	1.56	0.05	0.101	1	3157	tags=74%, list=46%, signal=137%
MITOCHONDRIAL GENOME MAINTENANCE_BIO	15	0.39	1.56	0.062	0.101	1	3053	tags=80%, list=45%, signal=145%
CELL DIVISION SITE PART_CEL	22	0.34	1.56	0.057	0.101	1	2027	tags=55%, list=30%, signal=77%
THI72_SGA	24	0.33	1.56	0.049	0.102	1	2698	tags=67%, list=40%, signal=110%
RPN4_SGA	133	0.21	1.56	0.023	0.102	1	1153	tags=27%, list=17%, signal=32%
MDM10_SGA	173	0.2	1.55	0.019	0.103	1	2992	tags=55%, list=44%, signal=96%
TYS1-1_SGA	119	0.21	1.55	0.035	0.103	1	2120	tags=43%, list=31%, signal=61%
QCR6_SGA	44	0.27	1.55	0.049	0.103	1	2278	tags=50%, list=33%, signal=75%
ACT1-112_SGA	37	0.28	1.55	0.054	0.104	1	3044	tags=65%, list=45%, signal=117%
ELP3_SGA	74	0.23	1.55	0.045	0.104	1	1862	tags=41%, list=27%, signal=55%
INTRINSIC TO MEMBRANE_CEL	220	0.19	1.55	0.013	0.104	1	2232	tags=41%, list=33%, signal=60%
PEPTIDYL-AMINO ACID MODIFICATION_BIO	21	0.35	1.55	0.062	0.105	1	2584	tags=67%, list=38%, signal=107%
CA21CHR3X8	115	0.21	1.55	0.028	0.105	1	1651	tags=35%, list=24%, signal=45%
SOR2_SGA	48	0.26	1.55	0.054	0.105	1	3146	tags=67%, list=46%, signal=123%
ARO7_SGA	70	0.24	1.55	0.041	0.105	1	2759	tags=56%, list=41%, signal=93%
ELG1_SGA	45	0.27	1.55	0.056	0.106	1	1879	tags=44%, list=28%, signal=61%
HUB1_SGA	45	0.26	1.55	0.058	0.106	1	1875	tags=42%, list=28%, signal=58%
RPO21-1_SGA	22	0.34	1.55	0.055	0.106	1	1879	tags=50%, list=28%, signal=69%
GAS1_SGA	170	0.19	1.55	0.021	0.106	1	3106	tags=56%, list=46%, signal=101%
REC102_SGA	16	0.38	1.55	0.069	0.107	1	1773	tags=56%, list=26%, signal=76%
CDC19-1_SGA	73	0.23	1.54	0.038	0.107	1	1913	tags=40%, list=28%, signal=55%
CDC73_SGA	117	0.21	1.54	0.042	0.108	1	2679	tags=52%, list=39%, signal=85%
KRE11_SGA	73	0.24	1.54	0.055	0.108	1	2478	tags=51%, list=36%, signal=79%
LGE1_SGA	154	0.2	1.54	0.026	0.108	1	2103	tags=41%, list=31%, signal=58%
MCM1_TFBIND	310	0.18	1.54	0.004	0.108	1	1373	tags=27%, list=20%, signal=33%
PCI8_SGA	47	0.26	1.54	0.065	0.108	1	1875	tags=43%, list=28%, signal=58%
YRA2_SGA	38	0.28	1.54	0.058	0.108	1	3104	tags=66%, list=46%, signal=120%
COQ2_SGA	46	0.27	1.54	0.048	0.108	1	2655	tags=57%, list=39%, signal=92%
CA21CHR1X12	125	0.21	1.54	0.032	0.109	1	1971	tags=40%, list=29%, signal=55%
PSP1_SGA	23	0.33	1.54	0.059	0.109	1	937	tags=35%, list=14%, signal=40%
SHM1_SGA	18	0.36	1.54	0.054	0.109	1	2908	tags=72%, list=43%, signal=126%
NOP58_DAMP_SGA	30	0.3	1.54	0.055	0.109	1	1528	tags=40%, list=22%, signal=51%
EXORIBONUCLEASE ACTIVITY, PRODUCING 5'-PHOSPHOMONOESTERS_MOL	24	0.32	1.54	0.05	0.109	1	2790	tags=67%, list=41%, signal=113%
ORC2-2_SGA	214	0.19	1.54	0.011	0.109	1	2703	tags=49%, list=40%, signal=79%
ACT1-129_SGA	212	0.19	1.54	0.017	0.109	1	2698	tags=49%, list=40%, signal=79%
PCL1_SGA	31	0.3	1.54	0.061	0.109	1	1757	tags=45%, list=26%, signal=61%
GYP6_SGA	84	0.22	1.54	0.045	0.109	1	2698	tags=52%, list=40%, signal=86%
SCH9-DO_NORMOX	41	0.27	1.54	0.048	0.109	1	871	tags=24%, list=13%, signal=28%
TMA23_SGA	49	0.26	1.54	0.051	0.109	1	1202	tags=31%, list=18%, signal=37%
CLC1_SGA	309	0.18	1.54	0.006	0.11	1	3076	tags=54%, list=45%, signal=94%
PXA2_SGA	21	0.35	1.54	0.057	0.11	1	1687	tags=48%, list=25%, signal=63%
GPT2_SGA	65	0.24	1.54	0.048	0.11	1	2196	tags=48%, list=32%, signal=70%
GYP1_SGA	124	0.2	1.54	0.035	0.11	1	2375	tags=46%, list=35%, signal=69%
CYTOPLASMIC VESICLE PART_CEL	27	0.31	1.54	0.047	0.11	1	3098	tags=70%, list=46%, signal=129%
RPO31-698_SGA	81	0.23	1.54	0.044	0.11	1	1529	tags=35%, list=22%, signal=44%
CUP5_SGA	174	0.19	1.54	0.023	0.11	1	3146	tags=56%, list=46%, signal=101%
YPL109C_SGA	77	0.23	1.54	0.051	0.11	1	1763	tags=39%, list=26%, signal=52%
VPS5_SGA	88	0.22	1.53	0.047	0.111	1	2375	tags=48%, list=35%, signal=72%
CARBON-OXYGEN LYASE ACTIVITY_MOL	29	0.3	1.53	0.064	0.111	1	3170	tags=69%, list=47%, signal=129%
PATHOGENESIS_BIO	143	0.2	1.53	0.034	0.111	1	2019	tags=39%, list=30%, signal=55%
ION TRANSPORT_BIO	90	0.22	1.53	0.05	0.112	1	957	tags=22%, list=14%, signal=26%
RUD3_SGA	128	0.21	1.53	0.031	0.112	1	2887	tags=55%, list=42%, signal=93%
CA21CHR2X7	131	0.2	1.53	0.028	0.112	1	1561	tags=34%, list=23%, signal=43%
RNY1_SGA	23	0.33	1.53	0.059	0.112	1	2527	tags=61%, list=37%, signal=96%
ERV41_SGA	62	0.24	1.53	0.054	0.112	1	2881	tags=58%, list=42%, signal=100%
TAF5-3_SGA	53	0.25	1.53	0.051	0.112	1	2655	tags=55%, list=39%, signal=89%
MRNA CATABOLIC PROCESS_BIO	35	0.29	1.53	0.055	0.112	1	2949	tags=66%, list=43%, signal=115%
ACS2_DAMP_SGA	58	0.25	1.53	0.058	0.112	1	829	tags=26%, list=12%, signal=29%
VESICLE COAT_CEL	27	0.31	1.53	0.052	0.112	1	3098	tags=70%, list=46%, signal=129%
PTA1_DAMP_SGA	41	0.28	1.53	0.064	0.112	1	2266	tags=51%, list=33%, signal=76%
DBF4-3_SGA	27	0.32	1.53	0.061	0.112	1	2717	tags=63%, list=40%, signal=104%
ULA1_SGA	44	0.27	1.53	0.062	0.113	1	3098	tags=64%, list=46%, signal=116%
PAH1_SGA	121	0.2	1.53	0.043	0.113	1	2345	tags=45%, list=34%, signal=68%
MITOCHONDRIAL TRANSPORT_BIO	40	0.28	1.53	0.065	0.113	1	3074	tags=65%, list=45%, signal=118%
AHA1_SGA	41	0.27	1.53	0.056	0.113	1	1879	tags=41%, list=28%, signal=57%
COATED VESICLE MEMBRANE_CEL	27	0.31	1.53	0.053	0.113	1	3098	tags=70%, list=46%, signal=129%
ESTABLISHMENT AND/OR MAINTENANCE OF CELL POLARITY (SENSU FUNGI)_BIO	86	0.22	1.53	0.037	0.113	1	3149	tags=62%, list=46%, signal=113%
EXTRACELLULAR REGION_CEL	39	0.28	1.53	0.075	0.114	1	968	tags=28%, list=14%, signal=33%
ILV3_DAMP_SGA	85	0.22	1.53	0.049	0.114	1	2257	tags=45%, list=33%, signal=66%
ESTABLISHMENT AND/OR MAINTENANCE OF CELL POLARITY_BIO	89	0.22	1.53	0.048	0.115	1	2698	tags=54%, list=40%, signal=88%
VESICLE MEMBRANE_CEL	27	0.31	1.52	0.061	0.115	1	3098	tags=70%, list=46%, signal=129%
PFS1_SGA	46	0.26	1.52	0.065	0.115	1	2682	tags=57%, list=39%, signal=93%
GIM4_SGA	209	0.19	1.52	0.022	0.115	1	3146	tags=56%, list=46%, signal=101%
RRI1_SGA	92	0.21	1.52	0.045	0.115	1	2029	tags=41%, list=30%, signal=58%
RNH70_SGA	25	0.32	1.52	0.071	0.115	1	1153	tags=36%, list=17%, signal=43%
GPI8-TS_SGA	217	0.19	1.52	0.025	0.115	1	3146	tags=56%, list=46%, signal=101%
SEC63-1_SGA	191	0.19	1.52	0.018	0.116	1	1984	tags=38%, list=29%, signal=52%
PDA1_SGA	74	0.23	1.52	0.059	0.116	1	2448	tags=49%, list=36%, signal=75%
SMI1_SGA	132	0.2	1.52	0.032	0.116	1	3070	tags=56%, list=45%, signal=100%
HHF1_SGA	37	0.28	1.52	0.053	0.116	1	2429	tags=54%, list=36%, signal=84%
CKB2_SGA	132	0.2	1.52	0.04	0.116	1	2527	tags=46%, list=37%, signal=72%
PDE2_SGA	106	0.21	1.52	0.047	0.116	1	2384	tags=46%, list=35%, signal=70%
MSP1_SGA	29	0.31	1.52	0.063	0.117	1	2375	tags=59%, list=35%, signal=90%
EST3_SGA	28	0.3	1.52	0.067	0.117	1	3056	tags=68%, list=45%, signal=123%
GLR1_SGA	37	0.27	1.52	0.063	0.118	1	2488	tags=57%, list=37%, signal=89%
PDS1-128_SGA	36	0.28	1.52	0.073	0.118	1	1247	tags=36%, list=18%, signal=44%
RAX2_SGA	34	0.28	1.52	0.063	0.119	1	1967	tags=47%, list=29%, signal=66%
CDC37-1_SGA	102	0.21	1.52	0.034	0.119	1	3146	tags=59%, list=46%, signal=108%
MSN2_SGA	54	0.25	1.52	0.062	0.119	1	2854	tags=57%, list=42%, signal=98%
SWF1_SGA	114	0.2	1.51	0.041	0.12	1	2420	tags=46%, list=36%, signal=71%
MKK1_SGA	28	0.31	1.51	0.066	0.12	1	3121	tags=71%, list=46%, signal=131%
SDO1_DAMP_SGA	30	0.3	1.51	0.053	0.12	1	3150	tags=70%, list=46%, signal=130%
NUP170_SGA	34	0.29	1.51	0.058	0.12	1	1984	tags=50%, list=29%, signal=70%
ENDORIBONUCLEASE ACTIVITY_MOL	19	0.35	1.51	0.078	0.12	1	3054	tags=74%, list=45%, signal=133%
IPT1_SGA	29	0.3	1.51	0.055	0.12	1	3056	tags=66%, list=45%, signal=118%
CYTOPLASMIC VESICLE MEMBRANE_CEL	27	0.31	1.51	0.063	0.121	1	3098	tags=70%, list=46%, signal=129%
RPC53_DAMP_SGA	89	0.21	1.51	0.055	0.121	1	2791	tags=53%, list=41%, signal=88%
ASE1_SGA	67	0.23	1.51	0.056	0.121	1	1528	tags=36%, list=22%, signal=46%
RIT1_SGA	35	0.28	1.51	0.064	0.121	1	2829	tags=60%, list=42%, signal=102%
LAT1_SGA	50	0.25	1.51	0.059	0.122	1	1959	tags=44%, list=29%, signal=61%
FAR3_SGA	116	0.21	1.51	0.041	0.122	1	2174	tags=43%, list=32%, signal=62%
YND1_SGA	66	0.23	1.51	0.057	0.122	1	2292	tags=47%, list=34%, signal=70%
SFA1_SGA	64	0.24	1.51	0.055	0.122	1	2546	tags=50%, list=37%, signal=79%
EUG1_SGA	132	0.2	1.51	0.037	0.122	1	2762	tags=52%, list=41%, signal=85%
GOLGI APPARATUS_CEL	121	0.2	1.51	0.041	0.123	1	3056	tags=57%, list=45%, signal=102%
SPS2_SGA	45	0.26	1.51	0.054	0.123	1	2202	tags=49%, list=32%, signal=72%
AVL9_SGA	97	0.21	1.51	0.058	0.124	1	2455	tags=47%, list=36%, signal=73%
GET3_SGA	102	0.21	1.51	0.05	0.124	1	2871	tags=54%, list=42%, signal=92%
CA21CHR2X4	117	0.2	1.51	0.052	0.124	1	1766	tags=36%, list=26%, signal=48%
YGR127W_SGA	15	0.38	1.5	0.083	0.124	1	2520	tags=67%, list=37%, signal=106%
ORC2-4_SGA	81	0.22	1.5	0.05	0.124	1	1121	tags=28%, list=16%, signal=34%
KIN1_SGA	16	0.37	1.5	0.072	0.125	1	2030	tags=56%, list=30%, signal=80%
COX10_SGA	150	0.19	1.5	0.037	0.125	1	2829	tags=51%, list=42%, signal=86%
GAT3_SGA	16	0.36	1.5	0.071	0.125	1	939	tags=38%, list=14%, signal=43%
IDH1_SGA	60	0.24	1.5	0.047	0.125	1	2233	tags=48%, list=33%, signal=71%
YLL058W_SGA	16	0.36	1.5	0.065	0.126	1	2820	tags=69%, list=41%, signal=117%
SLO1_SGA	22	0.33	1.5	0.061	0.125	1	1773	tags=50%, list=26%, signal=67%
VAC14_SGA	132	0.2	1.5	0.034	0.126	1	2375	tags=46%, list=35%, signal=70%
RPS0B_SGA	55	0.25	1.5	0.076	0.127	1	2693	tags=55%, list=40%, signal=90%
PKC1-4_SGA	201	0.18	1.5	0.021	0.127	1	3154	tags=57%, list=46%, signal=103%
SLM1_SGA	75	0.23	1.5	0.062	0.127	1	2542	tags=51%, list=37%, signal=80%
TUM1_SGA	18	0.35	1.5	0.075	0.127	1	3086	tags=72%, list=45%, signal=132%
YME2_SGA	53	0.24	1.5	0.068	0.127	1	1841	tags=42%, list=27%, signal=56%
NDT80_DN	42	0.26	1.5	0.087	0.128	1	1482	tags=36%, list=22%, signal=45%
RPS1B_SGA	50	0.25	1.5	0.06	0.128	1	2698	tags=56%, list=40%, signal=92%
ACT1-125_SGA	142	0.19	1.5	0.039	0.128	1	3169	tags=57%, list=47%, signal=105%
TRE1_SGA	17	0.36	1.5	0.072	0.128	1	2759	tags=71%, list=41%, signal=118%
IPK1_SGA	114	0.2	1.5	0.053	0.129	1	3127	tags=58%, list=46%, signal=105%
RIM20_SGA	105	0.21	1.5	0.05	0.129	1	2026	tags=40%, list=30%, signal=56%
INTERACTION WITH HOST_BIO	73	0.22	1.49	0.064	0.129	1	1010	tags=25%, list=15%, signal=29%
WBP1-2_SGA	173	0.19	1.49	0.032	0.129	1	2268	tags=43%, list=33%, signal=63%
YPT10_SGA	27	0.31	1.49	0.082	0.129	1	3146	tags=70%, list=46%, signal=130%
NIC96_DAMP_SGA	63	0.23	1.49	0.065	0.13	1	3127	tags=60%, list=46%, signal=111%
SWP1_DAMP_SGA	180	0.19	1.49	0.036	0.131	1	2351	tags=44%, list=35%, signal=65%
TRANSCRIPTION FROM RNA POLYMERASE III PROMOTER_BIO	32	0.29	1.49	0.081	0.131	1	3007	tags=66%, list=44%, signal=117%
EDC2_SGA	45	0.26	1.49	0.066	0.131	1	257	tags=18%, list=4%, signal=18%
CHS6_SGA	64	0.23	1.49	0.074	0.131	1	2655	tags=53%, list=39%, signal=86%
MEMBRANE COAT_CEL	31	0.28	1.49	0.074	0.132	1	3106	tags=68%, list=46%, signal=124%
CDC5_2H_DN	67	0.23	1.49	0.065	0.133	1	1777	tags=39%, list=26%, signal=52%
PROTEIN BINDING_MOL	168	0.19	1.49	0.036	0.133	1	2212	tags=42%, list=33%, signal=61%
CA21CHR1X10	121	0.2	1.49	0.048	0.134	1	2516	tags=46%, list=37%, signal=72%
RPL22A_SGA	82	0.22	1.49	0.064	0.135	1	3154	tags=61%, list=46%, signal=112%
PHO13_SGA	43	0.26	1.49	0.072	0.135	1	1506	tags=37%, list=22%, signal=47%
TCP1-2_SGA	92	0.21	1.48	0.059	0.134	1	2068	tags=41%, list=30%, signal=59%
APC5-CA_SGA	140	0.19	1.48	0.039	0.134	1	2759	tags=51%, list=41%, signal=84%
IKI1_SGA	62	0.23	1.48	0.063	0.134	1	2008	tags=44%, list=30%, signal=61%
RPL6A_SGA	34	0.28	1.48	0.081	0.134	1	1907	tags=44%, list=28%, signal=61%
RBD2_SGA	22	0.32	1.48	0.092	0.134	1	1007	tags=32%, list=15%, signal=37%
BNI1_SGA	75	0.22	1.48	0.057	0.134	1	3120	tags=60%, list=46%, signal=110%
YPL141C_SGA	20	0.34	1.48	0.071	0.135	1	2081	tags=55%, list=31%, signal=79%
GPI16_DAMP_SGA	113	0.2	1.48	0.049	0.136	1	2697	tags=50%, list=40%, signal=81%
SSD1_SGA	270	0.17	1.48	0.022	0.137	1	2428	tags=43%, list=36%, signal=64%
ERG8-1_SGA	61	0.23	1.48	0.077	0.137	1	821	tags=25%, list=12%, signal=28%
ORGANELLE OUTER MEMBRANE_CEL	18	0.35	1.48	0.065	0.137	1	1836	tags=50%, list=27%, signal=68%
RGA1_SGA	37	0.27	1.48	0.071	0.137	1	2547	tags=57%, list=37%, signal=90%
STL1_SGA	39	0.27	1.48	0.072	0.137	1	2987	tags=62%, list=44%, signal=109%
HYPHAE_FBS_37_DN	45	0.25	1.48	0.068	0.137	1	638	tags=22%, list=9%, signal=24%
IRC23_SGA	27	0.3	1.48	0.077	0.137	1	2076	tags=52%, list=31%, signal=74%
GCN3_SGA	17	0.36	1.48	0.077	0.137	1	2257	tags=59%, list=33%, signal=88%
UTR4_SGA	35	0.27	1.48	0.068	0.137	1	1787	tags=43%, list=26%, signal=58%
SMC6-9_SGA	61	0.23	1.48	0.066	0.137	1	1413	tags=36%, list=21%, signal=45%
CLA4_SGA	98	0.21	1.48	0.063	0.138	1	2520	tags=48%, list=37%, signal=75%
GLUTAMINE FAMILY AMINO ACID METABOLIC PROCESS_BIO	37	0.27	1.48	0.077	0.139	1	889	tags=30%, list=13%, signal=34%
INTRINSIC TO ORGANELLE MEMBRANE_CEL	27	0.3	1.48	0.072	0.139	1	2134	tags=52%, list=31%, signal=75%
TPO5_SGA	31	0.29	1.48	0.077	0.139	1	2372	tags=55%, list=35%, signal=84%
POST-GOLGI VESICLE-MEDIATED TRANSPORT_BIO	44	0.26	1.48	0.072	0.139	1	2876	tags=61%, list=42%, signal=106%
SAM35-2_SGA	58	0.24	1.48	0.079	0.139	1	2656	tags=53%, list=39%, signal=87%
VPS8_SGA	189	0.18	1.48	0.038	0.139	1	1787	tags=35%, list=26%, signal=46%
ERF2_SGA	27	0.3	1.48	0.081	0.139	1	294	tags=22%, list=4%, signal=23%
EXORIBONUCLEASE ACTIVITY_MOL	24	0.32	1.47	0.071	0.139	1	2790	tags=67%, list=41%, signal=113%
RTC3_SGA	78	0.22	1.47	0.07	0.139	1	1773	tags=37%, list=26%, signal=50%
INO4_SGA	68	0.22	1.47	0.061	0.14	1	2821	tags=56%, list=41%, signal=94%
SNU114-60_SGA	71	0.22	1.47	0.067	0.14	1	2759	tags=54%, list=41%, signal=89%
OUTER MEMBRANE_CEL	18	0.35	1.47	0.086	0.14	1	1836	tags=50%, list=27%, signal=68%
DCP2-7_SGA	103	0.2	1.47	0.058	0.14	1	3146	tags=58%, list=46%, signal=107%
LIPOPROTEIN METABOLIC PROCESS_BIO	26	0.3	1.47	0.09	0.14	1	2343	tags=54%, list=34%, signal=82%
AIM44_SGA	168	0.19	1.47	0.04	0.14	1	2686	tags=49%, list=39%, signal=80%
DI-, TRI-VALENT INORGANIC CATION TRANSPORTER ACTIVITY_MOL	30	0.29	1.47	0.092	0.14	1	866	tags=23%, list=13%, signal=27%
MFB1_SGA	43	0.26	1.47	0.082	0.14	1	3169	tags=65%, list=47%, signal=121%
NCA2_SGA	23	0.32	1.47	0.078	0.141	1	3120	tags=70%, list=46%, signal=128%
ARC18_SGA	104	0.2	1.47	0.059	0.141	1	3120	tags=58%, list=46%, signal=105%
POP4_DAMP_SGA	182	0.19	1.47	0.034	0.141	1	3045	tags=54%, list=45%, signal=96%
EMI1_SGA	168	0.18	1.47	0.047	0.141	1	2523	tags=46%, list=37%, signal=71%
CA21CHR1X1	116	0.2	1.47	0.047	0.141	1	2463	tags=47%, list=36%, signal=73%
ELP6_SGA	86	0.21	1.47	0.062	0.141	1	2266	tags=45%, list=33%, signal=67%
ATG8_SGA	76	0.22	1.47	0.071	0.141	1	1433	tags=34%, list=21%, signal=43%
INTEGRAL TO ENDOPLASMIC RETICULUM MEMBRANE_CEL	20	0.33	1.47	0.079	0.141	1	2134	tags=55%, list=31%, signal=80%
PROTEIN AMINO ACID LIPIDATION_BIO	26	0.3	1.47	0.088	0.141	1	2343	tags=54%, list=34%, signal=82%
CBK1_DAMP_SGA	38	0.27	1.47	0.063	0.141	1	1494	tags=37%, list=22%, signal=47%
SDH4_SGA	32	0.28	1.47	0.082	0.141	1	3056	tags=63%, list=45%, signal=113%
YJL206C_SGA	25	0.31	1.47	0.093	0.141	1	2686	tags=64%, list=39%, signal=105%
BEM2_SGA	160	0.19	1.47	0.045	0.141	1	3070	tags=56%, list=45%, signal=99%
RNA POLYMERASE II TRANSCRIPTION ELONGATION FACTOR ACTIVITY_MOL	17	0.35	1.47	0.076	0.141	1	2167	tags=59%, list=32%, signal=86%
RIM13_SGA	113	0.2	1.47	0.058	0.141	1	2255	tags=42%, list=33%, signal=62%
RPL37A_SGA	40	0.26	1.47	0.09	0.142	1	2508	tags=52%, list=37%, signal=83%
POP3_DAMP_SGA	27	0.3	1.47	0.086	0.142	1	1247	tags=37%, list=18%, signal=45%
INTRINSIC TO ENDOPLASMIC RETICULUM MEMBRANE_CEL	20	0.33	1.47	0.089	0.142	1	2134	tags=55%, list=31%, signal=80%
YPK9_SGA	27	0.3	1.47	0.077	0.142	1	2400	tags=56%, list=35%, signal=85%
SAP185_SGA	32	0.28	1.47	0.081	0.142	1	2299	tags=53%, list=34%, signal=80%
TRANSPORT VESICLE_CEL	28	0.3	1.47	0.096	0.142	1	2982	tags=68%, list=44%, signal=120%
GAB1-1_SGA	102	0.2	1.47	0.061	0.142	1	2218	tags=44%, list=33%, signal=64%
NUP42_SGA	39	0.27	1.46	0.08	0.143	1	2420	tags=54%, list=36%, signal=83%
NUP2_SGA	22	0.32	1.46	0.073	0.143	1	1463	tags=41%, list=21%, signal=52%
AGE2_SGA	48	0.25	1.46	0.07	0.143	1	3120	tags=63%, list=46%, signal=115%
CPR8_SGA	60	0.23	1.46	0.06	0.143	1	1841	tags=40%, list=27%, signal=54%
PROTEIN LOCALIZATION_BIO	215	0.18	1.46	0.025	0.143	1	3154	tags=56%, list=46%, signal=102%
SDA1-2_SGA	56	0.24	1.46	0.085	0.144	1	2358	tags=48%, list=35%, signal=73%
ARD1_SGA	109	0.2	1.46	0.058	0.144	1	2358	tags=44%, list=35%, signal=66%
PROTEIN TRANSPORT_BIO	182	0.18	1.46	0.043	0.145	1	3154	tags=57%, list=46%, signal=103%
TRANSFERASE ACTIVITY, TRANSFERRING GROUPS OTHER THAN AMINO-ACYL GROUPS_MOL	52	0.24	1.46	0.085	0.147	1	1536	tags=37%, list=23%, signal=47%
SNA3_SGA	27	0.3	1.46	0.088	0.147	1	2588	tags=59%, list=38%, signal=95%
YDL233W_SGA	57	0.23	1.46	0.091	0.147	1	2068	tags=44%, list=30%, signal=62%
THS1_DAMP_SGA	25	0.31	1.46	0.093	0.148	1	1412	tags=40%, list=21%, signal=50%
CA21CHR6X1	118	0.2	1.46	0.055	0.148	1	2935	tags=53%, list=43%, signal=92%
SNZ1_SGA	40	0.26	1.46	0.087	0.148	1	3146	tags=63%, list=46%, signal=116%
3'-5'-EXORIBONUCLEASE ACTIVITY_MOL	19	0.34	1.46	0.084	0.148	1	2790	tags=68%, list=41%, signal=116%
FET5_SGA	31	0.28	1.46	0.079	0.148	1	2881	tags=61%, list=42%, signal=106%
GLO4_SGA	30	0.29	1.46	0.085	0.149	1	2875	tags=63%, list=42%, signal=109%
RMA1_SGA	34	0.27	1.45	0.088	0.149	1	2043	tags=47%, list=30%, signal=67%
ATG11_SGA	75	0.22	1.45	0.073	0.149	1	2698	tags=52%, list=40%, signal=85%
CA21CHR2X8	140	0.19	1.45	0.059	0.149	1	1330	tags=29%, list=20%, signal=35%
NUCLEOTIDE BINDING_MOL	49	0.25	1.45	0.082	0.149	1	1916	tags=43%, list=28%, signal=59%
ATP14_SGA	57	0.23	1.45	0.081	0.149	1	1661	tags=39%, list=24%, signal=51%
HYPHAE_UP	198	0.18	1.45	0.033	0.149	1	884	tags=21%, list=13%, signal=23%
LEU1_SGA	15	0.37	1.45	0.087	0.149	1	2508	tags=67%, list=37%, signal=105%
SGM1_SGA	18	0.35	1.45	0.082	0.15	1	2448	tags=61%, list=36%, signal=95%
DAN4_SGA	40	0.26	1.45	0.076	0.15	1	1506	tags=38%, list=22%, signal=48%
YDR124W_SGA	66	0.23	1.45	0.082	0.15	1	1653	tags=36%, list=24%, signal=48%
HTA1_SGA	58	0.23	1.45	0.077	0.15	1	1629	tags=36%, list=24%, signal=47%
IDP1_SGA	22	0.32	1.45	0.086	0.15	1	3007	tags=68%, list=44%, signal=122%
COATED MEMBRANE_CEL	31	0.28	1.45	0.102	0.15	1	3106	tags=68%, list=46%, signal=124%
CSN12_SGA	25	0.31	1.45	0.098	0.151	1	1959	tags=52%, list=29%, signal=73%
LIPOPROTEIN BIOSYNTHETIC PROCESS_BIO	26	0.3	1.45	0.086	0.151	1	2343	tags=54%, list=34%, signal=82%
RAV2_SGA	58	0.23	1.45	0.087	0.15	1	3056	tags=59%, list=45%, signal=105%
PCF11-2_SGA	64	0.22	1.45	0.075	0.15	1	3076	tags=59%, list=45%, signal=107%
CDC11-2_SGA	31	0.28	1.45	0.104	0.15	1	2030	tags=48%, list=30%, signal=69%
NCR1_SGA	86	0.21	1.45	0.077	0.151	1	3029	tags=56%, list=45%, signal=99%
LIPID PARTICLE_CEL	24	0.31	1.45	0.086	0.15	1	3706	tags=79%, list=54%, signal=173%
NDE1_SGA	16	0.36	1.45	0.082	0.15	1	1675	tags=50%, list=25%, signal=66%
PROTEIN TARGETING_BIO	170	0.18	1.45	0.042	0.15	1	2763	tags=51%, list=41%, signal=83%
CA21CHRRX6	151	0.19	1.45	0.046	0.151	1	2738	tags=49%, list=40%, signal=80%
YKR075C_SGA	54	0.24	1.45	0.072	0.152	1	2583	tags=52%, list=38%, signal=83%
CHS5_SGA	119	0.2	1.45	0.051	0.152	1	2134	tags=42%, list=31%, signal=60%
RNA1-S116F_SGA	114	0.2	1.45	0.062	0.152	1	2625	tags=49%, list=39%, signal=79%
ESTABLISHMENT OF PROTEIN LOCALIZATION_BIO	195	0.18	1.45	0.048	0.152	1	3154	tags=56%, list=46%, signal=101%
GOLGI MEMBRANE_CEL	33	0.28	1.45	0.105	0.152	1	3145	tags=67%, list=46%, signal=123%
BRANCHED CHAIN FAMILY AMINO ACID METABOLIC PROCESS_BIO	15	0.36	1.45	0.097	0.152	1	2319	tags=60%, list=34%, signal=91%
MED1_SGA	95	0.21	1.45	0.079	0.152	1	2103	tags=42%, list=31%, signal=60%
CHA1_SGA	27	0.29	1.45	0.093	0.152	1	3076	tags=67%, list=45%, signal=121%
SEC28_SGA	198	0.18	1.45	0.042	0.152	1	2508	tags=44%, list=37%, signal=68%
CDC50_SGA	87	0.21	1.45	0.09	0.152	1	3169	tags=60%, list=47%, signal=110%
NRD1_DAMP_SGA	104	0.2	1.44	0.073	0.154	1	1031	tags=25%, list=15%, signal=29%
PROTEIN TARGETING TO MITOCHONDRION_BIO	35	0.27	1.44	0.088	0.154	1	2644	tags=57%, list=39%, signal=93%
KES1_SGA	119	0.2	1.44	0.063	0.154	1	2029	tags=39%, list=30%, signal=54%
RTT109_SGA	71	0.22	1.44	0.087	0.154	1	1633	tags=37%, list=24%, signal=48%
POX1_SGA	54	0.23	1.44	0.084	0.155	1	1927	tags=41%, list=28%, signal=56%
IRS4_SGA	48	0.24	1.44	0.095	0.156	1	2834	tags=56%, list=42%, signal=96%
CST26_SGA	24	0.3	1.44	0.1	0.158	1	1408	tags=42%, list=21%, signal=52%
RHE30_UP	176	0.18	1.44	0.043	0.158	1	1387	tags=28%, list=20%, signal=34%
YLR050C_SGA	46	0.24	1.44	0.094	0.159	1	2492	tags=52%, list=37%, signal=82%
EXONUCLEASE ACTIVITY, ACTIVE WITH EITHER RIBO- OR DEOXYRIBONUCLEIC ACIDS AND PRODUCING 5'-PHOSPHOMONOESTERS_MOL	25	0.3	1.44	0.102	0.159	1	3002	tags=68%, list=44%, signal=121%
DYN3_SGA	116	0.19	1.44	0.067	0.159	1	1354	tags=28%, list=20%, signal=35%
DAP1_SGA	21	0.32	1.43	0.09	0.16	1	3076	tags=71%, list=45%, signal=130%
ALD5_SGA	23	0.31	1.43	0.088	0.16	1	2520	tags=61%, list=37%, signal=96%
ECM1_SGA	21	0.32	1.43	0.097	0.16	1	727	tags=29%, list=11%, signal=32%
PTH1_SGA	180	0.18	1.43	0.044	0.16	1	2845	tags=49%, list=42%, signal=82%
PTR3_DAMP_SGA	85	0.21	1.43	0.08	0.16	1	2400	tags=47%, list=35%, signal=72%
GLYCEROPHOSPHOLIPID METABOLIC PROCESS_BIO	36	0.27	1.43	0.105	0.16	1	2141	tags=47%, list=31%, signal=69%
HEXOSE BIOSYNTHETIC PROCESS_BIO	18	0.34	1.43	0.103	0.16	1	1858	tags=50%, list=27%, signal=69%
SCO2_SGA	40	0.26	1.43	0.09	0.161	1	1661	tags=40%, list=24%, signal=53%
SCD5_DAMP_SGA	26	0.3	1.43	0.103	0.161	1	1862	tags=50%, list=27%, signal=69%
ACYLTRANSFERASE ACTIVITY_MOL	52	0.24	1.43	0.097	0.161	1	1536	tags=37%, list=23%, signal=47%
CA21CHR4X9	40	0.26	1.43	0.106	0.161	1	1508	tags=33%, list=22%, signal=42%
SEC16-2_SGA	63	0.22	1.43	0.079	0.161	1	3038	tags=59%, list=45%, signal=105%
SLX4_SGA	16	0.35	1.43	0.091	0.162	1	3127	tags=75%, list=46%, signal=138%
TRNA AMINOACYLATION_BIO	18	0.34	1.43	0.113	0.162	1	2045	tags=56%, list=30%, signal=79%
LSC2_SGA	55	0.23	1.43	0.092	0.164	1	2448	tags=53%, list=36%, signal=82%
INTRACELLULAR PROTEIN TRANSPORT_BIO	180	0.18	1.43	0.055	0.164	1	3154	tags=56%, list=46%, signal=102%
TPS3_SGA	30	0.28	1.43	0.1	0.164	1	4574	tags=93%, list=67%, signal=283%
RPN10_SGA	75	0.21	1.43	0.087	0.164	1	2054	tags=41%, list=30%, signal=59%
NOP2-9_SGA	15	0.36	1.43	0.097	0.165	1	1247	tags=40%, list=18%, signal=49%
NUP120_SGA	104	0.2	1.42	0.102	0.165	1	3098	tags=56%, list=46%, signal=101%
CYB5_SGA	36	0.26	1.42	0.09	0.166	1	3945	tags=78%, list=58%, signal=184%
PRP21-TS_SGA	89	0.2	1.42	0.084	0.166	1	2267	tags=44%, list=33%, signal=65%
SKI2_SGA	42	0.26	1.42	0.104	0.167	1	2174	tags=48%, list=32%, signal=70%
CA21CHR5X1	99	0.2	1.42	0.087	0.169	1	3102	tags=58%, list=46%, signal=104%
ORC3-70_SGA	93	0.2	1.42	0.078	0.169	1	1155	tags=27%, list=17%, signal=32%
HDA3_SGA	78	0.21	1.42	0.083	0.169	1	1773	tags=37%, list=26%, signal=50%
TRNA AMINOACYLATION FOR PROTEIN TRANSLATION_BIO	18	0.34	1.42	0.1	0.169	1	2045	tags=56%, list=30%, signal=79%
DNA REPLICATION_BIO	88	0.2	1.42	0.09	0.17	1	1589	tags=35%, list=23%, signal=45%
FYV7_SGA	25	0.3	1.42	0.112	0.17	1	783	tags=28%, list=12%, signal=32%
EDE1_SGA	76	0.21	1.42	0.098	0.17	1	2634	tags=51%, list=39%, signal=83%
YAK1_H_UP	427	0.16	1.42	0.019	0.17	1	2627	tags=44%, list=39%, signal=68%
ATS1_SGA	82	0.21	1.42	0.086	0.17	1	1862	tags=38%, list=27%, signal=51%
KRE5-TS2_SGA	52	0.23	1.42	0.115	0.171	1	800	tags=25%, list=12%, signal=28%
TRANSLATION ELONGATION FACTOR ACTIVITY_MOL	15	0.36	1.42	0.107	0.171	1	1079	tags=40%, list=16%, signal=47%
PUT4_SGA	17	0.34	1.42	0.106	0.171	1	1907	tags=47%, list=28%, signal=65%
SEC27-1_SGA	72	0.21	1.42	0.099	0.171	1	2520	tags=49%, list=37%, signal=76%
MEMBRANE INVAGINATION_BIO	35	0.26	1.42	0.109	0.172	1	3134	tags=66%, list=46%, signal=121%
WATER-SOLUBLE VITAMIN BIOSYNTHETIC PROCESS_BIO	26	0.29	1.41	0.111	0.172	1	2441	tags=54%, list=36%, signal=84%
CAC2_SGA	46	0.24	1.41	0.089	0.172	1	1993	tags=43%, list=29%, signal=61%
NUM1_SGA	99	0.2	1.41	0.08	0.172	1	1277	tags=28%, list=19%, signal=34%
PSK2_SGA	76	0.21	1.41	0.101	0.171	1	2527	tags=50%, list=37%, signal=79%
DER1_SGA	127	0.19	1.41	0.073	0.171	1	1316	tags=28%, list=19%, signal=34%
SPF1_SGA	107	0.19	1.41	0.086	0.171	1	3169	tags=57%, list=47%, signal=105%
MITOCHONDRION ORGANIZATION AND BIOGENESIS_BIO	41	0.25	1.41	0.103	0.171	1	3053	tags=61%, list=45%, signal=110%
APE2_SGA	75	0.21	1.41	0.084	0.171	1	1932	tags=40%, list=28%, signal=55%
TPS2_SGA	98	0.2	1.41	0.085	0.172	1	2292	tags=43%, list=34%, signal=64%
VITAMIN BIOSYNTHETIC PROCESS_BIO	26	0.29	1.41	0.107	0.172	1	2441	tags=54%, list=36%, signal=84%
GRE3_SGA	114	0.19	1.41	0.075	0.172	1	2207	tags=42%, list=32%, signal=61%
SPC24-1_SGA	87	0.2	1.41	0.093	0.172	1	1835	tags=38%, list=27%, signal=51%
CTI6_SGA	150	0.18	1.41	0.074	0.172	1	2005	tags=38%, list=29%, signal=53%
NUP188_SGA	131	0.19	1.41	0.067	0.172	1	3056	tags=54%, list=45%, signal=96%
TPM2_SGA	40	0.26	1.41	0.091	0.173	1	3020	tags=63%, list=44%, signal=112%
NSL1-5_SGA	52	0.23	1.41	0.114	0.173	1	1673	tags=37%, list=25%, signal=48%
GIC2_SGA	20	0.32	1.41	0.118	0.174	1	2033	tags=50%, list=30%, signal=71%
RCN1_SGA	26	0.29	1.41	0.099	0.174	1	3030	tags=65%, list=45%, signal=117%
ENDOCYTOSIS_BIO	35	0.26	1.41	0.115	0.174	1	3134	tags=66%, list=46%, signal=121%
INP51_SGA	22	0.31	1.41	0.118	0.175	1	1836	tags=50%, list=27%, signal=68%
ASP3-4_SGA	17	0.34	1.41	0.108	0.175	1	1433	tags=47%, list=21%, signal=59%
DOT6_SGA	27	0.28	1.41	0.102	0.175	1	2257	tags=52%, list=33%, signal=77%
LEU9_SGA	33	0.27	1.41	0.11	0.177	1	1711	tags=42%, list=25%, signal=56%
HCM1_SGA	56	0.23	1.41	0.094	0.177	1	2508	tags=50%, list=37%, signal=79%
RIM9_SGA	100	0.2	1.41	0.083	0.177	1	3056	tags=56%, list=45%, signal=100%
SWC3_SGA	113	0.19	1.41	0.085	0.177	1	2114	tags=39%, list=31%, signal=56%
MUC1_SGA	30	0.28	1.4	0.118	0.177	1	330	tags=20%, list=5%, signal=21%
ADH3_SGA	66	0.22	1.4	0.096	0.178	1	1412	tags=33%, list=21%, signal=42%
MONOSACCHARIDE BIOSYNTHETIC PROCESS_BIO	18	0.34	1.4	0.104	0.178	1	1858	tags=50%, list=27%, signal=69%
AVO2_SGA	38	0.26	1.4	0.11	0.179	1	2748	tags=58%, list=40%, signal=97%
FIR1_SGA	59	0.22	1.4	0.111	0.179	1	2759	tags=54%, list=41%, signal=90%
CA21CHR1X16	108	0.19	1.4	0.09	0.179	1	883	tags=22%, list=13%, signal=25%
BUL2_SGA	23	0.3	1.4	0.113	0.179	1	1808	tags=48%, list=27%, signal=65%
LEU3_SGA	21	0.31	1.4	0.121	0.179	1	1526	tags=43%, list=22%, signal=55%
SMT3_DAMP_SGA	72	0.22	1.4	0.104	0.179	1	1048	tags=26%, list=15%, signal=31%
DPB3_SGA	162	0.18	1.4	0.065	0.18	1	1927	tags=36%, list=28%, signal=50%
SVL3_SGA	112	0.19	1.4	0.087	0.181	1	2182	tags=41%, list=32%, signal=59%
COX6_SGA	73	0.21	1.4	0.104	0.182	1	1446	tags=32%, list=21%, signal=40%
TIF5_DAMP_SGA	53	0.23	1.4	0.093	0.182	1	1048	tags=28%, list=15%, signal=33%
CA21CHR4X8	120	0.19	1.4	0.087	0.182	1	1508	tags=29%, list=22%, signal=37%
RSM7_SGA	94	0.2	1.4	0.091	0.182	1	2748	tags=50%, list=40%, signal=83%
CDC27-1_SGA	68	0.21	1.4	0.101	0.184	1	3104	tags=57%, list=46%, signal=104%
SEC10-2_SGA	29	0.28	1.4	0.107	0.184	1	2174	tags=48%, list=32%, signal=71%
ADI1_SGA	51	0.23	1.39	0.1	0.184	1	3056	tags=61%, list=45%, signal=109%
VPH1_SGA	29	0.28	1.39	0.115	0.184	1	2400	tags=55%, list=35%, signal=85%
PAU10_SGA	90	0.2	1.39	0.107	0.184	1	2508	tags=48%, list=37%, signal=75%
MEMBRANE LIPID METABOLIC PROCESS_BIO	72	0.21	1.39	0.104	0.185	1	2904	tags=54%, list=43%, signal=93%
CDC4-2_SGA	44	0.24	1.39	0.11	0.185	1	2233	tags=48%, list=33%, signal=71%
METAL ION TRANSPORTER ACTIVITY_MOL	32	0.27	1.39	0.115	0.185	1	866	tags=22%, list=13%, signal=25%
TFA2-45_SGA	78	0.21	1.39	0.104	0.185	1	2358	tags=45%, list=35%, signal=68%
YPT6_SGA	185	0.17	1.39	0.07	0.185	1	3120	tags=54%, list=46%, signal=97%
JEN1_SGA	23	0.31	1.39	0.13	0.187	1	3076	tags=65%, list=45%, signal=119%
HNM1_SGA	16	0.34	1.39	0.114	0.187	1	1771	tags=50%, list=26%, signal=67%
YOR246C_SGA	76	0.21	1.39	0.114	0.187	1	2871	tags=54%, list=42%, signal=92%
CYC8_SGA	24	0.3	1.39	0.13	0.186	1	1909	tags=46%, list=28%, signal=63%
ATG1_SGA	52	0.23	1.39	0.117	0.187	1	617	tags=21%, list=9%, signal=23%
FIN1_SGA	24	0.3	1.39	0.135	0.187	1	2527	tags=58%, list=37%, signal=92%
ERI1_SGA	73	0.21	1.39	0.104	0.187	1	2375	tags=47%, list=35%, signal=71%
DYS1_DAMP_SGA	106	0.19	1.39	0.095	0.188	1	950	tags=23%, list=14%, signal=26%
MRS3_SGA	19	0.32	1.39	0.126	0.189	1	994	tags=37%, list=15%, signal=43%
NIP7-1_SGA	62	0.22	1.39	0.12	0.19	1	2881	tags=55%, list=42%, signal=94%
SHM2_SGA	23	0.3	1.38	0.131	0.191	1	3097	tags=70%, list=46%, signal=127%
SEC9-4_SGA	98	0.19	1.38	0.107	0.191	1	3120	tags=56%, list=46%, signal=102%
VAM10_SGA	77	0.2	1.38	0.111	0.191	1	2511	tags=48%, list=37%, signal=75%
MONOVALENT INORGANIC CATION HOMEOSTASIS_BIO	22	0.3	1.38	0.118	0.191	1	1685	tags=45%, list=25%, signal=60%
OXYGEN AND REACTIVE OXYGEN SPECIES METABOLIC PROCESS_BIO	50	0.23	1.38	0.118	0.191	1	1802	tags=40%, list=26%, signal=54%
UBR2_SGA	109	0.19	1.38	0.101	0.191	1	2344	tags=44%, list=34%, signal=66%
RAD61_SGA	60	0.22	1.38	0.123	0.192	1	727	tags=22%, list=11%, signal=24%
SOL2_SGA	28	0.27	1.38	0.107	0.192	1	436	tags=21%, list=6%, signal=23%
MSA2_SGA	60	0.22	1.38	0.118	0.192	1	1247	tags=30%, list=18%, signal=36%
RRF1_SGA	51	0.23	1.38	0.102	0.193	1	3070	tags=57%, list=45%, signal=103%
NEO1-2_SGA	132	0.18	1.38	0.081	0.193	1	3121	tags=55%, list=46%, signal=100%
YLR301W_SGA	77	0.2	1.38	0.103	0.193	1	2523	tags=48%, list=37%, signal=75%
GOLGI APPARATUS PART_CEL	88	0.2	1.38	0.099	0.193	1	3056	tags=57%, list=45%, signal=102%
COX4_SGA	28	0.28	1.38	0.12	0.193	1	2655	tags=61%, list=39%, signal=99%
YNL181W_DAMP_SGA	60	0.22	1.38	0.113	0.193	1	3029	tags=58%, list=45%, signal=104%
ATP20_SGA	33	0.26	1.38	0.128	0.193	1	1711	tags=42%, list=25%, signal=56%
SSA2_SGA	37	0.25	1.38	0.115	0.193	1	2322	tags=49%, list=34%, signal=73%
EMG1_DAMP_SGA	52	0.23	1.38	0.111	0.193	1	1862	tags=38%, list=27%, signal=53%
ASM4_SGA	51	0.23	1.38	0.123	0.193	1	2030	tags=43%, list=30%, signal=61%
PSF1-1_SGA	61	0.22	1.38	0.111	0.193	1	4250	tags=77%, list=62%, signal=203%
BIT61_SGA	38	0.25	1.38	0.132	0.193	1	1528	tags=37%, list=22%, signal=47%
CHL1_SGA	56	0.22	1.38	0.114	0.194	1	1597	tags=36%, list=23%, signal=46%
PRP22-1_SGA	150	0.17	1.38	0.087	0.194	1	2131	tags=38%, list=31%, signal=54%
MULTI-ORGANISM PROCESS_BIO	240	0.17	1.38	0.061	0.196	1	2056	tags=36%, list=30%, signal=50%
HHT2_SGA	32	0.26	1.38	0.123	0.196	1	3044	tags=63%, list=45%, signal=113%
YOP1_SGA	15	0.35	1.38	0.125	0.196	1	862	tags=33%, list=13%, signal=38%
MET6_SGA	61	0.22	1.37	0.119	0.197	1	3146	tags=61%, list=46%, signal=112%
PAC11_SGA	114	0.19	1.37	0.091	0.197	1	2495	tags=46%, list=37%, signal=72%
IRON ION TRANSPORT_BIO	26	0.28	1.37	0.121	0.197	1	388	tags=19%, list=6%, signal=20%
RVB2_DAMP_SGA	57	0.22	1.37	0.114	0.198	1	3024	tags=58%, list=44%, signal=103%
YKL061W_SGA	16	0.33	1.37	0.113	0.198	1	3024	tags=69%, list=44%, signal=123%
FMS1_SGA	24	0.29	1.37	0.128	0.2	1	3733	tags=79%, list=55%, signal=175%
RHR2_SGA	34	0.25	1.37	0.128	0.199	1	4323	tags=85%, list=64%, signal=233%
ABZ1_SGA	40	0.25	1.37	0.126	0.2	1	2455	tags=52%, list=36%, signal=82%
CYTOSKELETON ORGANIZATION AND BIOGENESIS_BIO	129	0.18	1.37	0.09	0.201	1	2234	tags=43%, list=33%, signal=62%
ELM1_SGA	104	0.19	1.37	0.103	0.203	1	3084	tags=55%, list=45%, signal=99%
DNA-DEPENDENT DNA REPLICATION_BIO	69	0.21	1.37	0.132	0.203	1	1844	tags=39%, list=27%, signal=53%
QCR9_SGA	100	0.19	1.37	0.089	0.203	1	1894	tags=37%, list=28%, signal=51%
PRM3_SGA	24	0.29	1.37	0.143	0.203	1	2990	tags=58%, list=44%, signal=104%
CYT1_SGA	98	0.19	1.37	0.111	0.203	1	2668	tags=50%, list=39%, signal=81%
DGK1_SGA	184	0.17	1.37	0.073	0.203	1	2288	tags=42%, list=34%, signal=61%
SDS22-5_SGA	70	0.21	1.37	0.127	0.203	1	2564	tags=50%, list=38%, signal=79%
XYL2_SGA	27	0.27	1.37	0.126	0.203	1	4391	tags=89%, list=65%, signal=250%
UBX3_SGA	39	0.25	1.37	0.137	0.203	1	2006	tags=46%, list=29%, signal=65%
ECM33_SGA	171	0.17	1.37	0.085	0.203	1	2478	tags=44%, list=36%, signal=68%
REPRODUCTION OF A SINGLE-CELLED ORGANISM_BIO	126	0.18	1.36	0.094	0.204	1	2095	tags=39%, list=31%, signal=55%
NCE101_SGA	76	0.21	1.36	0.107	0.204	1	4550	tags=83%, list=67%, signal=247%
YLR218C_SGA	52	0.22	1.36	0.118	0.204	1	1661	tags=37%, list=24%, signal=48%
CYCLIN-DEPENDENT PROTEIN KINASE REGULATOR ACTIVITY_MOL	15	0.34	1.36	0.129	0.205	1	1596	tags=47%, list=23%, signal=61%
SEC66_SGA	144	0.18	1.36	0.093	0.205	1	2298	tags=42%, list=34%, signal=62%
RFC3_DAMP_SGA	49	0.22	1.36	0.14	0.205	1	2538	tags=51%, list=37%, signal=81%
IES2_SGA	147	0.18	1.36	0.094	0.206	1	3127	tags=54%, list=46%, signal=99%
METALLOPEPTIDASE ACTIVITY_MOL	17	0.32	1.36	0.136	0.206	1	2187	tags=53%, list=32%, signal=78%
POL1-2_SGA	24	0.29	1.36	0.134	0.206	1	523	tags=25%, list=8%, signal=27%
TEC1_SGA	27	0.28	1.36	0.126	0.206	1	3106	tags=67%, list=46%, signal=122%
TRANSCRIPTIONAL ELONGATION REGULATOR ACTIVITY_MOL	18	0.32	1.36	0.136	0.206	1	2167	tags=56%, list=32%, signal=81%
SOP4_SGA	31	0.26	1.36	0.136	0.206	1	2871	tags=61%, list=42%, signal=106%
SNF1_SGA	97	0.19	1.36	0.103	0.207	1	2095	tags=41%, list=31%, signal=59%
YKE2_SGA	155	0.17	1.36	0.091	0.207	1	2698	tags=48%, list=40%, signal=77%
SNO4_SGA	98	0.19	1.36	0.111	0.208	1	1673	tags=33%, list=25%, signal=43%
ARN2_SGA	15	0.34	1.36	0.142	0.208	1	2547	tags=60%, list=37%, signal=96%
HMI1_SGA	114	0.18	1.36	0.111	0.208	1	2656	tags=48%, list=39%, signal=78%
CDC3-1_SGA	190	0.17	1.36	0.095	0.209	1	1446	tags=28%, list=21%, signal=34%
CTL1_SGA	24	0.29	1.36	0.133	0.209	1	2709	tags=63%, list=40%, signal=103%
INTEGRAL TO ORGANELLE MEMBRANE_CEL	26	0.28	1.36	0.137	0.209	1	2134	tags=50%, list=31%, signal=73%
CA21CHRRX11	128	0.18	1.36	0.104	0.21	1	3113	tags=54%, list=46%, signal=97%
ERV1_DAMP_SGA	22	0.3	1.36	0.146	0.21	1	1763	tags=45%, list=26%, signal=61%
COG7_SGA	140	0.18	1.36	0.103	0.21	1	3120	tags=54%, list=46%, signal=98%
PRP6-1_SGA	58	0.22	1.36	0.125	0.209	1	2344	tags=47%, list=34%, signal=70%
KIP2_SGA	26	0.28	1.35	0.155	0.21	1	2520	tags=54%, list=37%, signal=85%
ITR1_SGA	35	0.25	1.35	0.135	0.211	1	4153	tags=80%, list=61%, signal=204%
UBP8_SGA	50	0.23	1.35	0.127	0.211	1	2759	tags=54%, list=41%, signal=90%
FLX1_SGA	106	0.19	1.35	0.132	0.211	1	2818	tags=51%, list=41%, signal=86%
URA7_SGA	49	0.23	1.35	0.135	0.212	1	2527	tags=51%, list=37%, signal=81%
SSF2_SGA	28	0.27	1.35	0.143	0.212	1	1711	tags=43%, list=25%, signal=57%
STRUCTURAL CONSTITUENT OF CYTOSKELETON_MOL	43	0.24	1.35	0.141	0.212	1	2214	tags=47%, list=33%, signal=69%
MFA2_SGA	66	0.21	1.35	0.117	0.213	1	1773	tags=36%, list=26%, signal=49%
PDC1_SGA	20	0.3	1.35	0.152	0.213	1	2030	tags=50%, list=30%, signal=71%
DOA1_SGA	122	0.18	1.35	0.113	0.213	1	3127	tags=55%, list=46%, signal=100%
MITOCHONDRIAL OUTER MEMBRANE_CEL	17	0.32	1.35	0.15	0.213	1	1836	tags=47%, list=27%, signal=64%
ERV15_SGA	73	0.2	1.35	0.117	0.214	1	2167	tags=41%, list=32%, signal=60%
SFH1-1_SGA	37	0.25	1.35	0.147	0.214	1	3056	tags=62%, list=45%, signal=112%
CSM2_SGA	36	0.25	1.35	0.142	0.215	1	3146	tags=64%, list=46%, signal=118%
ASPARTATE FAMILY AMINO ACID METABOLIC PROCESS_BIO	43	0.24	1.35	0.138	0.215	1	1132	tags=28%, list=17%, signal=33%
ARP9-1_SGA	79	0.2	1.35	0.141	0.217	1	2420	tags=46%, list=36%, signal=70%
RPG1_DAMP_SGA	32	0.26	1.34	0.141	0.219	1	3104	tags=66%, list=46%, signal=120%
MDL2_SGA	49	0.23	1.34	0.145	0.219	1	2656	tags=53%, list=39%, signal=86%
NPT1_SGA	28	0.27	1.34	0.155	0.22	1	2299	tags=50%, list=34%, signal=75%
CYTOPLASMIC MEMBRANE-BOUND VESICLE_CEL	55	0.22	1.34	0.13	0.221	1	3098	tags=60%, list=46%, signal=109%
HAP3_SGA	117	0.18	1.34	0.117	0.221	1	2800	tags=50%, list=41%, signal=83%
SULFUR METABOLIC PROCESS_BIO	48	0.23	1.34	0.148	0.221	1	1151	tags=27%, list=17%, signal=32%
POL32_SGA	129	0.18	1.34	0.13	0.221	1	2891	tags=51%, list=42%, signal=87%
YDR514C_SGA	17	0.32	1.34	0.146	0.221	1	2372	tags=59%, list=35%, signal=90%
BNS1_SGA	21	0.29	1.34	0.143	0.222	1	169	tags=19%, list=2%, signal=19%
ESA1-L254P_SGA	81	0.19	1.34	0.138	0.222	1	2686	tags=49%, list=39%, signal=81%
MEMBRANE-BOUND VESICLE_CEL	55	0.22	1.34	0.124	0.222	1	3098	tags=60%, list=46%, signal=109%
ERS1_SGA	82	0.19	1.34	0.127	0.222	1	1927	tags=38%, list=28%, signal=52%
TYW1_SGA	34	0.25	1.34	0.148	0.222	1	1836	tags=41%, list=27%, signal=56%
MNN11_SGA	179	0.17	1.34	0.111	0.223	1	3138	tags=54%, list=46%, signal=98%
SNO1_SGA	34	0.25	1.34	0.158	0.223	1	2508	tags=53%, list=37%, signal=83%
UPC2_SGA	29	0.26	1.34	0.157	0.224	1	1999	tags=48%, list=29%, signal=68%
FLO9_SGA	16	0.33	1.34	0.154	0.223	1	1891	tags=50%, list=28%, signal=69%
VPS28_SGA	57	0.21	1.34	0.133	0.224	1	2697	tags=51%, list=40%, signal=84%
CELLULAR BUD NECK_CEL	56	0.22	1.34	0.149	0.225	1	2027	tags=43%, list=30%, signal=61%
YPT31_SGA	141	0.17	1.33	0.119	0.225	1	1967	tags=35%, list=29%, signal=49%
PRP18-TS_SGA	35	0.25	1.33	0.156	0.226	1	1879	tags=43%, list=28%, signal=59%
UBP14_SGA	115	0.18	1.33	0.121	0.226	1	2255	tags=41%, list=33%, signal=60%
VMA21_SGA	85	0.19	1.33	0.142	0.227	1	2881	tags=53%, list=42%, signal=91%
DTR1_SGA	15	0.34	1.33	0.163	0.227	1	1477	tags=47%, list=22%, signal=59%
RESPONSE TO OXIDATIVE STRESS_BIO	49	0.22	1.33	0.152	0.229	1	1802	tags=39%, list=26%, signal=52%
HSP60_DAMP_SGA	93	0.19	1.33	0.133	0.23	1	1629	tags=34%, list=24%, signal=45%
VPS20_SGA	19	0.31	1.33	0.153	0.23	1	1139	tags=37%, list=17%, signal=44%
GLUCAN BIOSYNTHETIC PROCESS_BIO	17	0.32	1.33	0.143	0.23	1	1693	tags=47%, list=25%, signal=62%
CA21CHRRX10	132	0.17	1.33	0.134	0.231	1	1437	tags=28%, list=21%, signal=35%
COP1-1_SGA	115	0.18	1.33	0.124	0.231	1	1472	tags=29%, list=22%, signal=36%
GAL4_UP	254	0.16	1.33	0.085	0.233	1	3032	tags=51%, list=45%, signal=88%
RTS1_SGA	99	0.19	1.33	0.138	0.233	1	2291	tags=42%, list=34%, signal=63%
USO1-1_SGA	78	0.2	1.32	0.144	0.234	1	2399	tags=46%, list=35%, signal=70%
CIK1_SGA	250	0.16	1.32	0.079	0.234	1	2588	tags=44%, list=38%, signal=68%
CELL DIVISION_BIO	168	0.17	1.32	0.096	0.234	1	2219	tags=39%, list=33%, signal=57%
UBP3_SGA	191	0.16	1.32	0.112	0.235	1	2495	tags=43%, list=37%, signal=66%
HOR2_SGA	20	0.3	1.32	0.155	0.236	1	1862	tags=45%, list=27%, signal=62%
SLU7-TS1_SGA	90	0.19	1.32	0.142	0.237	1	3086	tags=57%, list=45%, signal=102%
NUG1-2_SGA	106	0.18	1.32	0.138	0.24	1	1959	tags=36%, list=29%, signal=50%
SSB1_SGA	47	0.22	1.32	0.155	0.241	1	2068	tags=43%, list=30%, signal=61%
EXO70_SGA	85	0.19	1.32	0.138	0.241	1	2532	tags=47%, list=37%, signal=74%
ORC2-1_SGA	77	0.19	1.32	0.152	0.241	1	4550	tags=82%, list=67%, signal=244%
MET32_SGA	17	0.32	1.32	0.172	0.243	1	1007	tags=35%, list=15%, signal=41%
AFG3_SGA	105	0.18	1.31	0.142	0.245	1	2257	tags=41%, list=33%, signal=60%
GLC3_SGA	15	0.33	1.31	0.181	0.246	1	1629	tags=47%, list=24%, signal=61%
BOI2_SGA	18	0.31	1.31	0.16	0.246	1	1545	tags=44%, list=23%, signal=57%
DIM1_DAMP_SGA	30	0.26	1.31	0.168	0.247	1	2345	tags=53%, list=34%, signal=81%
STF1_SGA	30	0.26	1.31	0.174	0.248	1	2478	tags=53%, list=36%, signal=83%
RTG3_SGA	69	0.2	1.31	0.156	0.248	1	2001	tags=41%, list=29%, signal=57%
JEM1_SGA	22	0.29	1.31	0.162	0.248	1	2990	tags=64%, list=44%, signal=113%
ARF2_SGA	51	0.22	1.31	0.181	0.249	1	2333	tags=49%, list=34%, signal=74%
RDH54_SGA	27	0.26	1.31	0.178	0.249	1	1711	tags=41%, list=25%, signal=54%
PRM7_SGA	67	0.2	1.31	0.162	0.249	1	1836	tags=36%, list=27%, signal=49%
RGD1_SGA	106	0.18	1.31	0.14	0.249	1	3091	tags=55%, list=45%, signal=99%
CDC45-27_SGA	29	0.27	1.31	0.191	0.249	1	2952	tags=62%, list=43%, signal=109%
SHR3_DAMP_SGA	176	0.16	1.31	0.113	0.249	1	2495	tags=43%, list=37%, signal=66%
PEROXISOMAL PART_CEL	33	0.25	1.31	0.171	0.25	1	992	tags=30%, list=15%, signal=35%
SSC1-2_SGA	92	0.18	1.31	0.158	0.25	1	2956	tags=53%, list=43%, signal=93%
HAC1_SGA	106	0.18	1.31	0.164	0.25	1	3127	tags=56%, list=46%, signal=101%
RNP1_SGA	17	0.32	1.3	0.18	0.252	1	2511	tags=59%, list=37%, signal=93%
HNT2_SGA	23	0.28	1.3	0.169	0.252	1	2582	tags=57%, list=38%, signal=91%
MIA40_DAMP_SGA	61	0.21	1.3	0.15	0.252	1	3120	tags=59%, list=46%, signal=108%
RPL21B_SGA	37	0.24	1.3	0.174	0.252	1	2523	tags=51%, list=37%, signal=81%
BMS1-1_SGA	114	0.18	1.3	0.152	0.252	1	2702	tags=49%, list=40%, signal=80%
SDT1_SGA	24	0.28	1.3	0.173	0.253	1	1661	tags=42%, list=24%, signal=55%
MMF1_DAMP_SGA	106	0.18	1.3	0.153	0.256	1	2420	tags=44%, list=36%, signal=68%
NIP100_SGA	123	0.17	1.3	0.14	0.256	1	908	tags=21%, list=13%, signal=24%
METAL ION TRANSPORT_BIO	57	0.21	1.3	0.183	0.256	1	537	tags=14%, list=8%, signal=15%
CONTRACTILE RING_CEL	15	0.33	1.3	0.185	0.256	1	2027	tags=53%, list=30%, signal=76%
MEX67-TS5_SGA	51	0.22	1.3	0.173	0.256	1	3056	tags=59%, list=45%, signal=106%
BCS1_SGA	62	0.2	1.3	0.174	0.256	1	899	tags=24%, list=13%, signal=28%
CDC7-1_SGA	26	0.27	1.3	0.169	0.256	1	4250	tags=85%, list=62%, signal=224%
PMN PHAGOCYTOSIS_UP	190	0.16	1.3	0.122	0.256	1	1141	tags=23%, list=17%, signal=27%
CYTOSKELETON_CEL	156	0.17	1.3	0.133	0.256	1	2098	tags=40%, list=31%, signal=56%
DHR2_DAMP_SGA	34	0.24	1.3	0.178	0.256	1	2697	tags=56%, list=40%, signal=92%
EXG2_SGA	23	0.29	1.3	0.178	0.256	1	517	tags=26%, list=8%, signal=28%
CA21CHRRX12	103	0.18	1.3	0.166	0.258	1	1699	tags=33%, list=25%, signal=43%
ABD1-5_SGA	169	0.16	1.3	0.138	0.257	1	3070	tags=53%, list=45%, signal=94%
YCK1_SGA	22	0.28	1.3	0.181	0.257	1	856	tags=27%, list=13%, signal=31%
CDC48-2_SGA	168	0.16	1.3	0.124	0.257	1	2820	tags=48%, list=41%, signal=79%
PCK1_SGA	66	0.2	1.3	0.177	0.258	1	1054	tags=26%, list=15%, signal=30%
SLY1-TS_SGA	94	0.19	1.3	0.167	0.258	1	2686	tags=50%, list=39%, signal=81%
RPT3-1_SGA	32	0.25	1.3	0.186	0.258	1	1610	tags=38%, list=24%, signal=49%
CTF18_SGA	102	0.18	1.3	0.154	0.258	1	2266	tags=40%, list=33%, signal=59%
CHK1_SGA	45	0.22	1.3	0.177	0.257	1	2257	tags=47%, list=33%, signal=69%
VESICLE_CEL	56	0.21	1.3	0.178	0.257	1	3098	tags=59%, list=46%, signal=107%
PHOSPHOLIPID METABOLIC PROCESS_BIO	59	0.2	1.3	0.16	0.258	1	2183	tags=42%, list=32%, signal=62%
CYS4_SGA	30	0.25	1.29	0.182	0.259	1	2278	tags=50%, list=33%, signal=75%
YLR118C_SGA	20	0.29	1.29	0.166	0.26	1	1501	tags=40%, list=22%, signal=51%
UTP22_DAMP_SGA	19	0.3	1.29	0.18	0.26	1	1894	tags=47%, list=28%, signal=65%
PTC2_SGA	56	0.21	1.29	0.169	0.26	1	2891	tags=55%, list=42%, signal=95%
SMM1_SGA	37	0.23	1.29	0.175	0.26	1	2649	tags=54%, list=39%, signal=88%
COG8_SGA	104	0.18	1.29	0.151	0.26	1	3106	tags=55%, list=46%, signal=99%
INDUCTION BY SYMBIONT OF HOST DEFENSE RESPONSE_BIO	19	0.29	1.29	0.173	0.261	1	239	tags=21%, list=4%, signal=22%
ALCOHOL BIOSYNTHETIC PROCESS_BIO	20	0.29	1.29	0.172	0.261	1	1858	tags=45%, list=27%, signal=62%
GYP8_SGA	79	0.19	1.29	0.155	0.261	1	3030	tags=53%, list=45%, signal=95%
TSA1_ï¿½ï¿½-MEM_UP	16	0.32	1.29	0.184	0.262	1	1560	tags=44%, list=23%, signal=57%
CYTOPLASMIC VESICLE_CEL	56	0.21	1.29	0.185	0.262	1	3098	tags=59%, list=46%, signal=107%
TOS6_SGA	19	0.3	1.29	0.166	0.263	1	506	tags=26%, list=7%, signal=28%
PEX5_SGA	48	0.22	1.29	0.185	0.263	1	2170	tags=44%, list=32%, signal=64%
CELL HOMEOSTASIS_BIO	93	0.18	1.29	0.169	0.263	1	1071	tags=24%, list=16%, signal=28%
MICROBODY PART_CEL	33	0.25	1.29	0.188	0.264	1	992	tags=30%, list=15%, signal=35%
RPF1_DAMP_SGA	47	0.22	1.29	0.166	0.264	1	3146	tags=60%, list=46%, signal=110%
CWH41_SGA	65	0.2	1.29	0.165	0.264	1	2218	tags=43%, list=33%, signal=63%
VIP1_SGA	83	0.19	1.29	0.161	0.264	1	3076	tags=55%, list=45%, signal=100%
POM34_SGA	19	0.29	1.29	0.17	0.264	1	1215	tags=37%, list=18%, signal=45%
RIM1_SGA	43	0.23	1.29	0.184	0.265	1	1155	tags=30%, list=17%, signal=36%
BSP1_SGA	45	0.22	1.29	0.17	0.266	1	1959	tags=42%, list=29%, signal=59%
TRANSAMINASE ACTIVITY_MOL	17	0.31	1.28	0.181	0.267	1	1072	tags=35%, list=16%, signal=42%
SPE1_SGA	108	0.18	1.28	0.149	0.267	1	3107	tags=55%, list=46%, signal=99%
DSE3_SGA	20	0.29	1.28	0.2	0.267	1	2897	tags=65%, list=43%, signal=113%
YPI1_DAMP_SGA	27	0.26	1.28	0.181	0.267	1	1314	tags=33%, list=19%, signal=41%
APL2_SGA	33	0.24	1.28	0.194	0.268	1	1751	tags=39%, list=26%, signal=53%
NOC4_DAMP_SGA	35	0.24	1.28	0.171	0.268	1	3056	tags=60%, list=45%, signal=108%
SCC2-4_SGA	107	0.18	1.28	0.171	0.268	1	3022	tags=53%, list=44%, signal=94%
MRPL50_SGA	45	0.22	1.28	0.185	0.268	1	3169	tags=62%, list=47%, signal=116%
RNA SPLICING FACTOR ACTIVITY, TRANSESTERIFICATION MECHANISM_MOL	31	0.25	1.28	0.181	0.268	1	1669	tags=42%, list=25%, signal=55%
CARBOHYDRATE KINASE ACTIVITY_MOL	16	0.31	1.28	0.183	0.268	1	1546	tags=44%, list=23%, signal=56%
CELLULAR BUD NECK CONTRACTILE RING_CEL	15	0.33	1.28	0.194	0.268	1	2027	tags=53%, list=30%, signal=76%
ERD1_SGA	115	0.17	1.28	0.178	0.268	1	3056	tags=53%, list=45%, signal=95%
ARC35-5_SGA	133	0.17	1.28	0.164	0.269	1	3038	tags=53%, list=45%, signal=93%
PEX31_SGA	39	0.23	1.28	0.185	0.272	1	1997	tags=44%, list=29%, signal=61%
FAL1_DAMP_SGA	44	0.22	1.28	0.194	0.272	1	1576	tags=34%, list=23%, signal=44%
HOS3_SGA	17	0.31	1.28	0.204	0.272	1	2698	tags=65%, list=40%, signal=107%
SEC13-1_SGA	65	0.2	1.28	0.186	0.273	1	1943	tags=38%, list=29%, signal=53%
THG1_DAMP_SGA	88	0.18	1.28	0.168	0.273	1	950	tags=23%, list=14%, signal=26%
CA21CHR5X2	125	0.17	1.28	0.162	0.273	1	3170	tags=55%, list=47%, signal=101%
GLE2_SGA	78	0.19	1.28	0.192	0.273	1	2527	tags=46%, list=37%, signal=73%
CARBOXYLIC ESTER HYDROLASE ACTIVITY_MOL	29	0.25	1.28	0.199	0.273	1	1044	tags=31%, list=15%, signal=37%
CBS2_SGA	96	0.18	1.28	0.164	0.274	1	2769	tags=49%, list=41%, signal=81%
MED8-51_SGA	128	0.17	1.27	0.167	0.275	1	3146	tags=54%, list=46%, signal=98%
CELL-CELL ADHESION_BIO	15	0.32	1.27	0.175	0.275	1	297	tags=20%, list=4%, signal=21%
COG5_SGA	139	0.17	1.27	0.159	0.275	1	1975	tags=37%, list=29%, signal=51%
AIM22_SGA	88	0.18	1.27	0.174	0.276	1	3076	tags=56%, list=45%, signal=100%
GGA2_SGA	53	0.21	1.27	0.197	0.276	1	1862	tags=38%, list=27%, signal=52%
TRANSCRIPTION ELONGATION FACTOR COMPLEX_CEL	19	0.29	1.27	0.196	0.278	1	2167	tags=53%, list=32%, signal=77%
BIT2_SGA	43	0.22	1.27	0.203	0.279	1	975	tags=26%, list=14%, signal=30%
VPS9_SGA	167	0.16	1.27	0.152	0.279	1	3106	tags=53%, list=46%, signal=96%
NBP2_SGA	148	0.16	1.27	0.158	0.28	1	2881	tags=50%, list=42%, signal=85%
UBP2_SGA	29	0.25	1.27	0.191	0.28	1	1808	tags=41%, list=27%, signal=56%
INCIPIENT CELLULAR BUD SITE_CEL	15	0.32	1.27	0.203	0.28	1	4359	tags=93%, list=64%, signal=259%
RGA2_SGA	26	0.26	1.27	0.194	0.28	1	2257	tags=50%, list=33%, signal=75%
CWC23_DAMP_SGA	25	0.26	1.27	0.201	0.282	1	1787	tags=40%, list=26%, signal=54%
ENDONUCLEASE ACTIVITY_MOL	32	0.24	1.27	0.201	0.282	1	3054	tags=63%, list=45%, signal=113%
SPI1_SGA	22	0.27	1.27	0.207	0.282	1	3007	tags=64%, list=44%, signal=114%
ERO1-1_SGA	34	0.24	1.27	0.196	0.282	1	3124	tags=62%, list=46%, signal=114%
MTO1_SGA	66	0.2	1.26	0.19	0.283	1	2462	tags=45%, list=36%, signal=71%
DNF3_SGA	15	0.33	1.26	0.202	0.284	1	748	tags=33%, list=11%, signal=37%
YGR021W_SGA	62	0.2	1.26	0.186	0.284	1	3056	tags=55%, list=45%, signal=99%
INDUCTION BY ORGANISM OF DEFENSE RESPONSE OF OTHER ORGANISM DURING SYMBIOTIC INTERACTION_BIO	19	0.29	1.26	0.215	0.284	1	239	tags=21%, list=4%, signal=22%
TRANSFERASE ACTIVITY, TRANSFERRING NITROGENOUS GROUPS_MOL	17	0.31	1.26	0.208	0.284	1	1072	tags=35%, list=16%, signal=42%
CA21CHR6X3	138	0.17	1.26	0.165	0.284	1	2225	tags=40%, list=33%, signal=58%
KIN82_SGA	47	0.22	1.26	0.203	0.284	1	2053	tags=43%, list=30%, signal=61%
VAM7_SGA	112	0.17	1.26	0.175	0.289	1	3120	tags=54%, list=46%, signal=97%
SDH1_SGA	50	0.21	1.26	0.2	0.289	1	2508	tags=48%, list=37%, signal=75%
TOF2_SGA	64	0.2	1.26	0.201	0.29	1	3104	tags=56%, list=46%, signal=102%
UBC6_SGA	88	0.18	1.26	0.18	0.29	1	2416	tags=45%, list=35%, signal=70%
MAE1_SGA	55	0.21	1.26	0.201	0.291	1	667	tags=20%, list=10%, signal=22%
NGL3_SGA	20	0.29	1.26	0.215	0.291	1	335	tags=20%, list=5%, signal=21%
RPL43A_SGA	46	0.22	1.26	0.207	0.292	1	2871	tags=54%, list=42%, signal=93%
PROTEIN KINASE REGULATOR ACTIVITY_MOL	23	0.27	1.26	0.201	0.292	1	1864	tags=43%, list=27%, signal=60%
YLR152C_SGA	78	0.19	1.26	0.183	0.292	1	2881	tags=53%, list=42%, signal=90%
LAC1_SGA	20	0.27	1.25	0.207	0.292	1	3007	tags=65%, list=44%, signal=116%
BIM1_SGA	187	0.16	1.25	0.158	0.293	1	2508	tags=43%, list=37%, signal=67%
COG3-1_SGA	288	0.15	1.25	0.133	0.292	1	2030	tags=34%, list=30%, signal=47%
PURINE NUCLEOTIDE BINDING_MOL	45	0.22	1.25	0.204	0.292	1	1916	tags=40%, list=28%, signal=55%
NRG2_SGA	18	0.29	1.25	0.225	0.295	1	1636	tags=44%, list=24%, signal=58%
POSITIVE REGULATION BY ORGANISM OF DEFENSE RESPONSE OF OTHER ORGANISM DURING SYMBIOTIC INTERACTION_BIO	19	0.29	1.25	0.216	0.295	1	239	tags=21%, list=4%, signal=22%
GRX2_SGA	22	0.27	1.25	0.203	0.295	1	4478	tags=91%, list=66%, signal=265%
BNI4_SGA	67	0.19	1.25	0.2	0.295	1	2759	tags=51%, list=41%, signal=85%
QRI1-TS1_SGA	47	0.21	1.25	0.203	0.299	1	3132	tags=60%, list=46%, signal=110%
DUO1-2_SGA	188	0.15	1.25	0.17	0.299	1	2495	tags=42%, list=37%, signal=65%
PKC1-TS_SGA	41	0.22	1.25	0.202	0.299	1	2573	tags=51%, list=38%, signal=82%
BIO2_SGA	28	0.25	1.25	0.213	0.299	1	2995	tags=61%, list=44%, signal=108%
POB3-L78R_SGA	168	0.16	1.25	0.184	0.299	1	3146	tags=52%, list=46%, signal=95%
MCX1_SGA	44	0.22	1.25	0.221	0.3	1	2400	tags=48%, list=35%, signal=73%
ATP12_SGA	72	0.19	1.25	0.189	0.301	1	1959	tags=40%, list=29%, signal=56%
CUP9_SGA	34	0.23	1.25	0.204	0.301	1	2202	tags=47%, list=32%, signal=69%
RTS3_SGA	35	0.23	1.25	0.212	0.301	1	2174	tags=46%, list=32%, signal=67%
POSITIVE REGULATION BY SYMBIONT OF HOST DEFENSE RESPONSE_BIO	19	0.29	1.24	0.222	0.302	1	239	tags=21%, list=4%, signal=22%
COG6_SGA	112	0.17	1.24	0.202	0.303	1	3076	tags=54%, list=45%, signal=96%
URA8_SGA	31	0.24	1.24	0.221	0.303	1	2990	tags=58%, list=44%, signal=103%
CELLULAR STRUCTURE MORPHOGENESIS_BIO	146	0.16	1.24	0.191	0.303	1	2698	tags=47%, list=40%, signal=76%
MYO2-16_SGA	115	0.17	1.24	0.178	0.303	1	3120	tags=55%, list=46%, signal=99%
MRNA METABOLIC PROCESS_BIO	130	0.16	1.24	0.205	0.303	1	3089	tags=55%, list=45%, signal=98%
YMR31_SGA	29	0.25	1.24	0.22	0.303	1	413	tags=21%, list=6%, signal=22%
DIA2_SGA	112	0.17	1.24	0.198	0.303	1	3132	tags=54%, list=46%, signal=99%
MET16_SGA	23	0.27	1.24	0.219	0.306	1	3120	tags=65%, list=46%, signal=120%
OSM1_SGA	56	0.2	1.24	0.212	0.306	1	2655	tags=50%, list=39%, signal=81%
YNR040W_SGA	16	0.3	1.24	0.208	0.308	1	4746	tags=100%, list=70%, signal=330%
SPT2_SGA	27	0.26	1.24	0.209	0.308	1	4746	tags=93%, list=70%, signal=305%
DDC1_SGA	84	0.18	1.24	0.208	0.308	1	2103	tags=39%, list=31%, signal=56%
CA21CHR1X4	129	0.16	1.24	0.195	0.309	1	1559	tags=29%, list=23%, signal=36%
SEH1_SGA	184	0.15	1.24	0.17	0.309	1	2582	tags=44%, list=38%, signal=69%
ADHESION TO HOST_BIO	34	0.23	1.23	0.212	0.312	1	319	tags=15%, list=5%, signal=15%
HYDROLASE ACTIVITY, ACTING ON CARBON-NITROGEN (BUT NOT PEPTIDE) BONDS_MOL	50	0.21	1.23	0.225	0.313	1	924	tags=24%, list=14%, signal=28%
KAR3_SGA	93	0.18	1.23	0.225	0.313	1	2564	tags=46%, list=38%, signal=73%
RPL1B_SGA	57	0.2	1.23	0.226	0.314	1	4215	tags=75%, list=62%, signal=197%
ZUO1_SGA	34	0.23	1.23	0.231	0.315	1	330	tags=18%, list=5%, signal=18%
TRANSCRIPTION FACTOR BINDING_MOL	16	0.3	1.23	0.235	0.317	1	2203	tags=56%, list=32%, signal=83%
ESC1_SGA	27	0.25	1.23	0.22	0.317	1	2697	tags=56%, list=40%, signal=92%
DIS3_DAMP_SGA	21	0.27	1.23	0.24	0.318	1	3138	tags=67%, list=46%, signal=123%
SPT3_SGA	96	0.17	1.23	0.215	0.318	1	3130	tags=55%, list=46%, signal=101%
EFG1_YEAST_DN	48	0.21	1.23	0.217	0.318	1	876	tags=23%, list=13%, signal=26%
COX7_SGA	64	0.19	1.23	0.218	0.319	1	2820	tags=53%, list=41%, signal=90%
DFM1_SGA	29	0.24	1.23	0.236	0.319	1	3056	tags=62%, list=45%, signal=112%
SEC18-1_SGA	55	0.2	1.23	0.232	0.321	1	2375	tags=45%, list=35%, signal=69%
YNL046W_SGA	18	0.29	1.23	0.234	0.321	1	91	tags=17%, list=1%, signal=17%
EAF7_SGA	71	0.18	1.22	0.217	0.322	1	2871	tags=51%, list=42%, signal=87%
SPO71_SGA	31	0.23	1.22	0.226	0.323	1	2655	tags=55%, list=39%, signal=90%
BBC1_SGA	45	0.21	1.22	0.219	0.323	1	3884	tags=71%, list=57%, signal=165%
ERG6_SGA	132	0.16	1.22	0.205	0.325	1	1673	tags=32%, list=25%, signal=41%
PIR1_SGA	20	0.27	1.22	0.244	0.326	1	1673	tags=40%, list=25%, signal=53%
YAP1_SGA	37	0.23	1.22	0.233	0.326	1	2478	tags=49%, list=36%, signal=76%
CDC4-3_SGA	64	0.19	1.22	0.235	0.326	1	2291	tags=42%, list=34%, signal=63%
SKN7_SGA	65	0.19	1.22	0.228	0.326	1	1771	tags=35%, list=26%, signal=47%
YGR012W_SGA	41	0.22	1.22	0.238	0.326	1	3169	tags=61%, list=47%, signal=113%
PROTEIN TARGETING TO ER_BIO	22	0.26	1.22	0.24	0.326	1	4297	tags=86%, list=63%, signal=234%
ADHESION TO OTHER ORGANISM DURING SYMBIOTIC INTERACTION_BIO	34	0.23	1.22	0.213	0.326	1	319	tags=15%, list=5%, signal=15%
CELL MORPHOGENESIS_BIO	146	0.16	1.22	0.2	0.327	1	2698	tags=47%, list=40%, signal=76%
SMC1-2_SGA	76	0.18	1.22	0.218	0.327	1	2508	tags=46%, list=37%, signal=72%
MUM3_SGA	18	0.29	1.22	0.239	0.327	1	1263	tags=39%, list=19%, signal=48%
PSD1_SGA	280	0.14	1.22	0.163	0.327	1	3120	tags=51%, list=46%, signal=90%
JLP1_SGA	17	0.29	1.22	0.223	0.327	1	3061	tags=65%, list=45%, signal=117%
HOMEOSTATIC PROCESS_BIO	104	0.17	1.22	0.221	0.327	1	1071	tags=23%, list=16%, signal=27%
POP2_DAMP_SGA	20	0.27	1.22	0.245	0.329	1	2759	tags=60%, list=41%, signal=101%
PGA3_DAMP_SGA	142	0.16	1.22	0.208	0.33	1	1944	tags=35%, list=29%, signal=47%
PXA1_SGA	29	0.24	1.22	0.237	0.33	1	2170	tags=48%, list=32%, signal=71%
PAU4_SGA	59	0.19	1.22	0.232	0.33	1	2320	tags=44%, list=34%, signal=66%
CA21CHR1X5	128	0.16	1.21	0.226	0.33	1	1845	tags=34%, list=27%, signal=46%
RML2_SGA	286	0.14	1.21	0.177	0.331	1	3131	tags=51%, list=46%, signal=90%
CCZ1_SGA	95	0.17	1.21	0.24	0.331	1	2170	tags=40%, list=32%, signal=58%
CDC23-1_SGA	82	0.17	1.21	0.227	0.332	1	2831	tags=50%, list=42%, signal=85%
ANATOMICAL STRUCTURE MORPHOGENESIS_BIO	146	0.16	1.21	0.21	0.332	1	2698	tags=47%, list=40%, signal=76%
RSC2_DAMP_SGA	15	0.31	1.21	0.241	0.332	1	1808	tags=47%, list=27%, signal=63%
ADA2_SGA	124	0.16	1.21	0.234	0.332	1	2202	tags=40%, list=32%, signal=57%
DSF1_SGA	42	0.21	1.21	0.24	0.333	1	2196	tags=43%, list=32%, signal=63%
ANATOMICAL STRUCTURE DEVELOPMENT_BIO	146	0.16	1.21	0.22	0.333	1	2698	tags=47%, list=40%, signal=76%
YJL213W_SGA	28	0.24	1.21	0.255	0.334	1	4478	tags=86%, list=66%, signal=250%
CDC3-3_SGA	302	0.14	1.21	0.158	0.334	1	2564	tags=42%, list=38%, signal=64%
OST1-6_SGA	54	0.2	1.21	0.251	0.335	1	3076	tags=57%, list=45%, signal=104%
TRANSCRIPTION COFACTOR ACTIVITY_MOL	16	0.3	1.21	0.229	0.335	1	2203	tags=56%, list=32%, signal=83%
INTRASPECIES INTERACTION BETWEEN ORGANISMS_BIO	19	0.28	1.21	0.236	0.335	1	2388	tags=47%, list=35%, signal=73%
SINGLE-SPECIES BIOFILM FORMATION ON INANIMATE SUBSTRATE_BIO	19	0.28	1.21	0.25	0.336	1	2388	tags=47%, list=35%, signal=73%
CA21CHR5X6	114	0.16	1.21	0.225	0.338	1	2924	tags=51%, list=43%, signal=88%
INH1_SGA	30	0.24	1.21	0.254	0.339	1	3958	tags=77%, list=58%, signal=182%
FUS2_SGA	46	0.2	1.21	0.252	0.339	1	1183	tags=28%, list=17%, signal=34%
UTH1_SGA	66	0.19	1.21	0.25	0.339	1	3004	tags=55%, list=44%, signal=97%
REPRODUCTION_BIO	138	0.16	1.2	0.224	0.34	1	2219	tags=38%, list=33%, signal=56%
RUP1_SGA	34	0.23	1.2	0.254	0.34	1	2375	tags=47%, list=35%, signal=72%
CDC6-1_SGA	53	0.2	1.2	0.235	0.341	1	1077	tags=26%, list=16%, signal=31%
BUD32_SGA	36	0.22	1.2	0.239	0.342	1	3146	tags=58%, list=46%, signal=108%
HXT1_SGA	21	0.27	1.2	0.253	0.342	1	3002	tags=62%, list=44%, signal=110%
DPB4_SGA	43	0.21	1.2	0.239	0.342	1	3056	tags=58%, list=45%, signal=105%
CA21CHRRX8	108	0.16	1.2	0.254	0.342	1	2425	tags=42%, list=36%, signal=64%
SRY1_SGA	87	0.17	1.2	0.237	0.344	1	1680	tags=32%, list=25%, signal=42%
AVT5_SGA	36	0.22	1.2	0.24	0.344	1	1417	tags=33%, list=21%, signal=42%
MVP1_SGA	49	0.2	1.2	0.259	0.344	1	2462	tags=47%, list=36%, signal=73%
RIM11_SGA	19	0.28	1.2	0.254	0.344	1	2081	tags=47%, list=31%, signal=68%
ALA1-1_SGA	60	0.19	1.2	0.251	0.344	1	2582	tags=48%, list=38%, signal=77%
CA21CHR1X2	125	0.16	1.2	0.243	0.345	1	2431	tags=42%, list=36%, signal=64%
CYCLIC-NUCLEOTIDE-MEDIATED SIGNALING_BIO	15	0.3	1.2	0.234	0.345	1	4498	tags=93%, list=66%, signal=275%
VBA2_SGA	20	0.27	1.2	0.247	0.346	1	2455	tags=55%, list=36%, signal=86%
METHIONINE METABOLIC PROCESS_BIO	22	0.26	1.2	0.256	0.346	1	278	tags=18%, list=4%, signal=19%
TAF6-TS_SGA	104	0.16	1.2	0.244	0.349	1	2820	tags=50%, list=41%, signal=84%
VMA6_SGA	30	0.24	1.2	0.268	0.349	1	2800	tags=57%, list=41%, signal=96%
CA21CHRRX3	118	0.16	1.19	0.257	0.35	1	2195	tags=39%, list=32%, signal=57%
RAD30_SGA	49	0.2	1.19	0.255	0.35	1	4585	tags=82%, list=67%, signal=248%
CDC24-11_SGA	38	0.21	1.19	0.264	0.351	1	3146	tags=58%, list=46%, signal=107%
UPS1_SGA	171	0.15	1.19	0.224	0.351	1	3076	tags=51%, list=45%, signal=91%
SUT2_SGA	55	0.2	1.19	0.239	0.353	1	2955	tags=55%, list=43%, signal=96%
KINASE REGULATOR ACTIVITY_MOL	24	0.25	1.19	0.264	0.353	1	1864	tags=42%, list=27%, signal=57%
ATG4_SGA	18	0.28	1.19	0.265	0.353	1	2268	tags=50%, list=33%, signal=75%
CDC7-4_SGA	122	0.16	1.19	0.254	0.353	1	2702	tags=47%, list=40%, signal=76%
SGD1_DAMP_SGA	60	0.19	1.19	0.27	0.354	1	2520	tags=47%, list=37%, signal=73%
BCY1_SGA	144	0.16	1.19	0.23	0.354	1	3104	tags=52%, list=46%, signal=94%
RAS2_SGA	83	0.17	1.19	0.275	0.354	1	2760	tags=49%, list=41%, signal=82%
PMT3_SGA	15	0.3	1.19	0.232	0.354	1	542	tags=27%, list=8%, signal=29%
ENT5_SGA	72	0.18	1.19	0.251	0.355	1	3169	tags=57%, list=47%, signal=105%
SULFUR AMINO ACID METABOLIC PROCESS_BIO	27	0.25	1.19	0.258	0.355	1	942	tags=26%, list=14%, signal=30%
DNA-DEPENDENT ATPASE ACTIVITY_MOL	23	0.25	1.19	0.258	0.357	1	2050	tags=48%, list=30%, signal=68%
RPL16A_SGA	53	0.19	1.19	0.246	0.358	1	2527	tags=47%, list=37%, signal=74%
YKR023W_SGA	25	0.25	1.19	0.268	0.36	1	644	tags=24%, list=9%, signal=26%
SKO1_UP	447	0.13	1.18	0.169	0.36	1	1131	tags=20%, list=17%, signal=23%
HUR1_SGA	144	0.15	1.18	0.238	0.359	1	2358	tags=41%, list=35%, signal=61%
COX23_SGA	120	0.16	1.18	0.237	0.36	1	1513	tags=28%, list=22%, signal=35%
BIOPOLYMER MODIFICATION_BIO	359	0.14	1.18	0.197	0.36	1	2169	tags=36%, list=32%, signal=50%
CA21CHR1X3	130	0.16	1.18	0.253	0.36	1	831	tags=19%, list=12%, signal=21%
RAP1_TFBIND	40	0.21	1.18	0.271	0.361	1	2875	tags=52%, list=42%, signal=90%
UFD1-2_SGA	73	0.18	1.18	0.268	0.363	1	3127	tags=55%, list=46%, signal=100%
AMINO SUGAR METABOLIC PROCESS_BIO	15	0.29	1.18	0.25	0.363	1	2055	tags=47%, list=30%, signal=67%
RMT2_SGA	20	0.26	1.18	0.253	0.363	1	2820	tags=60%, list=41%, signal=102%
SLY41_SGA	25	0.25	1.18	0.264	0.365	1	2027	tags=44%, list=30%, signal=62%
YSP1_SGA	34	0.22	1.18	0.264	0.365	1	2583	tags=53%, list=38%, signal=85%
SMC3-1_SGA	77	0.17	1.18	0.27	0.366	1	3118	tags=55%, list=46%, signal=100%
STU1-5_SGA	90	0.17	1.18	0.253	0.366	1	2693	tags=48%, list=40%, signal=78%
SWD1_SGA	99	0.17	1.18	0.273	0.367	1	3169	tags=55%, list=47%, signal=101%
VMA8_SGA	139	0.16	1.18	0.27	0.367	1	3106	tags=51%, list=46%, signal=92%
TRANSPORTER ACTIVITY_MOL	343	0.13	1.18	0.194	0.368	1	1799	tags=30%, list=26%, signal=38%
SSL1-T242I_SGA	89	0.17	1.18	0.269	0.368	1	3121	tags=54%, list=46%, signal=98%
RPL8B_SGA	28	0.23	1.18	0.271	0.368	1	1301	tags=32%, list=19%, signal=40%
PTP3_SGA	50	0.2	1.17	0.282	0.371	1	4478	tags=80%, list=66%, signal=232%
MEK1_SGA	73	0.18	1.17	0.297	0.373	1	3120	tags=55%, list=46%, signal=100%
PEX29_SGA	58	0.19	1.17	0.283	0.374	1	3146	tags=57%, list=46%, signal=105%
RAS1_HYPHAE_DN	41	0.21	1.17	0.28	0.375	1	3033	tags=56%, list=45%, signal=101%
CA21CHRRX4	124	0.16	1.17	0.265	0.376	1	1324	tags=27%, list=19%, signal=32%
CELLULAR MACROMOLECULE CATABOLIC PROCESS_BIO	154	0.15	1.17	0.27	0.376	1	3029	tags=51%, list=45%, signal=89%
CA21CHR1X11	119	0.16	1.17	0.276	0.376	1	1575	tags=29%, list=23%, signal=38%
FAR11_SGA	55	0.19	1.17	0.276	0.377	1	3104	tags=55%, list=46%, signal=99%
TIM22-19_SGA	45	0.2	1.17	0.277	0.377	1	2679	tags=49%, list=39%, signal=80%
HUT1_SGA	29	0.23	1.17	0.283	0.377	1	2322	tags=48%, list=34%, signal=73%
CAMP-MEDIATED SIGNALING_BIO	15	0.3	1.17	0.291	0.377	1	4498	tags=93%, list=66%, signal=275%
ATX1_SGA	52	0.19	1.17	0.295	0.378	1	3076	tags=56%, list=45%, signal=101%
CLB2_SGA	33	0.22	1.17	0.281	0.378	1	798	tags=24%, list=12%, signal=27%
GROWTH_BIO	331	0.13	1.17	0.205	0.378	1	2139	tags=35%, list=31%, signal=48%
AZF1_SGA	25	0.24	1.17	0.278	0.378	1	2520	tags=52%, list=37%, signal=82%
MDM31_SGA	70	0.18	1.17	0.293	0.379	1	1673	tags=31%, list=25%, signal=41%
OPI3_SGA	220	0.14	1.16	0.249	0.38	1	1106	tags=21%, list=16%, signal=25%
ECM10_DAMP_SGA	19	0.27	1.16	0.278	0.38	1	2538	tags=58%, list=37%, signal=92%
YEL020C_SGA	96	0.16	1.16	0.286	0.381	1	2375	tags=41%, list=35%, signal=62%
PST2_SGA	29	0.23	1.16	0.28	0.381	1	2704	tags=55%, list=40%, signal=91%
PGK1_DAMP_SGA	15	0.29	1.16	0.281	0.382	1	4437	tags=93%, list=65%, signal=268%
ESC2_SGA	53	0.19	1.16	0.28	0.382	1	3070	tags=58%, list=45%, signal=106%
SUR2_SGA	35	0.22	1.16	0.276	0.383	1	2004	tags=43%, list=29%, signal=60%
GLUCOSAMINE METABOLIC PROCESS_BIO	15	0.29	1.16	0.283	0.383	1	2055	tags=47%, list=30%, signal=67%
CA21CHR7X1	113	0.16	1.16	0.283	0.383	1	2742	tags=46%, list=40%, signal=76%
YBR238C_SGA	91	0.17	1.16	0.282	0.383	1	3076	tags=54%, list=45%, signal=97%
DCC1_SGA	106	0.16	1.16	0.273	0.383	1	2257	tags=39%, list=33%, signal=57%
IOC4_SGA	79	0.17	1.16	0.29	0.383	1	2488	tags=44%, list=37%, signal=69%
RHO2_SGA	112	0.16	1.16	0.292	0.384	1	1673	tags=29%, list=25%, signal=38%
ADE6_SGA	41	0.21	1.16	0.308	0.386	1	1849	tags=39%, list=27%, signal=53%
CA21CHR5X4	126	0.15	1.16	0.289	0.386	1	3162	tags=52%, list=46%, signal=96%
GDS1_SGA	51	0.2	1.16	0.283	0.387	1	2759	tags=51%, list=41%, signal=85%
YTA7_SGA	110	0.16	1.16	0.271	0.388	1	2001	tags=36%, list=29%, signal=51%
UPC2-G648D_UP	31	0.23	1.16	0.296	0.388	1	708	tags=23%, list=10%, signal=25%
TOM70_SGA	124	0.15	1.16	0.285	0.388	1	1169	tags=23%, list=17%, signal=27%
TMA7_SGA	15	0.3	1.16	0.291	0.388	1	1077	tags=33%, list=16%, signal=40%
MHP1_SGA	45	0.2	1.16	0.29	0.388	1	1903	tags=38%, list=28%, signal=52%
N-ACETYLGLUCOSAMINE METABOLIC PROCESS_BIO	15	0.29	1.16	0.301	0.388	1	2055	tags=47%, list=30%, signal=67%
PTM1_SGA	50	0.19	1.16	0.296	0.389	1	3118	tags=56%, list=46%, signal=103%
PRE9_SGA	80	0.17	1.15	0.29	0.39	1	2697	tags=46%, list=40%, signal=76%
SVP26_SGA	23	0.25	1.15	0.29	0.39	1	1969	tags=43%, list=29%, signal=61%
CA21CHR7X4	115	0.16	1.15	0.286	0.391	1	1941	tags=35%, list=29%, signal=48%
TOR1_SGA	52	0.19	1.15	0.296	0.39	1	1633	tags=33%, list=24%, signal=43%
LCB1-5_SGA	124	0.16	1.15	0.278	0.391	1	3146	tags=52%, list=46%, signal=96%
HEM2_DAMP_SGA	64	0.18	1.15	0.298	0.392	1	4173	tags=73%, list=61%, signal=188%
HYDRO-LYASE ACTIVITY_MOL	22	0.25	1.15	0.277	0.392	1	3170	tags=64%, list=47%, signal=119%
SWR1_SGA	73	0.17	1.15	0.285	0.392	1	2375	tags=42%, list=35%, signal=65%
APL3_SGA	30	0.23	1.15	0.297	0.393	1	2043	tags=43%, list=30%, signal=62%
SUE1_SGA	20	0.26	1.15	0.304	0.394	1	3066	tags=65%, list=45%, signal=118%
YKL171W_SGA	18	0.27	1.15	0.323	0.397	1	2205	tags=50%, list=32%, signal=74%
YHR020W_DAMP_SGA	63	0.18	1.15	0.305	0.397	1	2120	tags=40%, list=31%, signal=57%
VESICLE FUSION_BIO	24	0.24	1.15	0.287	0.398	1	1976	tags=46%, list=29%, signal=64%
RNA SPLICING_BIO	84	0.17	1.15	0.295	0.398	1	3157	tags=56%, list=46%, signal=103%
SMC3-42_SGA	27	0.23	1.15	0.302	0.399	1	2317	tags=48%, list=34%, signal=73%
ARL3_SGA	133	0.15	1.15	0.291	0.399	1	2400	tags=41%, list=35%, signal=61%
WHITE_UP	104	0.16	1.14	0.311	0.401	1	804	tags=18%, list=12%, signal=20%
CWT1_STATPHASE_DN	21	0.26	1.14	0.305	0.402	1	1901	tags=43%, list=28%, signal=59%
SMC1-259_SGA	84	0.16	1.14	0.303	0.403	1	2103	tags=38%, list=31%, signal=54%
PUS5_SGA	40	0.2	1.14	0.314	0.404	1	2759	tags=52%, list=41%, signal=88%
GRE1_SGA	33	0.21	1.14	0.315	0.404	1	1102	tags=27%, list=16%, signal=32%
ECM38_SGA	15	0.29	1.14	0.313	0.406	1	975	tags=33%, list=14%, signal=39%
ISU2_SGA	17	0.27	1.14	0.313	0.406	1	225	tags=18%, list=3%, signal=18%
CELL SEPARATION DURING CYTOKINESIS_BIO	15	0.29	1.14	0.312	0.407	1	937	tags=33%, list=14%, signal=39%
TAF7-TS1_SGA	35	0.21	1.14	0.305	0.407	1	2511	tags=49%, list=37%, signal=77%
PNT1_SGA	47	0.19	1.14	0.311	0.407	1	1993	tags=40%, list=29%, signal=57%
CDC8-2_SGA	83	0.17	1.14	0.305	0.408	1	2831	tags=49%, list=42%, signal=84%
BIOFILM FORMATION_BIO	29	0.23	1.14	0.309	0.408	1	2520	tags=48%, list=37%, signal=76%
LIGASE ACTIVITY, FORMING CARBON-NITROGEN BONDS_MOL	57	0.18	1.14	0.312	0.41	1	1158	tags=25%, list=17%, signal=29%
MUP1_SGA	32	0.22	1.14	0.308	0.411	1	2422	tags=47%, list=36%, signal=72%
TRM2_SGA	33	0.21	1.13	0.317	0.411	1	3024	tags=58%, list=44%, signal=103%
RTT101_SGA	25	0.23	1.13	0.307	0.411	1	4428	tags=84%, list=65%, signal=240%
CSF1_SGA	122	0.15	1.13	0.303	0.412	1	3046	tags=52%, list=45%, signal=92%
CHL4_SGA	47	0.19	1.13	0.308	0.412	1	1943	tags=38%, list=29%, signal=53%
NRG1_SGA	96	0.16	1.13	0.316	0.413	1	2531	tags=44%, list=37%, signal=69%
CDC48-3_SGA	106	0.16	1.13	0.298	0.415	1	2088	tags=37%, list=31%, signal=52%
CELL PROJECTION_CEL	15	0.28	1.13	0.313	0.415	1	2019	tags=47%, list=30%, signal=66%
BMH1_SGA	65	0.18	1.13	0.309	0.417	1	2511	tags=45%, list=37%, signal=70%
RAD14_SGA	54	0.18	1.13	0.318	0.418	1	2564	tags=46%, list=38%, signal=74%
ARP2-14_SGA	58	0.18	1.13	0.325	0.418	1	2478	tags=45%, list=36%, signal=70%
CA21CHR7X2	118	0.15	1.13	0.319	0.42	1	2716	tags=45%, list=40%, signal=73%
RNA SPLICING, VIA TRANSESTERIFICATION REACTIONS WITH BULGED ADENOSINE AS NUCLEOPHILE_BIO	66	0.17	1.13	0.332	0.422	1	4897	tags=85%, list=72%, signal=300%
MUD1_SGA	24	0.24	1.12	0.323	0.424	1	1863	tags=42%, list=27%, signal=57%
ROG1_SGA	20	0.25	1.12	0.321	0.428	1	137	tags=15%, list=2%, signal=15%
ACTIN CAP_CEL	22	0.25	1.12	0.333	0.428	1	4448	tags=86%, list=65%, signal=248%
CA21CHR2X3	126	0.15	1.12	0.331	0.429	1	1856	tags=32%, list=27%, signal=43%
DFG16_SGA	129	0.15	1.12	0.331	0.429	1	2202	tags=38%, list=32%, signal=55%
UME6_SGA	135	0.15	1.12	0.311	0.43	1	1919	tags=34%, list=28%, signal=47%
HHT1_SGA	23	0.24	1.12	0.326	0.43	1	3070	tags=61%, list=45%, signal=111%
SRC1_SGA	74	0.17	1.12	0.333	0.43	1	3104	tags=53%, list=46%, signal=96%
AAT2_DAMP_SGA	15	0.28	1.12	0.321	0.43	1	2448	tags=53%, list=36%, signal=83%
HYPHAL TIP_CEL	16	0.27	1.12	0.299	0.43	1	2454	tags=56%, list=36%, signal=88%
SOL3_SGA	15	0.28	1.12	0.344	0.43	1	3076	tags=67%, list=45%, signal=121%
RPP2A_SGA	32	0.22	1.12	0.336	0.43	1	1139	tags=28%, list=17%, signal=34%
ARC15-10_SGA	158	0.14	1.12	0.322	0.43	1	2709	tags=46%, list=40%, signal=74%
PRP28-101_SGA	95	0.16	1.12	0.332	0.432	1	2821	tags=47%, list=41%, signal=80%
RNA SPLICING, VIA TRANSESTERIFICATION REACTIONS_BIO	66	0.17	1.12	0.335	0.432	1	4897	tags=85%, list=72%, signal=300%
ERG11-TD_SGA	50	0.19	1.12	0.329	0.433	1	1909	tags=38%, list=28%, signal=52%
MSC6_SGA	76	0.17	1.11	0.347	0.434	1	3056	tags=53%, list=45%, signal=94%
NUCLEAR MRNA SPLICING, VIA SPLICEOSOME_BIO	66	0.17	1.11	0.345	0.435	1	4897	tags=85%, list=72%, signal=300%
HU_2H_DN	171	0.14	1.11	0.321	0.436	1	2145	tags=35%, list=32%, signal=50%
MANNOSYLTRANSFERASE ACTIVITY_MOL	42	0.2	1.11	0.337	0.436	1	1966	tags=40%, list=29%, signal=57%
PMR1_SGA	231	0.13	1.11	0.318	0.436	1	2322	tags=38%, list=34%, signal=56%
RTC6_SGA	61	0.17	1.11	0.341	0.436	1	5130	tags=90%, list=75%, signal=363%
CA21CHR1X9	102	0.15	1.11	0.345	0.436	1	1533	tags=28%, list=23%, signal=36%
SCJ1_SGA	46	0.19	1.11	0.326	0.437	1	3146	tags=57%, list=46%, signal=104%
YPL150W_SGA	56	0.18	1.11	0.34	0.44	1	2831	tags=50%, list=42%, signal=85%
ZAP1-DN	270	0.13	1.11	0.31	0.44	1	1843	tags=30%, list=27%, signal=40%
ERV14_SGA	76	0.16	1.11	0.345	0.44	1	3046	tags=51%, list=45%, signal=92%
YUH1_SGA	41	0.2	1.11	0.363	0.44	1	1936	tags=39%, list=28%, signal=54%
CA21CHR4X6	107	0.16	1.11	0.344	0.44	1	2389	tags=41%, list=35%, signal=62%
HKR1_SGA	24	0.24	1.11	0.348	0.441	1	3551	tags=71%, list=52%, signal=148%
RIP1_SGA	103	0.16	1.11	0.35	0.441	1	2278	tags=40%, list=33%, signal=59%
METHYLATION_BIO	15	0.28	1.11	0.347	0.443	1	1641	tags=40%, list=24%, signal=53%
PPH21_SGA	41	0.2	1.11	0.338	0.444	1	1984	tags=39%, list=29%, signal=55%
PHO90_SGA	23	0.24	1.11	0.326	0.444	1	3076	tags=61%, list=45%, signal=111%
PMA2_SGA	51	0.18	1.1	0.352	0.447	1	914	tags=24%, list=13%, signal=27%
BIOPOLYMER METHYLATION_BIO	15	0.28	1.1	0.326	0.447	1	1641	tags=40%, list=24%, signal=53%
GLYCOLYSIS_BIO	16	0.27	1.1	0.343	0.447	1	2293	tags=50%, list=34%, signal=75%
YAK1_Y_UP	97	0.15	1.1	0.362	0.448	1	2799	tags=45%, list=41%, signal=76%
PMT1_CAP1-312_UP	57	0.18	1.1	0.342	0.448	1	1493	tags=30%, list=22%, signal=38%
OXIDOREDUCTASE ACTIVITY, OXIDIZING METAL IONS_MOL	22	0.24	1.1	0.34	0.45	1	508	tags=18%, list=7%, signal=20%
DI-, TRI-VALENT INORGANIC CATION TRANSPORT_BIO	38	0.2	1.1	0.358	0.453	1	537	tags=16%, list=8%, signal=17%
MACROMOLECULE CATABOLIC PROCESS_BIO	173	0.14	1.1	0.342	0.453	1	3033	tags=50%, list=45%, signal=87%
PHO80_SGA	134	0.14	1.1	0.354	0.453	1	1652	tags=29%, list=24%, signal=38%
PHO3_SGA	16	0.27	1.1	0.332	0.453	1	1763	tags=44%, list=26%, signal=59%
GPX2_SGA	31	0.21	1.1	0.359	0.454	1	3097	tags=58%, list=46%, signal=106%
ERV46_SGA	30	0.22	1.1	0.356	0.455	1	1106	tags=27%, list=16%, signal=32%
BEM3_SGA	19	0.25	1.1	0.343	0.455	1	4315	tags=84%, list=63%, signal=229%
LIPID TRANSPORT_BIO	16	0.27	1.1	0.34	0.455	1	1764	tags=44%, list=26%, signal=59%
KSS1_SGA	21	0.24	1.1	0.36	0.455	1	1220	tags=33%, list=18%, signal=40%
CA21CHR2X5	136	0.14	1.09	0.368	0.457	1	2570	tags=43%, list=38%, signal=67%
MAD3_SGA	37	0.2	1.09	0.36	0.458	1	1372	tags=30%, list=20%, signal=37%
CA21CHR1X7	119	0.15	1.09	0.371	0.46	1	2727	tags=45%, list=40%, signal=74%
CIN2_SGA	58	0.18	1.09	0.36	0.461	1	2536	tags=45%, list=37%, signal=71%
IZH1_SGA	47	0.18	1.09	0.362	0.46	1	4691	tags=83%, list=69%, signal=265%
MET14_SGA	20	0.25	1.09	0.351	0.461	1	3130	tags=65%, list=46%, signal=120%
ASP3-3_SGA	30	0.22	1.09	0.374	0.461	1	2292	tags=47%, list=34%, signal=70%
MATING PROJECTION_CEL	15	0.28	1.09	0.365	0.461	1	2019	tags=47%, list=30%, signal=66%
MCM22_SGA	29	0.22	1.09	0.347	0.461	1	1988	tags=41%, list=29%, signal=58%
SINGLE-SPECIES BIOFILM FORMATION_BIO	20	0.24	1.09	0.355	0.463	1	2388	tags=45%, list=35%, signal=69%
SPLICEOSOME_CEL	46	0.19	1.09	0.351	0.463	1	4875	tags=87%, list=72%, signal=304%
UBP7_SGA	15	0.28	1.09	0.351	0.463	1	2759	tags=60%, list=41%, signal=101%
FILAMENTOUS GROWTH_BIO	315	0.13	1.09	0.338	0.463	1	2030	tags=33%, list=30%, signal=44%
CA21CHR3X6	101	0.15	1.09	0.375	0.463	1	2824	tags=47%, list=41%, signal=78%
RAD51_SGA	42	0.19	1.09	0.37	0.465	1	1636	tags=33%, list=24%, signal=44%
MRE11_SGA	49	0.18	1.09	0.352	0.466	1	2940	tags=53%, list=43%, signal=93%
SHO1_SGA	36	0.2	1.09	0.371	0.466	1	2697	tags=53%, list=40%, signal=87%
PHOSPHOINOSITIDE METABOLIC PROCESS_BIO	21	0.24	1.08	0.349	0.466	1	1689	tags=38%, list=25%, signal=51%
SLX1_SGA	49	0.18	1.08	0.368	0.473	1	1031	tags=24%, list=15%, signal=29%
SUT1_SGA	57	0.18	1.08	0.371	0.473	1	2082	tags=39%, list=31%, signal=55%
IKI3_SGA	90	0.15	1.08	0.38	0.475	1	2095	tags=38%, list=31%, signal=54%
UBX5_SGA	16	0.27	1.08	0.379	0.475	1	2134	tags=50%, list=31%, signal=73%
PCL6_SGA	22	0.23	1.08	0.358	0.475	1	2697	tags=55%, list=40%, signal=90%
CELL CYCLE-MODULATED	492	0.12	1.08	0.354	0.477	1	3088	tags=47%, list=45%, signal=79%
DAP2_SGA	54	0.17	1.07	0.378	0.48	1	2508	tags=46%, list=37%, signal=73%
WBP1-1_SGA	221	0.13	1.07	0.376	0.48	1	2547	tags=42%, list=37%, signal=64%
KIN2_SGA	31	0.21	1.07	0.386	0.48	1	2820	tags=55%, list=41%, signal=93%
SRB4-2_SGA	52	0.17	1.07	0.392	0.481	1	4083	tags=69%, list=60%, signal=172%
YPR015C_SGA	26	0.22	1.07	0.376	0.483	1	2508	tags=50%, list=37%, signal=79%
RKM4_SGA	23	0.23	1.07	0.383	0.485	1	1862	tags=39%, list=27%, signal=54%
MSN4_SGA	18	0.25	1.07	0.367	0.487	1	2400	tags=50%, list=35%, signal=77%
NOP16_SGA	29	0.21	1.07	0.371	0.487	1	1573	tags=34%, list=23%, signal=45%
LCB5_SGA	100	0.15	1.07	0.373	0.487	1	2583	tags=43%, list=38%, signal=68%
ERG26-1_SGA	46	0.18	1.07	0.389	0.487	1	2759	tags=50%, list=41%, signal=84%
CA21CHR7X5	89	0.15	1.07	0.384	0.488	1	1469	tags=28%, list=22%, signal=35%
SHY1_SGA	18	0.25	1.07	0.367	0.488	1	4147	tags=83%, list=61%, signal=213%
DEVELOPMENTAL PROCESS_BIO	191	0.13	1.07	0.382	0.489	1	2698	tags=43%, list=40%, signal=70%
ARL1_SGA	110	0.14	1.07	0.381	0.489	1	2400	tags=40%, list=35%, signal=61%
PHOSPHORYLATION_BIO	97	0.15	1.07	0.387	0.489	1	1668	tags=30%, list=25%, signal=39%
ATG21_SGA	41	0.19	1.07	0.386	0.489	1	433	tags=15%, list=6%, signal=16%
ARV1_SGA	79	0.16	1.07	0.391	0.489	1	2679	tags=46%, list=39%, signal=74%
QNQ1_SGA	48	0.18	1.07	0.389	0.489	1	1390	tags=29%, list=20%, signal=36%
CA21CHR1X6	121	0.14	1.07	0.391	0.488	1	2201	tags=36%, list=32%, signal=53%
APM3_SGA	83	0.15	1.07	0.403	0.488	1	1903	tags=35%, list=28%, signal=48%
REGULATION OF CATALYTIC ACTIVITY_BIO	18	0.25	1.07	0.379	0.489	1	2267	tags=50%, list=33%, signal=75%
AXIAL CELLULAR BUD SITE SELECTION_BIO	18	0.25	1.07	0.394	0.488	1	2646	tags=56%, list=39%, signal=91%
SOL4_SGA	39	0.19	1.07	0.384	0.489	1	3056	tags=56%, list=45%, signal=102%
NO_UP	29	0.21	1.07	0.391	0.489	1	2994	tags=55%, list=44%, signal=98%
MDE1_SGA	18	0.25	1.06	0.385	0.489	1	2952	tags=61%, list=43%, signal=108%
CA21CHRRX7	112	0.15	1.06	0.395	0.49	1	2708	tags=43%, list=40%, signal=70%
CDC28-13_SGA	70	0.16	1.06	0.404	0.495	1	3104	tags=53%, list=46%, signal=96%
REGULATION OF A MOLECULAR FUNCTION_BIO	18	0.25	1.06	0.375	0.495	1	2267	tags=50%, list=33%, signal=75%
CA21CHR6X4	118	0.14	1.06	0.398	0.495	1	1989	tags=35%, list=29%, signal=48%
MSH2_SGA	61	0.16	1.06	0.403	0.497	1	924	tags=21%, list=14%, signal=24%
NTH2_SGA	17	0.25	1.06	0.384	0.497	1	1408	tags=35%, list=21%, signal=44%
INM2_SGA	35	0.2	1.06	0.393	0.498	1	1331	tags=29%, list=20%, signal=35%
GIM5_SGA	193	0.13	1.06	0.411	0.499	1	3120	tags=50%, list=46%, signal=90%
PSD2_SGA	59	0.17	1.06	0.407	0.499	1	1836	tags=36%, list=27%, signal=48%
LIPASE ACTIVITY_MOL	25	0.22	1.06	0.389	0.5	1	1044	tags=28%, list=15%, signal=33%
GCY1_SGA	18	0.25	1.06	0.372	0.499	1	798	tags=28%, list=12%, signal=31%
TRNA PROCESSING_BIO	31	0.2	1.06	0.397	0.499	1	3054	tags=58%, list=45%, signal=105%
FPS1_SGA	129	0.14	1.06	0.41	0.5	1	2278	tags=37%, list=33%, signal=55%
YEA6_SGA	23	0.23	1.05	0.383	0.5	1	3930	tags=74%, list=58%, signal=174%
PEP12_SGA	47	0.18	1.05	0.393	0.501	1	2372	tags=43%, list=35%, signal=65%
SECOND-MESSENGER-MEDIATED SIGNALING_BIO	20	0.23	1.05	0.37	0.503	1	4728	tags=90%, list=69%, signal=294%
SCS2_SGA	77	0.15	1.05	0.415	0.504	1	2527	tags=43%, list=37%, signal=67%
TCO89_SGA	99	0.15	1.05	0.414	0.505	1	2748	tags=46%, list=40%, signal=77%
YSP3_SGA	46	0.18	1.05	0.426	0.505	1	3154	tags=57%, list=46%, signal=105%
YCS4-1_SGA	157	0.14	1.05	0.419	0.505	1	2473	tags=41%, list=36%, signal=63%
VPS13_SGA	60	0.17	1.05	0.408	0.506	1	5504	tags=97%, list=81%, signal=501%
MST27_SGA	23	0.22	1.05	0.391	0.506	1	1787	tags=39%, list=26%, signal=53%
AKR1_SGA	96	0.15	1.05	0.404	0.505	1	2536	tags=43%, list=37%, signal=67%
CELLULAR BUD TIP_CEL	28	0.21	1.05	0.389	0.506	1	1801	tags=39%, list=26%, signal=53%
TPK1_SGA	15	0.26	1.05	0.392	0.507	1	2800	tags=60%, list=41%, signal=102%
IMD4_SGA	15	0.27	1.05	0.39	0.508	1	3056	tags=67%, list=45%, signal=121%
VMA13_SGA	70	0.16	1.05	0.396	0.508	1	1106	tags=21%, list=16%, signal=25%
SAM3_SGA	18	0.25	1.05	0.398	0.509	1	2686	tags=56%, list=39%, signal=92%
KIN4_SGA	56	0.17	1.05	0.396	0.51	1	3146	tags=57%, list=46%, signal=105%
NDJ1_SGA	18	0.24	1.05	0.392	0.51	1	1412	tags=33%, list=21%, signal=42%
CSI1_SGA	25	0.22	1.05	0.397	0.51	1	2508	tags=48%, list=37%, signal=76%
CBF2-1_SGA	56	0.17	1.05	0.419	0.51	1	2952	tags=52%, list=43%, signal=91%
SKI7_SGA	48	0.17	1.04	0.409	0.511	1	2299	tags=44%, list=34%, signal=66%
DBP9_DAMP_SGA	60	0.17	1.04	0.413	0.511	1	2218	tags=40%, list=33%, signal=59%
HYDROLASE ACTIVITY, ACTING ON ESTER BONDS_MOL	169	0.13	1.04	0.406	0.512	1	3086	tags=50%, list=45%, signal=89%
CA21CHRRX2	128	0.14	1.04	0.422	0.512	1	3145	tags=52%, list=46%, signal=94%
VHS1_SGA	38	0.19	1.04	0.407	0.513	1	1891	tags=39%, list=28%, signal=54%
GEF1_SGA	31	0.2	1.04	0.411	0.513	1	1237	tags=29%, list=18%, signal=35%
CDC20-3_SGA	129	0.14	1.04	0.417	0.514	1	2831	tags=46%, list=42%, signal=77%
MCM10-1_SGA	45	0.18	1.04	0.438	0.517	1	3024	tags=56%, list=44%, signal=99%
EPT1_SGA	51	0.17	1.04	0.415	0.519	1	1874	tags=35%, list=28%, signal=48%
SSE2_SGA	34	0.19	1.04	0.42	0.521	1	2328	tags=44%, list=34%, signal=67%
ADENYL NUCLEOTIDE BINDING_MOL	30	0.2	1.03	0.418	0.524	1	2140	tags=43%, list=31%, signal=63%
OLE1-M2_SGA	40	0.18	1.03	0.43	0.524	1	4660	tags=80%, list=68%, signal=252%
PHOSPHORUS METABOLIC PROCESS_BIO	122	0.14	1.03	0.44	0.524	1	1668	tags=29%, list=25%, signal=37%
RAD24_SGA	16	0.26	1.03	0.41	0.524	1	3696	tags=75%, list=54%, signal=164%
MLP2_SGA	20	0.23	1.03	0.438	0.526	1	3024	tags=60%, list=44%, signal=108%
MET12_SGA	31	0.2	1.03	0.422	0.528	1	1036	tags=26%, list=15%, signal=30%
ECM2_SGA	74	0.15	1.03	0.447	0.527	1	2698	tags=46%, list=40%, signal=75%
RAD18_SGA	96	0.15	1.03	0.437	0.528	1	1681	tags=30%, list=25%, signal=40%
APP1_SGA	19	0.24	1.03	0.424	0.528	1	1836	tags=42%, list=27%, signal=57%
CA21CHR4X1	115	0.14	1.03	0.415	0.531	1	2413	tags=40%, list=35%, signal=61%
PHOSPHATE METABOLIC PROCESS_BIO	122	0.14	1.03	0.442	0.535	1	1668	tags=29%, list=25%, signal=37%
SCO1_SGA	74	0.15	1.03	0.447	0.536	1	3146	tags=53%, list=46%, signal=97%
REGULATION OF KINASE ACTIVITY_BIO	16	0.25	1.02	0.441	0.537	1	3086	tags=63%, list=45%, signal=114%
YGR266W_SGA	22	0.23	1.02	0.434	0.539	1	1059	tags=27%, list=16%, signal=32%
NQM1_SGA	22	0.22	1.02	0.434	0.539	1	4809	tags=91%, list=71%, signal=309%
CDC1-2_SGA	27	0.21	1.02	0.426	0.539	1	1247	tags=30%, list=18%, signal=36%
HDA1_SGA	60	0.16	1.02	0.444	0.542	1	2278	tags=40%, list=33%, signal=60%
HMT1_SGA	19	0.24	1.02	0.429	0.543	1	2103	tags=47%, list=31%, signal=68%
U2-DEPENDENT SPLICEOSOME_CEL	23	0.22	1.02	0.431	0.545	1	2533	tags=52%, list=37%, signal=83%
HOS2_SGA	92	0.14	1.02	0.469	0.545	1	716	tags=16%, list=11%, signal=18%
RPN13_SGA	35	0.19	1.02	0.443	0.545	1	2043	tags=40%, list=30%, signal=57%
SET6_SGA	26	0.21	1.02	0.438	0.545	1	1247	tags=31%, list=18%, signal=38%
ATP BINDING_MOL	30	0.2	1.02	0.441	0.545	1	2140	tags=43%, list=31%, signal=63%
PAP2_SGA	206	0.13	1.02	0.451	0.546	1	2235	tags=35%, list=33%, signal=51%
CYTOSKELETAL PART_CEL	144	0.13	1.02	0.475	0.546	1	2098	tags=37%, list=31%, signal=52%
ARP6_SGA	160	0.13	1.02	0.469	0.546	1	1801	tags=30%, list=26%, signal=40%
SAP30_SGA	126	0.13	1.02	0.452	0.547	1	3127	tags=51%, list=46%, signal=92%
ALG8_SGA	56	0.16	1.02	0.458	0.547	1	3106	tags=54%, list=46%, signal=98%
XS_UP	129	0.13	1.01	0.457	0.547	1	2973	tags=47%, list=44%, signal=82%
SPR3_SGA	55	0.16	1.01	0.445	0.548	1	2698	tags=47%, list=40%, signal=78%
YNL122C_SGA	39	0.18	1.01	0.462	0.549	1	4075	tags=72%, list=60%, signal=178%
SAE2_SGA	15	0.26	1.01	0.43	0.55	1	1041	tags=33%, list=15%, signal=39%
TSC11-1_SGA	138	0.13	1.01	0.475	0.552	1	3124	tags=51%, list=46%, signal=93%
HXT10_SGA	48	0.17	1.01	0.444	0.553	1	3825	tags=65%, list=56%, signal=146%
SECONDARY METABOLIC PROCESS_BIO	21	0.22	1.01	0.452	0.553	1	981	tags=29%, list=14%, signal=33%
PCF11-TS2_SGA	54	0.16	1.01	0.458	0.554	1	934	tags=20%, list=14%, signal=23%
YKU70_SGA	28	0.2	1.01	0.447	0.554	1	1573	tags=36%, list=23%, signal=46%
RAD27_SGA	118	0.14	1.01	0.475	0.556	1	2990	tags=49%, list=44%, signal=86%
REGULATION OF PROTEIN KINASE ACTIVITY_BIO	16	0.25	1.01	0.454	0.556	1	3086	tags=63%, list=45%, signal=114%
RAD54_SGA	35	0.19	1.01	0.454	0.557	1	1364	tags=29%, list=20%, signal=36%
ECM29_SGA	28	0.2	1.01	0.443	0.557	1	2527	tags=46%, list=37%, signal=74%
MBR1_SGA	27	0.2	1.01	0.45	0.557	1	1711	tags=37%, list=25%, signal=49%
REGULATION OF TRANSFERASE ACTIVITY_BIO	16	0.25	1.01	0.467	0.557	1	3086	tags=63%, list=45%, signal=114%
CA21CHR1X14	135	0.13	1.01	0.466	0.558	1	2369	tags=39%, list=35%, signal=59%
PGS1_DAMP_SGA	23	0.21	1	0.466	0.558	1	2030	tags=43%, list=30%, signal=62%
VPS64_SGA	56	0.16	1	0.473	0.561	1	4660	tags=79%, list=68%, signal=247%
PMT1_CAP1-312_DN	42	0.18	1	0.473	0.561	1	1483	tags=31%, list=22%, signal=39%
PMT5_P5-571_DN	139	0.13	1	0.49	0.561	1	2415	tags=40%, list=35%, signal=60%
ODC2_SGA	28	0.2	1	0.469	0.561	1	856	tags=25%, list=13%, signal=28%
ALP1_SGA	21	0.22	1	0.467	0.562	1	2520	tags=52%, list=37%, signal=83%
SITE OF POLARIZED GROWTH_CEL	74	0.15	1	0.472	0.564	1	2027	tags=36%, list=30%, signal=51%
CA21CHR2X2	123	0.13	1	0.487	0.564	1	1856	tags=31%, list=27%, signal=42%
NUP60_SGA	70	0.15	1	0.493	0.565	1	2831	tags=49%, list=42%, signal=82%
CDC53_UP	190	0.12	1	0.507	0.567	1	388	tags=10%, list=6%, signal=10%
CA21CHR2X12	39	0.18	1	0.465	0.569	1	3107	tags=56%, list=46%, signal=103%
G2-M CLUSTER	93	0.14	0.99	0.477	0.571	1	1357	tags=25%, list=20%, signal=30%
TSA2_SGA	24	0.21	0.99	0.464	0.57	1	908	tags=25%, list=13%, signal=29%
HOS1_SGA	33	0.19	0.99	0.468	0.573	1	2358	tags=45%, list=35%, signal=69%
FET4_SGA	16	0.25	0.99	0.474	0.574	1	1506	tags=38%, list=22%, signal=48%
REGULATION OF BIOLOGICAL QUALITY_BIO	152	0.13	0.99	0.493	0.575	1	1071	tags=20%, list=16%, signal=23%
APS1_SGA	88	0.14	0.99	0.49	0.575	1	1153	tags=22%, list=17%, signal=26%
[truncated: 383 more rows]

## Sheet: downregulated  hyphae
GS	SIZE	ES	NES	NOM p-val	FDR q-val	FWER p-val	RANK AT MAX	LEADING EDGE
follow link to MSigDB
CELL CYCLE PROCESS_BIO	256	-0.08			1	0	5663	tags=94%, list=83%, signal=537%
DNA METABOLIC PROCESS_BIO	301	-0.05			1	0	3276	tags=61%, list=48%, signal=113%
PLASMA MEMBRANE_CEL	251	-0.08			1	0	3226	tags=65%, list=47%, signal=119%
REGULATION OF CELLULAR METABOLIC PROCESS_BIO	329	-0.07			1	0	1768	tags=42%, list=26%, signal=54%
REGULATION OF METABOLIC PROCESS_BIO	352	-0.07			1	0	1768	tags=41%, list=26%, signal=52%
REGULATION OF TRANSCRIPTION_BIO	280	-0.1			1	0	1835	tags=45%, list=27%, signal=59%
REGULATION OF TRANSCRIPTION, DNA-DEPENDENT_BIO	279	-0.1			1	0	1835	tags=45%, list=27%, signal=59%
RIM101ï¿½ï¿½NRG1_DOWN	200	-0.08			1	0	1268	tags=37%, list=19%, signal=44%
RNA BIOSYNTHETIC PROCESS_BIO	374	-0.05			1	0	2480	tags=49%, list=36%, signal=74%
TRANSCRIPTION REGULATOR ACTIVITY_MOL	308	-0.1			1	0	2401	tags=53%, list=35%, signal=79%
TRANSCRIPTION_BIO	404	-0.06			1	0	2480	tags=50%, list=36%, signal=75%
TRANSCRIPTION, DNA-DEPENDENT_BIO	374	-0.05			1	0	2480	tags=49%, list=36%, signal=74%
HEXOSE TRANSPORT_BIO	26	-0.44	-2.91	0	0	0	3086	tags=92%, list=45%, signal=168%
MONOSACCHARIDE TRANSPORTER ACTIVITY_MOL	23	-0.48	-2.9	0	0	0.001	3086	tags=96%, list=45%, signal=174%
HEXOSE TRANSPORTER ACTIVITY_MOL	21	-0.47	-2.81	0	0	0.002	3086	tags=95%, list=45%, signal=174%
MONOSACCHARIDE TRANSPORT_BIO	26	-0.44	-2.81	0	0	0.002	3086	tags=92%, list=45%, signal=168%
SMALL PROTEIN CONJUGATING ENZYME ACTIVITY_MOL	33	-0.36	-2.69	0	0	0.006	3032	tags=85%, list=45%, signal=152%
GLUCOSE TRANSPORTER ACTIVITY_MOL	20	-0.47	-2.68	0	0	0.006	3086	tags=95%, list=45%, signal=173%
TRANSCRIPTION FACTOR ACTIVITY_MOL	164	-0.14	-2.67	0	0.001	0.009	2364	tags=59%, list=35%, signal=88%
GLUCOSE TRANSPORT_BIO	20	-0.47	-2.59	0	0.001	0.017	3086	tags=95%, list=45%, signal=173%
SMALL CONJUGATING PROTEIN LIGASE ACTIVITY_MOL	32	-0.35	-2.49	0	0.002	0.032	3032	tags=84%, list=45%, signal=151%
UBIQUITIN-PROTEIN LIGASE ACTIVITY_MOL	31	-0.34	-2.46	0	0.002	0.039	3032	tags=84%, list=45%, signal=151%
CHROMATIN MODIFICATION_BIO	96	-0.18	-2.46	0	0.002	0.04	3017	tags=69%, list=44%, signal=122%
SCH9-UP_NORMOX	62	-0.23	-2.34	0.023	0.004	0.097	3708	tags=84%, list=54%, signal=183%
SUGAR TRANSPORTER ACTIVITY_MOL	24	-0.37	-2.33	0	0.005	0.106	3086	tags=92%, list=45%, signal=167%
CARBOHYDRATE TRANSPORT_BIO	30	-0.33	-2.33	0	0.005	0.109	3086	tags=87%, list=45%, signal=158%
CARBOHYDRATE TRANSPORTER ACTIVITY_MOL	27	-0.35	-2.29	0.007	0.006	0.135	3086	tags=89%, list=45%, signal=162%
REGULATION OF NUCLEOBASE, NUCLEOSIDE, NUCLEOTIDE AND NUCLEIC ACID METABOLIC PROCESS_BIO	302	-0.1	-2.26	0	0.007	0.167	1768	tags=44%, list=26%, signal=57%
INORGANIC ANION TRANSPORT_BIO	15	-0.45	-2.25	0	0.007	0.173	3169	tags=93%, list=47%, signal=174%
HISTONE ACETYLTRANSFERASE COMPLEX_CEL	23	-0.35	-2.22	0	0.008	0.2	3017	tags=83%, list=44%, signal=148%
AMINE TRANSPORTER ACTIVITY_MOL	34	-0.3	-2.13	0	0.013	0.324	3240	tags=82%, list=48%, signal=156%
M PHASE_BIO	163	-0.09	-2.07	0	0.02	0.445	3285	tags=64%, list=48%, signal=122%
INTEGRAL TO PLASMA MEMBRANE_CEL	50	-0.21	-2.05	0	0.021	0.474	3222	tags=76%, list=47%, signal=143%
AUTOPHAGY_BIO	25	-0.32	-2.05	0	0.021	0.487	2943	tags=80%, list=43%, signal=140%
RNA POLYMERASE II TRANSCRIPTION FACTOR ACTIVITY_MOL	93	-0.15	-2.04	0	0.021	0.5	3164	tags=69%, list=46%, signal=127%
COVALENT CHROMATIN MODIFICATION_BIO	40	-0.24	-2	0	0.027	0.593	3104	tags=75%, list=46%, signal=137%
MITOTIC SPINDLE ORGANIZATION AND BIOGENESIS_BIO	25	-0.31	-2	0.014	0.027	0.602	2398	tags=72%, list=35%, signal=111%
NEGATIVE REGULATION OF BIOLOGICAL PROCESS_BIO	115	-0.12	-1.96	0	0.033	0.679	5831	tags=98%, list=86%, signal=674%
HISTONE MODIFICATION_BIO	40	-0.24	-1.94	0	0.035	0.708	3104	tags=75%, list=46%, signal=137%
INTRINSIC TO PLASMA MEMBRANE_CEL	55	-0.2	-1.86	0	0.053	0.847	3222	tags=75%, list=47%, signal=140%
SAGA COMPLEX_CEL	17	-0.35	-1.83	0.021	0.062	0.887	3017	tags=82%, list=44%, signal=148%
TRANSCRIPTIONAL ACTIVATOR ACTIVITY_MOL	38	-0.23	-1.83	0.009	0.06	0.888	5232	tags=100%, list=77%, signal=430%
AMINO ACID TRANSPORTER ACTIVITY_MOL	30	-0.26	-1.82	0	0.061	0.896	3240	tags=80%, list=48%, signal=152%
NEGATIVE REGULATION OF CELLULAR PROCESS_BIO	114	-0.13	-1.81	0	0.064	0.918	5604	tags=96%, list=82%, signal=537%
GENERAL RNA POLYMERASE II TRANSCRIPTION FACTOR ACTIVITY_MOL	55	-0.18	-1.81	0	0.064	0.921	5590	tags=100%, list=82%, signal=555%
ANION TRANSPORT_BIO	16	-0.35	-1.78	0.015	0.071	0.941	3169	tags=88%, list=47%, signal=163%
PROTEIN KINASE ACTIVITY_MOL	90	-0.15	-1.75	0.032	0.082	0.969	2517	tags=60%, list=37%, signal=94%
ENDOSOME_CEL	32	-0.23	-1.73	0.042	0.09	0.983	4400	tags=91%, list=65%, signal=255%
CHROMOSOME ORGANIZATION AND BIOGENESIS (SENSU EUKARYOTA)_BIO	186	-0.08	-1.73	0	0.089	0.983	2944	tags=60%, list=43%, signal=102%
SPINDLE ORGANIZATION AND BIOGENESIS_BIO	26	-0.26	-1.73	0.007	0.089	0.983	2398	tags=69%, list=35%, signal=106%
HISTONE DEACETYLASE ACTIVITY_MOL	17	-0.33	-1.72	0.015	0.088	0.983	3104	tags=82%, list=46%, signal=151%
SPINDLE_CEL	48	-0.19	-1.72	0.014	0.087	0.983	2646	tags=65%, list=39%, signal=105%
SPECIFIC RNA POLYMERASE II TRANSCRIPTION FACTOR ACTIVITY_MOL	30	-0.24	-1.72	0.017	0.085	0.983	2450	tags=70%, list=36%, signal=109%
POLYAMINE TRANSPORTER ACTIVITY_MOL	19	-0.32	-1.72	0.029	0.084	0.983	3222	tags=84%, list=47%, signal=159%
AMINE TRANSPORT_BIO	32	-0.24	-1.72	0.008	0.084	0.985	3222	tags=78%, list=47%, signal=148%
TRANSCRIPTION FACTOR COMPLEX_CEL	96	-0.15	-1.71	0.083	0.086	0.987	3164	tags=68%, list=46%, signal=125%
GTPASE REGULATOR ACTIVITY_MOL	41	-0.21	-1.71	0	0.087	0.988	5164	tags=98%, list=76%, signal=402%
ACID-AMINO ACID LIGASE ACTIVITY_MOL	38	-0.22	-1.7	0.024	0.088	0.991	3032	tags=74%, list=45%, signal=132%
NEGATIVE REGULATION OF TRANSCRIPTION_BIO	83	-0.13	-1.7	0.034	0.089	0.991	2959	tags=64%, list=43%, signal=112%
NEGATIVE REGULATION OF TRANSCRIPTION, DNA-DEPENDENT_BIO	82	-0.14	-1.69	0.033	0.092	0.993	2959	tags=65%, list=43%, signal=113%
NEGATIVE REGULATION OF METABOLIC PROCESS_BIO	100	-0.13	-1.68	0	0.093	0.993	5831	tags=99%, list=86%, signal=681%
NEGATIVE REGULATION OF NUCLEOBASE, NUCLEOSIDE, NUCLEOTIDE AND NUCLEIC ACID METABOLIC PROCESS_BIO	91	-0.13	-1.67	0	0.096	0.994	5604	tags=97%, list=82%, signal=540%
AMINO ACID-POLYAMINE TRANSPORTER ACTIVITY_MOL	18	-0.31	-1.66	0.044	0.101	0.995	3222	tags=83%, list=47%, signal=158%
MITOTIC CELL CYCLE_BIO	152	-0.1	-1.65	0	0.102	0.995	5759	tags=96%, list=85%, signal=610%
PHOSPHOPROTEIN PHOSPHATASE ACTIVITY_MOL	35	-0.21	-1.65	0.046	0.104	0.995	1268	tags=49%, list=19%, signal=59%
REGULATION OF TRANSCRIPTION FROM RNA POLYMERASE II PROMOTER_BIO	128	-0.11	-1.63	0	0.11	0.996	2959	tags=63%, list=43%, signal=110%
CHROMOSOME SEGREGATION_BIO	70	-0.15	-1.63	0.057	0.112	0.998	5360	tags=96%, list=79%, signal=446%
TRANSCRIPTION INITIATION FROM RNA POLYMERASE II PROMOTER_BIO	42	-0.19	-1.62	0	0.113	0.998	3164	tags=71%, list=46%, signal=133%
DEACETYLASE ACTIVITY_MOL	20	-0.28	-1.62	0.036	0.112	0.998	3104	tags=80%, list=46%, signal=147%
POSITIVE REGULATION OF TRANSCRIPTION FROM RNA POLYMERASE II PROMOTER_BIO	21	-0.28	-1.62	0.023	0.113	0.998	1325	tags=57%, list=19%, signal=71%
CARBOXYLIC ACID TRANSPORTER ACTIVITY_MOL	50	-0.18	-1.61	0.029	0.114	0.998	2221	tags=60%, list=33%, signal=88%
MOLECULAR TRANSDUCER ACTIVITY_MOL	48	-0.17	-1.61	0.015	0.113	0.998	5061	tags=94%, list=74%, signal=363%
PROTEOLYSIS INVOLVED IN CELLULAR PROTEIN CATABOLIC PROCESS_BIO	70	-0.14	-1.6	0.022	0.116	0.998	5684	tags=99%, list=84%, signal=592%
POSITIVE REGULATION OF CELLULAR METABOLIC PROCESS_BIO	29	-0.23	-1.6	0.031	0.116	0.998	4624	tags=93%, list=68%, signal=289%
POST-TRANSLATIONAL PROTEIN MODIFICATION_BIO	216	-0.09	-1.59	0	0.12	1	3145	tags=63%, list=46%, signal=113%
AMINO ACID TRANSPORT_BIO	27	-0.24	-1.58	0.062	0.123	1	3222	tags=78%, list=47%, signal=147%
UBIQUITIN-DEPENDENT PROTEIN CATABOLIC PROCESS_BIO	69	-0.14	-1.58	0	0.126	1	5684	tags=99%, list=84%, signal=592%
POSITIVE REGULATION OF METABOLIC PROCESS_BIO	29	-0.23	-1.57	0.033	0.128	1	4624	tags=93%, list=68%, signal=289%
IRON ION HOMEOSTASIS_BIO	31	-0.21	-1.57	0.051	0.127	1	3147	tags=74%, list=46%, signal=137%
SIGNAL TRANSDUCER ACTIVITY_MOL	48	-0.17	-1.57	0.027	0.126	1	5061	tags=94%, list=74%, signal=363%
PROTEIN SERINE/THREONINE KINASE ACTIVITY_MOL	55	-0.17	-1.56	0.045	0.127	1	5259	tags=96%, list=77%, signal=421%
ORGANIC ACID TRANSPORTER ACTIVITY_MOL	51	-0.16	-1.56	0.038	0.13	1	2221	tags=59%, list=33%, signal=87%
TRANSITION METAL ION HOMEOSTASIS_BIO	46	-0.17	-1.56	0.06	0.129	1	3147	tags=72%, list=46%, signal=133%
METAL ION HOMEOSTASIS_BIO	55	-0.16	-1.55	0.085	0.128	1	3147	tags=71%, list=46%, signal=131%
PROTEASOMAL UBIQUITIN-DEPENDENT PROTEIN CATABOLIC PROCESS_BIO	19	-0.28	-1.53	0.04	0.139	1	2693	tags=74%, list=40%, signal=122%
NUCLEAR UBIQUITIN LIGASE COMPLEX_CEL	19	-0.28	-1.53	0.034	0.138	1	3032	tags=79%, list=45%, signal=142%
MITOTIC SISTER CHROMATID SEGREGATION_BIO	36	-0.19	-1.53	0.028	0.138	1	3285	tags=72%, list=48%, signal=139%
MODIFICATION-DEPENDENT MACROMOLECULE CATABOLIC PROCESS_BIO	69	-0.14	-1.52	0.083	0.141	1	5684	tags=99%, list=84%, signal=592%
NEGATIVE REGULATION OF CELLULAR METABOLIC PROCESS_BIO	94	-0.13	-1.52	0	0.141	1	5604	tags=97%, list=82%, signal=541%
MICROTUBULE CYTOSKELETON ORGANIZATION AND BIOGENESIS_BIO	49	-0.17	-1.51	0.024	0.148	1	2428	tags=61%, list=36%, signal=94%
MODIFICATION-DEPENDENT PROTEIN CATABOLIC PROCESS_BIO	69	-0.14	-1.5	0.1	0.156	1	5684	tags=99%, list=84%, signal=592%
DI-, TRI-VALENT INORGANIC CATION HOMEOSTASIS_BIO	51	-0.15	-1.49	0.047	0.156	1	3147	tags=71%, list=46%, signal=130%
MICROTUBULE CYTOSKELETON_CEL	60	-0.15	-1.49	0.064	0.159	1	5762	tags=100%, list=85%, signal=646%
POSITIVE REGULATION OF NUCLEOBASE, NUCLEOSIDE, NUCLEOTIDE AND NUCLEIC ACID METABOLIC PROCESS_BIO	27	-0.22	-1.49	0.063	0.159	1	4624	tags=93%, list=68%, signal=288%
GTPASE ACTIVATOR ACTIVITY_MOL	23	-0.24	-1.48	0.071	0.159	1	5164	tags=100%, list=76%, signal=413%
PROTEIN-DNA COMPLEX ASSEMBLY_BIO	56	-0.16	-1.48	0.051	0.158	1	5423	tags=96%, list=80%, signal=471%
SPINDLE POLE_CEL	40	-0.18	-1.47	0.058	0.169	1	3275	tags=73%, list=48%, signal=139%
CHROMATIN REMODELING_BIO	62	-0.14	-1.46	0.071	0.17	1	2944	tags=65%, list=43%, signal=113%
POSITIVE REGULATION OF TRANSCRIPTION, DNA-DEPENDENT_BIO	27	-0.22	-1.46	0.052	0.17	1	4624	tags=93%, list=68%, signal=288%
ENZYME ACTIVATOR ACTIVITY_MOL	40	-0.18	-1.46	0.07	0.172	1	5363	tags=98%, list=79%, signal=457%
CELL CYCLE PHASE_BIO	212	-0.08	-1.45	0	0.179	1	5663	tags=94%, list=83%, signal=542%
PLASMA MEMBRANE PART_CEL	72	-0.13	-1.43	0.032	0.19	1	3222	tags=68%, list=47%, signal=128%
DNA REPAIR_BIO	97	-0.11	-1.42	0	0.193	1	5899	tags=98%, list=87%, signal=724%
POSITIVE REGULATION OF TRANSCRIPTION_BIO	27	-0.22	-1.41	0.088	0.199	1	4624	tags=93%, list=68%, signal=288%
NEGATIVE REGULATION OF TRANSCRIPTION FROM RNA POLYMERASE II PROMOTER_BIO	38	-0.18	-1.41	0.078	0.198	1	2959	tags=68%, list=43%, signal=120%
SISTER CHROMATID SEGREGATION_BIO	36	-0.19	-1.41	0.098	0.203	1	3285	tags=72%, list=48%, signal=139%
SULFUR COMPOUND BIOSYNTHETIC PROCESS_BIO	17	-0.26	-1.4	0.089	0.208	1	943	tags=53%, list=14%, signal=61%
CONDENSED CHROMOSOME_CEL	18	-0.25	-1.4	0.087	0.206	1	1896	tags=61%, list=28%, signal=84%
DNA PACKAGING_BIO	118	-0.1	-1.39	0	0.209	1	2944	tags=62%, list=43%, signal=107%
TRANSCRIPTION INITIATION_BIO	50	-0.15	-1.39	0.096	0.209	1	5590	tags=98%, list=82%, signal=544%
SPINDLE POLE BODY_CEL	36	-0.18	-1.39	0.12	0.211	1	5601	tags=100%, list=82%, signal=562%
ESTABLISHMENT OF ORGANELLE LOCALIZATION_BIO	19	-0.24	-1.38	0.105	0.213	1	5179	tags=100%, list=76%, signal=417%
PROTEASOME REGULATORY PARTICLE (SENSU EUKARYOTA)_CEL	21	-0.24	-1.37	0.116	0.224	1	5196	tags=100%, list=76%, signal=421%
MICROTUBULE ORGANIZING CENTER_CEL	36	-0.18	-1.36	0.108	0.23	1	5601	tags=100%, list=82%, signal=562%
ANION TRANSPORTER ACTIVITY_MOL	19	-0.25	-1.35	0.141	0.237	1	3169	tags=79%, list=47%, signal=147%
CELLULAR PROTEIN CATABOLIC PROCESS_BIO	78	-0.12	-1.35	0.182	0.24	1	5851	tags=99%, list=86%, signal=695%
M PHASE OF MEIOTIC CELL CYCLE_BIO	92	-0.1	-1.33	0	0.255	1	5098	tags=89%, list=75%, signal=350%
MEIOTIC CELL CYCLE_BIO	92	-0.1	-1.33	0.087	0.258	1	5098	tags=89%, list=75%, signal=350%
SMALL GTPASE REGULATOR ACTIVITY_MOL	29	-0.19	-1.32	0.113	0.264	1	5146	tags=97%, list=76%, signal=394%
PROTEIN CATABOLIC PROCESS_BIO	90	-0.1	-1.32	0.211	0.264	1	5851	tags=98%, list=86%, signal=688%
UBIQUITIN LIGASE COMPLEX_CEL	20	-0.24	-1.32	0.137	0.265	1	3032	tags=75%, list=45%, signal=135%
MEIOSIS_BIO	92	-0.1	-1.31	0.136	0.265	1	5098	tags=89%, list=75%, signal=350%
CA21CHR1X17	28	-0.2	-1.3	0.146	0.277	1	4518	tags=89%, list=66%, signal=265%
CELL CYCLE_BIO	273	-0.06	-1.3	0	0.278	1	5663	tags=92%, list=83%, signal=528%
MICROTUBULE-BASED PROCESS_BIO	60	-0.13	-1.3	0.16	0.278	1	5398	tags=95%, list=79%, signal=455%
CA21CHR2X1	131	-0.08	-1.28	0.25	0.291	1	3037	tags=60%, list=45%, signal=107%
POSITIVE REGULATION OF CELLULAR PROCESS_BIO	33	-0.17	-1.28	0.158	0.3	1	1921	tags=55%, list=28%, signal=76%
MICROTUBULE_CEL	18	-0.23	-1.27	0.161	0.307	1	3776	tags=83%, list=55%, signal=187%
ESTABLISHMENT OF NUCLEUS LOCALIZATION_BIO	17	-0.24	-1.27	0.164	0.308	1	5179	tags=100%, list=76%, signal=417%
CELL CYCLE CHECKPOINT_BIO	27	-0.18	-1.26	0.173	0.306	1	3976	tags=81%, list=58%, signal=195%
NUCLEOTIDE-EXCISION REPAIR_BIO	27	-0.19	-1.25	0.178	0.328	1	1972	tags=56%, list=29%, signal=78%
CHROMOSOME, PERICENTRIC REGION_CEL	20	-0.23	-1.25	0.195	0.325	1	2398	tags=65%, list=35%, signal=100%
HSL1_SGA	67	-0.12	-1.23	0.167	0.34	1	5036	tags=90%, list=74%, signal=341%
NUCLEUS LOCALIZATION_BIO	17	-0.24	-1.23	0.196	0.347	1	5179	tags=100%, list=76%, signal=417%
TRANSCRIPTION FACTOR TFIID COMPLEX_CEL	15	-0.24	-1.22	0.189	0.351	1	5162	tags=100%, list=76%, signal=413%
SISTER CHROMATID COHESION_BIO	16	-0.24	-1.22	0.188	0.349	1	5154	tags=100%, list=76%, signal=411%
M PHASE OF MITOTIC CELL CYCLE_BIO	86	-0.1	-1.21	0.192	0.362	1	2925	tags=60%, list=43%, signal=105%
EXTRINSIC TO MEMBRANE_CEL	18	-0.21	-1.21	0.196	0.366	1	5354	tags=100%, list=79%, signal=467%
G1 PHASE OF MITOTIC CELL CYCLE_BIO	19	-0.22	-1.2	0.219	0.369	1	4812	tags=95%, list=71%, signal=322%
UREA CYCLE INTERMEDIATE METABOLIC PROCESS_BIO	20	-0.21	-1.2	0.222	0.375	1	992	tags=45%, list=15%, signal=53%
ESTABLISHMENT AND/OR MAINTENANCE OF CHROMATIN ARCHITECTURE_BIO	118	-0.1	-1.19	0.111	0.374	1	2944	tags=62%, list=43%, signal=107%
G1 PHASE_BIO	19	-0.22	-1.19	0.21	0.377	1	4812	tags=95%, list=71%, signal=322%
NUCLEOPLASM_CEL	215	-0.07	-1.19	0	0.375	1	5959	tags=96%, list=88%, signal=746%
DNA BINDING_MOL	236	-0.07	-1.19	0.333	0.376	1	1547	tags=39%, list=23%, signal=48%
MITOSIS_BIO	84	-0.1	-1.19	0.229	0.375	1	2925	tags=61%, list=43%, signal=105%
DNA-DIRECTED DNA POLYMERASE ACTIVITY_MOL	16	-0.23	-1.17	0.253	0.4	1	4710	tags=94%, list=69%, signal=304%
PROTEIN SERINE/THREONINE PHOSPHATASE ACTIVITY_MOL	22	-0.19	-1.16	0.271	0.407	1	1258	tags=45%, list=18%, signal=56%
DNM1_SGA	28	-0.17	-1.16	0.248	0.404	1	5664	tags=100%, list=83%, signal=594%
MRNA 3'-END PROCESSING_BIO	26	-0.18	-1.16	0.242	0.403	1	5599	tags=100%, list=82%, signal=562%
PHOSPHORIC MONOESTER HYDROLASE ACTIVITY_MOL	68	-0.11	-1.16	0.213	0.401	1	3040	tags=65%, list=45%, signal=116%
CA21CHR2X9	129	-0.08	-1.15	0.273	0.406	1	3287	tags=65%, list=48%, signal=124%
RESPONSE TO DNA DAMAGE STIMULUS_BIO	106	-0.09	-1.15	0.308	0.415	1	5899	tags=97%, list=87%, signal=718%
RNA POLYADENYLATION_BIO	18	-0.22	-1.15	0.275	0.414	1	3043	tags=72%, list=45%, signal=130%
MATING_DN	28	-0.17	-1.14	0.218	0.415	1	3198	tags=71%, list=47%, signal=134%
RAD5_SGA	47	-0.13	-1.14	0.244	0.414	1	2925	tags=64%, list=43%, signal=111%
MRNA POLYADENYLATION_BIO	18	-0.22	-1.13	0.29	0.427	1	3043	tags=72%, list=45%, signal=130%
CHROMATIN REMODELING COMPLEX_CEL	23	-0.17	-1.13	0.24	0.426	1	2739	tags=65%, list=40%, signal=109%
N-METHYLTRANSFERASE ACTIVITY_MOL	16	-0.22	-1.13	0.27	0.433	1	1835	tags=56%, list=27%, signal=77%
HISTONE ACETYLATION_BIO	20	-0.2	-1.12	0.279	0.439	1	3017	tags=70%, list=44%, signal=125%
RNA 3'-END PROCESSING_BIO	26	-0.18	-1.11	0.304	0.45	1	5599	tags=100%, list=82%, signal=562%
TUB3_SGA	37	-0.14	-1.1	0.343	0.468	1	3256	tags=70%, list=48%, signal=134%
POSITIVE REGULATION OF BIOLOGICAL PROCESS_BIO	34	-0.15	-1.1	0.319	0.468	1	1921	tags=53%, list=28%, signal=73%
SMALL CONJUGATING PROTEIN-SPECIFIC PROTEASE ACTIVITY_MOL	17	-0.21	-1.1	0.289	0.469	1	1196	tags=47%, list=18%, signal=57%
TETRAPYRROLE METABOLIC PROCESS_BIO	16	-0.21	-1.09	0.324	0.474	1	4800	tags=94%, list=71%, signal=317%
TRANSCRIPTION FROM RNA POLYMERASE II PROMOTER_BIO	195	-0.07	-1.09	0	0.476	1	5538	tags=92%, list=81%, signal=479%
CELL ION HOMEOSTASIS_BIO	77	-0.09	-1.09	0.286	0.475	1	3147	tags=65%, list=46%, signal=119%
CHROMATIN SILENCING_BIO	38	-0.13	-1.07	0.314	0.494	1	2944	tags=63%, list=43%, signal=111%
RESPONSE TO ENDOGENOUS STIMULUS_BIO	119	-0.08	-1.06	0.444	0.519	1	5899	tags=97%, list=87%, signal=712%
PHOSPHOTRANSFERASE ACTIVITY, ALCOHOL GROUP AS ACCEPTOR_MOL	125	-0.08	-1.06	0.5	0.518	1	2517	tags=54%, list=37%, signal=83%
PORPHYRIN METABOLIC PROCESS_BIO	16	-0.21	-1.06	0.319	0.517	1	4800	tags=94%, list=71%, signal=317%
MICROTUBULE NUCLEATION_BIO	21	-0.18	-1.05	0.368	0.517	1	5601	tags=100%, list=82%, signal=563%
INTRACELLULAR SIGNALING CASCADE_BIO	80	-0.09	-1.05	0.333	0.517	1	5257	tags=90%, list=77%, signal=391%
RESPONSE TO NUTRIENT LEVELS_BIO	17	-0.19	-1.05	0.342	0.525	1	4400	tags=88%, list=65%, signal=249%
DNA RECOMBINATION_BIO	42	-0.13	-1.04	0.446	0.527	1	3276	tags=69%, list=48%, signal=132%
MONOCARBOXYLIC ACID TRANSPORTER ACTIVITY_MOL	16	-0.21	-1.03	0.4	0.539	1	1658	tags=56%, list=24%, signal=74%
MEIOTIC RECOMBINATION_BIO	20	-0.19	-1.03	0.361	0.536	1	3195	tags=75%, list=47%, signal=141%
NEGATIVE REGULATION OF GENE EXPRESSION, EPIGENETIC_BIO	38	-0.13	-1.03	0.426	0.542	1	2944	tags=63%, list=43%, signal=111%
UBIQUITIN CYCLE_BIO	40	-0.12	-1.03	0.473	0.542	1	1234	tags=40%, list=18%, signal=49%
GENE SILENCING_BIO	38	-0.13	-1.03	0.441	0.54	1	2944	tags=63%, list=43%, signal=111%
FMP52_SGA	42	-0.13	-1.02	0.372	0.541	1	5439	tags=95%, list=80%, signal=471%
RESPONSE TO EXTERNAL STIMULUS_BIO	17	-0.19	-1.02	0.384	0.539	1	4400	tags=88%, list=65%, signal=249%
CHROMATIN SILENCING AT TELOMERE_BIO	24	-0.16	-1.01	0.471	0.557	1	2944	tags=67%, list=43%, signal=117%
RESPONSE TO EXTRACELLULAR STIMULUS_BIO	17	-0.19	-1.01	0.436	0.563	1	4400	tags=88%, list=65%, signal=249%
HETEROCHROMATIN FORMATION_BIO	38	-0.13	-1	0.427	0.568	1	2944	tags=63%, list=43%, signal=111%
MEIOSIS I_BIO	25	-0.15	-1	0.399	0.572	1	3275	tags=72%, list=48%, signal=138%
PROTEIN TARGETING TO VACUOLE_BIO	48	-0.11	-0.99	0.493	0.576	1	5633	tags=96%, list=83%, signal=552%
NUCLEOTIDE-EXCISION REPAIR COMPLEX_CEL	16	-0.19	-0.99	0.375	0.582	1	1972	tags=56%, list=29%, signal=79%
REGULATION OF MRNA STABILITY_BIO	17	-0.19	-0.99	0.409	0.581	1	5538	tags=100%, list=81%, signal=535%
CATION HOMEOSTASIS_BIO	77	-0.09	-0.99	0.444	0.58	1	3147	tags=65%, list=46%, signal=119%
REGULATION OF RNA STABILITY_BIO	17	-0.19	-0.98	0.441	0.585	1	5538	tags=100%, list=81%, signal=535%
TELOMERIC HETEROCHROMATIN FORMATION_BIO	24	-0.16	-0.98	0.448	0.587	1	2944	tags=67%, list=43%, signal=117%
TRANSCRIPTIONAL REPRESSOR ACTIVITY_MOL	23	-0.15	-0.98	0.469	0.587	1	5759	tags=100%, list=85%, signal=648%
G1-S CLUSTER	193	-0.05	-0.98	1	0.585	1	5379	tags=90%, list=79%, signal=415%
SEQUENCE-SPECIFIC DNA BINDING_MOL	18	-0.18	-0.98	0.458	0.586	1	4065	tags=83%, list=60%, signal=206%
MRNA CATABOLIC PROCESS, DEADENYLATION-DEPENDENT DECAY_BIO	17	-0.19	-0.97	0.517	0.602	1	5538	tags=100%, list=81%, signal=535%
ENDOSOME TRANSPORT_BIO	29	-0.14	-0.96	0.457	0.601	1	5884	tags=100%, list=86%, signal=735%
INTERPHASE OF MITOTIC CELL CYCLE_BIO	52	-0.1	-0.96	0.475	0.6	1	5759	tags=96%, list=85%, signal=620%
CHROMOSOME ORGANIZATION AND BIOGENESIS_BIO	187	-0.08	-0.96	1	0.603	1	2944	tags=59%, list=43%, signal=102%
EAF3_SGA	56	-0.1	-0.96	0.486	0.601	1	1589	tags=41%, list=23%, signal=53%
TSA1_DN	16	-0.19	-0.96	0.492	0.601	1	3192	tags=75%, list=47%, signal=141%
G2/M TRANSITION OF MITOTIC CELL CYCLE_BIO	18	-0.18	-0.96	0.508	0.599	1	4128	tags=83%, list=61%, signal=211%
INTERPHASE_BIO	52	-0.1	-0.95	0.544	0.601	1	5759	tags=96%, list=85%, signal=620%
PROTEASOME COMPLEX (SENSU EUKARYOTA)_CEL	43	-0.11	-0.95	0.534	0.605	1	5196	tags=91%, list=76%, signal=381%
RNA POLYMERASE II TRANSCRIPTION MEDIATOR ACTIVITY_MOL	15	-0.2	-0.94	0.482	0.616	1	5455	tags=100%, list=80%, signal=503%
REGULATION OF GENE EXPRESSION, EPIGENETIC_BIO	39	-0.11	-0.94	0.551	0.613	1	2944	tags=62%, list=43%, signal=108%
MITOTIC CHECKPOINT_BIO	15	-0.19	-0.94	0.515	0.611	1	3256	tags=73%, list=48%, signal=140%
REGULATION OF RNA METABOLIC PROCESS_BIO	17	-0.19	-0.93	0.497	0.628	1	5538	tags=100%, list=81%, signal=535%
VMA22_SGA	30	-0.14	-0.92	0.484	0.64	1	1491	tags=47%, list=22%, signal=59%
MITOTIC SPINDLE CHECKPOINT_BIO	15	-0.19	-0.91	0.548	0.652	1	3256	tags=73%, list=48%, signal=140%
TOR2_DAMP_SGA	66	-0.09	-0.91	0.653	0.653	1	4971	tags=88%, list=73%, signal=323%
PROTEIN UBIQUITINATION_BIO	26	-0.14	-0.9	0.586	0.659	1	1234	tags=42%, list=18%, signal=51%
SPINDLE CHECKPOINT_BIO	15	-0.19	-0.9	0.617	0.66	1	3256	tags=73%, list=48%, signal=140%
PROTEIN AMINO ACID PHOSPHORYLATION_BIO	71	-0.08	-0.9	0.568	0.665	1	5553	tags=93%, list=82%, signal=500%
NUCLEAR CHROMOSOME PART_CEL	15	-0.18	-0.89	0.584	0.672	1	2354	tags=60%, list=35%, signal=92%
NUCLEOPLASM PART_CEL	202	-0.07	-0.88	1	0.69	1	5959	tags=96%, list=88%, signal=749%
TVP18_SGA	22	-0.15	-0.88	0.596	0.691	1	5792	tags=100%, list=85%, signal=669%
ARGININE METABOLIC PROCESS_BIO	17	-0.17	-0.88	0.576	0.689	1	992	tags=41%, list=15%, signal=48%
DEPHOSPHORYLATION_BIO	16	-0.17	-0.88	0.58	0.688	1	3916	tags=81%, list=58%, signal=191%
PROTEIN POLYUBIQUITINATION_BIO	22	-0.15	-0.87	0.655	0.696	1	5821	tags=100%, list=86%, signal=689%
PROTEIN MONOUBIQUITINATION_BIO	22	-0.15	-0.87	0.631	0.697	1	5821	tags=100%, list=86%, signal=689%
PROTEIN PROCESSING_BIO	37	-0.11	-0.85	0.66	0.717	1	2331	tags=54%, list=34%, signal=82%
CHROMATIN ASSEMBLY_BIO	40	-0.11	-0.85	0.661	0.716	1	5831	tags=98%, list=86%, signal=677%
CARBOXYLIC ACID TRANSPORT_BIO	44	-0.1	-0.85	0.675	0.719	1	2217	tags=52%, list=33%, signal=77%
MRNA CLEAVAGE_BIO	15	-0.18	-0.85	0.687	0.718	1	5599	tags=100%, list=82%, signal=563%
MRNA CLEAVAGE FACTOR COMPLEX_CEL	15	-0.18	-0.84	0.638	0.73	1	5599	tags=100%, list=82%, signal=563%
ZRG8_SGA	19	-0.15	-0.84	0.643	0.732	1	5274	tags=95%, list=77%, signal=420%
OXIDOREDUCTASE ACTIVITY, OXIDIZING METAL IONS, NAD OR NADP AS ACCEPTOR_MOL	17	-0.15	-0.81	0.682	0.773	1	3024	tags=71%, list=44%, signal=127%
RDI1_SGA	54	-0.08	-0.81	0.703	0.771	1	3059	tags=61%, list=45%, signal=110%
HRR25_DAMP_SGA	26	-0.13	-0.81	0.626	0.769	1	5592	tags=96%, list=82%, signal=537%
ERP5_SGA	17	-0.16	-0.8	0.738	0.77	1	2844	tags=65%, list=42%, signal=111%
PUS9_SGA	26	-0.12	-0.79	0.754	0.782	1	1911	tags=50%, list=28%, signal=69%
PHOSPHORIC ESTER HYDROLASE ACTIVITY_MOL	78	-0.07	-0.79	0.771	0.78	1	1268	tags=35%, list=19%, signal=42%
SWT21_SGA	22	-0.14	-0.79	0.787	0.781	1	2422	tags=59%, list=36%, signal=91%
ORGANIC ACID TRANSPORT_BIO	44	-0.1	-0.79	0.763	0.778	1	2217	tags=52%, list=33%, signal=77%
SEC39-2_SGA	22	-0.13	-0.79	0.767	0.777	1	3256	tags=68%, list=48%, signal=130%
TRM82_SGA	17	-0.15	-0.76	0.755	0.811	1	4806	tags=88%, list=71%, signal=300%
CPR6_SGA	21	-0.13	-0.76	0.778	0.809	1	1824	tags=48%, list=27%, signal=65%
LATE ENDOSOME TO VACUOLE TRANSPORT_BIO	17	-0.15	-0.75	0.793	0.824	1	5797	tags=100%, list=85%, signal=673%
PROTEIN AMINO ACID ACETYLATION_BIO	27	-0.11	-0.75	0.79	0.825	1	5040	tags=89%, list=74%, signal=341%
CA21CHR6X6	31	-0.1	-0.73	0.859	0.844	1	1124	tags=35%, list=17%, signal=42%
KINASE ACTIVITY_MOL	148	-0.05	-0.72	1	0.857	1	2517	tags=51%, list=37%, signal=79%
MND1_SGA	22	-0.12	-0.71	0.848	0.857	1	5595	tags=95%, list=82%, signal=535%
ODC1_SGA	19	-0.13	-0.71	0.871	0.86	1	2484	tags=58%, list=36%, signal=91%
CLB1_SGA	22	-0.12	-0.71	0.848	0.857	1	3899	tags=77%, list=57%, signal=180%
RESPONSE TO PHEROMONE_BIO	39	-0.09	-0.71	0.84	0.853	1	1239	tags=38%, list=18%, signal=47%
SNAP RECEPTOR ACTIVITY_MOL	19	-0.12	-0.7	0.887	0.862	1	5978	tags=100%, list=88%, signal=820%
REGULATION OF MITOSIS_BIO	17	-0.13	-0.69	0.871	0.867	1	3256	tags=71%, list=48%, signal=135%
NUCLEAR CHROMOSOME_CEL	40	-0.08	-0.68	0.851	0.874	1	5471	tags=93%, list=80%, signal=469%
CYSTEINE-TYPE PEPTIDASE ACTIVITY_MOL	22	-0.11	-0.67	0.859	0.878	1	2963	tags=64%, list=44%, signal=112%
ASPARTIC-TYPE ENDOPEPTIDASE ACTIVITY_MOL	15	-0.13	-0.65	0.916	0.895	1	3094	tags=67%, list=45%, signal=122%
CHZ1_SGA	16	-0.11	-0.58	0.978	0.935	1	6028	tags=100%, list=89%, signal=873%
INM1_SGA	25	-0.09	-0.54	0.981	0.945	1	4152	tags=76%, list=61%, signal=194%
DSN1-8_SGA	16	-0.11	-0.53	0.994	0.941	1	5474	tags=94%, list=80%, signal=478%
