# Supplementary material for: A Functional Portrait of Med7 and the Mediator Complex in Candida albicans
Source: PLoS Genet. 2014 Nov 6;10(11):e1004770. doi: 10.1371/journal.pgen.1004770 (PMC4222720; doi:10.1371/journal.pgen.1004770)
Supplement: Table S6 — Targets in yeast and hyphae of C. albicans Med7 by full-genome tiling arrays. (XLSX) [file pgen.1004770.s011.xlsx]

## Sheet: Med7 binding in yeast condion
Replicate 1			Replicate 2			Combined replicate
orf19.2875 -2.5264			orf19.1716 -3.1336			orf19.1027 -0.5734
orf19.2876 -2.5264			orf19.2875 -1.7181			orf19.1042 -0.5022
orf19.2877 -2.5264			orf19.2876 -1.7181			orf19.1048 -0.4670
orf19.1867 -2.3090			orf19.3997 -1.6823			orf19.1052 -0.4568
orf19.1868 -2.3090			orf19.6813 -1.4231			orf19.1061 -0.4958
orf19.6813 -2.2584			orf19.6814 -1.4231			orf19.1075 -0.4296
orf19.6814 -2.2584			orf19.6816 -1.4231			orf19.11 -0.7289
orf19.6816 -2.2584			orf19.1868 -1.4211			orf19.1105.2 -0.6239
orf19.3997 -2.1466			orf19.395 -1.3721			orf19.1240 -0.5754
orf19.3574 -2.0612			orf19.396 -1.3721			orf19.1275 -0.4421
orf19.3575 -2.0612			orf19.398 -1.3721			orf19.1290 -0.5441
orf19.395 -1.9374			orf19.3674 -1.3014			orf19.134 -0.5348
orf19.396 -1.9374			orf19.3675 -1.3014			orf19.135 -0.5348
orf19.398 -1.9374			orf19.4617 -1.2780			orf19.1353 -1.2564
orf19.3649 -1.8265			orf19.4618 -1.2780			orf19.1354 -1.2564
orf19.3651 -1.8265			orf19.3967 -1.2623			orf19.1357 -0.6339
orf19.4941 -1.5441			orf19.1353 -1.2564			orf19.1375 -0.5158
orf19.4942 -1.5441			orf19.1354 -1.2564			orf19.1382 -0.4178
orf19.1353 -1.5159			orf19.3574 -1.2477			orf19.1386 -0.4769
orf19.1354 -1.5159			orf19.3575 -1.2477			orf19.1433 -0.5587
orf19.2803 -1.3704			orf19.4309 -1.2306			orf19.1433.1 -0.4291
orf19.918 -1.3704			orf19.4311 -1.2306			orf19.1439 -0.4555
orf19.1770 -1.1046			orf19.4941 -1.2154			orf19.1505 -0.4977
orf19.1756 -1.0785			orf19.4942 -1.2154			orf19.1508 -0.4396
orf19.6745 -1.0672			orf19.3672 -1.1908			orf19.1524 -0.4717
orf19.5114 -1.0201			orf19.2529.1 -0.9915			orf19.1538 -0.4186
orf19.5114.1 -1.0201			orf19.5114 -0.9786			orf19.1557 -0.4124
orf19.54 -0.9696			orf19.5114.1 -0.9786			orf19.1585 -0.8904
orf19.5228 -0.8061			orf19.542 -0.9671			orf19.1613 -0.5702
orf19.2620 -0.7284			orf19.3360 -0.9457			orf19.1675 -0.7193
orf19.6116 -0.7284			orf19.1585 -0.8904			orf19.1716 -3.1336
orf19.6881 -0.7195			orf19.670.2 -0.8514			orf19.172 -0.4010
orf19.6882 -0.7195			orf19.5118 -0.8504			orf19.1727 -0.4704
orf19.5118 -0.6918			orf19.822 -0.8137			orf19.1730 -0.4862
orf19.3433 -0.6815			orf19.823 -0.8137			orf19.1756 -0.5767
orf19.5079 -0.6717			orf19.2620 -0.7927			orf19.1769 -0.5098
orf19.4980 -0.6704			orf19.6116 -0.7927			orf19.1770 -0.7596
orf19.5348 -0.6663			orf19.4980 -0.7913			orf19.1804 -0.4750
orf19.1066 -0.6542			orf19.5079 -0.7854			orf19.1813 -0.4881
orf19.5334 -0.6276			orf19.6484 -0.7826			orf19.1844 -0.4755
orf19.1027 -0.6150			orf19.54 -0.7720			orf19.1853 -0.4152
orf19.1240 -0.5995			orf19.1770 -0.7596			orf19.1868 -1.4211
orf19.5858 -0.5966			orf19.6391 -0.7345			orf19.1996 -0.4035
orf19.4784 -0.5942			orf19.11 -0.7289			orf19.202 -0.4866
orf19.5626 -0.5872			orf19.1675 -0.7193			orf19.215 -0.6837
orf19.2434 -0.5852			orf19.6745 -0.7114			orf19.2173 -0.4709
orf19.1048 -0.5756			orf19.4961 -0.7101			orf19.2241 -0.4927
orf19.11 -0.5619			orf19.900 -0.7080			orf19.2308 -0.4227
orf19.3618 -0.5440			orf19.903 -0.7080			orf19.2336 -0.4140
orf19.4949 -0.5257			orf19.4290 -0.6885			orf19.2400 -0.5542
orf19.3861 -0.5076			orf19.35 -0.6839			orf19.2401 -0.5542
orf19.6391 -0.5012			orf19.215 -0.6837			orf19.2435 -0.5991
orf19.5282 -0.4952			orf19.5804 -0.6832			orf19.2444 -0.4909
orf19.3707 -0.4951			orf19.6561 -0.6648			orf19.2459 -0.4536
orf19.6937 -0.4869			orf19.3149 -0.6636			orf19.251 -0.6380
orf19.3038 -0.4744			orf19.5960 -0.6544			orf19.2529.1 -0.9915
orf19.7150 -0.4743			orf19.5217 -0.6509			orf19.2538 -0.4419
orf19.3430 -0.4716			orf19.2903 -0.6496			orf19.2540 -0.4966
orf19.6798 -0.4672			orf19.2803 -0.6493			orf19.2608 -0.6089
orf19.88 -0.4599			orf19.3728 -0.6416			orf19.2620 -0.7927
orf19.89 -0.4599			orf19.3730 -0.6416			orf19.2621 -0.4136
orf19.2332 -0.4499			orf19.5289 -0.6403			orf19.2640 -0.4110
orf19.1358 -0.4474			orf19.3448 -0.6396			orf19.2661 -0.4865
orf19.6470 -0.4462			orf19.251 -0.6380			orf19.2668 -0.4154
orf19.5854 -0.4429			orf19.1357 -0.6339			orf19.2668.1 -0.4154
orf19.6791 -0.4428			orf19.2766 -0.6294			orf19.2672 -0.4285
orf19.6852.1 -0.4395			orf19.779 -0.6249			orf19.2765 -0.4290
orf19.6515 -0.4382			orf19.1105.2 -0.6239			orf19.2766 -0.6294
orf19.35 -0.4359			orf19.2608 -0.6089			orf19.2790 -0.4305
orf19.913.2 -0.4316			orf19.6882 -0.6003			orf19.2803 -0.6493
orf19.3577 -0.4311			orf19.2435 -0.5991			orf19.2825 -0.4270
orf19.1052 -0.4283			orf19.6539 -0.5942			orf19.2839 -0.4535
orf19.4869 -0.4275			orf19.3861 -0.5930			orf19.2875 -1.7181
orf19.6996 -0.4227			orf19.3862 -0.5930			orf19.2876 -1.7181
orf19.7164 -0.4141			orf19.3433 -0.5929			orf19.2886 -0.4725
orf19.1853 -0.4100			orf19.5348 -0.5883			orf19.2887 -0.4120
orf19.2791 -0.4075			orf19.7571 -0.5882			orf19.2903 -0.6496
orf19.1785 -0.4059			orf19.3822 -0.5849			orf19.2928 -0.4721
orf19.2308 -0.4058			orf19.909 -0.5845			orf19.2943.5 -0.4209
orf19.4476 -0.4030			orf19.3605 -0.5829			orf19.3002 -0.4476
orf19.6208 -0.4029			orf19.3475 -0.5821			orf19.3004 -0.4032
orf19.3532 -0.4024			orf19.4755 -0.5787			orf19.3038 -0.4032
orf19.670.2 -0.4011			orf19.4069 -0.5771			orf19.309 -0.4516
			orf19.1756 -0.5767			orf19.3104 -0.4822
			orf19.1240 -0.5754			orf19.3130 -0.4463
			orf19.7250 -0.5741			orf19.3149 -0.6636
			orf19.1027 -0.5734			orf19.3153 -0.4028
			orf19.4013 -0.5731			orf19.3201 -0.4206
			orf19.4014 -0.5731			orf19.3220 -0.5408
			orf19.1613 -0.5702			orf19.3335 -0.4148
			orf19.7391 -0.5694			orf19.3340 -0.4550
			orf19.6548 -0.5681			orf19.3352 -0.4083
			orf19.913.2 -0.5660			orf19.3360 -0.9457
			orf19.3618 -0.5624			orf19.3433 -0.5929
			orf19.6709 -0.5621			orf19.3442 -0.5474
			orf19.866 -0.5618			orf19.3448 -0.6396
			orf19.3684 -0.5600			orf19.347 -0.4409
			orf19.4921 -0.5594			orf19.3473 -0.4034
			orf19.1433 -0.5587			orf19.3475 -0.5821
			orf19.4769 -0.5575			orf19.35 -0.6839
			orf19.4261 -0.5550			orf19.3549 -0.5419
			orf19.2400 -0.5542			orf19.3569 -0.4204
			orf19.2401 -0.5542			orf19.3571 -0.4793
			orf19.4461 -0.5487			orf19.3574 -1.2477
			orf19.3442 -0.5474			orf19.3575 -1.2477
			orf19.6659 -0.5451			orf19.3605 -0.5829
			orf19.7164 -0.5450			orf19.3618 -0.5624
			orf19.7166 -0.5450			orf19.3669 -0.5043
			orf19.4320 -0.5446			orf19.3672 -1.1908
			orf19.1290 -0.5441			orf19.3674 -1.3014
			orf19.6852.1 -0.5435			orf19.3675 -1.3014
			orf19.3549 -0.5419			orf19.3684 -0.5600
			orf19.6798 -0.5418			orf19.3697 -0.4326
			orf19.3220 -0.5408			orf19.3728 -0.6416
			orf19.3733 -0.5399			orf19.3730 -0.6416
			orf19.450 -0.5396			orf19.3733 -0.5399
			orf19.738 -0.5380			orf19.3765 -0.4023
			orf19.6937 -0.5362			orf19.3822 -0.5849
			orf19.134 -0.5348			orf19.3856 -0.5089
			orf19.135 -0.5348			orf19.3861 -0.5930
			orf19.4784 -0.5271			orf19.3862 -0.5930
			orf19.6142 -0.5244			orf19.3934 -0.5188
			orf19.6784 -0.5243			orf19.3935 -0.5188
			orf19.4476 -0.5241			orf19.395 -1.3721
			orf19.4916 -0.5209			orf19.396 -1.3721
			orf19.5322 -0.5203			orf19.3967 -1.2623
			orf19.5323 -0.5203			orf19.397 -0.5100
			orf19.6146 -0.5200			orf19.398 -1.3721
			orf19.3934 -0.5188			orf19.3997 -1.6823
			orf19.3935 -0.5188			orf19.4012 -0.4997
			orf19.7364 -0.5167			orf19.4013 -0.5731
			orf19.5005 -0.5162			orf19.4014 -0.5731
			orf19.4444 -0.5159			orf19.4026 -0.4491
			orf19.1375 -0.5158			orf19.4045 -0.4023
			orf19.7451 -0.5145			orf19.405 -0.4432
			orf19.5334 -0.5135			orf19.4069 -0.5771
			orf19.5335 -0.5135			orf19.4118 -0.4532
			orf19.6000 -0.5122			orf19.4261 -0.5550
			orf19.7150 -0.5117			orf19.4264 -0.4605
			orf19.6285 -0.5105			orf19.4274 -0.5057
			orf19.397 -0.5100			orf19.4290 -0.6885
			orf19.1769 -0.5098			orf19.4305.1 -0.4261
			orf19.3856 -0.5089			orf19.4309 -1.2306
			orf19.4274 -0.5057			orf19.431 -0.4483
			orf19.6645 -0.5050			orf19.4311 -1.2306
			orf19.3669 -0.5043			orf19.4320 -0.5446
			orf19.4490 -0.5027			orf19.4366 -0.4253
			orf19.1042 -0.5022			orf19.4384 -0.4244
			orf19.4012 -0.4997			orf19.4393 -0.4557
			orf19.6791 -0.4986			orf19.4394 -0.4636
			orf19.5626 -0.4985			orf19.4437 -0.4161
			orf19.1505 -0.4977			orf19.4444 -0.5159
			orf19.2540 -0.4966			orf19.4445 -0.4886
			orf19.1061 -0.4958			orf19.4450.1 -0.4237
			orf19.550 -0.4930			orf19.4461 -0.5487
			orf19.2241 -0.4927			orf19.4470 -0.4418
			orf19.5282 -0.4924			orf19.4476 -0.5241
			orf19.2444 -0.4909			orf19.4477 -0.4081
			orf19.4780 -0.4899			orf19.4488 -0.4389
			orf19.4600 -0.4894			orf19.4490 -0.5027
			orf19.4445 -0.4886			orf19.450 -0.5396
			orf19.1813 -0.4881			orf19.4525 -0.4402
			orf19.202 -0.4866			orf19.4565 -0.4521
			orf19.2661 -0.4865			orf19.4589 -0.4161
			orf19.1730 -0.4862			orf19.460 -0.4161
			orf19.7447 -0.4835			orf19.4600 -0.4894
			orf19.4833 -0.4832			orf19.4607 -0.4300
			orf19.3104 -0.4822			orf19.4617 -1.2780
			orf19.3571 -0.4793			orf19.4618 -1.2780
			orf19.7357 -0.4779			orf19.4632 -0.4734
			orf19.1386 -0.4769			orf19.4643 -0.4727
			orf19.1844 -0.4755			orf19.469 -0.4343
			orf19.4888 -0.4754			orf19.4720 -0.4012
			orf19.5000 -0.4751			orf19.4737 -0.4488
			orf19.1804 -0.4750			orf19.4738 -0.4390
			orf19.4632 -0.4734			orf19.4755 -0.5787
			orf19.5288 -0.4733			orf19.4769 -0.5575
			orf19.4643 -0.4727			orf19.4780 -0.4899
			orf19.2886 -0.4725			orf19.4784 -0.5271
			orf19.2928 -0.4721			orf19.4818 -0.4054
			orf19.1524 -0.4717			orf19.4833 -0.4832
			orf19.2173 -0.4709			orf19.4849 -0.4609
			orf19.1727 -0.4704			orf19.4871 -0.4460
			orf19.1048 -0.4670			orf19.4885 -0.4118
			orf19.7676 -0.4647			orf19.4888 -0.4754
			orf19.4394 -0.4636			orf19.4916 -0.5209
			orf19.4849 -0.4609			orf19.4921 -0.5594
			orf19.991 -0.4607			orf19.4941 -1.2154
			orf19.4264 -0.4605			orf19.4942 -1.2154
			orf19.6881 -0.4602			orf19.4961 -0.7101
			orf19.7566 -0.4586			orf19.4980 -0.7913
			orf19.5113 -0.4583			orf19.5000 -0.4751
			orf19.1052 -0.4568			orf19.5005 -0.5162
			orf19.4393 -0.4557			orf19.5031 -0.4309
			orf19.1439 -0.4555			orf19.5079 -0.7854
			orf19.6311 -0.4554			orf19.5113 -0.4583
			orf19.3340 -0.4550			orf19.5114 -0.9786
			orf19.2459 -0.4536			orf19.5114.1 -0.9786
			orf19.2839 -0.4535			orf19.5118 -0.8504
			orf19.4118 -0.4532			orf19.5131 -0.4064
			orf19.6824 -0.4525			orf19.5145 -0.4190
			orf19.6980 -0.4524			orf19.5147 -0.4265
			orf19.4565 -0.4521			orf19.5177 -0.4485
			orf19.309 -0.4516			orf19.5190 -0.4265
			orf19.5614 -0.4495			orf19.5217 -0.6509
			orf19.4026 -0.4491			orf19.5233 -0.4289
			orf19.4737 -0.4488			orf19.5282 -0.4924
			orf19.5177 -0.4485			orf19.5288 -0.4733
			orf19.431 -0.4483			orf19.5289 -0.6403
			orf19.3002 -0.4476			orf19.5322 -0.5203
			orf19.3130 -0.4463			orf19.5323 -0.5203
			orf19.4871 -0.4460			orf19.5334 -0.5135
			orf19.6778 -0.4448			orf19.5335 -0.5135
			orf19.5912 -0.4441			orf19.5348 -0.5883
			orf19.7329 -0.4434			orf19.54 -0.7720
			orf19.405 -0.4432			orf19.542 -0.9671
			orf19.1275 -0.4421			orf19.550 -0.4930
			orf19.2538 -0.4419			orf19.5502 -0.4058
			orf19.4470 -0.4418			orf19.5585 -0.4362
			orf19.6601.1 -0.4411			orf19.5614 -0.4495
			orf19.6232 -0.4410			orf19.5626 -0.4985
			orf19.347 -0.4409			orf19.5628 -0.4189
			orf19.4525 -0.4402			orf19.5802 -0.4216
			orf19.1508 -0.4396			orf19.5804 -0.6832
			orf19.7342 -0.4394			orf19.5840 -0.4052
			orf19.4738 -0.4390			orf19.5854 -0.4189
			orf19.4488 -0.4389			orf19.5912 -0.4441
			orf19.655 -0.4372			orf19.5960 -0.6544
			orf19.5585 -0.4362			orf19.5976 -0.4060
			orf19.6491 -0.4361			orf19.5978 -0.4190
			orf19.6492 -0.4361			orf19.6000 -0.5122
			orf19.469 -0.4343			orf19.6116 -0.7927
			orf19.3697 -0.4326			orf19.6142 -0.5244
			orf19.5031 -0.4309			orf19.6146 -0.5200
			orf19.2790 -0.4305			orf19.6193 -0.4299
			orf19.6529 -0.4305			orf19.6208 -0.4250
			orf19.4607 -0.4300			orf19.6209 -0.4025
			orf19.6193 -0.4299			orf19.6227 -0.4161
			orf19.1075 -0.4296			orf19.6232 -0.4410
			orf19.1433.1 -0.4291			orf19.6244 -0.4246
			orf19.2765 -0.4290			orf19.6280 -0.4143
			orf19.5233 -0.4289			orf19.6285 -0.5105
			orf19.2672 -0.4285			orf19.6311 -0.4554
			orf19.7337 -0.4282			orf19.6390 -0.4207
			orf19.7380 -0.4277			orf19.6391 -0.7345
			orf19.7347 -0.4274			orf19.6459 -0.4102
			orf19.2825 -0.4270			orf19.6484 -0.7826
			orf19.7252 -0.4267			orf19.6491 -0.4361
			orf19.5147 -0.4265			orf19.6492 -0.4361
			orf19.5190 -0.4265			orf19.6528 -0.4062
			orf19.4305.1 -0.4261			orf19.6529 -0.4305
			orf19.675.1 -0.4256			orf19.6539 -0.5942
			orf19.4366 -0.4253			orf19.6548 -0.5681
			orf19.6208 -0.4250			orf19.655 -0.4372
			orf19.6244 -0.4246			orf19.6561 -0.6648
			orf19.796 -0.4246			orf19.6577 -0.4019
			orf19.4384 -0.4244			orf19.6601.1 -0.4411
			orf19.4450.1 -0.4237			orf19.6645 -0.5050
			orf19.2308 -0.4227			orf19.6659 -0.5451
			orf19.6738 -0.4224			orf19.6691 -0.4169
			orf19.5802 -0.4216			orf19.670.2 -0.8514
			orf19.2943.5 -0.4209			orf19.6709 -0.5621
			orf19.6390 -0.4207			orf19.6738 -0.4224
			orf19.3201 -0.4206			orf19.6745 -0.7114
			orf19.3569 -0.4204			orf19.675.1 -0.4256
			orf19.7572 -0.4203			orf19.6778 -0.4448
			orf19.791 -0.4198			orf19.6784 -0.5243
			orf19.5145 -0.4190			orf19.6791 -0.4986
			orf19.5978 -0.4190			orf19.6798 -0.5418
			orf19.5628 -0.4189			orf19.6813 -1.4231
			orf19.5854 -0.4189			orf19.6814 -1.4231
			orf19.1538 -0.4186			orf19.6816 -1.4231
			orf19.787.1 -0.4185			orf19.6824 -0.4525
			orf19.1382 -0.4178			orf19.6852.1 -0.5435
			orf19.6691 -0.4169			orf19.6881 -0.4602
			orf19.4437 -0.4161			orf19.6882 -0.6003
			orf19.4589 -0.4161			orf19.693 -0.4099
			orf19.460 -0.4161			orf19.6937 -0.5362
			orf19.6227 -0.4161			orf19.6980 -0.4524
			orf19.2668 -0.4154			orf19.699 -0.4110
			orf19.2668.1 -0.4154			orf19.7150 -0.5117
			orf19.1853 -0.4152			orf19.7164 -0.5450
			orf19.3335 -0.4148			orf19.7166 -0.5450
			orf19.6280 -0.4143			orf19.7250 -0.5741
			orf19.2336 -0.4140			orf19.7252 -0.4267
			orf19.2621 -0.4136			orf19.7282 -0.4023
			orf19.7613 -0.4128			orf19.7286 -0.4033
			orf19.1557 -0.4124			orf19.7329 -0.4434
			orf19.2887 -0.4120			orf19.7337 -0.4282
			orf19.4885 -0.4118			orf19.7342 -0.4394
			orf19.7675 -0.4118			orf19.7347 -0.4274
			orf19.2640 -0.4110			orf19.7357 -0.4779
			orf19.699 -0.4110			orf19.7364 -0.5167
			orf19.6459 -0.4102			orf19.7369 -0.4026
			orf19.693 -0.4099			orf19.738 -0.5380
			orf19.3352 -0.4083			orf19.7380 -0.4277
			orf19.4477 -0.4081			orf19.7391 -0.5694
			orf19.5131 -0.4064			orf19.7447 -0.4835
			orf19.6528 -0.4062			orf19.7451 -0.5145
			orf19.5976 -0.4060			orf19.7566 -0.4586
			orf19.5502 -0.4058			orf19.7571 -0.5882
			orf19.4818 -0.4054			orf19.7572 -0.4203
			orf19.5840 -0.4052			orf19.7613 -0.4128
			orf19.1996 -0.4035			orf19.7675 -0.4118
			orf19.3473 -0.4034			orf19.7676 -0.4647
			orf19.7286 -0.4033			orf19.779 -0.6249
			orf19.3004 -0.4032			orf19.787.1 -0.4185
			orf19.3038 -0.4032			orf19.791 -0.4198
			orf19.3153 -0.4028			orf19.796 -0.4246
			orf19.7369 -0.4026			orf19.822 -0.8137
			orf19.6209 -0.4025			orf19.823 -0.8137
			orf19.3765 -0.4023			orf19.866 -0.5618
			orf19.4045 -0.4023			orf19.900 -0.7080
			orf19.7282 -0.4023			orf19.903 -0.7080
			orf19.6577 -0.4019			orf19.909 -0.5845
			orf19.4720 -0.4012			orf19.913.2 -0.5660
			orf19.986 -0.4011			orf19.986 -0.4011
			orf19.172 -0.4010			orf19.991 -0.4607
						orf19.1066 -0.6542
						orf19.1358 -0.4474
						orf19.1785 -0.4059
						orf19.1867 -2.3090
						orf19.2332 -0.4499
						orf19.2434 -0.5852
						orf19.2791 -0.4075
						orf19.2877 -2.5264
						orf19.3430 -0.4716
						orf19.3532 -0.4024
						orf19.3577 -0.4311
						orf19.3649 -1.8265
						orf19.3651 -1.8265
						orf19.3707 -0.4951
						orf19.4869 -0.4275
						orf19.4949 -0.5257
						orf19.5228 -0.8061
						orf19.5858 -0.5966
						orf19.6470 -0.4462
						orf19.6515 -0.4382
						orf19.6996 -0.4227
						orf19.88 -0.4599
						orf19.89 -0.4599
						orf19.918 -1.3704

## Sheet: Med7-30C target GO 
orf19.1066			GO term For the combined data set	Frequency	Gene(s)			GO term for the high quality data set	Frequency	Gene(s)
orf19.1358			biological_process	96 out of 342 genes, 28.1%	orf19.6709 orf19.4600 orf19.3448 orf19.7250 orf19.4366 orf19.2943.5 orf19.398 orf19.4069 RHD2 orf19.4014 orf19.4525 orf19.1075 orf19.3360 orf19.4643 PGA32 orf19.4921 orf19.5233 orf19.6813 CIRT4B orf19.4916 orf19.6852.1 orf19.7675 orf19.450 orf19.6390 orf19.6311 orf19.4394 orf19.823 orf19.3430 orf19.1785 orf19.7380 orf19.2928 orf19.1240 orf19.4888 orf19.4320 orf19.7337 orf19.670.2 orf19.251 orf19.…			biological_process	91 out of 318 genes, 28.6%	C1_11320C_A RSN1 PGA32 C6_02330W_A C1_12900W_A C2_09110C_A C5_05210W_A C2_08400C_A C1_02270C_A C4_06470W_A C1_03120W_A CR_06650C_A C2_05390C_A CR_05320C_A C1_14370W_A C7_01930C_A C1_09540W_A C1_01490W_A C1_08530W_A C7_03760W_A CR_10830C_A C7_02850W_A C1_04590W_A C2_01960C_A CR_09410W_A CR_08260C_A C1_10190W_A C1_02410C_A C7_02760W_A C1_04010C_A C4_01930C_A C4_05590W_A C1_08520C_A C4_01860C_A C1_0…
orf19.1785			regulation of biological process	80 out of 342 genes, 23.4%	orf19.1675 TPS2 SGS1 STP4 TAF145 RPN7 CDC19 HHT2 GCN4 NPL4 MTLA1 CHS7 orf19.7329 HAT1 TLG2 CBF1 GAT1 GLC7 SSN6 PGK1 TPI1 NCE102 FUN31 TIF5 TYE7 HYM1 MSS4 ENO1 orf19.1769 NPR1 HMO1 orf19.3862 orf19.6539 MYO5 IPT1 CDC47 HSP70 CDC28 FBA1 orf19.3728 orf19.3473 orf19.3697 ADH1 FLC2 CAR1 HXK2 SAS3 PST1 NRG1 SHA3 GAL10 SSK1 orf19.215 TDH3 PCL5 SBP1 HSP90 POR1 orf19.2400 MAF1 EST1 SPT7 HST7 orf19.5131 or…			regulation of biological process	81 out of 318 genes, 25.5%	NPR1 CDC28 RPN7 C7_04110W_A RVB2 IPT1 TPI1 RAD32 C1_07340W_A C2_08920W_A TIF5 CR_06090W_A HST7 C4_01760W_A GAL10 FBA1 CR_02390W_A TDH3 C1_09840C_A ADH1 SSN6 SSK1 STP2 TYE7 HAT1 PTC2 CR_09340W_A C2_10120W_A CBF1 C2_04620W_A TRY6 MSS4 CEK1 KEX2 ZRT2 GLC7 C6_02310W_A FLC2 GAT1 C7_02670W_A TAF145 HHT2 ENO1 HSP70 CR_03230W_A C7_03240W_A HXK2 LSP1 PST1 TLG2 CDC47 SAS3 NCE102 STP4 C3_01690W_A PCL5 SGS1 …
orf19.1867			response to chemical stimulus	59 out of 342 genes, 17.3%	MSI3 FLU1 TPS2 PGA62 GCN4 NCP1 NPL4 HSP21 GAL102 HAT1 CBF1 GAT1 SSN6 SOD2 orf19.1804 TYE7 HYM1 CNT PHO15 orf19.1769 FUR1 MYO5 IPT1 CDR4 HSP70 FCY21 TPO3 orf19.4780 orf19.3473 COQ5 RPL17B orf19.3697 OSM2 UBC4 HXK2 PDR16 MAK21 NRG1 PMC1 SHA3 GAL10 SSK1 HSP90 SCS7 SPT7 YHB1 CDR1 HST7 orf19.4488 TRR1 orf19.6816 CEK1 SFU1 orf19.4849 STP2 orf19.6691 PTC2 HEM13 YTH1			transport	55 out of 318 genes, 17.3%	NPR1 CDC28 C2_10470C_A PHO84 C7_03590C_A GAP6 C3_07230W_A CR_06090W_A PEX13 FBA1 STP2 CTR2 JEN1 CNT EXO84 VCX1 CDR4 DAL5 YEA4 C6_03390W_A ZRT2 C6_02310W_A PFK1 FLC2 NSP1 FLU1 HSP70 CR_04920W_A CDR1 MDJ2 HXK2 LSP1 DJP1 TLG2 SIS1 C1_08340C_A MIR1 NCE102 FCY21 C1_09220W_A CR_03220C_A PMC1 SHA3 SDS24 TPO3 C2_09680W_A PTR22 CR_09920W_A POR1 HXT5 CHS7 PDR16 MYO5 CRP1 C1_06980C_A
orf19.2332			transport	59 out of 342 genes, 17.3%	FLU1 MDJ2 EXO84 NPL4 CHS7 MIR1 TLG2 VCX1 orf19.1867 PHO84 orf19.1386 orf19.6209 orf19.1804 NCE102 DAL5 orf19.5628 CNT HXT5 PTR22 NPR1 orf19.3862 JEN1 YEA4 DJP1 MYO5 CDR4 HSP70 CDC28 PFK1 FCY21 GAP6 TPO3 orf19.5322 PEX13 orf19.4780 CTR2 orf19.3473 orf19.2401 SDS24 NSP1 orf19.3130 PEX7 FLC2 HXK2 PDR16 PMC1 SHA3 CRP1 POR1 orf19.5114 YHB1 CDR1 orf19.7566 LSP1 ZRT2 STP2 orf19.6778 orf19.6691 CDR11			response to chemical	53 out of 318 genes, 16.7%	UBC4 IPT1 SOD2 OCH1 RPL17B C7_03590C_A HST7 GAL10 GLX3 HEM13 C1_09840C_A SSN6 SSK1 STP2 TYE7 HAT1 PHO15 PTC2 CNT C2_10120W_A CBF1 C2_04620W_A CDR4 CEK1 GAT1 C7_02670W_A FLU1 HSP70 CDR1 HXK2 MSI3 NCP1 SIS1 HSP21 FCY21 C1_09220W_A PGA62 PMC1 FUR1 GAL102 SHA3 TPO3 AGO1 TRR1 YTH1 SPT7 PDR16 C3_06860C_A OSM2 HYM1 TPS2 MAK21 NRG1
orf19.2434			response to stress	53 out of 342 genes, 15.5%	YNK1 TPS2 SGS1 CDC19 HHT2 GCN4 NPL4 HSP21 HAT1 GLC7 SSN6 SOD2 TPI1 TYE7 HYM1 TPS3 orf19.1730 RIM11 MYO5 IPT1 CDC47 HSP70 CDC28 orf19.5322 GPD1 CEK2 orf19.2401 OSM2 UBC4 EAF6 NRG1 SHA3 GAL10 OCH1 SSK1 SBP1 HSP90 RAD32 YHB1 CDR1 HST7 HHT21 TRR1 orf19.6816 CEK1 SFU1 LSP1 ZRT2 orf19.4849 STP2 PTC2 HEM13 KEX2			response to stress	52 out of 318 genes, 16.4%	NPR1 CDC28 UBC4 C2_10470C_A C7_04110W_A IPT1 TPI1 SOD2 RAD32 OCH1 HST7 GAL10 GLX3 HEM13 C1_09840C_A SSN6 SSK1 STP2 TYE7 HAT1 PTC2 CEK1 KEX2 ZRT2 GLC7 EAF6 C7_02670W_A YNK1 HHT2 HSP70 CDR1 LSP1 CDC47 SIS1 HSP21 CR_03220C_A SGS1 SHA3 CDC19 RIM11 TRR1 HHT21 GPD1 SBP1 C3_06860C_A OSM2 MYO5 CEK2 C3_01210C_A HYM1 TPS2 NRG1
orf19.2791			organelle organization	46 out of 342 genes, 13.5%	MDJ2 SGS1 RPN7 HHT2 NPL4 orf19.7329 HAT1 TLG2 CBF1 BBC1 GLC7 SSN6 orf19.1386 HHT1 TIF5 SWD2 orf19.1052 MSS4 orf19.1730 HMO1 orf19.3862 orf19.6539 DJP1 MYO5 CDC28 orf19.5322 PEX13 orf19.3473 orf19.2401 UBC4 EAF6 PEX7 SAS3 MAK21 orf19.215 HSP90 POR1 RAD32 EST1 SPT7 orf19.4488 HHT21 orf19.4437 orf19.4849 orf19.6778 ILV5			organelle organization	45 out of 318 genes, 14.2%	CDC28 RPN7 UBC4 C2_10470C_A RVB2 SWD2 RAD32 C1_07340W_A C3_07230W_A C2_08920W_A TIF5 CR_06090W_A PEX13 C1_09840C_A SSN6 HAT1 CR_09340W_A CBF1 C2_04620W_A MSS4 GLC7 C6_02310W_A EAF6 C7_02670W_A CR_07260C_A HHT2 MDJ2 MEF2 DJP1 TLG2 SAS3 NCE102 HHT1 CR_03220C_A SGS1 C1_04180W_A HMO1 C2_09680W_A POR1 SPT7 HHT21 EST1 MYO5 C3_01210C_A MAK21
orf19.2877			carbohydrate metabolic process	36 out of 342 genes, 10.5%	GLK4 TPS2 CDC19 HSP21 CHS7 GLC7 PGK1 MDH1-3 orf19.6996 TPI1 PDC11 TPS3 ENO1 GAL7 HMO1 GPM1 YEA4 ADH2 PFK1 CIT1 FBA1 GPD1 BGL2 VAN1 ADH1 HXK2 GAL10 OCH1 TDH3 PGA56 orf19.4488 orf19.6816 orf19.2308 MLS1 RHD1 XKS1			filamentous growth	36 out of 318 genes, 11.3%	CDC28 IPT1 TPI1 OCH1 C1_07220W_A RAX2 HST7 GAL10 SSN6 SSK1 STP2 TYE7 LMO1 MSS4 CEK1 KEX2 GLC7 URA3 CHA1 YNK1 ENO1 HSP21 STP4 PCL5 SGS1 SHA3 HMO1 CDC19 CAR1 ZCF2 CHS7 MYO5 CEK2 HYM1 TPS2 NRG1
orf19.3430			filamentous growth	35 out of 342 genes, 10.2%	TPS2 SGS1 STP4 CDC19 GCN4 HSP21 CHS7 SSN6 TPI1 CHA1 TYE7 HYM1 MSS4 ENO1 HMO1 MYO5 IPT1 CDC28 CEK2 NRG1 SHA3 GAL10 OCH1 SSK1 PCL5 HSP90 URA3 YHB1 HST7 CEK1 STP2 ZCF2 LMO1 orf19.4445 KEX2			cellular protein modification process	33 out of 318 genes, 10.4%	NPR1 CDC28 UBC4 C7_02220C_A C7_04110W_A C2_02360C_A SWD2 CDC34 RAD32 OCH1 HST7 C4_01760W_A GAL10 VAN1 HAT1 PHO15 PTC2 CEK1 GLC7 C6_02310W_A EAF6 C3_05420W_A YNK1 GAL7 SAS3 C2_06600W_A CR_03220C_A SHA3 C3_05680W_A RIM11 SPT7 FUN31 CEK2
orf19.3532			cellular protein modification process	33 out of 342 genes, 9.6%	orf19.7329 HAT1 orf19.35 GLC7 orf19.6996 FUN31 SWD2 PHO15 orf19.7164 GAL7 NPR1 RIM11 orf19.6492 CDC28 CEK2 orf19.3473 orf19.7347 orf19.2401 VAN1 UBC4 EAF6 SAS3 SHA3 GAL10 OCH1 orf19.4617 orf19.1557 SPT7 HST7 orf19.6980 CEK1 CDC34 PTC2			carbohydrate metabolic process	32 out of 318 genes, 10.1%	GLK4 TPI1 TPS3 OCH1 BGL2 GAL10 VAN1 FBA1 TDH3 ADH1 CIT1 C2_04620W_A PGA56 YEA4 MDH1-3 GLC7 PFK1 GPM1 ENO1 XKS1 GAL7 HXK2 ADH2 HSP21 RHD1 CDC19 MLS1 CHS7 C1_11080W_A GPD1 C3_06860C_A TPS2
orf19.3577			response to drug	28 out of 342 genes, 8.2%	MSI3 FLU1 PGA62 NCP1 GAL102 SSN6 HYM1 CNT FUR1 IPT1 CDR4 FCY21 TPO3 orf19.4780 COQ5 RPL17B PDR16 MAK21 NRG1 PMC1 HSP90 SPT7 CDR1 HST7 CEK1 STP2 orf19.6691 YTH1			RNA metabolic process	28 out of 318 genes, 8.8%	CDC28 RVB2 HCR1 SWD2 C2_10560C_A C1_07340W_A TIF5 CR_06090W_A RPC19 IPK1 C6_03260W_A TYE7 CBF1 EXO84 GLC7 ISU1 RPS1 TAF145 HHT2 CR_03230W_A CR_07510W_A C5_03920C_A C2_03000C_A AGO1 C5_02810W_A YTH1 EST1 TRM12
orf19.3649			RNA metabolic process	27 out of 342 genes, 7.9%	orf19.5614 EXO84 TAF145 RPS1 HHT2 CBF1 ISU1 orf19.3220 orf19.2621 GLC7 TIF5 SWD2 TYE7 orf19.3862 orf19.6539 RPC19 CDC28 HCR1 orf19.5802 IPK1 orf19.4305.1 orf19.7369 orf19.5334 orf19.2400 EST1 orf19.4437 YTH1			response to drug	26 out of 318 genes, 8.2%	IPT1 RPL17B C7_03590C_A HST7 SSN6 STP2 CNT CDR4 CEK1 FLU1 CDR1 MSI3 NCP1 FCY21 C1_09220W_A PGA62 PMC1 FUR1 GAL102 TPO3 YTH1 SPT7 PDR16 HYM1 MAK21 NRG1
orf19.3651			cell cycle	20 out of 342 genes, 5.8%	SGS1 RPN7 NPL4 GLC7 HYM1 orf19.3862 MYO5 CDC47 CDC28 SPR3 SDS24 orf19.3697 UBC4 RAD32 CEK1 orf19.6142 orf19.4849 CDC34 AXL1 RAX2			cell cycle	25 out of 318 genes, 7.9%	CDC28 RPN7 UBC4 C7_04110W_A CDC34 RAD32 RAX2 CR_06090W_A HST7 C1_09840C_A PTC2 SPR3 MSS4 CEK1 GLC7 C7_02670W_A CR_07260C_A HHT2 CDC47 SGS1 SDS24 RIM11 MYO5 AXL1 HYM1
orf19.3707			generation of precursor metabolites and energy	19 out of 342 genes, 5.6%	CDC19 GLC7 PGK1 TPI1 PDC11 ENO1 GPM1 ADH2 PFK1 CIT1 FBA1 COQ5 ADH1 HXK2 UCF1 TDH3 orf19.913.2 CYC1 RIB3			interspecies interaction between organisms	17 out of 318 genes, 5.3%	IPT1 TPI1 BGL2 FBA1 TDH3 ADH1 SSK1 KEX2 URA3 GPM1 ENO1 HSP70 CYB2 CDC19 YWP1 SAP5 NRG1
orf19.4869			interspecies interaction between organisms	19 out of 342 genes, 5.6%	CYB2 CDC19 PGK1 TPI1 ENO1 GPM1 IPT1 HSP70 FBA1 BGL2 ADH1 YWP1 NRG1 SSK1 TDH3 URA3 YHB1 SAP5 KEX2			DNA metabolic process	17 out of 318 genes, 5.3%	CDC28 SWD2 RAD32 C1_07340W_A SSN6 HAT1 GLC7 EAF6 CR_07260C_A HHT2 CDC47 HHT1 SGS1 C1_04180W_A HHT21 EST1 C3_01210C_A
orf19.4949			DNA metabolic process	18 out of 342 genes, 5.3%	SGS1 HHT2 HAT1 GLC7 SSN6 HHT1 SWD2 orf19.1052 orf19.1730 CDC47 CDC28 EAF6 HSP90 RAD32 EST1 HHT21 orf19.4437 orf19.6142			pathogenesis	17 out of 318 genes, 5.3%	BGL2 SSN6 SSK1 TYE7 CEK1 KEX2 URA3 GAT1 MSI3 NCE102 HSP21 CHS7 CSH1 SAP5 MTLA1 TPS2 NRG1
orf19.5228			pathogenesis	17 out of 342 genes, 5%	MSI3 TPS2 MTLA1 HSP21 CHS7 GAT1 CSH1 SSN6 BGL2 NRG1 SSK1 HSP90 URA3 YHB1 CEK1 SAP5 KEX2			generation of precursor metabolites and energy	15 out of 318 genes, 4.7%	TPI1 FBA1 TDH3 ADH1 CIT1 C3_04080W_A GLC7 PFK1 GPM1 ENO1 HXK2 CYC1 ADH2 CDC19 UCF1
orf19.5858			cell wall organization	13 out of 342 genes, 3.8%	PGA62 orf19.7329 HYM1 orf19.3862 MYO5 BGL2 FLC2 SSK1 orf19.215 HST7 CEK1 LMO1 KEX2			cell wall organization	14 out of 318 genes, 4.4%	BGL2 C2_08920W_A CR_06090W_A HST7 SSK1 LMO1 CR_09340W_A CEK1 KEX2 FLC2 PGA62 MYO5 HYM1 TPS2
orf19.6470			protein folding	12 out of 342 genes, 3.5%	MSI3 ERO1 CHS7 SIS1 EGD2 orf19.3730 orf19.1769 HSP70 FLC2 HSP90 YKE2 orf19.4738			ribosome biogenesis	11 out of 318 genes, 3.5%	RVB2 HCR1 C3_07230W_A TIF5 GLC7 RPS1 NSP1 CR_03230W_A C5_03920C_A C2_03000C_A MAK21
orf19.6515			biofilm formation	11 out of 342 genes, 3.2%	GCN4 CSH1 IFD6 TYE7 ADH5 IPT1 BGL2 ADH1 YWP1 NRG1 TRY6			lipid metabolic process	11 out of 318 genes, 3.5%	IPT1 DPP3 PEX13 MSS4 MDH1-3 TLG2 NCP1 YDC1 MLS1 SCS7 PDR16
orf19.6996			ribosome biogenesis	11 out of 342 genes, 3.2%	RPS1 orf19.3220 GLC7 TIF5 orf19.6539 HCR1 orf19.5802 NSP1 MAK21 orf19.2400 orf19.6778			cellular homeostasis	11 out of 318 genes, 3.5%	C2_10560C_A CTR2 VCX1 GLC7 FLC2 ISU1 PMC1 TRR1 POR1 GPD1 CRP1
orf19.88			lipid metabolic process	11 out of 342 genes, 3.2%	DPP3 NCP1 TLG2 MSS4 IPT1 PEX13 PEX7 PDR16 SCS7 PDX3 YDC1			protein folding	10 out of 318 genes, 3.1%	ERO1 CR_02380C_A C1_08800W_A C2_10120W_A FLC2 HSP70 MSI3 SIS1 CHS7 YKE2
orf19.89			cellular homeostasis	11 out of 342 genes, 3.2%	VCX1 ISU1 GLC7 GPD1 FLC2 PMC1 CRP1 POR1 orf19.5334 TRR1 SFU1			biofilm formation	10 out of 318 genes, 3.1%	IPT1 BGL2 ADH1 TYE7 TRY6 ADH5 IFD6 YWP1 CSH1 NRG1
orf19.918			vesicle-mediated transport	10 out of 342 genes, 2.9%	EXO84 CHS7 TLG2 orf19.1386 MYO5 CDC28 SDS24 orf19.5114 LSP1 orf19.6778			cell development	10 out of 318 genes, 3.1%	C7_04110W_A HST7 SPR3 MSS4 CEK1 GLC7 C7_02670W_A RIM11 MYO5 NRG1
orf19.1027			protein catabolic process	9 out of 342 genes, 2.6%	RPN7 NPL4 orf19.7329 orf19.7347 UBC4 orf19.5131 orf19.4849 CDC34 SAP5			vesicle-mediated transport	10 out of 318 genes, 3.1%	CDC28 C3_07230W_A EXO84 LSP1 TLG2 C1_08340C_A SDS24 C2_09680W_A CHS7 MYO5
orf19.1048			cellular membrane organization	8 out of 342 genes, 2.3%	TLG2 orf19.1386 NCE102 MYO5 orf19.2401 FLC2 CDR1 orf19.6778			protein catabolic process	9 out of 318 genes, 2.8%	RPN7 UBC4 CDC34 C1_09840C_A CR_09340W_A C7_03240W_A SIS1 C3_05680W_A SAP5
orf19.1052			translation	8 out of 342 genes, 2.3%	RPS1 SIS1 MRPL10 orf19.3649 TIF5 RPL20B HCR1 RPL17B			hyphal growth	8 out of 318 genes, 2.5%	CDC28 OCH1 RAX2 HST7 GLC7 YNK1 CAR1 HYM1
orf19.11			signal transduction	8 out of 342 genes, 2.3%	FUN31 MSS4 orf19.3862 SSK1 HSP90 HST7 CEK1 PTC2			cytoskeleton organization	6 out of 318 genes, 1.9%	C2_08920W_A CR_06090W_A MSS4 GLC7 NCE102 MYO5
orf19.1240			cytoskeleton organization	7 out of 342 genes, 2.0%	NPL4 BBC1 GLC7 MSS4 orf19.3862 MYO5 orf19.215			conjugation	6 out of 318 genes, 1.9%	HST7 CEK1 KEX2 C7_02670W_A SPT7 CEK2
orf19.1353			cell development	7 out of 342 genes, 2.0%	GLC7 MSS4 RIM11 MYO5 SPR3 NRG1 HST7			translation	6 out of 318 genes, 1.9%	HCR1 RPL17B TIF5 RPL20B RPS1 SIS1
orf19.1354			conjugation	6 out of 342 genes, 1.8%	CEK2 orf19.3697 SPT7 HST7 CEK1 KEX2			signal transduction	6 out of 318 genes, 1.9%	CR_06090W_A HST7 SSK1 PTC2 MSS4 CEK1
orf19.1756			cytokinesis	5 out of 342 genes, 1.5%	HYM1 MYO5 SDS24 AXL1 RAX2			growth of unicellular organism as a thread of attached cells	6 out of 318 genes, 1.9%	HST7 GAL10 MSS4 CEK1 SHA3 NRG1
orf19.1770			cellular respiration	5 out of 342 genes, 1.5%	CIT1 COQ5 orf19.913.2 CYC1 RIB3			cytokinesis	5 out of 318 genes, 1.6%	RAX2 SDS24 MYO5 AXL1 HYM1
orf19.1853			growth of unicellular organism as a thread of attached cells	5 out of 342 genes, 1.5%	MSS4 NRG1 GAL10 HST7 CEK1			cell budding	4 out of 318 genes, 1.3%	GLC7 MYO5 AXL1 HYM1
orf19.1868			cell budding	4 out of 342 genes, 1.2%	GLC7 HYM1 MYO5 AXL1			cellular respiration	3 out of 318 genes, 0.9%	CIT1 C3_04080W_A CYC1
orf19.2308			cell adhesion	3 out of 342 genes, 0.9%	CSH1 GPD1 TDH3			cell adhesion	3 out of 318 genes, 0.9%	TDH3 GPD1 CSH1
orf19.2620			vitamin metabolic process	3 out of 342 genes, 0.9%	orf19.4589 PDX3 RIB3			pseudohyphal growth	3 out of 318 genes, 0.9%	HST7 SHA3 NRG1
orf19.2803			pseudohyphal growth	2 out of 342 genes, 0.6%	NRG1 HST7			vitamin metabolic process	2 out of 318 genes, 0.6%	C4_02040W_A PDX3
orf19.2875			hyphal growth	1 out of 342 genes, 0.3%	CDC28			transposition	0 out of 318 genes, 0%	none
orf19.2876			cellular cell wall organization	0 out of 342 genes, 0%	none			nucleus organization	0 out of 318 genes, 0%	none
orf19.3038			transposition	0 out of 342 genes, 0%	none			other	24 out of 318 genes, 7.5%	OYE23 DRE2 C3_05840W_A C4_06790W_A C3_05080W_A RNR22 C1_01620C_A HYU1 GRP2 C3_05760W_A LAT1 XYL2 IDP2 TES1 CDC21 GLY1 OSM1 PUT1 IFE2 CR_06870C_A HIS1 ILV2 C6_01420C_A LEU42
orf19.3433			nucleus organization	0 out of 342 genes, 0%	none			not_yet_annotated	1 out of 318 genes, 0.3%	C4_03240C_A
orf19.35			other	26 out of 342 genes, 7.6%	IFE2 IDP2 GLY1 CDC21 PUT1 orf19.3352 orf19.2825 GIG1 ILV2 orf19.4476 orf19.5978 XYL2 LAT1 LEU42 orf19.1844 RNR22 OSM1 HYU1 orf19.7357 orf19.3684 GRP2 OYE23 orf19.7364 HIS1 TES1 orf19.3442
orf19.3574			not_yet_annotated	1 out of 342 genes, 0.3%	orf19.2668.1
orf19.3575
orf19.3618
orf19.3861
orf19.395
orf19.396
orf19.398
orf19.3997
orf19.4476
orf19.4784
orf19.4941
orf19.4942
orf19.4980
orf19.5079
orf19.5114
orf19.5114.1
orf19.5118
orf19.5282
orf19.5334
orf19.5348
orf19.54
orf19.5626
orf19.5854
orf19.6116
orf19.6208
orf19.6391
orf19.670.2
orf19.6745
orf19.6791
orf19.6798
orf19.6813
orf19.6814
orf19.6816
orf19.6852.1
orf19.6881
orf19.6882
orf19.6937
orf19.7150
orf19.7164
orf19.913.2
orf19.1042
orf19.1061
orf19.1075
orf19.1105.2
orf19.1275
orf19.1290
orf19.134
orf19.135
orf19.1357
orf19.1375
orf19.1382
orf19.1386
orf19.1433
orf19.1433.1
orf19.1439
orf19.1505
orf19.1508
orf19.1524
orf19.1538
orf19.1557
orf19.1585
orf19.1613
orf19.1675
orf19.1716
orf19.172
orf19.1727
orf19.1730
orf19.1769
orf19.1804
orf19.1813
orf19.1844
orf19.1996
orf19.202
orf19.215
orf19.2173
orf19.2241
orf19.2336
orf19.2400
orf19.2401
orf19.2435
orf19.2444
orf19.2459
orf19.251
orf19.2529.1
orf19.2538
orf19.2540
orf19.2608
orf19.2621
orf19.2640
orf19.2661
orf19.2668
orf19.2668.1
orf19.2672
orf19.2765
orf19.2766
orf19.2790
orf19.2825
orf19.2839
orf19.2886
orf19.2887
orf19.2903
orf19.2928
orf19.2943.5
orf19.3002
orf19.3004
orf19.309
orf19.3104
orf19.3130
orf19.3149
orf19.3153
orf19.3201
orf19.3220
orf19.3335
orf19.3340
orf19.3352
orf19.3360
orf19.3442
orf19.3448
orf19.347
orf19.3473
orf19.3475
orf19.3549
orf19.3569
orf19.3571
orf19.3605
orf19.3669
orf19.3672
orf19.3674
orf19.3675
orf19.3684
orf19.3697
orf19.3728
orf19.3730
orf19.3733
orf19.3765
orf19.3822
orf19.3856
orf19.3862
orf19.3934
orf19.3935
orf19.3967
orf19.397
orf19.4012
orf19.4013
orf19.4014
orf19.4026
orf19.4045
orf19.405
orf19.4069
orf19.4118
orf19.4261
orf19.4264
orf19.4274
orf19.4290
orf19.4305.1
orf19.4309
orf19.431
orf19.4311
orf19.4320
orf19.4366
orf19.4384
orf19.4393
orf19.4394
orf19.4437
orf19.4444
orf19.4445
orf19.4450.1
orf19.4461
orf19.4470
orf19.4477
orf19.4488
orf19.4490
orf19.450
orf19.4525
orf19.4565
orf19.4589
orf19.460
orf19.4600
orf19.4607
orf19.4617
orf19.4618
orf19.4632
orf19.4643
orf19.469
orf19.4720
orf19.4737
orf19.4738
orf19.4755
orf19.4769
orf19.4780
orf19.4818
orf19.4833
orf19.4849
orf19.4871
orf19.4885
orf19.4888
orf19.4916
orf19.4921
orf19.4961
orf19.5000
orf19.5005
orf19.5031
orf19.5113
orf19.5131
orf19.5145
orf19.5147
orf19.5177
orf19.5190
orf19.5217
orf19.5233
orf19.5288
orf19.5289
orf19.5322
orf19.5323
orf19.5335
orf19.542
orf19.550
orf19.5502
orf19.5585
orf19.5614
orf19.5628
orf19.5802
orf19.5804
orf19.5840
orf19.5912
orf19.5960
orf19.5976
orf19.5978
orf19.6000
orf19.6142
orf19.6146
orf19.6193
orf19.6209
orf19.6227
orf19.6232
orf19.6244
orf19.6280
orf19.6285
orf19.6311
orf19.6390
orf19.6459
orf19.6484
orf19.6491
orf19.6492
orf19.6528
orf19.6529
orf19.6539
orf19.6548
orf19.655
orf19.6561
orf19.6577
orf19.6601.1
orf19.6645
orf19.6659
orf19.6691
orf19.6709
orf19.6738
orf19.675.1
orf19.6778
orf19.6784
orf19.6824
orf19.693
orf19.6980
orf19.699
orf19.7166
orf19.7250
orf19.7252
orf19.7282
orf19.7286
orf19.7329
orf19.7337
orf19.7342
orf19.7347
orf19.7357
orf19.7364
orf19.7369
orf19.738
orf19.7380
orf19.7391
orf19.7447
orf19.7451
orf19.7566
orf19.7571
orf19.7572
orf19.7613
orf19.7675
orf19.7676
orf19.779
orf19.787.1
orf19.791
orf19.796
orf19.822
orf19.823
orf19.866
orf19.900
orf19.903
orf19.909
orf19.986
orf19.991

## Sheet: Med7 target in hyphae condition
Replicate 1			Replicate 2			Combined replicate
orf19.1716 -2.1359			orf19.3674 -1.0584			orf19.1716 -2.1359
orf19.3674 -1.8730			orf19.3675 -1.0584			orf19.3674 -1.8730
orf19.3675 -1.8730			orf19.3676 -1.0584			orf19.3675 -1.8730
orf19.3676 -1.8730			orf19.5114 -0.8320			orf19.3676 -1.8730
orf19.670.2 -1.3971			orf19.5114.1 -0.8320			orf19.670.2 -1.3971
orf19.3671 -1.2875			orf19.3672 -0.8189			orf19.3671 -1.2875
orf19.3672 -1.2875			orf19.4309 -0.7718			orf19.3672 -1.2875
orf19.5114.1 -1.2747			orf19.4311 -0.7718			orf19.5114.1 -1.2747
orf19.5114 -1.2747			orf19.3861 -0.7539			orf19.5114 -1.2747
orf19.822 -1.1734			orf19.670.2 -0.7394			orf19.822 -1.1734
orf19.823 -1.1734			orf19.5191 -0.7215			orf19.823 -1.1734
orf19.4309 -1.1685			orf19.4712 -0.7213			orf19.4309 -1.1685
orf19.4311 -1.1685			orf19.3490 -0.7070			orf19.4311 -1.1685
orf19.3669 -1.1081			orf19.3997 -0.6643			orf19.3669 -1.1081
orf19.1353 -1.0626			orf19.1234 -0.6623			orf19.1353 -1.0626
orf19.1354 -1.0626			orf19.1770 -0.6495			orf19.1354 -1.0626
orf19.3861 -1.0405			orf19.1353 -0.6435			orf19.3861 -1.0405
orf19.3862 -1.0405			orf19.1354 -0.6435			orf19.3862 -1.0405
orf19.3997 -0.9742			orf19.4941 -0.6319			orf19.3997 -0.9742
orf19.4941 -0.9717			orf19.4942 -0.6319			orf19.4941 -0.9717
orf19.4942 -0.9717			orf19.2434 -0.5823			orf19.4942 -0.9717
orf19.4980 -0.9546			orf19.3261 -0.5794			orf19.4980 -0.9546
orf19.6484 -0.9399			orf19.3264 -0.5624			orf19.6484 -0.9399
orf19.5118 -0.9394			orf19.5619 -0.5589			orf19.5118 -0.9394
orf19.3360 -0.9377			orf19.822 -0.5526			orf19.3360 -0.9377
orf19.3733 -0.8909			orf19.6948 -0.5495			orf19.3733 -0.8909
orf19.5626 -0.8752			orf19.3733 -0.5479			orf19.5626 -0.8752
orf19.5960 -0.8682			orf19.4056 -0.5415			orf19.5960 -0.8682
orf19.6390 -0.8646			orf19.5717 -0.5360			orf19.6390 -0.8646
orf19.6391 -0.8646			orf19.5718 -0.5360			orf19.6391 -0.8646
orf19.1770 -0.8598			orf19.5543 -0.5328			orf19.1770 -0.8598
orf19.1433 -0.8522			orf19.4869 -0.5289			orf19.1433 -0.8522
orf19.6548 -0.8268			orf19.6124 -0.5146			orf19.6548 -0.8268
orf19.11 -0.8060			orf19.5992 -0.5145			orf19.11 -0.8060
orf19.734 -0.8060			orf19.3867 -0.5131			orf19.734 -0.8060
orf19.2003 -0.8046			orf19.5584 -0.5131			orf19.2003 -0.8046
orf19.909 -0.8027			orf19.2839 -0.5100			orf19.909 -0.8027
orf19.4437 -0.8020			orf19.2397.3 -0.5060			orf19.4437 -0.8020
orf19.3450.1 -0.7961			orf19.2969 -0.5042			orf19.3450.1 -0.7961
orf19.2620 -0.7934			orf19.6690 -0.5040			orf19.2620 -0.7934
orf19.6116 -0.7934			orf19.7203 -0.5006			orf19.6116 -0.7934
orf19.6311 -0.7933			orf19.7204 -0.5006			orf19.6311 -0.7933
orf19.6734 -0.7923			orf19.3528 -0.4969			orf19.6734 -0.7923
orf19.7566 -0.7903			orf19.5544 -0.4956			orf19.7566 -0.7903
orf19.5079 -0.7902			orf19.1279 -0.4930			orf19.5079 -0.7902
orf19.3867 -0.7817			orf19.1280 -0.4930			orf19.3867 -0.7817
orf19.2766 -0.7803			orf19.6391 -0.4922			orf19.2766 -0.7803
orf19.3665 -0.7797			orf19.7447 -0.4890			orf19.3665 -0.7797
orf19.3549 -0.7752			orf19.6117 -0.4887			orf19.3549 -0.7752
orf19.7391 -0.7711			orf19.3059.1 -0.4885			orf19.7391 -0.7711
orf19.1357 -0.7701			orf19.5813 -0.4871			orf19.1357 -0.7701
orf19.7250 -0.7640			orf19.2192 -0.4848			orf19.7250 -0.7640
orf19.215 -0.7588			orf19.6814 -0.4830			orf19.215 -0.7588
orf19.5217 -0.7560			orf19.6816 -0.4830			orf19.5217 -0.7560
orf19.1375 -0.7544			orf19.3804 -0.4819			orf19.1375 -0.7544
orf19.2023 -0.7480			orf19.4980 -0.4814			orf19.2023 -0.7480
orf19.2024 -0.7480			orf19.5741 -0.4814			orf19.2024 -0.7480
orf19.2192 -0.7448			orf19.1742 -0.4810			orf19.2192 -0.7448
orf19.4769 -0.7444			orf19.7561 -0.4799			orf19.4769 -0.7444
orf19.3668 -0.7430			orf19.4450.1 -0.4791			orf19.3668 -0.7430
orf19.4078 -0.7349			orf19.243 -0.4763			orf19.4078 -0.7349
orf19.5501 -0.7299			orf19.6661 -0.4763			orf19.5501 -0.7299
orf19.7204 -0.7299			orf19.5118 -0.4756			orf19.7204 -0.7299
orf19.4305.1 -0.7287			orf19.1785 -0.4753			orf19.4305.1 -0.7287
orf19.4450 -0.7258			orf19.4502 -0.4747			orf19.4450 -0.7258
orf19.4450.1 -0.7258			orf19.251 -0.4742			orf19.4450.1 -0.7258
orf19.4921 -0.7255			orf19.646 -0.4725			orf19.4921 -0.7255
orf19.4149.1 -0.7244			orf19.320 -0.4723			orf19.4149.1 -0.7244
orf19.251 -0.7171			orf19.2332 -0.4717			orf19.251 -0.7171
orf19.4527 -0.7171			orf19.4393 -0.4708			orf19.4527 -0.7171
orf19.4961 -0.7167			orf19.5735.3 -0.4694			orf19.4961 -0.7167
orf19.4815 -0.7124			orf19.4929 -0.4693			orf19.4815 -0.7124
orf19.1994 -0.7114			orf19.1592 -0.4672			orf19.1994 -0.7114
orf19.2457 -0.7070			orf19.6585 -0.4650			orf19.2457 -0.7070
orf19.1721 -0.7048			orf19.2699 -0.4646			orf19.1721 -0.7048
orf19.6814 -0.6999			orf19.5964 -0.4641			orf19.6814 -0.6999
orf19.6816 -0.6999			orf19.7311 -0.4630			orf19.6816 -0.6999
orf19.1730 -0.6998			orf19.849 -0.4627			orf19.1730 -0.6998
orf19.1105.2 -0.6988			orf19.7456 -0.4599			orf19.1105.2 -0.6988
orf19.7553 -0.6985			orf19.6553 -0.4591			orf19.7553 -0.6985
orf19.7554 -0.6985			orf19.1397 -0.4590			orf19.7554 -0.6985
orf19.6002 -0.6980			orf19.6311 -0.4582			orf19.6002 -0.6980
orf19.5264 -0.6939			orf19.1430 -0.4549			orf19.5264 -0.6939
orf19.323 -0.6933			orf19.5291 -0.4549			orf19.323 -0.6933
orf19.5308 -0.6883			orf19.2879 -0.4535			orf19.5308 -0.6883
orf19.2876 -0.6869			orf19.7190 -0.4520			orf19.2876 -0.6869
orf19.5215 -0.6866			orf19.6538 -0.4515			orf19.5215 -0.6866
orf19.7600 -0.6847			orf19.5578 -0.4506			orf19.7600 -0.6847
orf19.7601 -0.6847			orf19.3945 -0.4503			orf19.7601 -0.6847
orf19.3982 -0.6840			orf19.910 -0.4492			orf19.3982 -0.6840
orf19.5992 -0.6839			orf19.4437 -0.4488			orf19.5992 -0.6839
orf19.3300 -0.6825			orf19.2876 -0.4486			orf19.3300 -0.6825
orf19.6645 -0.6794			orf19.645.1 -0.4480			orf19.6645 -0.6794
orf19.3490 -0.6786			orf19.7602 -0.4476			orf19.3490 -0.6786
orf19.6798 -0.6773			orf19.4975 -0.4470			orf19.6798 -0.6773
orf19.4322 -0.6766			orf19.262 -0.4462			orf19.4322 -0.6766
orf19.5191 -0.6760			orf19.5308 -0.4457			orf19.5191 -0.6760
orf19.738 -0.6747			orf19.827.1 -0.4434			orf19.738 -0.6747
orf19.6227 -0.6741			orf19.5221 -0.4428			orf19.6227 -0.6741
orf19.3298 -0.6728			orf19.323 -0.4425			orf19.3298 -0.6728
orf19.35 -0.6717			orf19.240 -0.4408			orf19.35 -0.6717
orf19.4531 -0.6698			orf19.6257 -0.4396			orf19.4531 -0.6698
orf19.3934 -0.6697			orf19.6359 -0.4394			orf19.3934 -0.6697
orf19.3935 -0.6697			orf19.1331 -0.4378			orf19.3935 -0.6697
orf19.1813 -0.6696			orf19.3719 -0.4366			orf19.1813 -0.6696
orf19.3610 -0.6689			orf19.7566 -0.4364			orf19.3610 -0.6689
orf19.4712 -0.6671			orf19.6586 -0.4354			orf19.4712 -0.6671
orf19.1279 -0.6632			orf19.35 -0.4353			orf19.1279 -0.6632
orf19.1280 -0.6632			orf19.6885 -0.4351			orf19.1280 -0.6632
orf19.4869 -0.6625			orf19.850 -0.4346			orf19.4869 -0.6625
orf19.2748 -0.6617			orf19.5307 -0.4343			orf19.2748 -0.6617
orf19.7480 -0.6616			orf19.5501 -0.4335			orf19.7480 -0.6616
orf19.7481 -0.6616			orf19.6526 -0.4334			orf19.7481 -0.6616
orf19.5502 -0.6579			orf19.5629 -0.4331			orf19.5502 -0.6579
orf19.1275 -0.6571			orf19.5556 -0.4328			orf19.1275 -0.6571
orf19.4393 -0.6570			orf19.1260 -0.4323			orf19.4393 -0.6570
orf19.449 -0.6563			orf19.6840 -0.4315			orf19.449 -0.6563
orf19.5804 -0.6561			orf19.2346 -0.4303			orf19.5804 -0.6561
orf19.6844 -0.6546			orf19.3589 -0.4302			orf19.6844 -0.6546
orf19.6286 -0.6531			orf19.4773 -0.4285			orf19.6286 -0.6531
orf19.4012 -0.6497			orf19.4998 -0.4284			orf19.4012 -0.6497
orf19.3684 -0.6491			orf19.3884 -0.4282			orf19.3684 -0.6491
orf19.866 -0.6462			orf19.3885 -0.4282			orf19.866 -0.6462
orf19.5307 -0.6459			orf19.5964.2 -0.4282			orf19.5307 -0.6459
orf19.5025 -0.6436			orf19.4444 -0.4281			orf19.5025 -0.6436
orf19.5201.1 -0.6434			orf19.4815 -0.4281			orf19.5201.1 -0.6434
orf19.6577 -0.6403			orf19.349 -0.4272			orf19.6577 -0.6403
orf19.2839 -0.6389			orf19.4090.1 -0.4264			orf19.2839 -0.6389
orf19.6691 -0.6372			orf19.4091 -0.4264			orf19.6691 -0.6372
orf19.699 -0.6354			orf19.751 -0.4264			orf19.699 -0.6354
orf19.4909 -0.6346			orf19.4950 -0.4259			orf19.4909 -0.6346
orf19.5806 -0.6339			orf19.7553 -0.4257			orf19.5806 -0.6339
orf19.2296 -0.6332			orf19.7554 -0.4257			orf19.2296 -0.6332
orf19.7372 -0.6322			orf19.1815 -0.4256			orf19.7372 -0.6322
orf19.6491 -0.6308			orf19.6849 -0.4253			orf19.6491 -0.6308
orf19.7363 -0.6306			orf19.7601 -0.4242			orf19.7363 -0.6306
orf19.4118 -0.6297			orf19.5755 -0.4225			orf19.4118 -0.6297
orf19.1508 -0.6291			orf19.3897 -0.4224			orf19.1508 -0.6291
orf19.3149 -0.6290			orf19.6684 -0.4215			orf19.3149 -0.6290
orf19.3554 -0.6284			orf19.3366.1 -0.4209			orf19.3554 -0.6284
orf19.1224 -0.6274			orf19.6362 -0.4209			orf19.1224 -0.6274
orf19.5619 -0.6256			orf19.2605 -0.4205			orf19.5619 -0.6256
orf19.3448 -0.6255			orf19.4375.1 -0.4198			orf19.3448 -0.6255
orf19.5000 -0.6255			orf19.4970 -0.4198			orf19.5000 -0.6255
orf19.5564 -0.6238			orf19.1760 -0.4186			orf19.5564 -0.6238
orf19.1631 -0.6224			orf19.1562 -0.4184			orf19.1631 -0.6224
orf19.2529.1 -0.6216			orf19.4305.1 -0.4180			orf19.2529.1 -0.6216
orf19.1234 -0.6195			orf19.893 -0.4170			orf19.1234 -0.6195
orf19.6118 -0.6194			orf19.1821 -0.4168			orf19.6118 -0.6194
orf19.6553 -0.6185			orf19.4936.1 -0.4165			orf19.6553 -0.6185
orf19.677 -0.6166			orf19.5282 -0.4165			orf19.677 -0.6166
orf19.5964 -0.6165			orf19.244 -0.4158			orf19.5964 -0.6165
orf19.4885 -0.6162			orf19.5022 -0.4155			orf19.4885 -0.6162
orf19.347 -0.6144			orf19.1067 -0.4150			orf19.347 -0.6144
orf19.1505 -0.6128			orf19.1362 -0.4148			orf19.1505 -0.6128
orf19.646 -0.6121			orf19.5557 -0.4148			orf19.646 -0.6121
orf19.6314 -0.6108			orf19.6637 -0.4136			orf19.6314 -0.6108
orf19.4888 -0.6088			orf19.867 -0.4130			orf19.4888 -0.6088
orf19.3700 -0.6082			orf19.3234 -0.4125			orf19.3700 -0.6082
orf19.4780 -0.6082			orf19.4855 -0.4123			orf19.4780 -0.6082
orf19.4502 -0.6069			orf19.6229 -0.4122			orf19.4502 -0.6069
orf19.2704 -0.6066			orf19.7223 -0.4122			orf19.2704 -0.6066
orf19.2706 -0.6066			orf19.7611 -0.4117			orf19.2706 -0.6066
orf19.2850 -0.6047			orf19.5585 -0.4115			orf19.2850 -0.6047
orf19.4631 -0.6047			orf19.6607 -0.4114			orf19.4631 -0.6047
orf19.4857 -0.6045			orf19.2746 -0.4106			orf19.4857 -0.6045
orf19.4858 -0.6045			orf19.1514 -0.4102			orf19.4858 -0.6045
orf19.7286 -0.6037			orf19.7340 -0.4085			orf19.7286 -0.6037
orf19.7288 -0.6037			orf19.5274 -0.4076			orf19.7288 -0.6037
orf19.4565 -0.6035			orf19.2270 -0.4074			orf19.4565 -0.6035
orf19.1439 -0.6032			orf19.2847 -0.4071			orf19.1439 -0.6032
orf19.3856 -0.6014			orf19.6198.1 -0.4065			orf19.3856 -0.6014
orf19.2608 -0.5987			orf19.5854.1 -0.4062			orf19.2608 -0.5987
orf19.5257 -0.5986			orf19.4951 -0.4061			orf19.5257 -0.5986
orf19.4645 -0.5979			orf19.3743 -0.4055			orf19.4645 -0.5979
orf19.663 -0.5952			orf19.4246 -0.4044			orf19.663 -0.5952
orf19.7281 -0.5950			orf19.7324 -0.4044			orf19.7281 -0.5950
orf19.7447 -0.5931			orf19.6133 -0.4040			orf19.7447 -0.5931
orf19.3473 -0.5928			orf19.2723 -0.4036			orf19.3473 -0.5928
orf19.396 -0.5928			orf19.6581 -0.4028			orf19.396 -0.5928
orf19.2233 -0.5911			orf19.7610 -0.4022			orf19.2233 -0.5911
orf19.1486 -0.5910			orf19.1333 -0.4019			orf19.1486 -0.5910
orf19.7203 -0.5887			orf19.6798 -0.4019			orf19.7203 -0.5887
orf19.1061 -0.5875			orf19.3574 -0.4016			orf19.1061 -0.5875
orf19.102 -0.5863			orf19.6976 -0.4009			orf19.102 -0.5863
orf19.3218 -0.5862			orf19.699 -0.4005			orf19.3218 -0.5862
orf19.3618 -0.5854						orf19.3618 -0.5854
orf19.7561 -0.5852						orf19.7561 -0.5852
orf19.2960 -0.5849						orf19.2960 -0.5849
orf19.6244 -0.5848						orf19.6244 -0.5848
orf19.4833 -0.5845						orf19.4833 -0.5845
orf19.3463 -0.5829						orf19.3463 -0.5829
orf19.4653 -0.5826						orf19.4653 -0.5826
orf19.7468 -0.5817						orf19.7468 -0.5817
orf19.751 -0.5814						orf19.751 -0.5814
orf19.4657 -0.5811						orf19.4657 -0.5811
orf19.7152 -0.5810						orf19.7152 -0.5810
orf19.4445 -0.5799						orf19.4445 -0.5799
orf19.2516 -0.5798						orf19.2516 -0.5798
orf19.3462 -0.5792						orf19.3462 -0.5792
orf19.4394 -0.5787						orf19.4394 -0.5787
orf19.1720 -0.5784						orf19.1720 -0.5784
orf19.1785 -0.5779						orf19.1785 -0.5779
orf19.93 -0.5776						orf19.93 -0.5776
orf19.3441 -0.5774						orf19.3441 -0.5774
orf19.6637 -0.5772						orf19.6637 -0.5772
orf19.6638 -0.5772						orf19.6638 -0.5772
orf19.5820 -0.5767						orf19.5820 -0.5767
orf19.3211 -0.5766						orf19.3211 -0.5766
orf19.3589 -0.5764						orf19.3589 -0.5764
orf19.7314 -0.5759						orf19.7314 -0.5759
orf19.4146 -0.5758						orf19.4146 -0.5758
orf19.756 -0.5757						orf19.756 -0.5757
orf19.2825 -0.5753						orf19.2825 -0.5753
orf19.1624.1 -0.5740						orf19.1624.1 -0.5740
orf19.1626 -0.5740						orf19.1626 -0.5740
orf19.2244 -0.5739						orf19.2244 -0.5739
orf19.2245 -0.5739						orf19.2245 -0.5739
orf19.6229 -0.5739						orf19.6229 -0.5739
orf19.1613 -0.5723						orf19.1613 -0.5723
orf19.6897 -0.5722						orf19.6897 -0.5722
orf19.4444 -0.5681						orf19.4444 -0.5681
orf19.5978 -0.5680						orf19.5978 -0.5680
orf19.1528 -0.5675						orf19.1528 -0.5675
orf19.5008.1 -0.5673						orf19.5008.1 -0.5673
orf19.5009 -0.5673						orf19.5009 -0.5673
orf19.6000 -0.5669						orf19.6000 -0.5669
orf19.7322 -0.5656						orf19.7322 -0.5656
orf19.4614 -0.5647						orf19.4614 -0.5647
orf19.4615 -0.5647						orf19.4615 -0.5647
orf19.7021 -0.5646						orf19.7021 -0.5646
orf19.2800 -0.5639						orf19.2800 -0.5639
orf19.1160 -0.5632						orf19.1160 -0.5632
orf19.5628 -0.5622						orf19.5628 -0.5622
orf19.908 -0.5621						orf19.908 -0.5621
orf19.1440.2 -0.5618						orf19.1440.2 -0.5618
orf19.5289 -0.5611						orf19.5289 -0.5611
orf19.1727 -0.5607						orf19.1727 -0.5607
orf19.2032 -0.5605						orf19.2032 -0.5605
orf19.5010 -0.5604						orf19.5010 -0.5604
orf19.2699 -0.5595						orf19.2699 -0.5595
orf19.6340 -0.5589						orf19.6340 -0.5589
orf19.5312 -0.5588						orf19.5312 -0.5588
orf19.2435 -0.5581						orf19.2435 -0.5581
orf19.4390 -0.5578						orf19.4390 -0.5578
orf19.7436.1 -0.5571						orf19.7436.1 -0.5571
orf19.1308 -0.5570						orf19.1308 -0.5570
orf19.2020 -0.5567						orf19.2020 -0.5567
orf19.7547 -0.5567						orf19.7547 -0.5567
orf19.240 -0.5565						orf19.240 -0.5565
orf19.913.2 -0.5563						orf19.913.2 -0.5563
orf19.5585 -0.5527						orf19.5585 -0.5527
orf19.7353 -0.5526						orf19.7353 -0.5526
orf19.1592 -0.5525						orf19.1592 -0.5525
orf19.6659 -0.5525						orf19.6659 -0.5525
orf19.7016 -0.5523						orf19.7016 -0.5523
orf19.2837 -0.5516						orf19.2837 -0.5516
orf19.1868 -0.5510						orf19.1868 -0.5510
orf19.5557 -0.5501						orf19.5557 -0.5501
orf19.1926 -0.5499						orf19.1926 -0.5499
orf19.2723 -0.5494						orf19.2723 -0.5494
orf19.2356 -0.5479						orf19.2356 -0.5479
orf19.4525 -0.5469						orf19.4525 -0.5469
orf19.5282 -0.5468						orf19.5282 -0.5468
orf19.6882 -0.5464						orf19.6882 -0.5464
orf19.6769 -0.5463						orf19.6769 -0.5463
orf19.6948 -0.5439						orf19.6948 -0.5439
orf19.1996 -0.5437						orf19.1996 -0.5437
orf19.1442 -0.5428						orf19.1442 -0.5428
orf19.3234 -0.5428						orf19.3234 -0.5428
orf19.1853 -0.5409						orf19.1853 -0.5409
orf19.1069 -0.5407						orf19.1069 -0.5407
orf19.6661 -0.5390						orf19.6661 -0.5390
orf19.1927 -0.5388						orf19.1927 -0.5388
orf19.403 -0.5383						orf19.403 -0.5383
orf19.4550 -0.5375						orf19.4550 -0.5375
orf19.3334 -0.5372						orf19.3334 -0.5372
orf19.3335 -0.5372						orf19.3335 -0.5372
orf19.3653 -0.5372						orf19.3653 -0.5372
orf19.7492 -0.5371						orf19.7492 -0.5371
orf19.7602 -0.5367						orf19.7602 -0.5367
orf19.7603 -0.5367						orf19.7603 -0.5367
orf19.1358 -0.5366						orf19.1358 -0.5366
orf19.1767 -0.5363						orf19.1767 -0.5363
orf19.709 -0.5360						orf19.709 -0.5360
orf19.2366 -0.5359						orf19.2366 -0.5359
orf19.5110 -0.5356						orf19.5110 -0.5356
orf19.2397.3 -0.5352						orf19.2397.3 -0.5352
orf19.4757 -0.5348						orf19.4757 -0.5348
orf19.3706 -0.5341						orf19.3706 -0.5341
orf19.1675 -0.5338						orf19.1675 -0.5338
orf19.6937 -0.5336						orf19.6937 -0.5336
orf19.2396 -0.5330						orf19.2396 -0.5330
orf19.3442 -0.5329						orf19.3442 -0.5329
orf19.6877 -0.5325						orf19.6877 -0.5325
orf19.725 -0.5321						orf19.725 -0.5321
orf19.920 -0.5312						orf19.920 -0.5312
orf19.7451 -0.5308						orf19.7451 -0.5308
orf19.3804 -0.5299						orf19.3804 -0.5299
orf19.7348 -0.5292						orf19.7348 -0.5292
orf19.4908 -0.5289						orf19.4908 -0.5289
orf19.5832 -0.5285						orf19.5832 -0.5285
orf19.771 -0.5280						orf19.771 -0.5280
orf19.772 -0.5280						orf19.772 -0.5280
orf19.90 -0.5276						orf19.90 -0.5276
orf19.7283 -0.5273						orf19.7283 -0.5273
orf19.7284 -0.5273						orf19.7284 -0.5273
orf19.2928 -0.5258						orf19.2928 -0.5258
orf19.3330.3 -0.5258						orf19.3330.3 -0.5258
orf19.3331 -0.5258						orf19.3331 -0.5258
orf19.6824 -0.5257						orf19.6824 -0.5257
orf19.5144 -0.5243						orf19.5144 -0.5243
orf19.6274 -0.5241						orf19.6274 -0.5241
orf19.1331 -0.5231						orf19.1331 -0.5231
orf19.4474 -0.5230						orf19.4474 -0.5230
orf19.5520 -0.5227						orf19.5520 -0.5227
orf19.2458 -0.5222						orf19.2458 -0.5222
orf19.7279.1 -0.5220						orf19.7279.1 -0.5220
orf19.2615 -0.5217						orf19.2615 -0.5217
orf19.3261 -0.5217						orf19.3261 -0.5217
orf19.3707 -0.5213						orf19.3707 -0.5213
orf19.6586 -0.5209						orf19.6586 -0.5209
orf19.5334 -0.5203						orf19.5334 -0.5203
orf19.7613 -0.5199						orf19.7613 -0.5199
orf19.1709 -0.5198						orf19.1709 -0.5198
orf19.3569 -0.5184						orf19.3569 -0.5184
orf19.89 -0.5184						orf19.89 -0.5184
orf19.3854 -0.5174						orf19.3854 -0.5174
orf19.7306 -0.5168						orf19.7306 -0.5168
orf19.2461 -0.5165						orf19.2461 -0.5165
orf19.4578 -0.5163						orf19.4578 -0.5163
orf19.4579 -0.5163						orf19.4579 -0.5163
orf19.5288 -0.5162						orf19.5288 -0.5162
orf19.6224 -0.5162						orf19.6224 -0.5162
orf19.2701 -0.5158						orf19.2701 -0.5158
orf19.2547 -0.5144						orf19.2547 -0.5144
orf19.4818 -0.5139						orf19.4818 -0.5139
orf19.5005 -0.5136						orf19.5005 -0.5136
orf19.2507 -0.5134						orf19.2507 -0.5134
orf19.1944 -0.5126						orf19.1944 -0.5126
orf19.7571 -0.5122						orf19.7571 -0.5122
orf19.6142 -0.5115						orf19.6142 -0.5115
orf19.2883 -0.5114						orf19.2883 -0.5114
orf19.7611 -0.5113						orf19.7611 -0.5113
orf19.5046 -0.5109						orf19.5046 -0.5109
orf19.1890 -0.5106						orf19.1890 -0.5106
orf19.450 -0.5101						orf19.450 -0.5101
orf19.6124 -0.5096						orf19.6124 -0.5096
orf19.1324 -0.5092						orf19.1324 -0.5092
orf19.6702 -0.5091						orf19.6702 -0.5091
orf19.3799 -0.5089						orf19.3799 -0.5089
orf19.3649 -0.5082						orf19.3649 -0.5082
orf19.4975 -0.5081						orf19.4975 -0.5081
orf19.867 -0.5081						orf19.867 -0.5081
orf19.6133 -0.5072						orf19.6133 -0.5072
orf19.5584 -0.5067						orf19.5584 -0.5067
orf19.2969 -0.5053						orf19.2969 -0.5053
orf19.5976 -0.5053						orf19.5976 -0.5053
orf19.6254 -0.5048						orf19.6254 -0.5048
orf19.651 -0.5047						orf19.651 -0.5047
orf19.1053 -0.5046						orf19.1053 -0.5046
orf19.4261 -0.5035						orf19.4261 -0.5035
orf19.2862 -0.5032						orf19.2862 -0.5032
orf19.4612 -0.5030						orf19.4612 -0.5030
orf19.7635 -0.5027						orf19.7635 -0.5027
orf19.4506 -0.5025						orf19.4506 -0.5025
orf19.3340 -0.5018						orf19.3340 -0.5018
orf19.4755 -0.5018						orf19.4755 -0.5018
orf19.3728 -0.5014						orf19.3728 -0.5014
orf19.3730 -0.5014						orf19.3730 -0.5014
orf19.113 -0.5013						orf19.113 -0.5013
orf19.3440 -0.5011						orf19.3440 -0.5011
orf19.5322 -0.5006						orf19.5322 -0.5006
orf19.5323 -0.5006						orf19.5323 -0.5006
orf19.6474 -0.5004						orf19.6474 -0.5004
orf19.2059 -0.4995						orf19.2059 -0.4995
orf19.405 -0.4992						orf19.405 -0.4992
orf19.7311 -0.4991						orf19.7311 -0.4991
orf19.7164 -0.4983						orf19.7164 -0.4983
orf19.4901 -0.4981						orf19.4901 -0.4981
orf19.5785 -0.4976						orf19.5785 -0.4976
orf19.2055 -0.4972						orf19.2055 -0.4972
orf19.6146 -0.4969						orf19.6146 -0.4969
orf19.1585 -0.4963						orf19.1585 -0.4963
orf19.3504 -0.4955						orf19.3504 -0.4955
orf19.4461 -0.4954						orf19.4461 -0.4954
orf19.778 -0.4954						orf19.778 -0.4954
orf19.2270 -0.4944						orf19.2270 -0.4944
orf19.2433 -0.4943						orf19.2433 -0.4943
orf19.3612 -0.4941						orf19.3612 -0.4941
orf19.2870 -0.4938						orf19.2870 -0.4938
orf19.5964.2 -0.4938						orf19.5964.2 -0.4938
orf19.850 -0.4938						orf19.850 -0.4938
orf19.1862 -0.4937						orf19.1862 -0.4937
orf19.4773 -0.4932						orf19.4773 -0.4932
orf19.7464 -0.4930						orf19.7464 -0.4930
orf19.4246 -0.4926						orf19.4246 -0.4926
orf19.2962 -0.4916						orf19.2962 -0.4916
orf19.2173 -0.4912						orf19.2173 -0.4912
orf19.4004 -0.4910						orf19.4004 -0.4910
orf19.6169 -0.4897						orf19.6169 -0.4897
orf19.779 -0.4897						orf19.779 -0.4897
orf19.1836 -0.4896						orf19.1836 -0.4896
orf19.1235 -0.4894						orf19.1235 -0.4894
orf19.6287 -0.4894						orf19.6287 -0.4894
orf19.5788 -0.4893						orf19.5788 -0.4893
orf19.1386 -0.4889						orf19.1386 -0.4889
orf19.1052 -0.4883						orf19.1052 -0.4883
orf19.7578 -0.4882						orf19.7578 -0.4882
orf19.7579 -0.4882						orf19.7579 -0.4882
orf19.118 -0.4881						orf19.118 -0.4881
orf19.3264 -0.4878						orf19.3264 -0.4878
orf19.202 -0.4862						orf19.202 -0.4862
orf19.4652 -0.4860						orf19.4652 -0.4860
orf19.4599 -0.4858						orf19.4599 -0.4858
orf19.7369 -0.4855						orf19.7369 -0.4855
orf19.2496 -0.4852						orf19.2496 -0.4852
orf19.719 -0.4846						orf19.719 -0.4846
orf19.6701 -0.4844						orf19.6701 -0.4844
orf19.3967 -0.4843						orf19.3967 -0.4843
orf19.5578 -0.4843						orf19.5578 -0.4843
orf19.4737 -0.4837						orf19.4737 -0.4837
orf19.5623 -0.4834						orf19.5623 -0.4834
orf19.3968 -0.4832						orf19.3968 -0.4832
orf19.6840 -0.4832						orf19.6840 -0.4832
orf19.3223 -0.4831						orf19.3223 -0.4831
orf19.836 -0.4831						orf19.836 -0.4831
orf19.1363 -0.4830						orf19.1363 -0.4830
orf19.7227 -0.4830						orf19.7227 -0.4830
orf19.7228 -0.4830						orf19.7228 -0.4830
orf19.2444 -0.4825						orf19.2444 -0.4825
orf19.2431 -0.4821						orf19.2431 -0.4821
orf19.2037 -0.4814						orf19.2037 -0.4814
orf19.3375 -0.4814						orf19.3375 -0.4814
orf19.4643 -0.4806						orf19.4643 -0.4806
orf19.1440 -0.4804						orf19.1440 -0.4804
orf19.5112 -0.4801						orf19.5112 -0.4801
orf19.3765 -0.4800						orf19.3765 -0.4800
orf19.3719 -0.4797						orf19.3719 -0.4797
orf19.5610 -0.4793						orf19.5610 -0.4793
orf19.5611 -0.4793						orf19.5611 -0.4793
orf19.1370 -0.4788						orf19.1370 -0.4788
orf19.4936 -0.4783						orf19.4936 -0.4783
orf19.3932.1 -0.4768						orf19.3932.1 -0.4768
orf19.6163 -0.4768						orf19.6163 -0.4768
orf19.3475 -0.4767						orf19.3475 -0.4767
orf19.6501 -0.4767						orf19.6501 -0.4767
orf19.7567 -0.4767						orf19.7567 -0.4767
orf19.2169 -0.4762						orf19.2169 -0.4762
orf19.5233 -0.4761						orf19.5233 -0.4761
orf19.4470 -0.4756						orf19.4470 -0.4756
orf19.5200 -0.4755						orf19.5200 -0.4755
orf19.2049 -0.4753						orf19.2049 -0.4753
orf19.2661 -0.4752						orf19.2661 -0.4752
orf19.2869 -0.4742						orf19.2869 -0.4742
orf19.349 -0.4742						orf19.349 -0.4742
orf19.4125 -0.4739						orf19.4125 -0.4739
orf19.4384 -0.4738						orf19.4384 -0.4738
orf19.5032 -0.4737						orf19.5032 -0.4737
orf19.6791 -0.4737						orf19.6791 -0.4737
orf19.4515 -0.4733						orf19.4515 -0.4733
orf19.2252 -0.4719						orf19.2252 -0.4719
orf19.7466 -0.4718						orf19.7466 -0.4718
orf19.3476 -0.4712						orf19.3476 -0.4712
orf19.5544 -0.4708						orf19.5544 -0.4708
orf19.6529 -0.4708						orf19.6529 -0.4708
orf19.6402 -0.4705						orf19.6402 -0.4705
orf19.986 -0.4702						orf19.986 -0.4702
orf19.2672 -0.4701						orf19.2672 -0.4701
orf19.7282 -0.4693						orf19.7282 -0.4693
orf19.3353 -0.4691						orf19.3353 -0.4691
orf19.4660 -0.4689						orf19.4660 -0.4689
orf19.3193 -0.4688						orf19.3193 -0.4688
orf19.5755 -0.4688						orf19.5755 -0.4688
orf19.1136 -0.4687						orf19.1136 -0.4687
orf19.3245 -0.4687						orf19.3245 -0.4687
orf19.4898 -0.4680						orf19.4898 -0.4680
orf19.4899 -0.4680						orf19.4899 -0.4680
orf19.761 -0.4679						orf19.761 -0.4679
orf19.6612 -0.4675						orf19.6612 -0.4675
orf19.6863 -0.4669						orf19.6863 -0.4669
orf19.2361 -0.4668						orf19.2361 -0.4668
orf19.2209 -0.4667						orf19.2209 -0.4667
orf19.3548.1 -0.4667						orf19.3548.1 -0.4667
orf19.4626 -0.4666						orf19.4626 -0.4666
orf19.2198 -0.4661						orf19.2198 -0.4661
orf19.4062 -0.4656						orf19.4062 -0.4656
orf19.5052 -0.4656						orf19.5052 -0.4656
orf19.2662 -0.4652						orf19.2662 -0.4652
orf19.6690 -0.4652						orf19.6690 -0.4652
orf19.1535 -0.4648						orf19.1535 -0.4648
orf19.1142 -0.4644						orf19.1142 -0.4644
orf19.1827 -0.4644						orf19.1827 -0.4644
orf19.518 -0.4643						orf19.518 -0.4643
orf19.54 -0.4642						orf19.54 -0.4642
orf19.1678 -0.4638						orf19.1678 -0.4638
orf19.86 -0.4638						orf19.86 -0.4638
orf19.200 -0.4635						orf19.200 -0.4635
orf19.3321 -0.4635						orf19.3321 -0.4635
orf19.891 -0.4634						orf19.891 -0.4634
orf19.6139 -0.4632						orf19.6139 -0.4632
orf19.6140 -0.4632						orf19.6140 -0.4632
orf19.1424 -0.4628						orf19.1424 -0.4628
orf19.7389 -0.4628						orf19.7389 -0.4628
orf19.6817 -0.4621						orf19.6817 -0.4621
orf19.6568 -0.4620						orf19.6568 -0.4620
orf19.6569 -0.4620						orf19.6569 -0.4620
orf19.6852.1 -0.4619						orf19.6852.1 -0.4619
orf19.4735 -0.4618						orf19.4735 -0.4618
orf19.1042 -0.4617						orf19.1042 -0.4617
orf19.1362 -0.4612						orf19.1362 -0.4612
orf19.5051 -0.4611						orf19.5051 -0.4611
orf19.4879.2 -0.4607						orf19.4879.2 -0.4607
orf19.4880 -0.4607						orf19.4880 -0.4607
orf19.5731 -0.4606						orf19.5731 -0.4606
orf19.1490 -0.4603						orf19.1490 -0.4603
orf19.4623.3 -0.4603						orf19.4623.3 -0.4603
orf19.7387 -0.4602						orf19.7387 -0.4602
orf19.5741 -0.4598						orf19.5741 -0.4598
orf19.3945 -0.4593						orf19.3945 -0.4593
orf19.4366 -0.4593						orf19.4366 -0.4593
orf19.1821 -0.4592						orf19.1821 -0.4592
orf19.4654 -0.4592						orf19.4654 -0.4592
orf19.3311 -0.4591						orf19.3311 -0.4591
orf19.1067 -0.4589						orf19.1067 -0.4589
orf19.6849 -0.4587						orf19.6849 -0.4587
orf19.6850 -0.4587						orf19.6850 -0.4587
orf19.7341.1 -0.4585						orf19.7341.1 -0.4585
orf19.3571 -0.4583						orf19.3571 -0.4583
orf19.243 -0.4578						orf19.243 -0.4578
orf19.2530 -0.4577						orf19.2530 -0.4577
orf19.2531 -0.4577						orf19.2531 -0.4577
orf19.4488 -0.4576						orf19.4488 -0.4576
orf19.2412 -0.4566						orf19.2412 -0.4566
orf19.5227 -0.4565						orf19.5227 -0.4565
orf19.5228 -0.4565						orf19.5228 -0.4565
orf19.3310 -0.4560						orf19.3310 -0.4560
orf19.3130 -0.4559						orf19.3130 -0.4559
orf19.4970 -0.4559						orf19.4970 -0.4559
orf19.2847 -0.4556						orf19.2847 -0.4556
orf19.4280 -0.4552						orf19.4280 -0.4552
orf19.4884 -0.4538						orf19.4884 -0.4538
orf19.4793 -0.4534						orf19.4793 -0.4534
orf19.3153 -0.4533						orf19.3153 -0.4533
orf19.5531 -0.4532						orf19.5531 -0.4532
orf19.4069 -0.4531						orf19.4069 -0.4531
orf19.5588 -0.4530						orf19.5588 -0.4530
orf19.6217 -0.4529						orf19.6217 -0.4529
orf19.6219 -0.4529						orf19.6219 -0.4529
orf19.2830 -0.4517						orf19.2830 -0.4517
orf19.3336 -0.4517						orf19.3336 -0.4517
orf19.6538 -0.4517						orf19.6538 -0.4517
orf19.262 -0.4513						orf19.262 -0.4513
orf19.5236 -0.4505						orf19.5236 -0.4505
orf19.5237 -0.4505						orf19.5237 -0.4505
orf19.94 -0.4505						orf19.94 -0.4505
orf19.85 -0.4502						orf19.85 -0.4502
orf19.7497 -0.4500						orf19.7497 -0.4500
orf19.5961 -0.4498						orf19.5961 -0.4498
orf19.3748 -0.4491						orf19.3748 -0.4491
orf19.1152 -0.4487						orf19.1152 -0.4487
orf19.4503 -0.4485						orf19.4503 -0.4485
orf19.4504 -0.4485						orf19.4504 -0.4485
orf19.4589 -0.4485						orf19.4589 -0.4485
orf19.225 -0.4482						orf19.225 -0.4482
orf19.3481 -0.4479						orf19.3481 -0.4479
orf19.5022 -0.4472						orf19.5022 -0.4472
orf19.3774 -0.4469						orf19.3774 -0.4469
orf19.431 -0.4469						orf19.431 -0.4469
orf19.5614 -0.4468						orf19.5614 -0.4468
orf19.6607 -0.4452						orf19.6607 -0.4452
orf19.726 -0.4449						orf19.726 -0.4449
orf19.5912 -0.4446						orf19.5912 -0.4446
orf19.3884 -0.4445						orf19.3884 -0.4445
orf19.3885 -0.4445						orf19.3885 -0.4445
orf19.4566 -0.4441						orf19.4566 -0.4441
orf19.4567 -0.4441						orf19.4567 -0.4441
orf19.7176 -0.4432						orf19.7176 -0.4432
orf19.6640 -0.4429						orf19.6640 -0.4429
orf19.2332 -0.4428						orf19.2332 -0.4428
orf19.6457 -0.4426						orf19.6457 -0.4426
orf19.4953 -0.4425						orf19.4953 -0.4425
orf19.1078 -0.4421						orf19.1078 -0.4421
orf19.3711 -0.4415						orf19.3711 -0.4415
orf19.3228 -0.4414						orf19.3228 -0.4414
orf19.3263 -0.4412						orf19.3263 -0.4412
orf19.3367 -0.4409						orf19.3367 -0.4409
orf19.387 -0.4408						orf19.387 -0.4408
orf19.7327 -0.4405						orf19.7327 -0.4405
orf19.3002 -0.4401						orf19.3002 -0.4401
orf19.6245 -0.4400						orf19.6245 -0.4400
orf19.7324 -0.4400						orf19.7324 -0.4400
orf19.1332 -0.4394						orf19.1332 -0.4394
orf19.5493 -0.4393						orf19.5493 -0.4393
orf19.6784 -0.4393						orf19.6784 -0.4393
orf19.4784 -0.4391						orf19.4784 -0.4391
orf19.828 -0.4391						orf19.828 -0.4391
orf19.1261 -0.4388						orf19.1261 -0.4388
orf19.2451 -0.4386						orf19.2451 -0.4386
orf19.3732 -0.4386						orf19.3732 -0.4386
orf19.526 -0.4383						orf19.526 -0.4383
orf19.527 -0.4383						orf19.527 -0.4383
orf19.1617 -0.4380						orf19.1617 -0.4380
orf19.2790 -0.4373						orf19.2790 -0.4373
orf19.675.1 -0.4372						orf19.675.1 -0.4372
orf19.2772 -0.4368						orf19.2772 -0.4368
orf19.3150 -0.4367						orf19.3150 -0.4367
orf19.2881 -0.4365						orf19.2881 -0.4365
orf19.3220 -0.4362						orf19.3220 -0.4362
orf19.4056 -0.4362						orf19.4056 -0.4362
orf19.6952 -0.4362						orf19.6952 -0.4362
orf19.5348 -0.4359						orf19.5348 -0.4359
orf19.5338 -0.4358						orf19.5338 -0.4358
orf19.2553 -0.4357						orf19.2553 -0.4357
orf19.575 -0.4357						orf19.575 -0.4357
orf19.4727 -0.4353						orf19.4727 -0.4353
orf19.220 -0.4351						orf19.220 -0.4351
orf19.893 -0.4350						orf19.893 -0.4350
orf19.244 -0.4349						orf19.244 -0.4349
orf19.245 -0.4349						orf19.245 -0.4349
orf19.3906 -0.4343						orf19.3906 -0.4343
orf19.1361 -0.4339						orf19.1361 -0.4339
orf19.3332 -0.4339						orf19.3332 -0.4339
orf19.6740 -0.4336						orf19.6740 -0.4336
orf19.3507 -0.4335						orf19.3507 -0.4335
orf19.3508 -0.4335						orf19.3508 -0.4335
orf19.7341 -0.4335						orf19.7341 -0.4335
orf19.154 -0.4333						orf19.154 -0.4333
orf19.97 -0.4331						orf19.97 -0.4331
orf19.7344 -0.4330						orf19.7344 -0.4330
orf19.4132 -0.4324						orf19.4132 -0.4324
orf19.1938 -0.4319						orf19.1938 -0.4319
orf19.7317 -0.4318						orf19.7317 -0.4318
orf19.1815 -0.4317						orf19.1815 -0.4317
orf19.3038 -0.4316						orf19.3038 -0.4316
orf19.5548 -0.4316						orf19.5548 -0.4316
orf19.3923 -0.4315						orf19.3923 -0.4315
orf19.6910 -0.4315						orf19.6910 -0.4315
orf19.7498 -0.4315						orf19.7498 -0.4315
orf19.3574 -0.4312						orf19.3574 -0.4312
orf19.3575 -0.4312						orf19.3575 -0.4312
orf19.5076 -0.4311						orf19.5076 -0.4311
orf19.5958 -0.4311						orf19.5958 -0.4311
orf19.7450 -0.4311						orf19.7450 -0.4311
orf19.1506 -0.4309						orf19.1506 -0.4309
orf19.4290 -0.4308						orf19.4290 -0.4308
orf19.1700 -0.4304						orf19.1700 -0.4304
orf19.635 -0.4304						orf19.635 -0.4304
orf19.1514 -0.4302						orf19.1514 -0.4302
orf19.5818 -0.4298						orf19.5818 -0.4298
orf19.6164 -0.4297						orf19.6164 -0.4297
orf19.6165 -0.4297						orf19.6165 -0.4297
orf19.6285 -0.4294						orf19.6285 -0.4294
orf19.2974 -0.4293						orf19.2974 -0.4293
orf19.4998 -0.4288						orf19.4998 -0.4288
orf19.5966 -0.4283						orf19.5966 -0.4283
orf19.1806 -0.4282						orf19.1806 -0.4282
orf19.1738.1 -0.4280						orf19.1738.1 -0.4280
orf19.4936.1 -0.4277						orf19.4936.1 -0.4277
orf19.5207 -0.4277						orf19.5207 -0.4277
orf19.4342 -0.4275						orf19.4342 -0.4275
orf19.2336 -0.4268						orf19.2336 -0.4268
orf19.1529 -0.4266						orf19.1529 -0.4266
orf19.2445 -0.4263						orf19.2445 -0.4263
orf19.5875 -0.4262						orf19.5875 -0.4262
orf19.6526 -0.4260						orf19.6526 -0.4260
orf19.2725 -0.4257						orf19.2725 -0.4257
orf19.2853 -0.4255						orf19.2853 -0.4255
orf19.7479 -0.4252						orf19.7479 -0.4252
orf19.1686 -0.4251						orf19.1686 -0.4251
orf19.2765 -0.4250						orf19.2765 -0.4250
orf19.603 -0.4249						orf19.603 -0.4249
orf19.5556 -0.4247						orf19.5556 -0.4247
orf19.655 -0.4247						orf19.655 -0.4247
orf19.2008 -0.4246						orf19.2008 -0.4246
orf19.2340 -0.4245						orf19.2340 -0.4245
orf19.5517 -0.4242						orf19.5517 -0.4242
orf19.6304 -0.4240						orf19.6304 -0.4240
orf19.6305 -0.4240						orf19.6305 -0.4240
orf19.163 -0.4239						orf19.163 -0.4239
orf19.4376 -0.4239						orf19.4376 -0.4239
orf19.252 -0.4238						orf19.252 -0.4238
orf19.4391 -0.4237						orf19.4391 -0.4237
orf19.2614 -0.4236						orf19.2614 -0.4236
orf19.2605 -0.4235						orf19.2605 -0.4235
orf19.5248 -0.4234						orf19.5248 -0.4234
orf19.7196 -0.4234						orf19.7196 -0.4234
orf19.7417 -0.4234						orf19.7417 -0.4234
orf19.4903 -0.4233						orf19.4903 -0.4233
orf19.4477 -0.4232						orf19.4477 -0.4232
orf19.7170 -0.4231						orf19.7170 -0.4231
orf19.5006 -0.4230						orf19.5006 -0.4230
orf19.849 -0.4226						orf19.849 -0.4226
orf19.750 -0.4225						orf19.750 -0.4225
orf19.1253 -0.4224						orf19.1253 -0.4224
orf19.6778 -0.4224						orf19.6778 -0.4224
orf19.6312 -0.4221						orf19.6312 -0.4221
orf19.1341 -0.4219						orf19.1341 -0.4219
orf19.1352 -0.4218						orf19.1352 -0.4218
orf19.209 -0.4218						orf19.209 -0.4218
orf19.763 -0.4215						orf19.763 -0.4215
orf19.5221 -0.4214						orf19.5221 -0.4214
orf19.1932 -0.4213						orf19.1932 -0.4213
orf19.3264.1 -0.4213						orf19.3264.1 -0.4213
orf19.813 -0.4210						orf19.813 -0.4210
orf19.837.1 -0.4209						orf19.837.1 -0.4209
orf19.1762 -0.4200						orf19.1762 -0.4200
orf19.3931.1 -0.4200						orf19.3931.1 -0.4200
orf19.5131 -0.4200						orf19.5131 -0.4200
orf19.3848 -0.4197						orf19.3848 -0.4197
orf19.5854 -0.4188						orf19.5854 -0.4188
orf19.3869 -0.4187						orf19.3869 -0.4187
orf19.985 -0.4182						orf19.985 -0.4182
orf19.6827 -0.4181						orf19.6827 -0.4181
orf19.6828 -0.4181						orf19.6828 -0.4181
orf19.1760 -0.4176						orf19.1760 -0.4176
orf19.3003 -0.4176						orf19.3003 -0.4176
orf19.6853 -0.4173						orf19.6853 -0.4173
orf19.6854 -0.4173						orf19.6854 -0.4173
orf19.397 -0.4168						orf19.397 -0.4168
orf19.4320 -0.4168						orf19.4320 -0.4168
orf19.2879 -0.4167						orf19.2879 -0.4167
orf19.757 -0.4161						orf19.757 -0.4161
orf19.757.1 -0.4161						orf19.757.1 -0.4161
orf19.758 -0.4161						orf19.758 -0.4161
orf19.904 -0.4158						orf19.904 -0.4158
orf19.905 -0.4158						orf19.905 -0.4158
orf19.2179.2 -0.4156						orf19.2179.2 -0.4156
orf19.550 -0.4156						orf19.550 -0.4156
orf19.6588 -0.4156						orf19.6588 -0.4156
orf19.4476 -0.4144						orf19.4476 -0.4144
orf19.7499 -0.4143						orf19.7499 -0.4143
orf19.2352 -0.4140						orf19.2352 -0.4140
orf19.2668.1 -0.4136						orf19.2668.1 -0.4136
orf19.150 -0.4132						orf19.150 -0.4132
orf19.5001 -0.4130						orf19.5001 -0.4130
orf19.7478 -0.4130						orf19.7478 -0.4130
orf19.6578 -0.4128						orf19.6578 -0.4128
orf19.169 -0.4121						orf19.169 -0.4121
orf19.6770 -0.4118						orf19.6770 -0.4118
orf19.5213.2 -0.4117						orf19.5213.2 -0.4117
orf19.5597 -0.4116						orf19.5597 -0.4116
orf19.3966 -0.4115						orf19.3966 -0.4115
orf19.6350 -0.4112						orf19.6350 -0.4112
orf19.4875 -0.4111						orf19.4875 -0.4111
orf19.1945 -0.4110						orf19.1945 -0.4110
orf19.3924 -0.4106						orf19.3924 -0.4106
orf19.2172 -0.4105						orf19.2172 -0.4105
orf19.5813 -0.4105						orf19.5813 -0.4105
orf19.7190 -0.4105						orf19.7190 -0.4105
orf19.6789 -0.4103						orf19.6789 -0.4103
orf19.1286 -0.4102						orf19.1286 -0.4102
orf19.876 -0.4101						orf19.876 -0.4101
orf19.4666 -0.4100						orf19.4666 -0.4100
orf19.7555 -0.4098						orf19.7555 -0.4098
orf19.4227 -0.4094						orf19.4227 -0.4094
orf19.6480 -0.4088						orf19.6480 -0.4088
orf19.7472 -0.4088						orf19.7472 -0.4088
orf19.3232 -0.4087						orf19.3232 -0.4087
orf19.4375 -0.4083						orf19.4375 -0.4083
orf19.4731 -0.4081						orf19.4731 -0.4081
orf19.5285 -0.4078						orf19.5285 -0.4078
orf19.7456 -0.4078						orf19.7456 -0.4078
orf19.6273 -0.4077						orf19.6273 -0.4077
orf19.715 -0.4072						orf19.715 -0.4072
orf19.3763 -0.4071						orf19.3763 -0.4071
orf19.5587 -0.4069						orf19.5587 -0.4069
orf19.4774 -0.4066						orf19.4774 -0.4066
orf19.2437 -0.4065						orf19.2437 -0.4065
orf19.6760 -0.4065						orf19.6760 -0.4065
orf19.2370 -0.4064						orf19.2370 -0.4064
orf19.4753 -0.4064						orf19.4753 -0.4064
orf19.6992 -0.4064						orf19.6992 -0.4064
orf19.4430 -0.4059						orf19.4430 -0.4059
orf19.3936 -0.4058						orf19.3936 -0.4058
orf19.5141 -0.4056						orf19.5141 -0.4056
orf19.3893 -0.4055						orf19.3893 -0.4055
orf19.5561 -0.4053						orf19.5561 -0.4053
orf19.4067 -0.4052						orf19.4067 -0.4052
orf19.7380 -0.4049						orf19.7380 -0.4049
orf19.1586 -0.4048						orf19.1586 -0.4048
orf19.4983 -0.4047						orf19.4983 -0.4047
orf19.4984 -0.4047						orf19.4984 -0.4047
orf19.7402 -0.4047						orf19.7402 -0.4047
orf19.4849 -0.4045						orf19.4849 -0.4045
orf19.7550 -0.4043						orf19.7550 -0.4043
orf19.185 -0.4042						orf19.185 -0.4042
orf19.780 -0.4040						orf19.780 -0.4040
orf19.1482 -0.4038						orf19.1482 -0.4038
orf19.2841 -0.4033						orf19.2841 -0.4033
orf19.5723 -0.4033						orf19.5723 -0.4033
orf19.4685 -0.4031						orf19.4685 -0.4031
orf19.4871 -0.4031						orf19.4871 -0.4031
orf19.1737 -0.4029						orf19.1737 -0.4029
orf19.3712 -0.4029						orf19.3712 -0.4029
orf19.7299.1 -0.4028						orf19.7299.1 -0.4028
orf19.852 -0.4027						orf19.852 -0.4027
orf19.3743 -0.4023						orf19.3743 -0.4023
orf19.1351 -0.4022						orf19.1351 -0.4022
orf19.6259 -0.4021						orf19.6259 -0.4021
orf19.4091 -0.4019						orf19.4091 -0.4019
orf19.4301 -0.4019						orf19.4301 -0.4019
orf19.4976 -0.4019						orf19.4976 -0.4019
orf19.133 -0.4018						orf19.133 -0.4018
orf19.5274 -0.4018						orf19.5274 -0.4018
orf19.909.1 -0.4017						orf19.909.1 -0.4017
orf19.2013 -0.4016						orf19.2013 -0.4016
orf19.2346 -0.4011						orf19.2346 -0.4011
orf19.2246 -0.4007						orf19.2246 -0.4007
orf19.7437 -0.4007						orf19.7437 -0.4007
orf19.1804 -0.4006						orf19.1804 -0.4006
orf19.29 -0.4002						orf19.29 -0.4002
						orf19.1260 -0.4323
						orf19.1333 -0.4019
						orf19.1397 -0.4590
						orf19.1430 -0.4549
						orf19.1562 -0.4184
						orf19.1742 -0.4810
						orf19.2434 -0.5823
						orf19.2746 -0.4106
						orf19.3059.1 -0.4885
						orf19.320 -0.4723
						orf19.3366.1 -0.4209
						orf19.3528 -0.4969
						orf19.3897 -0.4224
						orf19.4090.1 -0.4264
						orf19.4375.1 -0.4198
						orf19.4855 -0.4123
						orf19.4929 -0.4693
						orf19.4950 -0.4259
						orf19.4951 -0.4061
						orf19.5291 -0.4549
						orf19.5543 -0.5328
						orf19.5629 -0.4331
						orf19.5717 -0.5360
						orf19.5718 -0.5360
						orf19.5735.3 -0.4694
						orf19.5854.1 -0.4062
						orf19.6117 -0.4887
						orf19.6198.1 -0.4065
						orf19.6257 -0.4396
						orf19.6359 -0.4394
						orf19.6362 -0.4209
						orf19.645.1 -0.4480
						orf19.6581 -0.4028
						orf19.6585 -0.4650
						orf19.6684 -0.4215
						orf19.6885 -0.4351
						orf19.6976 -0.4009
						orf19.7223 -0.4122
						orf19.7340 -0.4085
						orf19.7610 -0.4022
						orf19.827.1 -0.4434
						orf19.910 -0.4492

## Sheet: Med7-37C targets GO
orf19.102		GO term for the combined data set	Frequency	Gene(s)			GO term for the high quality set	Frequency	Gene(s)
orf19.1042		biological_process	255 out of 854 genes, 29.9%	orf19.4391 orf19.4376 orf19.3448 orf19.3763 PRN4 orf19.4069 FRP5 orf19.1535 orf19.2346 orf19.4515 orf19.4666 AVT7 orf19.4280 orf19.4970 orf19.7340 orf19.4903 orf19.6840 POX18 orf19.3360 orf19.2037 orf19.6245 orf19.3906 orf19.4936.1 orf19.2246 PGA45 IFA14 orf19.7283 orf19.4390 orf19.6273 orf19.450 HIT1 orf19.6390 orf19.6690 orf19.1709 orf19.3719 orf19.4612 orf19.1785 orf19.3924 PGA17 orf19.5854.1 …			biological_process	242 out of 812 genes, 29.8%	C1_04470C_A CR_06430W_A C1_12020W_A C1_01220C_A C1_10730W_A C6_01250W_A C7_02370W_A HYR3 C2_03260W_A RSN1 C1_02730W_A CR_02260C_A PGA32 C6_02330W_A C1_12900W_A C2_08320C_A C1_06120C_A C4_02930W_A C1_11670W_A C2_09110C_A C1_02270C_A CR_01460C_A C2_05390C_A CR_05320C_A C1_04940C_A C1_10440W_A C1_01490W_A C7_03760W_A CR_09030C_A PGA28 C4_06620C_A CR_08260C_A C1_02410C_A C1_04010C_A C1_07530W_A C6_00…
orf19.1052		regulation of biological process	175 out of 854 genes, 20.5%	orf19.719 TPS2 CRZ2 ELP3 YAF9 orf19.7468 HHT2 GCN4 NPL4 CHS7 orf19.7196 RAM1 TSA1 CBF1 GLC7 DAD1 orf19.4929 orf19.6952 RCF3 RSR1 NCE102 orf19.4727 TIF5 SPT10 ALS1 INO4 GCR3 TYE7 PFY1 orf19.5755 WOR1 AKR1 MSS4 GIN4 orf19.2516 orf19.102 HMO1 ZCF23 MYO5 IPT1 CDC47 orf19.2850 HSP70 SAC6 ZPR1 SAR1 LCB4 PCL2 orf19.3473 CCH1 BEM1 ARC35 WOR2 NPT1 orf19.3476 ADH1 FLC2 CAR1 GSP1 NCE103 TCC1 GAL10 MDS3 SHA3…			regulation of biological process	175 out of 812 genes, 21.6%	MDS3 SAC6 CDC28 RPN7 PEP3 CR_02930W_A MSB2 IPT1 DEF1 RAD32 WOR2 CRZ2 YAF9 C1_14190C_A C2_08920W_A TIF5 GAL10 C5_04610W_A CR_02390W_A ACC1 CR_06470W_A ELP3 CR_07640C_A STP2 NCE103 EFT2 SMD3 SIM1 ARP9 RPN4 TCC1 C2_02000W_A PPZ1 CBF1 BRG1 LCB4 C2_04620W_A GCN4 RCF3 PIL1 TPS1 SUT1 KEX2 ZRT2 GLC7 orf19.2516 MRR1 HGT1 CBK1 HSP70 MED18 LSP1 LYS14 CDC47 C6_01000C_A CCH1 PFY1 TSA1 C4_01670C_A GAL4 GIN4 ST…
orf19.1053		transport	149 out of 854 genes, 17.4%	orf19.2412 FLU1 MDJ2 FLC3 MSO1 NPL4 CHS7 ATP3 orf19.4579 MIR1 orf19.3463 VCX1 PHO84 orf19.1160 orf19.1804 NCE102 FRP3 HGT6 orf19.6578 GCR3 PFY1 PGA63 AKR1 PTR22 HGT7 orf19.2746 JEN1 CAN1 MYO5 PIR1 orf19.2445 HSP70 PFK1 PHO88 orf19.1136 SAR1 orf19.5322 orf19.4780 orf19.3473 CCH1 ARC35 SDS24 orf19.3476 VMA13 orf19.252 orf19.3130 PEX7 FLC2 VAM3 GSP1 orf19.323 PMC1 SHA3 CDR2 orf19.6569 CFL4 orf19.722…			transport	143 out of 812 genes, 17.6%	CDC28 C2_10470C_A PEP3 YKT6 FEN12 C1_11800C_A PEX7 C7_03590C_A PEX13 SMF12 ACC1 CR_06470W_A TIM17 CR_07640C_A YHB1 C7_01510W_A C1_01750W_A STP2 HGT2 JEN2 HGT7 C1_04840C_A MDL1 VMA11 C2_02000W_A VCX1 PGA63 PIL1 HGT6 GLK1 C6_03390W_A ZRT2 PFK1 ATP1 RPS10 HGT1 ATP3 HSP70 CDR1 LSP1 CCH1 PFY1 DSL1 SIS1 C1_08340C_A C2_01310W_A RPS3 MIR1 C4_01790W_A FCY21 C1_09220W_A HNM1 FLC3 ANT1 PHO89 GCR3 SDS24 CDC4…
orf19.1061		response to stress	124 out of 854 genes, 14.5%	YNK1 orf19.86 TPS2 CRZ2 WH11 YAF9 OXR1 CDS1 orf19.7468 HHT2 GCN4 NPL4 orf19.7196 RAV2 RAM1 TSA1 orf19.6224 GLC7 RCF3 RSR1 SPT10 GCR3 TYE7 FGR6-3 GPX2 orf19.1730 MYO5 IPT1 CDC47 HSP70 ZPR1 RAD16 orf19.5322 ELC1 NTH1 CIP1 orf19.3476 OSM2 UBC4 EAF6 VAM3 SWC4 NCE103 GAL10 MDS3 SHA3 OCH1 PSF1 HSM3 OPY2 CDR2 DOT1 ARF2 REV3 ARP4 CHO1 orf19.1617 BRG1 HHT21 CUP2 TRR1 HGT1 FGR34 SFU1 FGR50 orf19.4849 OCA1 …			response to stress	130 out of 812 genes, 16.0%	MDS3 CDC28 C2_10470C_A MSB2 IPT1 SOD2 RAD32 CRZ2 YAF9 GAL10 CR_06470W_A YHB1 STP2 NCE103 C6_00850W_A SMD3 RPN4 C2_02000W_A BRG1 GCN4 RCF3 RAD16 PIL1 TPS1 KEX2 ZRT2 GLC7 GPH1 CAT1 HGT1 NTH1 CBK1 YNK1 FGR50 HSP70 CDR1 LSP1 CDC47 HSM3 SIS1 TSA1 HSP21 OXR1 WH11 GCR3 FGR22 CDC48 CDR2 SPT10 SBP1 OSM2 MYO5 PSF1 RSR1 FGR6-10 CHO1 GPR1 TPS2 NPL6 C3_02290W_A UBC4 YTM1 C7_04110W_A REV3 OPY2 C1_06860W_A SWC4…
orf19.1069		response to chemical stimulus	117 out of 854 genes, 13.7%	orf19.86 MSI3 PDK2 FLU1 TPS2 CRZ2 ELP3 YAF9 OXR1 GCN4 NPL4 NCP1 EFT2 orf19.6586 SNG3 GAL102 TSA1 CBF1 orf19.1804 TYE7 GIN4 HGT7 MYO5 IPT1 HSP70 RPB8 orf19.4780 orf19.3473 CCH1 BEM1 ARC35 NTH1 CIP1 OSM2 UBC4 NCE103 PMC1 GAL10 MDS3 SHA3 OPY2 CDR2 orf19.3936 ARF2 MET4 RRP9 CHO1 orf19.4488 CUP2 orf19.3945 TRR1 HGT1 AUR1 MRR1 orf19.7227 ACE2 SFU1 PST3 orf19.4849 OCA1 CBK1 orf19.6992 orf19.7152 orf19.3…			organelle organization	117 out of 812 genes, 14.4%	SAC6 CDC28 RPN7 C2_10470C_A PEP3 C5_01540W_A SWD2 YKT6 RAD32 PEX7 YAF9 C2_08920W_A TIF5 PEX13 TIM17 CR_09550C_A HSK3 ARP9 C4_04800W_A CBF1 C2_04620W_A RCF3 PGA63 C1_01630W_A RAD16 C6_02380W_A GLC7 CBK1 CR_07260C_A PFY1 DSL1 GIN4 C3_07110W_A HHT1 C4_01790W_A ANT1 C1_04180W_A CDC48 DAD1 SMC3 CR_07080W_A ABP1 C3_06610W_A SPT10 PAM17 C3_03670W_A VPH1 C1_03100W_A MYO5 NPL6 SPO11 UBC4 ARC35 PCL2 YTM1 P…
orf19.1078		organelle organization	115 out of 854 genes, 13.5%	MDJ2 YAF9 ABP1 HHT2 NPL4 orf19.7196 orf19.3463 CBF1 GLC7 DAD1 orf19.6952 RCF3 TIF5 SPT10 PFY1 PGA63 MSS4 GIN4 orf19.1730 orf19.6789 HMO1 QCR7 ABP140 MYO5 SAC6 SAR1 RAD16 orf19.5322 PCL2 orf19.3473 ARC35 orf19.3476 UBC4 EAF6 PEX7 VAM3 SWC4 GSP1 HSK3 orf19.215 DOT1 orf19.5221 orf19.3804 POR1 orf19.1053 MDH1 ARP4 orf19.4488 HHT21 orf19.4437 orf19.4657 orf19.3003 orf19.4849 orf19.7450 orf19.7353 CBK1…			response to chemical	114 out of 812 genes, 14.0%	MDS3 IPT1 GDE1 SOD2 C1_03990W_A CRZ2 C7_03590C_A C1_14190C_A ERG6 GAL10 C5_04610W_A CR_06470W_A C6_03050C_A YHB1 C1_01750W_A STP2 NCE103 C6_00850W_A EFT2 HGT7 RPN4 C2_02000W_A CBF1 C2_04620W_A GCN4 TPS1 SUT1 CAT1 MRR1 HGT1 NTH1 CBK1 HSP70 CDR1 NCP1 CCH1 SIS1 TSA1 GAL4 GIN4 HSP21 FCY21 C1_09220W_A OXR1 HNM1 ACE2 CDC48 TPO3 CDR2 SEF2 C4_03700W_A RPB8 QDR2 CR_00650W_A OSM2 CHO1 GPR1 TPS2 MET4 PRR2 U…
orf19.11		filamentous growth	81 out of 854 genes, 9.5%	TPS2 CDS1 GCN4 CHS7 RAV2 FGR6-1 TSA1 orf19.6952 RSR1 ALS1 CHA1 TYE7 FGR6-3 WOR1 MSS4 GIN4 orf19.2746 HMO1 MYO5 IPT1 CCH1 BEM1 WOR2 VAM3 TCC1 GAL10 MDS3 SHA3 OCH1 PCL5 CHO1 ROB1 orf19.1617 BRG1 HGT1 orf19.7227 FGR34 ACE2 FGR50 orf19.2397.3 LYS14 CBK1 MSB2 YPT72 orf19.4445 FGR6-10 STP4 ARG83 VPS41 CDC19 DFG10 HSP21 NBP2 SSN6 PHO4 CCC1 TPS1 GPR1 orf19.4615 RAS1 orf19.4953 TRX1 CDC28 orf19.5611 SIT4 …			filamentous growth	85 out of 812 genes, 10.5%	MDS3 CDC28 C6_03240W_A MSB2 IPT1 DEF1 YKT6 WOR2 DFG10 C1_14190C_A GAL10 YHB1 STP2 CR_03260W_A TCC1 BRG1 GCN4 TPS1 KEX2 GLC7 CAT1 URA3 HGT1 CHA1 CBK1 YNK1 FGR50 LYS14 CCH1 TSA1 FGR6-1 GIN4 HSP21 STP4 ALS1 THI13 ACE2 FGR22 PCL5 WOR1 CAR1 C3_03670W_A MYO5 RSR1 FGR6-10 CHO1 GPR1 TPS2 C3_02290W_A YTM1 ROB1 OCH1 ARG83 C1_07220W_A RAX2 NBP2 CDS1 YVC1 SSN6 TYE7 BEM1 SIT4 VPS41 MSS4 VAM3 FGR34 C1_13270W_A…
orf19.1105.2		RNA metabolic process	76 out of 854 genes, 8.9%	orf19.910 DIM1 ELP3 orf19.7468 HHT2 orf19.7196 CBF1 ISU1 GLC7 orf19.763 orf19.4929 FRS2 TIF5 GCR3 RPL35 TYE7 orf19.3481 ABP140 RPB8 orf19.6259 orf19.6740 orf19.3476 GSP1 orf19.4305.1 orf19.6701 orf19.7601 orf19.4125 LEA1 RPS6A orf19.5334 ROB1 orf19.1938 orf19.2847 SMM1 orf19.3945 orf19.4437 orf19.518 MRR1 orf19.4875 SNM1 DED81 RAD2 orf19.5614 orf19.6340 RPS1 MED18 orf19.3220 SWD2 BUD31 orf19.4078…			RNA metabolic process	74 out of 812 genes, 9.1%	CDC28 C5_01540W_A RPL7 C1_06540C_A SWD2 C1_12820C_A TIF5 IPK1 C5_04610W_A ELP3 C3_03510C_A C6_03260W_A SMD3 ARP9 CBF1 RCF3 C6_02380W_A GLC7 MRR1 SMM1 MED18 DED81 POL5 RPS6A NHP2 GCR3 C2_07630C_A CDC48 CR_07080W_A C3_07480W_A C5_02810W_A RPB8 SLU7 C1_04790W_A TRM12 NPL6 SNM1 C1_10080W_A CGT1 HCR1 ROB1 C3_06760W_A C2_10560C_A C1_07340W_A C7_03660C_A CR_02890C_A CR_06090W_A RPL8B TYE7 SIT4 C2_04500W…
orf19.113		cellular protein modification process	62 out of 854 genes, 7.3%	PDK2 orf19.719 YAF9 RAM1 orf19.35 GLC7 orf19.6952 orf19.1160 orf19.4727 orf19.1626 SPT10 orf19.7164 AKR1 GIN4 GAL7 RMT2 orf19.7497 orf19.6581 orf19.7223 RAD16 orf19.6740 ELC1 orf19.3473 orf19.3476 PTC4 orf19.850 UBC4 EAF6 SWC4 GAL10 SHA3 OCH1 DOT1 ARP4 orf19.6850 CDC34 OCA1 LYS5 CBK1 PNG2 PRK1 orf19.7547 CYT2 orf19.849 HOS3 HAT1 PPZ1 FUN31 SWD2 PHO15 GCV3 TRX1 orf19.5236 CDC28 orf19.7344 SIT4 PTP…			cellular protein modification process	60 out of 812 genes, 7.4%	CDC28 PNG2 SWD2 CDC34 RAD32 YAF9 GAL10 CR_06470W_A GCV3 PPZ1 RAD16 GLC7 CYT2 LYS5 CBK1 YNK1 GAL7 GIN4 CR_09750C_A C3_07480W_A C1_08690W_A C2_03700W_A SPT10 C3_03670W_A FUN31 PRR2 SRT1 UBC4 C7_04110W_A PRK1 SWC4 OCH1 ARP4 RMT2 HAT1 PHO15 C3_02180C_A HOS3 PDK2 CR_00370W_A SIT4 C1_04560W_A C6_02310W_A EAF6 PTC4 RAM1 C2_03710W_A C1_11600W_A TRX1 C2_06600W_A SHA3 OCA1 C2_05840W_A DOT1 CR_06040W_A C1_0…
orf19.1136		response to drug	52 out of 854 genes, 6.1%	MSI3 PDK2 FLU1 NCP1 EFT2 orf19.6586 SNG3 GAL102 GIN4 HGT7 IPT1 RPB8 orf19.4780 CCH1 ARC35 PMC1 CDR2 orf19.3936 ARF2 RRP9 HGT1 AUR1 MRR1 orf19.7227 ACE2 CBK1 orf19.6992 orf19.3218 CCT3 PGA62 orf19.7554 SSN6 orf19.7464 CNT HNM1 CDR4 FCY21 TPO3 DRS1 FCR1 MAK21 PRR2 orf19.3232 CDC37 CDR1 orf19.3854 orf19.4550 orf19.3228 STP2 orf19.1308 orf19.6691 ERG6			cell cycle	55 out of 812 genes, 6.8%	SAC6 CDC28 RPN7 CDC34 RAD32 C1_14190C_A HSK3 RCF3 TPS1 GLC7 NTH1 CBK1 CR_07260C_A CDC47 PFY1 TSA1 GIN4 C3_07110W_A ACE2 SDS24 CDC48 DAD1 SMC3 C1_08690W_A MYO5 RSR1 SPO11 UBC4 C7_04110W_A OPY2 CSE4 RAX2 CR_06090W_A ARP4 C6_02230W_A C1_09840C_A C2_09880C_A HOS3 BEM1 CDC37 MSO1 SIT4 MSS4 SMC6 C3_05720C_A HHT2 C2_06530W_A YPT72 RAS1 DOT1 CR_06040W_A HRR25 DDC1 KRE6 SCW11
orf19.1142		carbohydrate metabolic process	51 out of 854 genes, 6%	GLK4 orf19.1686 TPS2 CRH11 CHS7 TKL1 CRH12 orf19.3982 GLC7 KGD1 orf19.1160 INO4 orf19.6637 GAL7 HMO1 PFK1 CIT1 NTH1 BGL2 ADH1 GAL10 OCH1 orf19.3936 KRE6 MDH1 PGA56 orf19.4488 orf19.7227 CDC19 orf19.849 HSP21 ARA1 PGM2 GLK1 MDH1-3 ICL1 TPS1 GPM2 TPS3 PFK26 orf19.5236 PPG1 TDH3 TCO89 SCW11 orf19.6816 MLS1 GPH1 GCA1 RHD1 orf19.4984			response to drug	51 out of 812 genes, 6.3%	IPT1 GDE1 C7_03590C_A C1_14190C_A ERG6 C1_01750W_A STP2 EFT2 HGT7 MRR1 HGT1 CBK1 CDR1 NCP1 CCH1 GIN4 FCY21 C1_09220W_A HNM1 ACE2 TPO3 CDR2 C4_03700W_A RPB8 QDR2 CR_00650W_A PRR2 ARC35 C5_03940C_A C7_01430C_A SSN6 CNT PDK2 CDC37 CR_01220W_A CDR4 RRP9 FLU1 MSI3 PGA62 DRS1 PMC1 FCR1 GAL102 CR_01260W_A ARF2 CR_09830W_A CR_06040W_A AUR1 MAK21 CCT3
orf19.1152		cell cycle	48 out of 854 genes, 5.6%	NPL4 GLC7 DAD1 RCF3 RSR1 PFY1 GIN4 orf19.6789 MYO5 CDC47 SAC6 PCL2 BEM1 SDS24 orf19.3476 UBC4 SWC4 HSK3 OPY2 DOT1 KRE6 ARP4 ACE2 orf19.4849 CDC34 orf19.7450 orf19.7353 DDC1 CBK1 SMC3 RPN7 HOS3 BUD31 CSE4 RAS1 orf19.3862 CDC28 SIT4 SMC6 SPO11 SPA2 RAD32 CDC37 orf19.3854 SCW11 orf19.6142 RAX2 CDC48			carbohydrate metabolic process	49 out of 812 genes, 6.0%	GLK4 GDE1 C1_14190C_A GAL10 TKL1 CRH11 C2_04620W_A TPS1 MDH1-3 GLK1 GLC7 GPH1 PFK1 NTH1 PFK26 GAL7 GAL4 HSP21 CRH12 TPS2 SRT1 ARA1 ICL1 PPG1 TPS3 OCH1 BGL2 TDH3 ADH1 CIT1 GPM2 PGA56 MDH1 C1_13530W_A GCA1 C3_01570W_A PGM2 INO4 C5_04940W_A C2_03710W_A C1_11600W_A RHD1 CDC19 MLS1 CHS7 C3_06860C_A KRE6 TCO89 SCW11
orf19.1160		DNA metabolic process	43 out of 854 genes, 5.0%	YAF9 HHT2 TSA1 GLC7 RCF3 SPT10 orf19.2366 orf19.1730 CDC47 RAD16 ELC1 orf19.1720 orf19.3476 EAF6 SWC4 PSF1 HSM3 DOT1 REV3 ARP4 HHT21 orf19.4437 DDC1 RAD2 SMC3 HAT1 SSN6 HHT1 SWD2 orf19.1052 APN2 CSE4 CDC28 orf19.29 SIT4 CCE1 SMC6 SPO11 PIF1 RAD32 orf19.6142 OGG1 ARP9			DNA metabolic process	44 out of 812 genes, 5.4%	CDC28 C3_01310W_A SWD2 RAD32 YAF9 ARP9 RCF3 RAD16 GLC7 CR_06990W_A CR_07260C_A CDC47 HSM3 TSA1 HHT1 C1_04180W_A SMC3 SPT10 PSF1 SPO11 REV3 CSE4 ROB1 SWC4 C1_07340W_A ARP4 SSN6 HAT1 PIF1 OGG1 SIT4 RAD2 SMC6 EAF6 HHT2 C2_06530W_A APN2 DOT1 HHT21 HRR25 DDC1 C3_01210C_A CCE1 ELC1
orf19.118		cellular homeostasis	33 out of 854 genes, 3.9%	TSA1 VCX1 ISU1 GLC7 ABC1 YVC1 orf19.5755 orf19.2516 orf19.2746 FLC2 VAM3 PMC1 orf19.3804 POR1 orf19.5022 orf19.5334 TRR1 orf19.7227 SFU1 YPT72 PGM2 PPZ1 CCC1 GPR1 orf19.7478 RAS1 TRX1 VPH1 CRP1 VPH2 orf19.3854 orf19.3228 SMF12			lipid metabolic process	34 out of 812 genes, 4.2%	C6_03240W_A IPT1 GDE1 FEN12 PEX7 DFG10 ERG6 PEX13 ACC1 ERG25 LCB4 C2_07410W_A SUR2 MDH1-3 CHO2 NCP1 ANT1 FGR22 PLB4.5 CHO1 SRT1 ICL1 CDS1 CR_00570W_A FAD2 POX1 MSS4 FAT1 INO4 ERG251 C1_04190C_A MLS1 AUR1 MCR1
orf19.1224		pathogenesis	33 out of 854 genes, 3.9%	DUR1,2 MSI3 IFF4 TPS2 WH11 CHS7 CSH1 RSR1 ALS1 SAP7 HEM3 BEM1 BGL2 VAM3 TCC1 MDS3 BRG1 ACE2 YPT72 CSP37 HSP21 GAT1 SSN6 ICL1 TPS1 RAS1 SIT4 CAT1 SPA2 URA3 YHB1 SAP5 KEX2			pathogenesis	34 out of 812 genes, 4.2%	MDS3 DUR1,2 CSP37 YHB1 TCC1 BRG1 TPS1 KEX2 CAT1 URA3 HSP21 WH11 ALS1 ACE2 SAP5 RSR1 TPS2 ICL1 BGL2 YVC1 SSN6 TYE7 SAP7 BEM1 SIT4 VAM3 IFF4 GAT1 MSI3 NCE102 YPT72 RAS1 CHS7 CSH1
orf19.1235		vesicle-mediated transport	33 out of 854 genes, 3.9%	MSO1 CHS7 orf19.4579 orf19.1160 PGA63 MYO5 SAR1 ARC35 SDS24 orf19.3476 VAM3 orf19.1053 YPT72 orf19.4731 VPS41 DSL1 orf19.6118 orf19.1386 orf19.1994 TRX1 orf19.1514 orf19.5718 CDC28 orf19.3332 PEP3 VPH1 orf19.5543 orf19.5114 PIL1 FEN12 LSP1 orf19.6778 YKT6			ribosome biogenesis	33 out of 812 genes, 4.1%	C5_01540W_A RPL7 C1_06540C_A TIF5 C6_02380W_A GLC7 RPS10 RPS3 RPS6A NHP2 CR_07080W_A SNM1 YTM1 HCR1 C3_06760W_A C3_07230W_A C6_02230W_A RPL8B C2_04500W_A RPS1 DIM1 C2_02120W_A GSP1 C2_09160W_A DRS1 C5_03920C_A RPS7A RPS21 RPL35 HRR25 C2_04700C_A CR_10260W_A MAK21
orf19.1253		lipid metabolic process	32 out of 854 genes, 3.7%	CHO2 CDS1 NCP1 INO4 MSS4 IPT1 ERG251 LCB4 PEX7 orf19.5291 orf19.3936 orf19.1053 CHO1 AUR1 PDX3 FAD2 FAT1 MCR1 DFG10 PLB4.5 POX1 orf19.7478 ANT1 orf19.5611 ACC1 PEX13 FGR22 FEN12 orf19.1890 SUR2 ERG25 ERG6			cellular homeostasis	33 out of 812 genes, 4.1%	C1_14190C_A SMF12 PPZ1 VCX1 GLC7 orf19.2516 TSA1 VPH1 CRP1 GPR1 C1_13840W_A C2_10560C_A SFU1 CR_00570W_A YVC1 ABC1 VPH2 VAM3 FLC2 ISU1 PGM2 CR_10280W_A C6_03810W_A YPT72 TRX1 PMC1 CR_01260W_A CCC1 C4_04760C_A TRR1 RAS1 POR1 CR_06040W_A
orf19.1261		ribosome biogenesis	30 out of 854 genes, 3.5%	DIM1 orf19.154 orf19.3463 GLC7 TIF5 RPL35 orf19.6259 orf19.3476 GSP1 orf19.7601 RPS6A RPS3 RPS1 orf19.3220 orf19.4078 HCR1 RPS10 DRS1 RPS7A MAK21 orf19.1528 YTM1 RPL7 orf19.1815 orf19.6828 orf19.4502 RPS21 orf19.6778 NHP2 orf19.4149.1			vesicle-mediated transport	31 out of 812 genes, 3.8%	CDC28 PEP3 YKT6 FEN12 C2_02000W_A PGA63 PIL1 LSP1 DSL1 C1_08340C_A C2_01310W_A SDS24 CR_07470W_A ERV29 VPH1 MYO5 ARC35 C3_07230W_A C1_08730W_A C1_01460W_A MSO1 VPS41 VAM3 C1_11600W_A YPT72 TRX1 C1_04190C_A C2_09680W_A CHS7 SAR1 HRR25
orf19.1275		cytoskeleton organization	29 out of 854 genes, 3.4%	ABP1 NPL4 GLC7 DAD1 PFY1 MSS4 GIN4 orf19.6789 ABP140 MYO5 SAC6 PCL2 ARC35 orf19.3476 HSK3 orf19.215 orf19.5221 ARP4 orf19.7450 orf19.7353 CBK1 SMC3 PRK1 RAS1 orf19.3862 SIT4 SPA2 CDC37 CDC48			biofilm formation	30 out of 812 genes, 3.7%	MDS3 IPT1 DEF1 CRZ2 BRG1 GCN4 CBK1 WH11 ALS1 ACE2 WOR1 ADH5 QDR2 YWP1 MET4 ROB1 BGL2 YVC1 ADH1 PBR1 TYE7 HYR1 TRY6 UGA33 VAM3 GCA1 RAS1 CSH1 FCR3 TRY2
orf19.1286		biofilm formation	28 out of 854 genes, 3.3%	CRZ2 WH11 GCN4 CSH1 ALS1 TYE7 ADH5 WOR1 IPT1 BGL2 ADH1 PBR1 VAM3 MDS3 MET4 ROB1 BRG1 TRY6 ACE2 FCR3 CBK1 UGA33 HYR1 TRY2 RAS1 DEF1 YWP1 GCA1			cytoskeleton organization	27 out of 812 genes, 3.3%	SAC6 C2_08920W_A HSK3 GLC7 CBK1 PFY1 GIN4 C3_07110W_A CDC48 DAD1 ABP1 C3_06610W_A MYO5 ARC35 PCL2 PRK1 CR_06090W_A ARP4 CDC37 SIT4 MSS4 C1_12430W_A C3_05720C_A NCE102 ABP140 RAS1 HRR25
orf19.1308		cellular membrane organization	28 out of 854 genes, 3.3%	MSO1 NCE102 PFY1 PGA63 MYO5 SAR1 FLC2 VAM3 OPY2 CDR2 orf19.4657 orf19.3003 CBK1 YPT72 VPS41 MRS7 orf19.1386 TRX1 PEP3 SPO7 TIM22 CDR1 TOM70 orf19.6778 YKT6 orf19.4614 CDC48 ERG6			protein catabolic process	27 out of 812 genes, 3.3%	RPN7 CDC34 C1_03990W_A CR_06470W_A RPN4 PRE2 RAD16 SIS1 CDC48 C2_03700W_A PUP2 SAP5 UBC4 CR_10020C_A C6_00760W_A C1_09840C_A CR_00370W_A C1_04560W_A C1_07390W_A KAR2 C1_13270W_A C7_03240W_A C1_04190C_A C7_03860W_A RAS1 C2_10140W_A ELC1
orf19.1324		generation of precursor metabolites and energy	27 out of 854 genes, 3.2%	GLC7 orf19.4929 KGD1 orf19.4727 ABC1 QCR7 PFK1 CIT1 COX9 ADH1 orf19.913.2 MDH1 orf19.7227 CDC19 PGM2 GLK1 GPM2 orf19.349 AOX2 PPG1 orf19.93 UCF1 TDH3 CYC1 AOX1 GPH1 RIB3			generation of precursor metabolites and energy	24 out of 812 genes, 3%	AOX2 C1_14190C_A KGD1 C3_03510C_A GLK1 GLC7 GPH1 PFK1 AOX1 C1_08690W_A RIB3 PPG1 TDH3 ADH1 CIT1 GPM2 C3_04080W_A MDH1 PGM2 COX9 CYC1 CDC19 C6_00920W_A UCF1
orf19.133		translation	26 out of 854 genes, 3.0%	orf19.7203 EFT2 orf19.154 FRS2 orf19.3649 TIF5 orf19.828 RPL35 RPL23A orf19.6701 RPS6A RPS30 RPS3 DED81 RPS1 SIS1 HCR1 orf19.3367 RPS7A IMP4 RPL7 SUI1 orf19.185 RPL39 RPS21 orf19.4149.1			cell wall organization	24 out of 812 genes, 3%	MSB2 C2_08920W_A CR_06470W_A SIM1 CRH11 KEX2 CBK1 CCH1 TSA1 ACE2 CRH12 MYO5 CHO1 TPS2 PIR1 BGL2 CR_06090W_A SIT4 C1_12430W_A FLC2 C1_11600W_A PGA62 KRE6 TCO89
orf19.1332		protein catabolic process	25 out of 854 genes, 2.9%	orf19.719 NPL4 orf19.7196 orf19.7497 orf19.4430 RAD16 ELC1 orf19.850 UBC4 orf19.7578 PUP2 orf19.1053 orf19.6850 orf19.4849 CDC34 RPN7 KAR2 RAS1 RPN4 orf19.4953 PRE2 orf19.5131 orf19.1767 SAP5 CDC48			translation	22 out of 812 genes, 2.7%	C5_01540W_A TIF5 MRP7 C4_03410W_A EFT2 RPL23A SIS1 SUI1 DED81 RPS3 RPS6A HCR1 C7_03660C_A C2_04790C_A C6_00760W_A C2_03950W_A RPS1 RPS7A FRS2 RPS21 RPL35 C2_04700C_A
orf19.1341		cell wall organization	22 out of 854 genes, 2.6%	orf19.719 CRH11 CRH12 TSA1 orf19.1160 MYO5 PIR1 BGL2 FLC2 orf19.215 orf19.5221 KRE6 CHO1 ACE2 CBK1 MSB2 SIM1 PGA62 orf19.3862 SIT4 TCO89 KEX2			interspecies interaction between organisms	21 out of 812 genes, 2.6%	IPT1 DEF1 YHB1 KEX2 CAT1 URA3 HSP70 CYB2 TSA1 ALS1 ACE2 WOR1 YWP1 SAP5 BGL2 TDH3 ADH1 HYR1 CDC19 RAS1 C6_00920W_A
orf19.1351		interspecies interaction between organisms	21 out of 854 genes, 2.5%	TSA1 ALS1 WOR1 IPT1 HSP70 BGL2 ADH1 ACE2 CYB2 CDC19 HYR1 RAS1 orf19.93 DEF1 YWP1 TDH3 CAT1 URA3 YHB1 SAP5 KEX2			signal transduction	19 out of 812 genes, 2.3%	MDS3 MSB2 CR_06470W_A C2_02000W_A LCB4 C4_01670C_A RSR1 GPR1 OPY2 CR_10020C_A CR_06090W_A CDC37 SIT4 MSS4 GSP1 YPT72 ARF2 RAS1 SAR1
orf19.1352		signal transduction	19 out of 854 genes, 2.2%	RSR1 MSS4 SAR1 LCB4 GSP1 MDS3 OPY2 ARF2 orf19.4626 MSB2 YPT72 FUN31 GPR1 RAS1 orf19.3862 orf19.1514 SIT4 FGR22 CDC37			cell development	14 out of 812 genes, 1.7%	MDS3 SAC6 TPS1 GLC7 NTH1 SMC3 C1_08690W_A MYO5 C7_04110W_A C6_02230W_A C2_09880C_A MSO1 MSS4 YPT72
orf19.1357		cytokinesis	15 out of 854 genes, 1.8%	RSR1 PFY1 GIN4 MYO5 SAC6 BEM1 SDS24 KRE6 orf19.7450 CBK1 BUD31 RAS1 SPA2 SCW11 RAX2			protein folding	13 out of 812 genes, 1.6%	HSP70 SIS1 TSA1 ERO1 CR_02380C_A CDC37 AHA1 FLC2 KAR2 MSI3 TRX1 CHS7 CCT3
orf19.1358		cellular respiration	15 out of 854 genes, 1.8%	orf19.4929 KGD1 orf19.4727 ABC1 QCR7 CIT1 COX9 orf19.913.2 MDH1 orf19.349 AOX2 orf19.93 CYC1 AOX1 RIB3			hyphal growth	13 out of 812 genes, 1.6%	CDC28 GLC7 YNK1 CCH1 ALS1 THI13 CAR1 RSR1 OCH1 RAX2 NBP2 BEM1 VAM3
orf19.1361		conjugation	13 out of 854 genes, 1.5%	orf19.7196 orf19.3463 PFY1 WOR1 BEM1 MDS3 OPY2 orf19.3945 KAR2 orf19.4615 RAS1 SPA2 KEX2			cytokinesis	12 out of 812 genes, 1.5%	SAC6 CBK1 PFY1 GIN4 SDS24 MYO5 RSR1 RAX2 BEM1 RAS1 KRE6 SCW11
orf19.1363		cell development	13 out of 854 genes, 1.5%	MSO1 orf19.3463 GLC7 orf19.4727 MSS4 MYO5 SAC6 NTH1 MDS3 orf19.1363 YPT72 SMC3 TPS1			cellular respiration	12 out of 812 genes, 1.5%	AOX2 KGD1 C3_03510C_A AOX1 C1_08690W_A RIB3 CIT1 C3_04080W_A MDH1 COX9 CYC1 C6_00920W_A
orf19.1370		protein folding	12 out of 854 genes, 1.4%	MSI3 ERO1 CHS7 TSA1 orf19.3730 HSP70 FLC2 CCT3 SIS1 KAR2 orf19.7602 CDC37			conjugation	12 out of 812 genes, 1.5%	MDS3 C5_04610W_A KEX2 PFY1 WOR1 OPY2 C6_02230W_A BEM1 KAR2 C7_03860W_A RAS1 C4_01780C_A
orf19.1375		cell adhesion	10 out of 854 genes, 1.2%	IFF4 CSH1 ALS1 WOR1 NPT1 PBR1 ACE2 RAS1 DEF1 TDH3			growth of unicellular organism as a thread of attached cells	11 out of 812 genes, 1.4%	MDS3 WOR2 DFG10 GAL10 GPR1 YVC1 MSS4 C1_13270W_A CR_01260W_A SHA3 C4_01780C_A
orf19.1386		growth of unicellular organism as a thread of attached cells	10 out of 854 genes, 1.2%	MSS4 orf19.2746 WOR2 GAL10 DFG10 GPR1 orf19.4615 orf19.4953 SPA2 orf19.3228			cell adhesion	10 out of 812 genes, 1.2%	DEF1 ALS1 ACE2 WOR1 NPT1 TDH3 PBR1 IFF4 RAS1 CSH1
orf19.1424		hyphal growth	8 out of 854 genes, 0.9%	RSR1 ALS1 CCH1 BEM1 VAM3 NBP2 CDC28 SPA2			vitamin metabolic process	8 out of 812 genes, 1%	C4_02040W_A THI13 PAN6 PDX3 RIB1 RIB3 CR_03760W_A CR_09100C_A
orf19.1433		nucleus organization	7 out of 854 genes, 0.8%	PGA63 SAR1 GSP1 orf19.4657 orf19.3799 KAR2 SPO7			nucleus organization	6 out of 812 genes, 0.7%	C4_04800W_A PGA63 C4_01300W_A KAR2 GSP1 SAR1
orf19.1439		vitamin metabolic process	7 out of 854 genes, 0.8%	RIB1 PDX3 THI13 orf19.4589 orf19.163 orf19.7306 RIB3			pseudohyphal growth	6 out of 812 genes, 0.7%	MDS3 DFG10 GPR1 C1_13270W_A CR_01260W_A SHA3
orf19.1440		pseudohyphal growth	6 out of 854 genes, 0.7%	orf19.2746 DFG10 GPR1 orf19.4953 SPA2 orf19.3228			cell budding	5 out of 812 genes, 0.6%	GLC7 CBK1 GIN4 MYO5 BEM1
orf19.1440.2		cell budding	5 out of 854 genes, 0.6%	GLC7 GIN4 MYO5 BEM1 CBK1			transposition	0 out of 812 genes, 0%	none
orf19.1442		cellular cell wall organization	0 out of 854 genes, 0%	none			other	61 out of 812 genes, 7.5%	C7_04210C_A C6_02480W_A HPT1 CR_07780W_A PHM5 PAD1 AAT1 C4_06790W_A C2_01160W_A C2_03360W_A FDH3 MNN4 C3_05080W_A C7_03780C_A HOM3 C2_08850C_A GRP2 C4_02230C_A OYE22 IDP2 OSM1 CR_07820W_A C3_04920C_A AAT21 MET3 LYS21 CYS3 HBR2 NAR1 DRE2 ARG3 CR_04650W_A CDG1 RNR22 C2_06890C_A ALD5 C1_05160C_A HYU1 GDH2 C2_04480W_A LEU1 CR_04880W_A DAP2 TES1 MNN4-4 CDC21 GLY1 DCG1 CR_08920W_A CR_00350W_A IFE2 FRE7…
orf19.1482		transposition	0 out of 854 genes, 0%	none			not_yet_annotated	2 out of 812 genes, 0.2%	C4_03240C_A C5_04450C_A
orf19.1486		other	65 out of 854 genes, 7.6%	orf19.2008 IFE2 GLY1 CDC21 HPT1 orf19.4898 ARG3 orf19.4567 orf19.4504 ILV2 orf19.4476 SAP98 CYS3 orf19.5978 orf19.449 orf19.7204 PAD1 AAT1 orf19.6305 orf19.3885 LYS22 RNR22 HBR2 orf19.891 PHM5 orf19.1738.1 CDG1 orf19.3684 orf19.7499 GRP2 orf19.4090.1 TES1 orf19.3442 IDP2 GDH2 IFD3 DAP2 LEU1 orf19.320 orf19.2825 ALD5 TES15 MNN4-4 orf19.7288 IFR2 HOM3 OYE22 NAR1 AAT21 orf19.3508 orf19.3706 FDH3 orf…
orf19.1490		not_yet_annotated	2 out of 854 genes, 0.2%	orf19.2668.1 orf19.3931.1
orf19.150
orf19.1505
orf19.1506
orf19.1508
orf19.1528
orf19.1529
orf19.1535
orf19.154
orf19.1585
orf19.1586
orf19.1613
orf19.1617
orf19.1624.1
orf19.1626
orf19.163
orf19.1631
orf19.1675
orf19.1678
orf19.1686
orf19.169
orf19.1700
orf19.1709
orf19.1716
orf19.1720
orf19.1721
orf19.1727
orf19.1730
orf19.1737
orf19.1738.1
orf19.1762
orf19.1767
orf19.1804
orf19.1806
orf19.1813
orf19.1827
orf19.1836
orf19.185
orf19.1853
orf19.1862
orf19.1868
orf19.1890
orf19.1926
orf19.1927
orf19.1932
orf19.1938
orf19.1944
orf19.1945
orf19.1994
orf19.1996
orf19.200
orf19.2003
orf19.2008
orf19.2013
orf19.202
orf19.2020
orf19.2023
orf19.2024
orf19.2032
orf19.2037
orf19.2049
orf19.2055
orf19.2059
orf19.209
orf19.215
orf19.2169
orf19.2172
orf19.2173
orf19.2179.2
orf19.2198
orf19.220
orf19.2209
orf19.2233
orf19.2244
orf19.2245
orf19.2246
orf19.225
orf19.2252
orf19.2296
orf19.2336
orf19.2340
orf19.2352
orf19.2356
orf19.2361
orf19.2366
orf19.2370
orf19.2396
orf19.2412
orf19.2431
orf19.2433
orf19.2435
orf19.2437
orf19.2444
orf19.2445
orf19.245
orf19.2451
orf19.2457
orf19.2458
orf19.2461
orf19.2496
orf19.2507
orf19.2516
orf19.252
orf19.2529.1
orf19.2530
orf19.2531
orf19.2547
orf19.2553
orf19.2608
orf19.2614
orf19.2615
orf19.2620
orf19.2661
orf19.2662
orf19.2668.1
orf19.2672
orf19.2701
orf19.2704
orf19.2706
orf19.2725
orf19.2748
orf19.2765
orf19.2766
orf19.2772
orf19.2790
orf19.2800
orf19.2825
orf19.2830
orf19.2837
orf19.2841
orf19.2850
orf19.2853
orf19.2862
orf19.2869
orf19.2870
orf19.2881
orf19.2883
orf19.29
orf19.2928
orf19.2960
orf19.2962
orf19.2974
orf19.3002
orf19.3003
orf19.3038
orf19.3130
orf19.3149
orf19.3150
orf19.3153
orf19.3193
orf19.3211
orf19.3218
orf19.3220
orf19.3223
orf19.3228
orf19.3232
orf19.3245
orf19.3263
orf19.3264.1
orf19.3298
orf19.3300
orf19.3310
orf19.3311
orf19.3321
orf19.3330.3
orf19.3331
orf19.3332
orf19.3334
orf19.3335
orf19.3336
orf19.3340
orf19.3353
orf19.3360
orf19.3367
orf19.3375
orf19.3440
orf19.3441
orf19.3442
orf19.3448
orf19.3450.1
orf19.3462
orf19.3463
orf19.347
orf19.3473
orf19.3475
orf19.3476
orf19.3481
orf19.3504
orf19.3507
orf19.3508
orf19.3548.1
orf19.3549
orf19.3554
orf19.3569
orf19.3571
orf19.3575
orf19.3610
orf19.3612
orf19.3618
orf19.3649
orf19.3653
orf19.3665
orf19.3668
orf19.3669
orf19.3671
orf19.3684
orf19.3700
orf19.3706
orf19.3707
orf19.3711
orf19.3712
orf19.3728
orf19.3730
orf19.3732
orf19.3748
orf19.3763
orf19.3765
orf19.3774
orf19.3799
orf19.3848
orf19.3854
orf19.3856
orf19.3862
orf19.3869
orf19.387
orf19.3893
orf19.3906
orf19.3923
orf19.3924
orf19.3931.1
orf19.3932.1
orf19.3934
orf19.3935
orf19.3936
orf19.396
orf19.3966
orf19.3967
orf19.3968
orf19.397
orf19.3982
orf19.4004
orf19.4012
orf19.403
orf19.405
orf19.4062
orf19.4067
orf19.4069
orf19.4078
orf19.4118
orf19.4125
orf19.4132
orf19.4146
orf19.4149.1
orf19.4227
orf19.4261
orf19.4280
orf19.4290
orf19.4301
orf19.431
orf19.4320
orf19.4322
orf19.4342
orf19.4366
orf19.4375
orf19.4376
orf19.4384
orf19.4390
orf19.4391
orf19.4394
orf19.4430
orf19.4445
orf19.4450
orf19.4461
orf19.4470
orf19.4474
orf19.4476
orf19.4477
orf19.4488
orf19.449
orf19.450
orf19.4503
orf19.4504
orf19.4506
orf19.4515
orf19.4525
orf19.4527
orf19.4531
orf19.4550
orf19.4565
orf19.4566
orf19.4567
orf19.4578
orf19.4579
orf19.4589
orf19.4599
orf19.4612
orf19.4614
orf19.4615
orf19.4623.3
orf19.4626
orf19.4631
orf19.4643
orf19.4645
orf19.4652
orf19.4653
orf19.4654
orf19.4657
orf19.4660
orf19.4666
orf19.4685
orf19.4727
orf19.4731
orf19.4735
orf19.4737
orf19.4753
orf19.4755
orf19.4757
orf19.4769
orf19.4774
orf19.4780
orf19.4784
orf19.4793
orf19.4818
orf19.4833
orf19.4849
orf19.4857
orf19.4858
orf19.4871
orf19.4875
orf19.4879.2
orf19.4880
orf19.4884
orf19.4885
orf19.4888
orf19.4898
orf19.4899
orf19.4901
orf19.4903
orf19.4908
orf19.4909
orf19.4921
orf19.4936
orf19.4953
orf19.4961
orf19.4976
orf19.4983
orf19.4984
orf19.5000
orf19.5001
orf19.5005
orf19.5006
orf19.5008.1
orf19.5009
orf19.5010
orf19.5025
orf19.5032
orf19.5046
orf19.5051
orf19.5052
orf19.5076
orf19.5079
orf19.5110
orf19.5112
orf19.5131
orf19.5141
orf19.5144
orf19.518
orf19.5200
orf19.5201.1
orf19.5207
orf19.5213.2
orf19.5215
orf19.5217
orf19.5227
orf19.5228
orf19.5233
orf19.5236
orf19.5237
orf19.5248
orf19.5257
orf19.526
orf19.5264
orf19.527
orf19.5285
orf19.5288
orf19.5289
orf19.5312
orf19.5322
orf19.5323
orf19.5334
orf19.5338
orf19.5348
orf19.54
orf19.5493
orf19.550
orf19.5502
orf19.5517
orf19.5520
orf19.5531
orf19.5548
orf19.5561
orf19.5564
orf19.5587
orf19.5588
orf19.5597
orf19.5610
orf19.5611
orf19.5614
orf19.5623
orf19.5626
orf19.5628
orf19.5723
orf19.5731
orf19.575
orf19.5785
orf19.5788
orf19.5804
orf19.5806
orf19.5818
orf19.5820
orf19.5832
orf19.5854
orf19.5875
orf19.5912
orf19.5958
orf19.5960
orf19.5961
orf19.5966
orf19.5976
orf19.5978
orf19.6000
orf19.6002
orf19.603
orf19.6116
orf19.6118
orf19.6139
orf19.6140
orf19.6142
orf19.6146
orf19.6163
orf19.6164
orf19.6165
orf19.6169
orf19.6217
orf19.6219
orf19.6224
orf19.6227
orf19.6244
orf19.6245
orf19.6254
orf19.6259
orf19.6273
orf19.6274
orf19.6285
orf19.6286
orf19.6287
orf19.6304
orf19.6305
orf19.6312
orf19.6314
orf19.6340
orf19.635
orf19.6350
orf19.6390
orf19.6402
orf19.6457
orf19.6474
orf19.6480
orf19.6484
orf19.6491
orf19.6501
orf19.651
orf19.6529
orf19.6548
orf19.655
orf19.6568
orf19.6569
orf19.6577
orf19.6578
orf19.6588
orf19.6612
orf19.663
orf19.6638
orf19.6640
orf19.6645
orf19.6659
orf19.6691
orf19.6701
orf19.6702
orf19.6734
orf19.6740
orf19.675.1
orf19.6760
orf19.6769
orf19.677
orf19.6770
orf19.6778
orf19.6784
orf19.6789
orf19.6791
orf19.6817
orf19.6824
orf19.6827
orf19.6828
orf19.6844
orf19.6850
orf19.6852.1
orf19.6853
orf19.6854
orf19.6863
orf19.6877
orf19.6882
orf19.6897
orf19.6910
orf19.6937
orf19.6952
orf19.6992
orf19.7016
orf19.7021
orf19.709
orf19.715
orf19.7152
orf19.7164
orf19.7170
orf19.7176
orf19.719
orf19.7196
orf19.7227
orf19.7228
orf19.725
orf19.7250
orf19.726
orf19.7279.1
orf19.7281
orf19.7282
orf19.7283
orf19.7284
orf19.7286
orf19.7288
orf19.7299.1
orf19.7306
orf19.7314
orf19.7317
orf19.7322
orf19.7327
orf19.734
orf19.7341
orf19.7341.1
orf19.7344
orf19.7348
orf19.7353
orf19.7363
orf19.7369
orf19.7372
orf19.738
orf19.7380
orf19.7387
orf19.7389
orf19.7391
orf19.7402
orf19.7417
orf19.7436.1
orf19.7437
orf19.7450
orf19.7451
orf19.7464
orf19.7466
orf19.7468
orf19.7472
orf19.7478
orf19.7479
orf19.7480
orf19.7481
orf19.7492
orf19.7497
orf19.7498
orf19.7499
orf19.750
orf19.7547
orf19.7550
orf19.7555
orf19.756
orf19.7567
orf19.757
orf19.757.1
orf19.7571
orf19.7578
orf19.7579
orf19.758
orf19.7600
orf19.7603
orf19.761
orf19.7613
orf19.763
orf19.7635
orf19.771
orf19.772
orf19.778
orf19.779
orf19.780
orf19.813
orf19.823
orf19.828
orf19.836
orf19.837.1
orf19.85
orf19.852
orf19.86
orf19.866
orf19.876
orf19.89
orf19.891
orf19.90
orf19.904
orf19.905
orf19.908
orf19.909
orf19.909.1
orf19.913.2
orf19.920
orf19.93
orf19.94
orf19.97
orf19.985
orf19.986
orf19.1067
orf19.1234
orf19.1279
orf19.1280
orf19.1331
orf19.1353
orf19.1354
orf19.1362
orf19.1514
orf19.1592
orf19.1760
orf19.1770
orf19.1785
orf19.1815
orf19.1821
orf19.2192
orf19.2270
orf19.2332
orf19.2346
orf19.2397.3
orf19.240
orf19.243
orf19.244
orf19.251
orf19.2605
orf19.262
orf19.2699
orf19.2723
orf19.2839
orf19.2847
orf19.2876
orf19.2879
orf19.2969
orf19.323
orf19.3234
orf19.3261
orf19.3264
orf19.349
orf19.3490
orf19.35
orf19.3574
orf19.3589
orf19.3672
orf19.3674
orf19.3675
orf19.3676
orf19.3719
orf19.3733
orf19.3743
orf19.3804
orf19.3861
orf19.3867
orf19.3884
orf19.3885
orf19.3945
orf19.3997
orf19.4056
orf19.4091
orf19.4246
orf19.4305.1
orf19.4309
orf19.4311
orf19.4393
orf19.4437
orf19.4444
orf19.4450.1
orf19.4502
orf19.4712
orf19.4773
orf19.4815
orf19.4869
orf19.4936.1
orf19.4941
orf19.4942
orf19.4970
orf19.4975
orf19.4980
orf19.4998
orf19.5022
orf19.5114
orf19.5114.1
orf19.5118
orf19.5191
orf19.5221
orf19.5274
orf19.5282
orf19.5307
orf19.5308
orf19.5501
orf19.5544
orf19.5556
orf19.5557
orf19.5578
orf19.5584
orf19.5585
orf19.5619
orf19.5741
orf19.5755
orf19.5813
orf19.5964
orf19.5964.2
orf19.5992
orf19.6124
orf19.6133
orf19.6229
orf19.6311
orf19.6391
orf19.646
orf19.6526
orf19.6538
orf19.6553
orf19.6586
orf19.6607
orf19.6637
orf19.6661
orf19.6690
orf19.670.2
orf19.6798
orf19.6814
orf19.6816
orf19.6840
orf19.6849
orf19.6948
orf19.699
orf19.7190
orf19.7203
orf19.7204
orf19.7311
orf19.7324
orf19.7447
orf19.7456
orf19.751
orf19.7553
orf19.7554
orf19.7561
orf19.7566
orf19.7601
orf19.7602
orf19.7611
orf19.822
orf19.849
orf19.850
orf19.867
orf19.893
orf19.1260
orf19.1333
orf19.1397
orf19.1430
orf19.1562
orf19.1742
orf19.2434
orf19.2746
orf19.3059.1
orf19.320
orf19.3366.1
orf19.3528
orf19.3897
orf19.4090.1
orf19.4375.1
orf19.4855
orf19.4929
orf19.4950
orf19.4951
orf19.5291
orf19.5543
orf19.5629
orf19.5717
orf19.5718
orf19.5735.3
orf19.5854.1
orf19.6117
orf19.6198.1
orf19.6257
orf19.6359
orf19.6362
orf19.645.1
orf19.6581
orf19.6585
orf19.6684
orf19.6885
orf19.6976
orf19.7223
orf19.7340
orf19.7610
orf19.827.1
orf19.910

## Sheet: Med7 Yeast & hyphae comparison
specific to yeast			Common between yeast and hyphae			Specific to hyphae
Found in Med7 target in yeast condition only = 106			Found in Med7 target in yeast & hyphae conditions = 212			Found in Med7 target in hyphae condition only = 600
orf19.1027			orf19.1042			orf19.102
orf19.1048			orf19.1052			orf19.1053
orf19.1075			orf19.1061			orf19.1067
orf19.1240			orf19.11			orf19.1069
orf19.1290			orf19.1105.2			orf19.1078
orf19.134			orf19.1275			orf19.113
orf19.135			orf19.1353			orf19.1136
orf19.1382			orf19.1354			orf19.1142
orf19.1433.1			orf19.1357			orf19.1152
orf19.1524			orf19.1375			orf19.1160
orf19.1538			orf19.1386			orf19.118
orf19.1557			orf19.1433			orf19.1224
orf19.172			orf19.1439			orf19.1234
orf19.1756			orf19.1505			orf19.1235
orf19.1769			orf19.1508			orf19.1253
orf19.1844			orf19.1585			orf19.1261
orf19.2241			orf19.1613			orf19.1279
orf19.2308			orf19.1675			orf19.1280
orf19.2400			orf19.1716			orf19.1286
orf19.2401			orf19.1727			orf19.1308
orf19.2459			orf19.1730			orf19.1324
orf19.2538			orf19.1770			orf19.133
orf19.2540			orf19.1804			orf19.1331
orf19.2621			orf19.1813			orf19.1332
orf19.2640			orf19.1853			orf19.1341
orf19.2668			orf19.1868			orf19.1351
orf19.2803			orf19.1996			orf19.1352
orf19.2875			orf19.202			orf19.1358
orf19.2886			orf19.215			orf19.1361
orf19.2887			orf19.2173			orf19.1362
orf19.2903			orf19.2336			orf19.1363
orf19.2943.5			orf19.2435			orf19.1370
orf19.3004			orf19.2444			orf19.1424
orf19.309			orf19.251			orf19.1440
orf19.3104			orf19.2529.1			orf19.1440.2
orf19.3201			orf19.2608			orf19.1442
orf19.3352			orf19.2620			orf19.1482
orf19.3433			orf19.2661			orf19.1486
orf19.3605			orf19.2668.1			orf19.1490
orf19.3697			orf19.2672			orf19.150
orf19.3822			orf19.2765			orf19.1506
orf19.395			orf19.2766			orf19.1514
orf19.398			orf19.2790			orf19.1528
orf19.4013			orf19.2825			orf19.1529
orf19.4014			orf19.2839			orf19.1535
orf19.4026			orf19.2876			orf19.154
orf19.4045			orf19.2928			orf19.1586
orf19.4264			orf19.3002			orf19.1592
orf19.4274			orf19.3038			orf19.1617
orf19.4490			orf19.3130			orf19.1624.1
orf19.460			orf19.3149			orf19.1626
orf19.4600			orf19.3153			orf19.163
orf19.4607			orf19.3220			orf19.1631
orf19.4617			orf19.3335			orf19.1678
orf19.4618			orf19.3340			orf19.1686
orf19.4632			orf19.3360			orf19.169
orf19.469			orf19.3442			orf19.1700
orf19.4720			orf19.3448			orf19.1709
orf19.4738			orf19.347			orf19.1720
orf19.4916			orf19.3473			orf19.1721
orf19.5031			orf19.3475			orf19.1737
orf19.5113			orf19.35			orf19.1738.1
orf19.5145			orf19.3549			orf19.1760
orf19.5147			orf19.3569			orf19.1762
orf19.5177			orf19.3571			orf19.1767
orf19.5190			orf19.3574			orf19.1785
orf19.5335			orf19.3575			orf19.1806
orf19.542			orf19.3618			orf19.1815
orf19.5802			orf19.3669			orf19.1821
orf19.5840			orf19.3672			orf19.1827
orf19.6193			orf19.3674			orf19.1836
orf19.6208			orf19.3675			orf19.185
orf19.6209			orf19.3684			orf19.1862
orf19.6232			orf19.3728			orf19.1890
orf19.6280			orf19.3730			orf19.1926
orf19.6459			orf19.3733			orf19.1927
orf19.6492			orf19.3765			orf19.1932
orf19.6528			orf19.3856			orf19.1938
orf19.6539			orf19.3861			orf19.1944
orf19.6561			orf19.3862			orf19.1945
orf19.6601.1			orf19.3934			orf19.1994
orf19.6709			orf19.3935			orf19.200
orf19.6738			orf19.396			orf19.2003
orf19.6745			orf19.3967			orf19.2008
orf19.6813			orf19.397			orf19.2013
orf19.6881			orf19.3997			orf19.2020
orf19.693			orf19.4012			orf19.2023
orf19.6980			orf19.405			orf19.2024
orf19.7150			orf19.4069			orf19.2032
orf19.7166			orf19.4118			orf19.2037
orf19.7252			orf19.4261			orf19.2049
orf19.7329			orf19.4290			orf19.2055
orf19.7337			orf19.4305.1			orf19.2059
orf19.7342			orf19.4309			orf19.209
orf19.7347			orf19.431			orf19.2169
orf19.7357			orf19.4311			orf19.2172
orf19.7364			orf19.4320			orf19.2179.2
orf19.7572			orf19.4366			orf19.2192
orf19.7675			orf19.4384			orf19.2198
orf19.7676			orf19.4393			orf19.220
orf19.787.1			orf19.4394			orf19.2209
orf19.791			orf19.4437			orf19.2233
orf19.796			orf19.4444			orf19.2244
orf19.900			orf19.4445			orf19.2245
orf19.903			orf19.4450.1			orf19.2246
orf19.991			orf19.4461			orf19.225
			orf19.4470			orf19.2252
			orf19.4476			orf19.2270
			orf19.4477			orf19.2296
			orf19.4488			orf19.2332
			orf19.450			orf19.2340
			orf19.4525			orf19.2346
			orf19.4565			orf19.2352
			orf19.4589			orf19.2356
			orf19.4643			orf19.2361
			orf19.4737			orf19.2366
			orf19.4755			orf19.2370
			orf19.4769			orf19.2396
			orf19.4780			orf19.2397.3
			orf19.4784			orf19.240
			orf19.4818			orf19.2412
			orf19.4833			orf19.243
			orf19.4849			orf19.2431
			orf19.4871			orf19.2433
			orf19.4885			orf19.2437
			orf19.4888			orf19.244
			orf19.4921			orf19.2445
			orf19.4941			orf19.245
			orf19.4942			orf19.2451
			orf19.4961			orf19.2457
			orf19.4980			orf19.2458
			orf19.5000			orf19.2461
			orf19.5005			orf19.2496
			orf19.5079			orf19.2507
			orf19.5114			orf19.2516
			orf19.5114.1			orf19.252
			orf19.5118			orf19.2530
			orf19.5131			orf19.2531
			orf19.5217			orf19.2547
			orf19.5233			orf19.2553
			orf19.5282			orf19.2605
			orf19.5288			orf19.2614
			orf19.5289			orf19.2615
			orf19.5322			orf19.262
			orf19.5323			orf19.2662
			orf19.5334			orf19.2699
			orf19.5348			orf19.2701
			orf19.54			orf19.2704
			orf19.550			orf19.2706
			orf19.5502			orf19.2723
			orf19.5585			orf19.2725
			orf19.5614			orf19.2748
			orf19.5626			orf19.2772
			orf19.5628			orf19.2800
			orf19.5804			orf19.2830
			orf19.5854			orf19.2837
			orf19.5912			orf19.2841
			orf19.5960			orf19.2847
			orf19.5976			orf19.2850
			orf19.5978			orf19.2853
			orf19.6000			orf19.2862
			orf19.6116			orf19.2869
			orf19.6142			orf19.2870
			orf19.6146			orf19.2879
			orf19.6227			orf19.2881
			orf19.6244			orf19.2883
			orf19.6285			orf19.29
			orf19.6311			orf19.2960
			orf19.6390			orf19.2962
			orf19.6391			orf19.2969
			orf19.6484			orf19.2974
			orf19.6491			orf19.3003
			orf19.6529			orf19.3150
			orf19.6548			orf19.3193
			orf19.655			orf19.3211
			orf19.6577			orf19.3218
			orf19.6645			orf19.3223
			orf19.6659			orf19.3228
			orf19.6691			orf19.323
			orf19.670.2			orf19.3232
			orf19.675.1			orf19.3234
			orf19.6778			orf19.3245
			orf19.6784			orf19.3261
			orf19.6791			orf19.3263
			orf19.6798			orf19.3264
			orf19.6814			orf19.3264.1
			orf19.6816			orf19.3298
			orf19.6824			orf19.3300
			orf19.6852.1			orf19.3310
			orf19.6882			orf19.3311
			orf19.6937			orf19.3321
			orf19.699			orf19.3330.3
			orf19.7164			orf19.3331
			orf19.7250			orf19.3332
			orf19.7282			orf19.3334
			orf19.7286			orf19.3336
			orf19.7369			orf19.3353
			orf19.738			orf19.3367
			orf19.7380			orf19.3375
			orf19.7391			orf19.3440
			orf19.7447			orf19.3441
			orf19.7451			orf19.3450.1
			orf19.7566			orf19.3462
			orf19.7571			orf19.3463
			orf19.7613			orf19.3476
			orf19.779			orf19.3481
			orf19.822			orf19.349
			orf19.823			orf19.3490
			orf19.866			orf19.3504
			orf19.909			orf19.3507
			orf19.913.2			orf19.3508
			orf19.986			orf19.3548.1
						orf19.3554
						orf19.3589
						orf19.3610
						orf19.3612
						orf19.3649
						orf19.3653
						orf19.3665
						orf19.3668
						orf19.3671
						orf19.3676
						orf19.3700
						orf19.3706
						orf19.3707
						orf19.3711
						orf19.3712
						orf19.3719
						orf19.3732
						orf19.3743
						orf19.3748
						orf19.3763
						orf19.3774
						orf19.3799
						orf19.3804
						orf19.3848
						orf19.3854
						orf19.3867
						orf19.3869
						orf19.387
						orf19.3884
						orf19.3885
						orf19.3893
						orf19.3906
						orf19.3923
						orf19.3924
						orf19.3931.1
						orf19.3932.1
						orf19.3936
						orf19.3945
						orf19.3966
						orf19.3968
						orf19.3982
						orf19.4004
						orf19.403
						orf19.4056
						orf19.4062
						orf19.4067
						orf19.4078
						orf19.4091
						orf19.4125
						orf19.4132
						orf19.4146
						orf19.4149.1
						orf19.4227
						orf19.4246
						orf19.4280
						orf19.4301
						orf19.4322
						orf19.4342
						orf19.4375
						orf19.4376
						orf19.4390
						orf19.4391
						orf19.4430
						orf19.4450
						orf19.4474
						orf19.449
						orf19.4502
						orf19.4503
						orf19.4504
						orf19.4506
						orf19.4515
						orf19.4527
						orf19.4531
						orf19.4550
						orf19.4566
						orf19.4567
						orf19.4578
						orf19.4579
						orf19.4599
						orf19.4612
						orf19.4614
						orf19.4615
						orf19.4623.3
						orf19.4626
						orf19.4631
						orf19.4645
						orf19.4652
						orf19.4653
						orf19.4654
						orf19.4657
						orf19.4660
						orf19.4666
						orf19.4685
						orf19.4712
						orf19.4727
						orf19.4731
						orf19.4735
						orf19.4753
						orf19.4757
						orf19.4773
						orf19.4774
						orf19.4793
						orf19.4815
						orf19.4857
						orf19.4858
						orf19.4869
						orf19.4875
						orf19.4879.2
						orf19.4880
						orf19.4884
						orf19.4898
						orf19.4899
						orf19.4901
						orf19.4903
						orf19.4908
						orf19.4909
						orf19.4936
						orf19.4936.1
						orf19.4953
						orf19.4970
						orf19.4975
						orf19.4976
						orf19.4983
						orf19.4984
						orf19.4998
						orf19.5001
						orf19.5006
						orf19.5008.1
						orf19.5009
						orf19.5010
						orf19.5022
						orf19.5025
						orf19.5032
						orf19.5046
						orf19.5051
						orf19.5052
						orf19.5076
						orf19.5110
						orf19.5112
						orf19.5141
						orf19.5144
						orf19.518
						orf19.5191
						orf19.5200
						orf19.5201.1
						orf19.5207
						orf19.5213.2
						orf19.5215
						orf19.5221
						orf19.5227
						orf19.5228
						orf19.5236
						orf19.5237
						orf19.5248
						orf19.5257
						orf19.526
						orf19.5264
						orf19.527
						orf19.5274
						orf19.5285
						orf19.5307
						orf19.5308
						orf19.5312
						orf19.5338
						orf19.5493
						orf19.5501
						orf19.5517
						orf19.5520
						orf19.5531
						orf19.5544
						orf19.5548
						orf19.5556
						orf19.5557
						orf19.5561
						orf19.5564
						orf19.5578
						orf19.5584
						orf19.5587
						orf19.5588
						orf19.5597
						orf19.5610
						orf19.5611
						orf19.5619
						orf19.5623
						orf19.5723
						orf19.5731
						orf19.5741
						orf19.575
						orf19.5755
						orf19.5785
						orf19.5788
						orf19.5806
						orf19.5813
						orf19.5818
						orf19.5820
						orf19.5832
						orf19.5875
						orf19.5958
						orf19.5961
						orf19.5964
						orf19.5964.2
						orf19.5966
						orf19.5992
						orf19.6002
						orf19.603
						orf19.6118
						orf19.6124
						orf19.6133
						orf19.6139
						orf19.6140
						orf19.6163
						orf19.6164
						orf19.6165
						orf19.6169
						orf19.6217
						orf19.6219
						orf19.6224
						orf19.6229
						orf19.6245
						orf19.6254
						orf19.6259
						orf19.6273
						orf19.6274
						orf19.6286
						orf19.6287
						orf19.6304
						orf19.6305
						orf19.6312
						orf19.6314
						orf19.6340
						orf19.635
						orf19.6350
						orf19.6402
						orf19.6457
						orf19.646
						orf19.6474
						orf19.6480
						orf19.6501
						orf19.651
						orf19.6526
						orf19.6538
						orf19.6553
						orf19.6568
						orf19.6569
						orf19.6578
						orf19.6586
						orf19.6588
						orf19.6607
						orf19.6612
						orf19.663
						orf19.6637
						orf19.6638
						orf19.6640
						orf19.6661
						orf19.6690
						orf19.6701
						orf19.6702
						orf19.6734
						orf19.6740
						orf19.6760
						orf19.6769
						orf19.677
						orf19.6770
						orf19.6789
						orf19.6817
						orf19.6827
						orf19.6828
						orf19.6840
						orf19.6844
						orf19.6849
						orf19.6850
						orf19.6853
						orf19.6854
						orf19.6863
						orf19.6877
						orf19.6897
						orf19.6910
						orf19.6948
						orf19.6952
						orf19.6992
						orf19.7016
						orf19.7021
						orf19.709
						orf19.715
						orf19.7152
						orf19.7170
						orf19.7176
						orf19.719
						orf19.7190
						orf19.7196
						orf19.7203
						orf19.7204
						orf19.7227
						orf19.7228
						orf19.725
						orf19.726
						orf19.7279.1
						orf19.7281
						orf19.7283
						orf19.7284
						orf19.7288
						orf19.7299.1
						orf19.7306
						orf19.7311
						orf19.7314
						orf19.7317
						orf19.7322
						orf19.7324
						orf19.7327
						orf19.734
						orf19.7341
						orf19.7341.1
						orf19.7344
						orf19.7348
						orf19.7353
						orf19.7363
						orf19.7372
						orf19.7387
						orf19.7389
						orf19.7402
						orf19.7417
						orf19.7436.1
						orf19.7437
						orf19.7450
						orf19.7456
						orf19.7464
						orf19.7466
						orf19.7468
						orf19.7472
						orf19.7478
						orf19.7479
						orf19.7480
						orf19.7481
						orf19.7492
						orf19.7497
						orf19.7498
						orf19.7499
						orf19.750
						orf19.751
						orf19.7547
						orf19.7550
						orf19.7553
						orf19.7554
						orf19.7555
						orf19.756
						orf19.7561
						orf19.7567
						orf19.757
						orf19.757.1
						orf19.7578
						orf19.7579
						orf19.758
						orf19.7600
						orf19.7601
						orf19.7602
						orf19.7603
						orf19.761
						orf19.7611
						orf19.763
						orf19.7635
						orf19.771
						orf19.772
						orf19.778
						orf19.780
						orf19.813
						orf19.828
						orf19.836
						orf19.837.1
						orf19.849
						orf19.85
						orf19.850
						orf19.852
						orf19.86
						orf19.867
						orf19.876
						orf19.89
						orf19.891
						orf19.893
						orf19.90
						orf19.904
						orf19.905
						orf19.908
						orf19.909.1
						orf19.920
						orf19.93
						orf19.94
						orf19.97
						orf19.985

## Sheet: Med7 Yeast & hyphae GO
Med7 Yeast specific (106 targets)							Med7 Hyphae specific (600 targets)							Med7 common yeast and hyphae targets (212 targets)
GOID	GO term	Frequency	Gene(s)	Organism			GOID	GO term	Frequency	Gene(s)	Organism			GOID	GO term	Frequency	Gene(s)	Organism
8150	biological_process	32 out of 106 genes, 30.2%	C7_02850W_A C1_12860C_A PEX17 CR_09410W_A C6_01260W_A C1_05900W_A C7_02760W_A C4_01930C_A C4_05590W_A C4_01860C_A C1_06330W_A C6_04190C_A C3_07760C_A C7_04090C_A C2_02670C_A C5_05210W_A C1_02560W_A C2_08400C_A C4_06470W_A C4_06590W_A C1_03120W_A C5_02520W_A C4_03960W_A C1_14370W_A C7_01930C_A CR_06580W_A SSP96 C5_05200C_A C3_06880W_A C1_08530W_A CR_10830C_A RHD2	Candida albicans			8150	biological_process	183 out of 600 genes, 30.5%	C1_04470C_A CR_06430W_A C1_12020W_A C1_01220C_A C1_10730W_A C6_01250W_A C7_02370W_A HYR3 C2_03260W_A C1_02730W_A CR_02260C_A C2_08320C_A C1_06120C_A C4_02930W_A C1_11670W_A CR_01460C_A C1_04940C_A C1_10440W_A CR_09030C_A PGA28 C4_06620C_A C1_07530W_A C6_00930C_A C1_06660W_A CR_09440C_A C1_06220C_A C7_02530C_A C6_02880W_A C1_13430C_A PGA17 C7_01710W_A C3_07280C_A SNG4 IFF5 C1_05920W_A ATO1 C4_0348…	Candida albicans			8150	biological_process	59 out of 212 genes, 27.8%	C6_01360W_A CR_03510W_A C1_11320C_A RSN1 PGA32 C7_02230W_A C6_02330W_A C1_12900W_A C1_01710W_A TLO34 C3_05060W_A C5_02950C_A C2_09110C_A CR_07140C_A C1_02270C_A C1_03880C_A CR_06650C_A C2_05390C_A CR_05320C_A C1_03950C_A CR_08270W_A C4_01420W_A C1_09540W_A CR_01440C_A C1_01490W_A C7_03760W_A C4_02380W_A C2_01930C_A C1_04590W_A C2_01960C_A CR_08260C_A C1_10190W_A C1_06820W_A C1_02410C_A C1_04010C_…	Candida albicans
50789	regulation of biological process	29 out of 106 genes, 27.4%	PTC2 NPR1 ENO1 CR_03230W_A AGO1 HXK2 RVB2 PST1 CR_09340W_A TPI1 TLG2 C2_10120W_A SPT7 SAS3 PDR16 C1_11080W_A CEK1 EST1 HST7 C4_01760W_A FBA1 MTLA1 HYM1 NRG1 SSK1 YKE2 SGS1 C7_02670W_A TAF145	Candida albicans			50789	regulation of biological process	123 out of 600 genes, 20.5%	MDS3 SAC6 PEP3 CR_02930W_A MSB2 DEF1 WOR2 CRZ2 YAF9 C1_14190C_A C5_04610W_A ACC1 CR_06470W_A ELP3 CR_07640C_A NCE103 EFT2 SMD3 SIM1 ARP9 RPN4 TCC1 C2_02000W_A PPZ1 LCB4 BRG1 GCN4 RCF3 PIL1 TPS1 SUT1 orf19.2516 MRR1 HGT1 CBK1 MED18 LYS14 C6_01000C_A CCH1 PFY1 TSA1 C4_01670C_A GAL4 GIN4 C1_04360C_A ALS1 C3_07290W_A ACE2 GCR3 CDC48 DAD1 WOR1 SMC3 ABP1 C1_08690W_A SEF2 SPT10 C3_03670W_A CR_00650W_A C…	Candida albicans			50789	regulation of biological process	52 out of 212 genes, 24.5%	CDC28 RPN7 HHT2 C7_04110W_A HSP70 C7_03240W_A LSP1 IPT1 CDC47 RAD32 C1_07340W_A NCE102 C2_08920W_A TIF5 CR_06090W_A STP4 GAL10 CR_02390W_A C3_01690W_A TDH3 C1_09840C_A ADH1 SSN6 STP2 TYE7 PCL5 HAT1 SHA3 HMO1 CDC19 TRR1 CAR1 ZCF2 POR1 CHS7 CBF1 C2_04620W_A TRY6 MAF1 HHT21 SBP1 FUN31 MSS4 KEX2 ZRT2 MYO5 GLC7 C6_02310W_A FLC2 TPS2 GAT1 CLG1	Candida albicans
42221	response to chemical	16 out of 106 genes, 15.1%	PTC2 AGO1 HXK2 YTH1 C2_10120W_A SPT7 PDR16 RPL17B CEK1 HST7 HEM13 HYM1 NRG1 SSK1 FUR1 C7_02670W_A	Candida albicans			6810	transport	101 out of 600 genes, 16.8%	PEP3 YKT6 FEN12 C1_11800C_A PEX7 SMF12 ACC1 CR_06470W_A TIM17 CR_07640C_A YHB1 C7_01510W_A C1_01750W_A HGT2 JEN2 HGT7 C1_04840C_A MDL1 VMA11 C2_02000W_A PGA63 PIL1 HGT6 GLK1 ATP1 RPS10 HGT1 ATP3 CCH1 PFY1 DSL1 C2_01310W_A RPS3 C4_01790W_A HNM1 FLC3 ANT1 PHO89 GCR3 CDC48 CDR2 CR_07080W_A C4_04250W_A CR_07470W_A PAM17 ERV29 VPH1 C4_03700W_A FRP3 QDR2 NPL6 PIR1 C1_13840W_A ARC35 CAN1 C5_03940C_A CR_…	Candida albicans			6810	transport	42 out of 212 genes, 19.8%	CDC28 C2_10470C_A PHO84 FLU1 HSP70 CR_04920W_A CDR1 MDJ2 LSP1 SIS1 C1_08340C_A MIR1 C7_03590C_A GAP6 NCE102 C3_07230W_A CR_06090W_A PEX13 FCY21 C1_09220W_A PMC1 STP2 SHA3 SDS24 TPO3 JEN1 C2_09680W_A PTR22 CNT CR_09920W_A POR1 HXT5 CHS7 VCX1 CDR4 C6_03390W_A ZRT2 MYO5 CRP1 C6_02310W_A FLC2 PFK1	Candida albicans
6464	cellular protein modification process	15 out of 106 genes, 14.2%	PTC2 NPR1 C3_05680W_A C7_02220C_A RIM11 C2_02360C_A SPT7 SAS3 CEK1 HST7 C4_01760W_A VAN1 CEK2 CR_03220C_A C3_05420W_A	Candida albicans			6950	response to stress	93 out of 600 genes, 15.5%	MDS3 MSB2 CRZ2 YAF9 CR_06470W_A YHB1 NCE103 C6_00850W_A SMD3 RPN4 C2_02000W_A BRG1 GCN4 RCF3 RAD16 PIL1 TPS1 GPH1 CAT1 HGT1 NTH1 CBK1 FGR50 HSM3 TSA1 OXR1 WH11 GCR3 FGR22 CDC48 CDR2 SPT10 PSF1 RSR1 CHO1 FGR6-10 GPR1 NPL6 C3_02290W_A YTM1 REV3 OPY2 C1_06860W_A SWC4 CR_00630W_A SFU1 CR_10020C_A NBP2 ARP4 CDS1 C6_00760W_A GPX2 CIP1 PIF1 OGG1 CUP2 CDC37 SIT4 VPS41 AHA1 RAD2 SMC6 VAM3 SIP5 C1_12430W_A…	Candida albicans			42221	response to chemical	37 out of 212 genes, 17.5%	UBC4 FLU1 HSP70 CDR1 IPT1 SOD2 MSI3 NCP1 OCH1 SIS1 C7_03590C_A HSP21 GAL10 GLX3 FCY21 C1_09220W_A PGA62 C1_09840C_A SSN6 PMC1 STP2 TYE7 GAL102 HAT1 PHO15 SHA3 TPO3 CNT TRR1 CBF1 C2_04620W_A CDR4 C3_06860C_A OSM2 TPS2 MAK21 GAT1	Candida albicans
6950	response to stress	15 out of 106 genes, 14.2%	PTC2 NPR1 RIM11 TPI1 GPD1 CEK1 HST7 CEK2 HEM13 HYM1 CR_03220C_A NRG1 SSK1 SGS1 C7_02670W_A	Candida albicans			6996	organelle organization	83 out of 600 genes, 13.8%	SAC6 PEP3 C5_01540W_A YKT6 PEX7 YAF9 TIM17 CR_09550C_A HSK3 ARP9 C4_04800W_A RCF3 PGA63 C1_01630W_A RAD16 C6_02380W_A CBK1 PFY1 DSL1 GIN4 C3_07110W_A C4_01790W_A ANT1 CDC48 DAD1 CR_07080W_A SMC3 C3_06610W_A ABP1 SPT10 PAM17 C3_03670W_A VPH1 C1_03100W_A NPL6 SPO11 ARC35 PCL2 YTM1 PRK1 CSE4 ROB1 SWC4 NBP2 ARP4 C6_02230W_A C2_04790C_A HOS3 PIF1 OGG1 C4_01300W_A CDC37 SIT4 VPS41 MDH1 VAM3 C1_12430W_A…	Candida albicans			6950	response to stress	37 out of 212 genes, 17.5%	CDC28 UBC4 HHT2 C2_10470C_A C7_04110W_A HSP70 CDR1 LSP1 IPT1 CDC47 SOD2 RAD32 OCH1 SIS1 HSP21 GAL10 GLX3 C1_09840C_A SSN6 STP2 TYE7 HAT1 SHA3 CDC19 TRR1 HHT21 SBP1 C3_06860C_A KEX2 OSM2 ZRT2 MYO5 GLC7 C3_01210C_A TPS2 EAF6 YNK1	Candida albicans
6810	transport	13 out of 106 genes, 12.3%	NPR1 NSP1 HXK2 DJP1 TLG2 PDR16 EXO84 DAL5 YEA4 FBA1 C1_06980C_A CR_03220C_A CTR2	Candida albicans			42221	response to chemical	77 out of 600 genes, 12.8%	MDS3 GDE1 C1_03990W_A CRZ2 C1_14190C_A ERG6 C5_04610W_A CR_06470W_A C6_03050C_A YHB1 C1_01750W_A NCE103 C6_00850W_A EFT2 HGT7 RPN4 C2_02000W_A GCN4 TPS1 SUT1 CAT1 MRR1 HGT1 NTH1 CBK1 CCH1 TSA1 GAL4 GIN4 HNM1 OXR1 ACE2 CDC48 CDR2 SEF2 C4_03700W_A RPB8 QDR2 CR_00650W_A CHO1 GPR1 MET4 PRR2 ARC35 OPY2 C5_03940C_A SFU1 CR_10020C_A C2_02920W_A C7_01430C_A C6_00760W_A PDK2 CIP1 BEM1 CUP2 CDC37 SIT4 CR_0…	Candida albicans			6996	organelle organization	34 out of 212 genes, 16.0%	CDC28 RPN7 UBC4 HHT2 C2_10470C_A MDJ2 SWD2 RAD32 C1_07340W_A NCE102 C3_07230W_A C2_08920W_A TIF5 CR_06090W_A PEX13 HHT1 C1_09840C_A SSN6 HAT1 C1_04180W_A HMO1 C2_09680W_A POR1 CBF1 C2_04620W_A HHT21 MSS4 MYO5 GLC7 C6_02310W_A C3_01210C_A MAK21 EAF6 CR_07260C_A	Candida albicans
5975	carbohydrate metabolic process	11 out of 106 genes, 10.4%	ENO1 XKS1 HXK2 TPI1 ADH2 C1_11080W_A GPD1 YEA4 VAN1 FBA1 GPM1	Candida albicans			30447	filamentous growth	59 out of 600 genes, 9.8%	MDS3 C6_03240W_A MSB2 DEF1 YKT6 WOR2 DFG10 C1_14190C_A YHB1 CR_03260W_A TCC1 BRG1 GCN4 TPS1 CAT1 HGT1 CBK1 FGR50 LYS14 CCH1 TSA1 FGR6-1 GIN4 ALS1 THI13 ACE2 FGR22 WOR1 C3_03670W_A RSR1 CHO1 FGR6-10 GPR1 C3_02290W_A YTM1 ROB1 ARG83 NBP2 CDS1 YVC1 BEM1 SIT4 VPS41 VAM3 FGR34 C1_13270W_A FGR18 C5_02380W_A STE23 YPT72 TRX1 FGR6-4 FCR1 CR_01260W_A CCC1 PHO4 RAS1 FGR6-3 C4_01780C_A	Candida albicans			30447	filamentous growth	26 out of 212 genes, 12.3%	CDC28 IPT1 OCH1 C1_07220W_A RAX2 HSP21 STP4 GAL10 SSN6 STP2 TYE7 PCL5 SHA3 HMO1 CDC19 CAR1 ZCF2 CHS7 MSS4 KEX2 MYO5 GLC7 URA3 TPS2 CHA1 YNK1	Candida albicans
6996	organelle organization	11 out of 106 genes, 10.4%	MEF2 RVB2 DJP1 CR_09340W_A TLG2 SPT7 SAS3 EST1 CR_03220C_A SGS1 C7_02670W_A	Candida albicans			16070	RNA metabolic process	56 out of 600 genes, 9.3%	C5_01540W_A RPL7 C1_06540C_A C1_12820C_A C5_04610W_A ELP3 C3_03510C_A SMD3 ARP9 RCF3 C6_02380W_A MRR1 SMM1 MED18 DED81 POL5 RPS6A NHP2 GCR3 C2_07630C_A CDC48 CR_07080W_A C3_07480W_A RPB8 SLU7 C1_04790W_A NPL6 SNM1 C1_10080W_A CGT1 ROB1 C3_06760W_A C7_03660C_A CR_02890C_A RPL8B SIT4 C2_04500W_A RAD2 C2_09040W_A NHP6A DIM1 C2_02120W_A GSP1 C2_09160W_A C1_12370W_A DRS1 ABP140 C7_03860W_A FRS2 C5_013…	Candida albicans			5975	carbohydrate metabolic process	21 out of 212 genes, 9.9%	GLK4 GAL7 TPS3 OCH1 BGL2 HSP21 GAL10 TDH3 ADH1 CIT1 RHD1 CDC19 MLS1 CHS7 C2_04620W_A C3_06860C_A PGA56 MDH1-3 GLC7 PFK1 TPS2	Candida albicans
30447	filamentous growth	10 out of 106 genes, 9.4%	ENO1 LMO1 TPI1 CEK1 HST7 CEK2 HYM1 NRG1 SSK1 SGS1	Candida albicans			6464	cellular protein modification process	42 out of 600 genes, 7%	PNG2 YAF9 CR_06470W_A GCV3 PPZ1 RAD16 CYT2 LYS5 CBK1 GIN4 CR_09750C_A C3_07480W_A C1_08690W_A C2_03700W_A SPT10 C3_03670W_A PRR2 SRT1 PRK1 SWC4 ARP4 RMT2 C3_02180C_A HOS3 PDK2 CR_00370W_A SIT4 C1_04560W_A PTC4 RAM1 C2_03710W_A C1_11600W_A TRX1 OCA1 C2_05840W_A DOT1 CR_06040W_A C1_09910C_A HRR25 C2_10140W_A CR_09490W_A ELC1	Candida albicans			6464	cellular protein modification process	18 out of 212 genes, 8.5%	CDC28 UBC4 C7_04110W_A GAL7 SWD2 CDC34 RAD32 OCH1 GAL10 C2_06600W_A HAT1 PHO15 SHA3 FUN31 GLC7 C6_02310W_A EAF6 YNK1	Candida albicans
16070	RNA metabolic process	10 out of 106 genes, 9.4%	CR_03230W_A AGO1 YTH1 RVB2 CR_07510W_A EXO84 EST1 RPC19 C2_03000C_A TAF145	Candida albicans			7049	cell cycle	39 out of 600 genes, 6.5%	SAC6 C1_14190C_A HSK3 RCF3 TPS1 NTH1 CBK1 PFY1 TSA1 GIN4 C3_07110W_A ACE2 CDC48 DAD1 SMC3 C1_08690W_A RSR1 SPO11 OPY2 CSE4 ARP4 C6_02230W_A C2_09880C_A HOS3 BEM1 CDC37 MSO1 SIT4 SMC6 C3_05720C_A C2_06530W_A YPT72 RAS1 DOT1 CR_06040W_A HRR25 DDC1 KRE6 SCW11	Candida albicans			16070	RNA metabolic process	18 out of 212 genes, 8.5%	CDC28 HHT2 HCR1 SWD2 C2_10560C_A C1_07340W_A TIF5 CR_06090W_A IPK1 C5_03920C_A C6_03260W_A TYE7 C5_02810W_A CBF1 TRM12 GLC7 ISU1 RPS1	Candida albicans
7049	cell cycle	9 out of 106 genes, 8.5%	PTC2 RIM11 SPR3 CEK1 HST7 AXL1 HYM1 SGS1 C7_02670W_A	Candida albicans			42493	response to drug	34 out of 600 genes, 5.7%	GDE1 C1_14190C_A ERG6 C1_01750W_A EFT2 HGT7 MRR1 HGT1 CBK1 CCH1 GIN4 HNM1 ACE2 CDR2 C4_03700W_A RPB8 QDR2 CR_00650W_A PRR2 ARC35 C5_03940C_A C7_01430C_A PDK2 CDC37 CR_01220W_A RRP9 DRS1 FCR1 CR_01260W_A ARF2 CR_09830W_A CR_06040W_A AUR1 CCT3	Candida albicans			42493	response to drug	17 out of 212 genes, 8.0%	FLU1 CDR1 IPT1 MSI3 NCP1 C7_03590C_A FCY21 C1_09220W_A PGA62 SSN6 PMC1 STP2 GAL102 TPO3 CNT CDR4 MAK21	Candida albicans
42493	response to drug	9 out of 106 genes, 8.5%	YTH1 SPT7 PDR16 RPL17B CEK1 HST7 HYM1 NRG1 FUR1	Candida albicans			6259	DNA metabolic process	29 out of 600 genes, 4.8%	C3_01310W_A YAF9 ARP9 RCF3 RAD16 CR_06990W_A HSM3 TSA1 SMC3 SPT10 PSF1 SPO11 REV3 CSE4 ROB1 SWC4 ARP4 PIF1 OGG1 SIT4 RAD2 SMC6 C2_06530W_A APN2 DOT1 HRR25 DDC1 CCE1 ELC1	Candida albicans			7049	cell cycle	16 out of 212 genes, 7.5%	CDC28 RPN7 UBC4 HHT2 C7_04110W_A CDC47 CDC34 RAD32 RAX2 CR_06090W_A C1_09840C_A SDS24 MSS4 MYO5 GLC7 CR_07260C_A	Candida albicans
6091	generation of precursor metabolites and energy	6 out of 106 genes, 5.7%	ENO1 HXK2 TPI1 ADH2 FBA1 GPM1	Candida albicans			5975	carbohydrate metabolic process	28 out of 600 genes, 4.7%	GDE1 C1_14190C_A TKL1 CRH11 TPS1 GLK1 GPH1 NTH1 PFK26 GAL4 CRH12 SRT1 ARA1 ICL1 PPG1 GPM2 MDH1 C1_13530W_A GCA1 C3_01570W_A PGM2 INO4 C5_04940W_A C2_03710W_A C1_11600W_A KRE6 TCO89 SCW11	Candida albicans			6259	DNA metabolic process	15 out of 212 genes, 7.1%	CDC28 HHT2 SWD2 CDC47 RAD32 C1_07340W_A HHT1 SSN6 HAT1 C1_04180W_A HHT21 GLC7 C3_01210C_A EAF6 CR_07260C_A	Candida albicans
71555	cell wall organization	6 out of 106 genes, 5.7%	LMO1 CR_09340W_A CEK1 HST7 HYM1 SSK1	Candida albicans			6629	lipid metabolic process	28 out of 600 genes, 4.7%	C6_03240W_A GDE1 FEN12 PEX7 DFG10 ERG6 ACC1 ERG25 LCB4 C2_07410W_A SUR2 CHO2 ANT1 FGR22 PLB4.5 CHO1 SRT1 ICL1 CDS1 CR_00570W_A FAD2 POX1 FAT1 INO4 ERG251 C1_04190C_A AUR1 MCR1	Candida albicans			9405	pathogenesis	13 out of 212 genes, 6.1%	MSI3 BGL2 NCE102 HSP21 SSN6 TYE7 CHS7 KEX2 CSH1 SAP5 URA3 TPS2 GAT1	Candida albicans
48468	cell development	6 out of 106 genes, 5.7%	RIM11 SPR3 CEK1 HST7 NRG1 C7_02670W_A	Candida albicans			42254	ribosome biogenesis	26 out of 600 genes, 4.3%	C5_01540W_A RPL7 C1_06540C_A C6_02380W_A RPS10 RPS3 RPS6A NHP2 CR_07080W_A SNM1 YTM1 C3_06760W_A C6_02230W_A RPL8B C2_04500W_A DIM1 C2_02120W_A GSP1 C2_09160W_A DRS1 RPS7A RPS21 RPL35 HRR25 C2_04700C_A CR_10260W_A	Candida albicans			44419	interspecies interaction between organisms	11 out of 212 genes, 5.2%	HSP70 IPT1 CYB2 BGL2 TDH3 ADH1 CDC19 KEX2 YWP1 SAP5 URA3	Candida albicans
44419	interspecies interaction between organisms	6 out of 106 genes, 5.7%	ENO1 TPI1 FBA1 GPM1 NRG1 SSK1	Candida albicans			19725	cellular homeostasis	24 out of 600 genes, 4%	C1_14190C_A SMF12 PPZ1 orf19.2516 TSA1 VPH1 GPR1 C1_13840W_A SFU1 CR_00570W_A YVC1 ABC1 VPH2 VAM3 PGM2 CR_10280W_A C6_03810W_A YPT72 TRX1 CR_01260W_A CCC1 C4_04760C_A RAS1 CR_06040W_A	Candida albicans			6091	generation of precursor metabolites and energy	9 out of 212 genes, 4.2%	CYC1 TDH3 ADH1 CIT1 CDC19 C3_04080W_A GLC7 PFK1 UCF1	Candida albicans
746	conjugation	5 out of 106 genes, 4.7%	SPT7 CEK1 HST7 CEK2 C7_02670W_A	Candida albicans			16192	vesicle-mediated transport	23 out of 600 genes, 3.8%	PEP3 YKT6 FEN12 C2_02000W_A PGA63 PIL1 DSL1 C2_01310W_A CR_07470W_A ERV29 VPH1 ARC35 C1_08730W_A C1_01460W_A MSO1 VPS41 VAM3 C1_11600W_A YPT72 TRX1 C1_04190C_A SAR1 HRR25	Candida albicans			19725	cellular homeostasis	9 out of 212 genes, 4.2%	C2_10560C_A PMC1 TRR1 POR1 VCX1 GLC7 CRP1 FLC2 ISU1	Candida albicans
6629	lipid metabolic process	5 out of 106 genes, 4.7%	TLG2 SCS7 PDR16 YDC1 DPP3	Candida albicans			42710	biofilm formation	22 out of 600 genes, 3.7%	MDS3 DEF1 CRZ2 BRG1 GCN4 CBK1 WH11 ALS1 ACE2 WOR1 QDR2 MET4 ROB1 YVC1 PBR1 HYR1 UGA33 VAM3 GCA1 RAS1 FCR3 TRY2	Candida albicans			71555	cell wall organization	8 out of 212 genes, 3.8%	BGL2 C2_08920W_A CR_06090W_A PGA62 KEX2 MYO5 FLC2 TPS2	Candida albicans
42254	ribosome biogenesis	4 out of 106 genes, 3.8%	NSP1 CR_03230W_A RVB2 C2_03000C_A	Candida albicans			7010	cytoskeleton organization	21 out of 600 genes, 3.5%	SAC6 HSK3 CBK1 PFY1 GIN4 C3_07110W_A CDC48 DAD1 C3_06610W_A ABP1 ARC35 PCL2 PRK1 ARP4 CDC37 SIT4 C1_12430W_A C3_05720C_A ABP140 RAS1 HRR25	Candida albicans			42710	biofilm formation	8 out of 212 genes, 3.8%	IPT1 BGL2 ADH1 TYE7 ADH5 TRY6 YWP1 CSH1	Candida albicans
7165	signal transduction	4 out of 106 genes, 3.8%	PTC2 CEK1 HST7 SSK1	Candida albicans			9405	pathogenesis	21 out of 600 genes, 3.5%	MDS3 DUR1,2 CSP37 YHB1 TCC1 BRG1 TPS1 CAT1 WH11 ALS1 ACE2 RSR1 ICL1 YVC1 SAP7 BEM1 SIT4 VAM3 IFF4 YPT72 RAS1	Candida albicans			16192	vesicle-mediated transport	8 out of 212 genes, 3.8%	CDC28 LSP1 C1_08340C_A C3_07230W_A SDS24 C2_09680W_A CHS7 MYO5	Candida albicans
9405	pathogenesis	4 out of 106 genes, 3.8%	CEK1 MTLA1 NRG1 SSK1	Candida albicans			30163	protein catabolic process	20 out of 600 genes, 3.3%	C1_03990W_A CR_06470W_A RPN4 PRE2 RAD16 CDC48 C2_03700W_A PUP2 CR_10020C_A C6_00760W_A CR_00370W_A C1_04560W_A C1_07390W_A KAR2 C1_13270W_A C1_04190C_A C7_03860W_A RAS1 C2_10140W_A ELC1	Candida albicans			6457	protein folding	7 out of 212 genes, 3.3%	HSP70 MSI3 SIS1 ERO1 CR_02380C_A CHS7 FLC2	Candida albicans
6457	protein folding	3 out of 106 genes, 2.8%	C2_10120W_A YKE2 C1_08800W_A	Candida albicans			6412	translation	18 out of 600 genes, 3%	C5_01540W_A MRP7 C4_03410W_A EFT2 RPL23A DED81 SUI1 RPS3 RPS6A C7_03660C_A C2_04790C_A C6_00760W_A C2_03950W_A RPS7A FRS2 RPS21 RPL35 C2_04700C_A	Candida albicans			42254	ribosome biogenesis	7 out of 212 genes, 3.3%	HCR1 C3_07230W_A TIF5 C5_03920C_A GLC7 MAK21 RPS1	Candida albicans
70783	growth of unicellular organism as a thread of attached cells	3 out of 106 genes, 2.8%	CEK1 HST7 NRG1	Candida albicans			7165	signal transduction	17 out of 600 genes, 2.8%	MDS3 MSB2 CR_06470W_A C2_02000W_A LCB4 C4_01670C_A RSR1 GPR1 OPY2 CR_10020C_A CDC37 SIT4 GSP1 YPT72 ARF2 RAS1 SAR1	Candida albicans			30163	protein catabolic process	7 out of 212 genes, 3.3%	RPN7 UBC4 C7_03240W_A CDC34 SIS1 C1_09840C_A SAP5	Candida albicans
910	cytokinesis	2 out of 106 genes, 1.9%	AXL1 HYM1	Candida albicans			71555	cell wall organization	16 out of 600 genes, 2.7%	MSB2 CR_06470W_A SIM1 CRH11 CBK1 CCH1 TSA1 ACE2 CRH12 CHO1 PIR1 SIT4 C1_12430W_A C1_11600W_A KRE6 TCO89	Candida albicans			7010	cytoskeleton organization	6 out of 212 genes, 2.8%	NCE102 C2_08920W_A CR_06090W_A MSS4 MYO5 GLC7	Candida albicans
30448	hyphal growth	2 out of 106 genes, 1.9%	HST7 HYM1	Candida albicans			6091	generation of precursor metabolites and energy	15 out of 600 genes, 2.5%	AOX2 C1_14190C_A KGD1 C3_03510C_A GLK1 GPH1 AOX1 C1_08690W_A RIB3 PPG1 GPM2 MDH1 PGM2 COX9 C6_00920W_A	Candida albicans			30448	hyphal growth	6 out of 212 genes, 2.8%	CDC28 OCH1 RAX2 CAR1 GLC7 YNK1	Candida albicans
42710	biofilm formation	2 out of 106 genes, 1.9%	IFD6 NRG1	Candida albicans			746	conjugation	11 out of 600 genes, 1.8%	MDS3 C5_04610W_A PFY1 WOR1 OPY2 C6_02230W_A BEM1 KAR2 C7_03860W_A RAS1 C4_01780C_A	Candida albicans			6629	lipid metabolic process	6 out of 212 genes, 2.8%	IPT1 NCP1 PEX13 MLS1 MSS4 MDH1-3	Candida albicans
7124	pseudohyphal growth	2 out of 106 genes, 1.9%	HST7 NRG1	Candida albicans			48468	cell development	10 out of 600 genes, 1.7%	MDS3 SAC6 TPS1 NTH1 SMC3 C1_08690W_A C6_02230W_A C2_09880C_A MSO1 YPT72	Candida albicans			48468	cell development	4 out of 212 genes, 1.9%	C7_04110W_A MSS4 MYO5 GLC7	Candida albicans
30163	protein catabolic process	2 out of 106 genes, 1.9%	C3_05680W_A CR_09340W_A	Candida albicans			44419	interspecies interaction between organisms	10 out of 600 genes, 1.7%	DEF1 YHB1 CAT1 TSA1 ALS1 ACE2 WOR1 HYR1 RAS1 C6_00920W_A	Candida albicans			6412	translation	4 out of 212 genes, 1.9%	HCR1 SIS1 TIF5 RPS1	Candida albicans
6412	translation	2 out of 106 genes, 1.9%	RPL17B RPL20B	Candida albicans			910	cytokinesis	9 out of 600 genes, 1.5%	SAC6 CBK1 PFY1 GIN4 RSR1 BEM1 RAS1 KRE6 SCW11	Candida albicans			910	cytokinesis	3 out of 212 genes, 1.4%	RAX2 SDS24 MYO5	Candida albicans
7114	cell budding	2 out of 106 genes, 1.9%	AXL1 HYM1	Candida albicans			45333	cellular respiration	9 out of 600 genes, 1.5%	AOX2 KGD1 C3_03510C_A AOX1 C1_08690W_A RIB3 MDH1 COX9 C6_00920W_A	Candida albicans			45333	cellular respiration	3 out of 212 genes, 1.4%	CYC1 CIT1 C3_04080W_A	Candida albicans
19725	cellular homeostasis	2 out of 106 genes, 1.9%	GPD1 CTR2	Candida albicans			7155	cell adhesion	8 out of 600 genes, 1.3%	DEF1 ALS1 ACE2 WOR1 NPT1 PBR1 IFF4 RAS1	Candida albicans			70783	growth of unicellular organism as a thread of attached cells	3 out of 212 genes, 1.4%	GAL10 SHA3 MSS4	Candida albicans
6259	DNA metabolic process	2 out of 106 genes, 1.9%	EST1 SGS1	Candida albicans			70783	growth of unicellular organism as a thread of attached cells	8 out of 600 genes, 1.3%	MDS3 WOR2 DFG10 GPR1 YVC1 C1_13270W_A CR_01260W_A C4_01780C_A	Candida albicans			7155	cell adhesion	2 out of 212 genes, 0.9%	TDH3 CSH1	Candida albicans
16192	vesicle-mediated transport	2 out of 106 genes, 1.9%	TLG2 EXO84	Candida albicans			30448	hyphal growth	7 out of 600 genes, 1.2%	CCH1 ALS1 THI13 RSR1 NBP2 BEM1 VAM3	Candida albicans			7114	cell budding	2 out of 212 genes, 0.9%	MYO5 GLC7	Candida albicans
7155	cell adhesion	1 out of 106 genes, 0.9%	GPD1	Candida albicans			6457	protein folding	6 out of 600 genes, 1%	TSA1 CDC37 AHA1 KAR2 TRX1 CCT3	Candida albicans			6766	vitamin metabolic process	2 out of 212 genes, 0.9%	PDX3 C4_02040W_A	Candida albicans
7010	cytoskeleton organization	0 out of 106 genes, 0%	none	Candida albicans			6997	nucleus organization	6 out of 600 genes, 1%	C4_04800W_A PGA63 C4_01300W_A KAR2 GSP1 SAR1	Candida albicans			7165	signal transduction	2 out of 212 genes, 0.9%	CR_06090W_A MSS4	Candida albicans
45333	cellular respiration	0 out of 106 genes, 0%	none	Candida albicans			6766	vitamin metabolic process	6 out of 600 genes, 1%	THI13 PAN6 RIB1 RIB3 CR_03760W_A CR_09100C_A	Candida albicans			746	conjugation	1 out of 212 genes, 0.5%	KEX2	Candida albicans
32196	transposition	0 out of 106 genes, 0%	none				7124	pseudohyphal growth	5 out of 600 genes, 0.8%	MDS3 DFG10 GPR1 C1_13270W_A CR_01260W_A	Candida albicans			7124	pseudohyphal growth	1 out of 212 genes, 0.5%	SHA3
6766	vitamin metabolic process	0 out of 106 genes, 0%	none				7114	cell budding	3 out of 600 genes, 0.5%	CBK1 GIN4 BEM1	Candida albicans			32196	transposition	0 out of 212 genes, 0%	none
6997	nucleus organization	0 out of 106 genes, 0%	none				32196	transposition	0 out of 600 genes, 0%	none				6997	nucleus organization	0 out of 212 genes, 0%	none
other	other	9 out of 106 genes, 8.5%	PUT1 OYE23 XYL2 CR_06870C_A HIS1 C1_01620C_A C3_05840W_A C3_05760W_A LAT1	Candida albicans			other	other	46 out of 600 genes, 7.7%	C7_04210C_A C6_02480W_A HPT1 CR_07780W_A PHM5 PAD1 AAT1 C2_01160W_A C2_03360W_A FDH3 MNN4 C7_03780C_A HOM3 C2_08850C_A C4_02230C_A OYE22 CR_07820W_A C3_04920C_A AAT21 MET3 LYS21 CYS3 HBR2 NAR1 ARG3 CR_04650W_A CDG1 C2_06890C_A ALD5 C1_05160C_A GDH2 C2_04480W_A LEU1 CR_04880W_A DAP2 MNN4-4 DCG1 CR_08920W_A CR_00350W_A FRE7 LYS22 C6_02030C_A IFR2 TES15 SAP98 C1_10280C_A	Candida albicans			other	other	15 out of 212 genes, 7.1%	DRE2 IDP2 TES1 C4_06790W_A CDC21 GLY1 OSM1 IFE2 C3_05080W_A RNR22 ILV2 C6_01420C_A LEU42 HYU1 GRP2	Candida albicans
							not_yet_annotated	not_yet_annotated	1 out of 600 genes, 0.2%	C5_04450C_A	Candida albicans			not_yet_annotated	not_yet_annotated	1 out of 212 genes, 0.5%	C4_03240C_A	Candida albicans
