# Supplementary material for: A Functional Portrait of Med7 and the Mediator Complex in Candida albicans
Source: PLoS Genet. 2014 Nov 6;10(11):e1004770. doi: 10.1371/journal.pgen.1004770 (PMC4222720; doi:10.1371/journal.pgen.1004770)
Supplement: Table S7 — Peaks binding in yeast and hyphae of C. albicans Med7 by full-genome tiling arrays. (XLSX) [file pgen.1004770.s012.xlsx]

## Sheet: Med7 R1 peaks 30C
Ca21Chr1 start=5806 peak=5861 stop=5921 wid=115 mean=-0.4097 median=-0.4108 high=-0.4147
Ca21Chr1 start=230583 peak=231763 stop=232473 wid=1890 mean=-0.9637 median=-0.8210 high=-1.7553
Ca21Chr1 start=267703 peak=268178 stop=268438 wid=735 mean=-0.6153 median=-0.6195 high=-0.7899
Ca21Chr1 start=268643 peak=268853 stop=269073 wid=430 mean=-0.4890 median=-0.4980 high=-0.5454
Ca21Chr1 start=349213 peak=349648 stop=349923 wid=710 mean=-0.7092 median=-0.7008 high=-1.0011
Ca21Chr1 start=444478 peak=445743 stop=447373 wid=2895 mean=-0.7366 median=-0.5905 high=-1.4715
Ca21Chr1 start=451023 peak=451493 stop=452003 wid=980 mean=-0.8204 median=-0.8210 high=-1.1797
Ca21Chr1 start=455993 peak=456318 stop=456648 wid=655 mean=-0.6932 median=-0.7081 high=-0.9163
Ca21Chr1 start=488523 peak=488593 stop=488688 wid=165 mean=-0.4188 median=-0.4211 high=-0.4287
Ca21Chr1 start=536508 peak=536628 stop=536753 wid=245 mean=-0.4411 median=-0.4459 high=-0.4630
Ca21Chr1 start=709278 peak=709438 stop=709568 wid=290 mean=-0.4469 median=-0.4512 high=-0.4744
Ca21Chr1 start=801298 peak=801558 stop=801868 wid=570 mean=-0.5427 median=-0.5623 high=-0.6150
Ca21Chr1 start=844153 peak=844173 stop=844188 wid=35 mean=-0.4020 median=-0.4022 high=-0.4030
Ca21Chr1 start=867078 peak=867223 stop=867398 wid=320 mean=-0.5098 median=-0.5195 high=-0.5756
Ca21Chr1 start=871783 peak=871873 stop=871988 wid=205 mean=-0.4183 median=-0.4205 high=-0.4283
Ca21Chr1 start=892613 peak=892808 stop=893023 wid=410 mean=-0.5590 median=-0.5745 high=-0.6542
Ca21Chr1 start=945823 peak=945948 stop=946058 wid=235 mean=-0.4256 median=-0.4285 high=-0.4395
Ca21Chr1 start=1046420 peak=1046770 stop=1047190 wid=770 mean=-0.7018 median=-0.7042 high=-0.9696
Ca21Chr1 start=1089240 peak=1090010 stop=1090360 wid=1120 mean=-0.5044 median=-0.4666 high=-0.6589
Ca21Chr1 start=1280900 peak=1281130 stop=1281310 wid=410 mean=-0.5243 median=-0.5411 high=-0.5852
Ca21Chr1 start=1489500 peak=1489510 stop=1489540 wid=40 mean=-0.4019 median=-0.4021 high=-0.4029
Ca21Chr1 start=1631830 peak=1631860 stop=1631900 wid=70 mean=-0.4049 median=-0.4055 high=-0.4075
Ca21Chr1 start=1686780 peak=1686980 stop=1687410 wid=630 mean=-0.4997 median=-0.5216 high=-0.5358
Ca21Chr1 start=1713870 peak=1713950 stop=1714030 wid=160 mean=-0.4145 median=-0.4166 high=-0.4224
Ca21Chr1 start=1757380 peak=1757690 stop=1757940 wid=560 mean=-0.5721 median=-0.5888 high=-0.6717
Ca21Chr1 start=1832970 peak=1833560 stop=1834290 wid=1320 mean=-0.7604 median=-0.7943 high=-1.0201
Ca21Chr1 start=1837740 peak=1838080 stop=1838460 wid=720 mean=-0.5848 median=-0.6059 high=-0.6918
Ca21Chr1 start=1865480 peak=1866020 stop=1866760 wid=1280 mean=-1.2373 median=-1.3026 high=-1.9374
Ca21Chr1 start=2030570 peak=2030980 stop=2031200 wid=630 mean=-0.5084 median=-0.5039 high=-0.5942
Ca21Chr1 start=2193960 peak=2194050 stop=2194130 wid=170 mean=-0.4180 median=-0.4201 high=-0.4275
Ca21Chr1 start=2402590 peak=2402730 stop=2402920 wid=330 mean=-0.4327 median=-0.4363 high=-0.4499
Ca21Chr1 start=2441370 peak=2441400 stop=2441450 wid=80 mean=-0.4039 median=-0.4044 high=-0.4058
Ca21Chr1 start=2486130 peak=2486150 stop=2486160 wid=30 mean=-0.4007 median=-0.4008 high=-0.4011
Ca21Chr1 start=2591800 peak=2592150 stop=2592330 wid=530 mean=-0.4485 median=-0.4477 high=-0.4952
Ca21Chr1 start=2694890 peak=2695160 stop=2695440 wid=550 mean=-0.6351 median=-0.6496 high=-0.8061
Ca21Chr1 start=2870030 peak=2870460 stop=2870930 wid=900 mean=-1.0254 median=-1.0601 high=-1.5441
Ca21Chr1 start=2883080 peak=2883220 stop=2883350 wid=270 mean=-0.4807 median=-0.4897 high=-0.5257
Ca21Chr1 start=2955150 peak=2955410 stop=2955700 wid=550 mean=-0.5613 median=-0.5735 high=-0.6704
Ca21Chr2 start=18216 peak=18256 stop=18301 wid=85 mean=-0.4049 median=-0.4056 high=-0.4075
Ca21Chr2 start=32681 peak=32991 stop=33531 wid=850 mean=-0.7164 median=-0.7234 high=-0.9681
Ca21Chr2 start=162206 peak=164341 stop=164676 wid=2470 mean=-0.8603 median=-0.8529 high=-1.1548
Ca21Chr2 start=169086 peak=169506 stop=170251 wid=1165 mean=-0.7574 median=-0.6562 high=-1.2566
Ca21Chr2 start=180376 peak=180556 stop=180721 wid=345 mean=-0.5329 median=-0.5479 high=-0.6069
Ca21Chr2 start=522911 peak=523201 stop=523496 wid=585 mean=-0.8056 median=-0.8324 high=-1.0970
Ca21Chr2 start=605153 peak=605243 stop=605343 wid=190 mean=-0.4277 median=-0.4312 high=-0.4419
Ca21Chr2 start=662638 peak=662703 stop=662788 wid=150 mean=-0.4042 median=-0.4046 high=-0.4063
Ca21Chr2 start=675208 peak=675808 stop=676508 wid=1300 mean=-0.6738 median=-0.6197 high=-1.0454
Ca21Chr2 start=709832 peak=709982 stop=710127 wid=295 mean=-0.4773 median=-0.4861 high=-0.5197
Ca21Chr2 start=739417 peak=739682 stop=739967 wid=550 mean=-0.6323 median=-0.6588 high=-0.7655
Ca21Chr2 start=1027130 peak=1027180 stop=1027230 wid=100 mean=-0.4066 median=-0.4073 high=-0.4096
Ca21Chr2 start=1042500 peak=1042530 stop=1042550 wid=50 mean=-0.4016 median=-0.4017 high=-0.4024
Ca21Chr2 start=1117520 peak=1118400 stop=1118970 wid=1450 mean=-1.3942 median=-1.5550 high=-2.0612
Ca21Chr2 start=1119860 peak=1119930 stop=1120020 wid=160 mean=-0.4204 median=-0.4228 high=-0.4311
Ca21Chr2 start=1147140 peak=1147220 stop=1147270 wid=130 mean=-0.4066 median=-0.4076 high=-0.4102
Ca21Chr2 start=1164950 peak=1165210 stop=1165750 wid=800 mean=-0.5451 median=-0.5192 high=-0.7195
Ca21Chr2 start=1332000 peak=1332430 stop=1332770 wid=770 mean=-0.7740 median=-0.8092 high=-1.0104
Ca21Chr2 start=1333320 peak=1333620 stop=1333850 wid=530 mean=-0.5795 median=-0.5961 high=-0.6916
Ca21Chr2 start=1338170 peak=1338310 stop=1338450 wid=280 mean=-0.4797 median=-0.4890 high=-0.5245
Ca21Chr2 start=1339860 peak=1339960 stop=1340050 wid=190 mean=-0.4233 median=-0.4261 high=-0.4359
Ca21Chr2 start=1545000 peak=1545690 stop=1546580 wid=1580 mean=-1.1921 median=-0.9735 high=-2.3090
Ca21Chr2 start=1676630 peak=1677100 stop=1678060 wid=1430 mean=-1.0583 median=-1.0913 high=-1.5159
Ca21Chr2 start=1742410 peak=1742600 stop=1742960 wid=550 mean=-0.5122 median=-0.5136 high=-0.6030
Ca21Chr2 start=1745350 peak=1745550 stop=1745720 wid=370 mean=-0.4722 median=-0.4796 high=-0.5194
Ca21Chr2 start=1746560 peak=1746720 stop=1746940 wid=380 mean=-0.4873 median=-0.4952 high=-0.5440
Ca21Chr2 start=1802340 peak=1802440 stop=1802550 wid=210 mean=-0.4413 median=-0.4460 high=-0.4631
Ca21Chr2 start=2030020 peak=2030120 stop=2030240 wid=220 mean=-0.4312 median=-0.4348 high=-0.4474
Ca21Chr2 start=2041370 peak=2041390 stop=2041420 wid=50 mean=-0.4040 median=-0.4042 high=-0.4059
Ca21Chr2 start=2073770 peak=2074080 stop=2074420 wid=650 mean=-0.7840 median=-0.7957 high=-1.1046
Ca21Chr2 start=2105540 peak=2105880 stop=2106710 wid=1170 mean=-0.7493 median=-0.7072 high=-1.0785
Ca21Chr2 start=2147290 peak=2147560 stop=2148000 wid=710 mean=-0.6567 median=-0.6599 high=-0.8707
Ca21Chr2 start=2180390 peak=2180900 stop=2181230 wid=840 mean=-0.5461 median=-0.5636 high=-0.6276
Ca21Chr2 start=2198320 peak=2198650 stop=2198870 wid=550 mean=-0.5567 median=-0.5661 high=-0.6663
Ca21Chr3 start=43826 peak=44546 stop=45296 wid=1470 mean=-0.7017 median=-0.6350 high=-1.1414
Ca21Chr3 start=80441 peak=81141 stop=81486 wid=1045 mean=-0.6880 median=-0.6632 high=-0.9895
Ca21Chr3 start=128111 peak=128231 stop=128366 wid=255 mean=-0.4510 median=-0.4568 high=-0.4816
Ca21Chr3 start=128566 peak=128991 stop=129346 wid=780 mean=-0.6458 median=-0.6677 high=-0.8104
Ca21Chr3 start=132541 peak=132651 stop=132766 wid=225 mean=-0.4260 median=-0.4293 high=-0.4400
Ca21Chr3 start=290259 peak=290649 stop=291539 wid=1280 mean=-1.7198 median=-1.9699 high=-2.2736
Ca21Chr3 start=292084 peak=292094 stop=292114 wid=30 mean=-0.4015 median=-0.4017 high=-0.4021
Ca21Chr3 start=334954 peak=335164 stop=335924 wid=970 mean=-0.4666 median=-0.4435 high=-0.5737
Ca21Chr3 start=506679 peak=506779 stop=506884 wid=205 mean=-0.4159 median=-0.4178 high=-0.4236
Ca21Chr3 start=566149 peak=566309 stop=566474 wid=325 mean=-0.4978 median=-0.5089 high=-0.5545
Ca21Chr3 start=724946 peak=725101 stop=725261 wid=315 mean=-0.4821 median=-0.4909 high=-0.5286
Ca21Chr3 start=796901 peak=797086 stop=797241 wid=340 mean=-0.4563 median=-0.4623 high=-0.4869
Ca21Chr3 start=846281 peak=846451 stop=846821 wid=540 mean=-0.4423 median=-0.4461 high=-0.4671
Ca21Chr3 start=847276 peak=848256 stop=848916 wid=1640 mean=-0.8595 median=-0.8415 high=-1.3704
Ca21Chr3 start=853961 peak=854056 stop=854156 wid=195 mean=-0.4208 median=-0.4234 high=-0.4316
Ca21Chr3 start=856456 peak=856551 stop=856641 wid=185 mean=-0.4285 median=-0.4317 high=-0.4429
Ca21Chr3 start=865746 peak=865951 stop=866161 wid=415 mean=-0.5129 median=-0.5201 high=-0.5966
Ca21Chr3 start=1219030 peak=1219090 stop=1219150 wid=120 mean=-0.4120 median=-0.4134 high=-0.4176
Ca21Chr3 start=1220080 peak=1220410 stop=1220690 wid=610 mean=-0.6407 median=-0.6480 high=-0.8404
Ca21Chr3 start=1254080 peak=1254160 stop=1254260 wid=180 mean=-0.4149 median=-0.4167 high=-0.4227
Ca21Chr3 start=1529930 peak=1530200 stop=1530400 wid=470 mean=-0.4761 median=-0.4871 high=-0.5089
Ca21Chr3 start=1571670 peak=1572070 stop=1572590 wid=920 mean=-0.9511 median=-0.9435 high=-1.4806
Ca21Chr3 start=1573230 peak=1574370 stop=1575280 wid=2050 mean=-1.4097 median=-1.6202 high=-2.2584
Ca21Chr3 start=1606490 peak=1606610 stop=1606730 wid=240 mean=-0.4433 median=-0.4482 high=-0.4672
Ca21Chr3 start=1622170 peak=1622240 stop=1622310 wid=140 mean=-0.4286 median=-0.4312 high=-0.4428
Ca21Chr3 start=1701460 peak=1701890 stop=1702200 wid=740 mean=-0.7539 median=-0.7579 high=-1.0672
Ca21Chr4 start=172506 peak=172631 stop=172826 wid=320 mean=-0.5860 median=-0.6041 high=-0.7007
Ca21Chr4 start=346901 peak=347556 stop=348821 wid=1920 mean=-1.0548 median=-1.0808 high=-1.8688
Ca21Chr4 start=477426 peak=477651 stop=477966 wid=540 mean=-0.5616 median=-0.5802 high=-0.6548
Ca21Chr4 start=478361 peak=478511 stop=478651 wid=290 mean=-0.4505 median=-0.4556 high=-0.4784
Ca21Chr4 start=480156 peak=480261 stop=480391 wid=235 mean=-0.4358 median=-0.4398 high=-0.4564
Ca21Chr4 start=562986 peak=563206 stop=563421 wid=435 mean=-0.4832 median=-0.4887 high=-0.5442
Ca21Chr4 start=575386 peak=575451 stop=575526 wid=140 mean=-0.4158 median=-0.4173 high=-0.4232
Ca21Chr4 start=844523 peak=844998 stop=845308 wid=785 mean=-0.4835 median=-0.4569 high=-0.6148
Ca21Chr4 start=987346 peak=987631 stop=987971 wid=625 mean=-0.5287 median=-0.5414 high=-0.6049
Ca21Chr4 start=1099930 peak=1100100 stop=1100300 wid=370 mean=-0.4522 median=-0.4586 high=-0.4778
Ca21Chr4 start=1200160 peak=1200510 stop=1200820 wid=660 mean=-0.6947 median=-0.7194 high=-0.8880
Ca21Chr4 start=1220640 peak=1220850 stop=1221030 wid=390 mean=-0.5231 median=-0.5360 high=-0.5995
Ca21Chr4 start=1469540 peak=1470550 stop=1472010 wid=2470 mean=-1.3235 median=-1.1404 high=-2.5264
Ca21Chr5 start=31 peak=31 stop=36 wid=5 mean=-0.4028 median=-0.4028 high=-0.4045
Ca21Chr5 start=72991 peak=73051 stop=73116 wid=125 mean=-0.4174 median=-0.4194 high=-0.4257
Ca21Chr5 start=155466 peak=155636 stop=155771 wid=305 mean=-0.4794 median=-0.4871 high=-0.5304
Ca21Chr5 start=205461 peak=205726 stop=205996 wid=535 mean=-0.6712 median=-0.6955 high=-0.8495
Ca21Chr5 start=561616 peak=561721 stop=561856 wid=240 mean=-0.4394 median=-0.4435 high=-0.4643
Ca21Chr5 start=640071 peak=640451 stop=640851 wid=780 mean=-1.0279 median=-1.0555 high=-1.5550
Ca21Chr5 start=653871 peak=654121 stop=654371 wid=500 mean=-0.5351 median=-0.5487 high=-0.6170
Ca21Chr5 start=654606 peak=654841 stop=655036 wid=430 mean=-0.5301 median=-0.5447 high=-0.6070
Ca21Chr5 start=784939 peak=785144 stop=785294 wid=355 mean=-0.4664 median=-0.4741 high=-0.4990
Ca21Chr5 start=1040050 peak=1040940 stop=1041760 wid=1710 mean=-0.9256 median=-0.7666 high=-1.8162
Ca21Chr5 start=1042120 peak=1042190 stop=1042260 wid=140 mean=-0.4161 median=-0.4182 high=-0.4249
Ca21Chr5 start=1106240 peak=1107530 stop=1108200 wid=1960 mean=-1.4548 median=-1.5656 high=-2.1466
Ca21Chr6 start=586 peak=641 stop=691 wid=105 mean=-0.4125 median=-0.4141 high=-0.4191
Ca21Chr6 start=133156 peak=133756 stop=134336 wid=1180 mean=-1.1476 median=-1.1623 high=-1.8265
Ca21Chr6 start=163086 peak=163191 stop=163296 wid=210 mean=-0.4363 median=-0.4412 high=-0.4560
Ca21Chr6 start=171491 peak=171596 stop=171711 wid=220 mean=-0.4399 median=-0.4438 high=-0.4599
Ca21Chr6 start=304211 peak=304526 stop=304761 wid=550 mean=-0.5677 median=-0.5792 high=-0.6815
Ca21Chr6 start=318491 peak=318611 stop=318716 wid=225 mean=-0.4478 median=-0.4535 high=-0.4716
Ca21Chr6 start=413361 peak=413646 stop=413891 wid=530 mean=-0.6075 median=-0.6275 high=-0.7458
Ca21Chr6 start=668426 peak=668696 stop=668976 wid=550 mean=-0.7254 median=-0.7550 high=-0.9294
Ca21Chr6 start=708601 peak=708816 stop=709066 wid=465 mean=-0.5232 median=-0.5396 high=-0.5872
Ca21Chr6 start=869061 peak=869286 stop=869511 wid=450 mean=-0.6817 median=-0.7123 high=-0.8582
Ca21Chr7 start=57446 peak=57701 stop=57986 wid=540 mean=-0.5794 median=-0.5952 high=-0.6950
Ca21Chr7 start=64246 peak=64266 stop=64291 wid=45 mean=-0.4019 median=-0.4021 high=-0.4027
Ca21Chr7 start=114041 peak=114166 stop=114336 wid=295 mean=-0.4501 median=-0.4559 high=-0.4778
Ca21Chr7 start=114991 peak=115011 stop=115031 wid=40 mean=-0.4039 median=-0.4045 high=-0.4055
Ca21Chr7 start=145226 peak=145371 stop=145681 wid=455 mean=-0.4490 median=-0.4445 high=-0.4995
Ca21Chr7 start=193121 peak=193246 stop=193441 wid=320 mean=-0.4166 median=-0.4185 high=-0.4245
Ca21Chr7 start=236161 peak=236426 stop=236631 wid=470 mean=-0.6495 median=-0.6689 high=-0.8154
Ca21Chr7 start=387396 peak=387531 stop=387646 wid=250 mean=-0.4442 median=-0.4493 high=-0.4695
Ca21Chr7 start=388711 peak=389181 stop=390251 wid=1540 mean=-0.8287 median=-0.8662 high=-1.1062
Ca21Chr7 start=410456 peak=410671 stop=410791 wid=335 mean=-0.4276 median=-0.4309 high=-0.4382
Ca21Chr7 start=439251 peak=439346 stop=439426 wid=175 mean=-0.4245 median=-0.4275 high=-0.4382
Ca21Chr7 start=519821 peak=519916 stop=520006 wid=185 mean=-0.4305 median=-0.4341 high=-0.4462
Ca21Chr7 start=580856 peak=581191 stop=581456 wid=600 mean=-0.5990 median=-0.6113 high=-0.7380
Ca21Chr7 start=888826 peak=888886 stop=888941 wid=115 mean=-0.4095 median=-0.4106 high=-0.4141
Ca21Chr7 start=909096 peak=910221 stop=910551 wid=1455 mean=-0.6587 median=-0.6006 high=-1.0668
Ca21Chr7 start=910916 peak=911271 stop=911636 wid=720 mean=-0.5916 median=-0.6072 high=-0.7256
Ca21Chr7 start=917141 peak=917266 stop=917386 wid=245 mean=-0.4482 median=-0.4538 high=-0.4743
Ca21ChrR start=91911 peak=92116 stop=92326 wid=415 mean=-0.5108 median=-0.5232 high=-0.5762
Ca21ChrR start=184466 peak=184661 stop=184866 wid=400 mean=-0.4828 median=-0.4893 high=-0.5381
Ca21ChrR start=185426 peak=185991 stop=186246 wid=820 mean=-0.4929 median=-0.4676 high=-0.6100
Ca21ChrR start=338246 peak=338681 stop=339211 wid=965 mean=-0.8585 median=-0.8723 high=-1.2646
Ca21ChrR start=444066 peak=444216 stop=444426 wid=360 mean=-0.4601 median=-0.4667 high=-0.4946
Ca21ChrR start=573411 peak=574106 stop=574676 wid=1265 mean=-1.4632 median=-1.4388 high=-2.4556
Ca21ChrR start=942826 peak=942981 stop=943156 wid=330 mean=-0.4938 median=-0.5041 high=-0.5461
Ca21ChrR start=994461 peak=995061 stop=995486 wid=1025 mean=-0.9450 median=-0.9141 high=-1.5031
Ca21ChrR start=1019960 peak=1020000 stop=1020040 wid=80 mean=-0.4039 median=-0.4043 high=-0.4057
Ca21ChrR start=1146250 peak=1146350 stop=1146460 wid=210 mean=-0.4515 median=-0.4574 high=-0.4781
Ca21ChrR start=1297150 peak=1297330 stop=1297480 wid=330 mean=-0.4715 median=-0.4803 high=-0.5076
Ca21ChrR start=1312310 peak=1312690 stop=1313380 wid=1070 mean=-0.8627 median=-0.8388 high=-1.2893
Ca21ChrR start=1314720 peak=1314850 stop=1315120 wid=400 mean=-0.4317 median=-0.4311 high=-0.4572
Ca21ChrR start=1345360 peak=1345640 stop=1345890 wid=530 mean=-0.6242 median=-0.6433 high=-0.7765
Ca21ChrR start=1354370 peak=1354690 stop=1354920 wid=550 mean=-0.6395 median=-0.6571 high=-0.7967
Ca21ChrR start=1462040 peak=1462080 stop=1462120 wid=80 mean=-0.4067 median=-0.4075 high=-0.4100
Ca21ChrR start=1558750 peak=1558900 stop=1559040 wid=290 mean=-0.5040 median=-0.5158 high=-0.5619
Ca21ChrR start=1625610 peak=1625810 stop=1626000 wid=390 mean=-0.6070 median=-0.6293 high=-0.7284
Ca21ChrR start=1688500 peak=1688650 stop=1688800 wid=300 mean=-0.4606 median=-0.4679 high=-0.4951
Ca21ChrR start=1689350 peak=1689490 stop=1689600 wid=250 mean=-0.4450 median=-0.4506 high=-0.4694
Ca21ChrR start=1716340 peak=1716590 stop=1717210 wid=870 mean=-0.4894 median=-0.4719 high=-0.5803
Ca21ChrR start=1719770 peak=1719910 stop=1720410 wid=640 mean=-0.4405 median=-0.4268 high=-0.4983
Ca21ChrR start=1720920 peak=1721280 stop=1721920 wid=1000 mean=-0.6496 median=-0.5813 high=-0.9887
Ca21ChrR start=1791860 peak=1792060 stop=1792250 wid=390 mean=-0.4665 median=-0.4747 high=-0.5012
Ca21ChrR start=2168880 peak=2169060 stop=2169380 wid=500 mean=-0.5456 median=-0.5492 high=-0.6665

## Sheet: Med7 R2 peaks 30C
Ca21Chr1 start=31 peak=31 stop=136 wid=105 mean=-0.4655 median=-0.4698 high=-0.5103
Ca21Chr1 start=5751 peak=5916 stop=6141 wid=390 mean=-0.4826 median=-0.4910 high=-0.5282
Ca21Chr1 start=42756 peak=43156 stop=43346 wid=590 mean=-0.4296 median=-0.4291 high=-0.4537
Ca21Chr1 start=43868 peak=43868 stop=43908 wid=40 mean=-0.4137 median=-0.4141 high=-0.4260
Ca21Chr1 start=44188 peak=44363 stop=44523 wid=335 mean=-0.4781 median=-0.4870 high=-0.5216
Ca21Chr1 start=45373 peak=45518 stop=45703 wid=330 mean=-0.4792 median=-0.4877 high=-0.5249
Ca21Chr1 start=64483 peak=64568 stop=64653 wid=170 mean=-0.4493 median=-0.4549 high=-0.4755
Ca21Chr1 start=94878 peak=94983 stop=95083 wid=205 mean=-0.4404 median=-0.4453 high=-0.4613
Ca21Chr1 start=135128 peak=135228 stop=135318 wid=190 mean=-0.4544 median=-0.4610 high=-0.4833
Ca21Chr1 start=146583 peak=146733 stop=146943 wid=360 mean=-0.5402 median=-0.5561 high=-0.6174
Ca21Chr1 start=164898 peak=164973 stop=165083 wid=185 mean=-0.4123 median=-0.4137 high=-0.4187
Ca21Chr1 start=230708 peak=230773 stop=230833 wid=125 mean=-0.4081 median=-0.4090 high=-0.4121
Ca21Chr1 start=231133 peak=231723 stop=232538 wid=1405 mean=-0.8110 median=-0.7590 high=-1.2656
Ca21Chr1 start=267898 peak=268193 stop=268363 wid=465 mean=-0.5328 median=-0.5382 high=-0.6431
Ca21Chr1 start=268768 peak=268813 stop=268858 wid=90 mean=-0.4080 median=-0.4087 high=-0.4117
Ca21Chr1 start=291768 peak=291818 stop=291868 wid=100 mean=-0.4098 median=-0.4113 high=-0.4148
Ca21Chr1 start=306023 peak=306108 stop=306183 wid=160 mean=-0.4367 median=-0.4403 high=-0.4550
Ca21Chr1 start=327603 peak=327663 stop=327758 wid=155 mean=-0.4055 median=-0.4062 high=-0.4083
Ca21Chr1 start=349358 peak=349628 stop=349873 wid=515 mean=-0.7162 median=-0.7396 high=-0.9457
Ca21Chr1 start=412748 peak=412818 stop=412888 wid=140 mean=-0.4265 median=-0.4302 high=-0.4402
Ca21Chr1 start=434273 peak=434328 stop=434388 wid=115 mean=-0.4322 median=-0.4361 high=-0.4486
Ca21Chr1 start=442273 peak=442383 stop=442508 wid=235 mean=-0.4679 median=-0.4757 high=-0.5043
Ca21Chr1 start=444213 peak=444323 stop=444428 wid=215 mean=-0.4459 median=-0.4511 high=-0.4715
Ca21Chr1 start=444693 peak=445773 stop=447388 wid=2695 mean=-0.7154 median=-0.5958 high=-1.3407
Ca21Chr1 start=451053 peak=451473 stop=452073 wid=1020 mean=-0.8526 median=-0.8726 high=-1.1908
Ca21Chr1 start=455888 peak=456288 stop=456638 wid=750 mean=-0.9128 median=-0.9387 high=-1.3014
Ca21Chr1 start=478273 peak=478423 stop=478558 wid=285 mean=-0.5066 median=-0.5209 high=-0.5600
Ca21Chr1 start=505608 peak=505678 stop=505768 wid=160 mean=-0.4478 median=-0.4533 high=-0.4721
Ca21Chr1 start=514548 peak=514698 stop=515003 wid=455 mean=-0.4675 median=-0.4752 high=-0.4980
Ca21Chr1 start=536438 peak=536498 stop=536558 wid=120 mean=-0.4140 median=-0.4155 high=-0.4209
Ca21Chr1 start=642913 peak=642988 stop=643063 wid=150 mean=-0.4322 median=-0.4357 high=-0.4476
Ca21Chr1 start=651840 peak=651860 stop=651880 wid=40 mean=-0.4022 median=-0.4025 high=-0.4032
Ca21Chr1 start=709280 peak=709300 stop=709320 wid=40 mean=-0.4022 median=-0.4024 high=-0.4032
Ca21Chr1 start=801335 peak=801700 stop=801885 wid=550 mean=-0.5319 median=-0.5568 high=-0.5734
Ca21Chr1 start=804800 peak=804835 stop=804865 wid=65 mean=-0.4057 median=-0.4064 high=-0.4086
Ca21Chr1 start=821240 peak=821360 stop=821455 wid=215 mean=-0.4964 median=-0.5071 high=-0.5487
Ca21Chr1 start=833545 peak=833595 stop=833650 wid=105 mean=-0.4280 median=-0.4312 high=-0.4418
Ca21Chr1 start=842015 peak=842145 stop=842390 wid=375 mean=-0.5698 median=-0.5823 high=-0.6796
Ca21Chr1 start=843990 peak=844155 stop=844295 wid=305 mean=-0.4809 median=-0.4907 high=-0.5241
Ca21Chr1 start=846125 peak=846160 stop=846195 wid=70 mean=-0.4054 median=-0.4059 high=-0.4081
Ca21Chr1 start=859625 peak=859640 stop=859660 wid=35 mean=-0.4017 median=-0.4020 high=-0.4026
Ca21Chr1 start=860695 peak=860845 stop=860980 wid=285 mean=-0.4654 median=-0.4729 high=-0.5022
Ca21Chr1 start=867220 peak=867272 stop=867272 wid=52 mean=-0.4376 median=-0.4392 high=-0.4670
Ca21Chr1 start=871838 peak=871908 stop=871983 wid=145 mean=-0.4379 median=-0.4423 high=-0.4568
Ca21Chr1 start=881743 peak=881883 stop=882053 wid=310 mean=-0.4609 median=-0.4674 high=-0.4958
Ca21Chr1 start=945718 peak=945908 stop=946043 wid=325 mean=-0.4923 median=-0.5028 high=-0.5435
Ca21Chr1 start=970633 peak=970793 stop=970993 wid=360 mean=-0.5430 median=-0.5594 high=-0.6249
Ca21Chr1 start=1033710 peak=1033750 stop=1033790 wid=80 mean=-0.4161 median=-0.4183 high=-0.4247
Ca21Chr1 start=1046510 peak=1046810 stop=1047150 wid=640 mean=-0.6144 median=-0.6276 high=-0.7720
Ca21Chr1 start=1078710 peak=1078780 stop=1078870 wid=160 mean=-0.4459 median=-0.4520 high=-0.4691
Ca21Chr1 start=1083220 peak=1083280 stop=1083330 wid=110 mean=-0.4077 median=-0.4086 high=-0.4113
Ca21Chr1 start=1086130 peak=1086360 stop=1086820 wid=690 mean=-0.4708 median=-0.4564 high=-0.5396
Ca21Chr1 start=1089060 peak=1089210 stop=1089360 wid=300 mean=-0.4556 median=-0.4610 high=-0.4924
Ca21Chr1 start=1089500 peak=1090030 stop=1090610 wid=1110 mean=-0.5687 median=-0.5797 high=-0.7172
Ca21Chr1 start=1119860 peak=1119920 stop=1119990 wid=130 mean=-0.4323 median=-0.4364 high=-0.4483
Ca21Chr1 start=1225730 peak=1225820 stop=1225900 wid=170 mean=-0.4340 median=-0.4375 high=-0.4536
Ca21Chr1 start=1263390 peak=1263510 stop=1263620 wid=230 mean=-0.4578 median=-0.4647 high=-0.4909
Ca21Chr1 start=1278390 peak=1278530 stop=1278650 wid=260 mean=-0.5284 median=-0.5417 high=-0.5991
Ca21Chr1 start=1292540 peak=1292640 stop=1292760 wid=220 mean=-0.4554 median=-0.4618 high=-0.4865
Ca21Chr1 start=1303100 peak=1303350 stop=1303870 wid=770 mean=-0.5485 median=-0.5630 high=-0.6656
Ca21Chr1 start=1313630 peak=1313640 stop=1313650 wid=20 mean=-0.4009 median=-0.4009 high=-0.4012
Ca21Chr1 start=1321500 peak=1321640 stop=1321910 wid=410 mean=-0.4587 median=-0.4650 high=-0.4856
Ca21Chr1 start=1339710 peak=1339750 stop=1339790 wid=80 mean=-0.4095 median=-0.4108 high=-0.4143
Ca21Chr1 start=1345960 peak=1346020 stop=1346090 wid=130 mean=-0.4218 median=-0.4246 high=-0.4329
Ca21Chr1 start=1347880 peak=1347900 stop=1347930 wid=50 mean=-0.4031 median=-0.4035 high=-0.4049
Ca21Chr1 start=1356620 peak=1356700 stop=1356790 wid=170 mean=-0.4500 median=-0.4558 high=-0.4757
Ca21Chr1 start=1412840 peak=1412860 stop=1412880 wid=40 mean=-0.4054 median=-0.4061 high=-0.4079
Ca21Chr1 start=1425280 peak=1425320 stop=1425370 wid=90 mean=-0.4164 median=-0.4180 high=-0.4246
Ca21Chr1 start=1446700 peak=1446760 stop=1446820 wid=120 mean=-0.4261 median=-0.4298 high=-0.4410
Ca21Chr1 start=1455380 peak=1455430 stop=1455500 wid=120 mean=-0.4107 median=-0.4119 high=-0.4161
Ca21Chr1 start=1487830 peak=1487850 stop=1487900 wid=70 mean=-0.4019 median=-0.4021 high=-0.4025
Ca21Chr1 start=1489390 peak=1489450 stop=1489530 wid=140 mean=-0.4167 median=-0.4187 high=-0.4250
Ca21Chr1 start=1518020 peak=1518070 stop=1518120 wid=100 mean=-0.4196 median=-0.4222 high=-0.4299
Ca21Chr1 start=1535980 peak=1536040 stop=1536100 wid=120 mean=-0.4156 median=-0.4175 high=-0.4237
Ca21Chr1 start=1549360 peak=1549500 stop=1549710 wid=350 mean=-0.4568 median=-0.4626 high=-0.4886
Ca21Chr1 start=1551490 peak=1551610 stop=1551730 wid=240 mean=-0.4735 median=-0.4835 high=-0.5159
Ca21Chr1 start=1580910 peak=1580950 stop=1580990 wid=80 mean=-0.4110 median=-0.4127 high=-0.4161
Ca21Chr1 start=1635010 peak=1635090 stop=1635150 wid=140 mean=-0.4197 median=-0.4222 high=-0.4305
Ca21Chr1 start=1656930 peak=1656930 stop=1657030 wid=100 mean=-0.4957 median=-0.5031 high=-0.5564
Ca21Chr1 start=1686880 peak=1687000 stop=1687110 wid=230 mean=-0.4521 median=-0.4578 high=-0.4843
Ca21Chr1 start=1713790 peak=1713910 stop=1714060 wid=270 mean=-0.5033 median=-0.5147 high=-0.5645
Ca21Chr1 start=1736130 peak=1736250 stop=1736360 wid=230 mean=-0.4891 median=-0.4995 high=-0.5364
Ca21Chr1 start=1757270 peak=1757680 stop=1758220 wid=950 mean=-0.6261 median=-0.6360 high=-0.7854
Ca21Chr1 start=1785080 peak=1785240 stop=1785420 wid=340 mean=-0.5269 median=-0.5409 high=-0.5965
Ca21Chr1 start=1830090 peak=1830210 stop=1830530 wid=440 mean=-0.4343 median=-0.4305 high=-0.4583
Ca21Chr1 start=1832710 peak=1833640 stop=1834090 wid=1380 mean=-0.6490 median=-0.6050 high=-0.9786
Ca21Chr1 start=1836380 peak=1836430 stop=1836470 wid=90 mean=-0.4077 median=-0.4087 high=-0.4119
Ca21Chr1 start=1837770 peak=1838050 stop=1838640 wid=870 mean=-0.6775 median=-0.7167 high=-0.8504
Ca21Chr1 start=1839240 peak=1839260 stop=1839290 wid=50 mean=-0.4031 median=-0.4037 high=-0.4046
Ca21Chr1 start=1865600 peak=1866050 stop=1866850 wid=1250 mean=-0.9081 median=-0.9165 high=-1.3721
Ca21Chr1 start=1868380 peak=1868510 stop=1868630 wid=250 mean=-0.4702 median=-0.4783 high=-0.5100
Ca21Chr1 start=1870710 peak=1870790 stop=1870870 wid=160 mean=-0.4259 median=-0.4289 high=-0.4390
Ca21Chr1 start=1879330 peak=1879400 stop=1879460 wid=130 mean=-0.4280 median=-0.4319 high=-0.4432
Ca21Chr1 start=1886390 peak=1886410 stop=1886420 wid=30 mean=-0.4008 median=-0.4008 high=-0.4012
Ca21Chr1 start=1914460 peak=1914700 stop=1914820 wid=360 mean=-0.4287 median=-0.4301 high=-0.4488
Ca21Chr1 start=1916930 peak=1917010 stop=1917070 wid=140 mean=-0.4253 median=-0.4288 high=-0.4390
Ca21Chr1 start=1942870 peak=1942980 stop=1943130 wid=260 mean=-0.4513 median=-0.4556 high=-0.4827
Ca21Chr1 start=1956350 peak=1956480 stop=1956610 wid=260 mean=-0.5117 median=-0.5255 high=-0.5787
Ca21Chr1 start=1971810 peak=1971820 stop=1971830 wid=20 mean=-0.4015 median=-0.4016 high=-0.4022
Ca21Chr1 start=1991060 peak=1991210 stop=1991370 wid=310 mean=-0.5000 median=-0.5115 high=-0.5575
Ca21Chr1 start=2024970 peak=2025080 stop=2025200 wid=230 mean=-0.4586 median=-0.4649 high=-0.4899
Ca21Chr1 start=2030690 peak=2030890 stop=2031050 wid=360 mean=-0.4816 median=-0.4904 high=-0.5271
Ca21Chr1 start=2102130 peak=2102160 stop=2102180 wid=50 mean=-0.4037 median=-0.4041 high=-0.4054
Ca21Chr1 start=2131850 peak=2132020 stop=2132160 wid=310 mean=-0.4539 median=-0.4602 high=-0.4832
Ca21Chr1 start=2155190 peak=2155290 stop=2155390 wid=200 mean=-0.4396 median=-0.4443 high=-0.4609
Ca21Chr1 start=2193390 peak=2193430 stop=2193480 wid=90 mean=-0.4094 median=-0.4105 high=-0.4143
Ca21Chr1 start=2199260 peak=2199370 stop=2199470 wid=210 mean=-0.4304 median=-0.4342 high=-0.4460
Ca21Chr1 start=2220350 peak=2220410 stop=2220470 wid=120 mean=-0.4170 median=-0.4187 high=-0.4249
Ca21Chr1 start=2225070 peak=2225140 stop=2225210 wid=140 mean=-0.4177 median=-0.4201 high=-0.4267
Ca21Chr1 start=2236160 peak=2236200 stop=2236240 wid=80 mean=-0.4077 median=-0.4084 high=-0.4118
Ca21Chr1 start=2243760 peak=2243890 stop=2244060 wid=300 mean=-0.4489 median=-0.4545 high=-0.4754
Ca21Chr1 start=2289610 peak=2289830 stop=2289990 wid=380 mean=-0.5857 median=-0.5994 high=-0.7075
Ca21Chr1 start=2290660 peak=2290780 stop=2290890 wid=230 mean=-0.4863 median=-0.4979 high=-0.5326
Ca21Chr1 start=2314790 peak=2314810 stop=2314840 wid=50 mean=-0.4007 median=-0.4008 high=-0.4011
Ca21Chr1 start=2319660 peak=2319740 stop=2319830 wid=170 mean=-0.4406 median=-0.4455 high=-0.4607
Ca21Chr1 start=2395390 peak=2395430 stop=2395480 wid=90 mean=-0.4094 median=-0.4106 high=-0.4140
Ca21Chr1 start=2441350 peak=2441420 stop=2441500 wid=150 mean=-0.4146 median=-0.4163 high=-0.4227
Ca21Chr1 start=2464930 peak=2464980 stop=2465030 wid=100 mean=-0.4111 median=-0.4131 high=-0.4174
Ca21Chr1 start=2470510 peak=2470520 stop=2470540 wid=30 mean=-0.4017 median=-0.4021 high=-0.4026
Ca21Chr1 start=2475060 peak=2475140 stop=2475210 wid=150 mean=-0.4173 median=-0.4194 high=-0.4256
Ca21Chr1 start=2484840 peak=2485040 stop=2485570 wid=730 mean=-0.4525 median=-0.4481 high=-0.4876
Ca21Chr1 start=2485870 peak=2486130 stop=2486620 wid=750 mean=-0.6773 median=-0.6904 high=-0.8514
Ca21Chr1 start=2516850 peak=2517000 stop=2517170 wid=320 mean=-0.6008 median=-0.6232 high=-0.7109
Ca21Chr1 start=2522140 peak=2522260 stop=2522350 wid=210 mean=-0.4240 median=-0.4272 high=-0.4372
Ca21Chr1 start=2524130 peak=2524240 stop=2524390 wid=260 mean=-0.4540 median=-0.4609 high=-0.4829
Ca21Chr1 start=2591680 peak=2592140 stop=2592260 wid=580 mean=-0.4440 median=-0.4435 high=-0.4924
Ca21Chr1 start=2682920 peak=2683030 stop=2683110 wid=190 mean=-0.4192 median=-0.4215 high=-0.4289
Ca21Chr1 start=2728770 peak=2728780 stop=2728800 wid=30 mean=-0.4016 median=-0.4019 high=-0.4023
Ca21Chr1 start=2800710 peak=2800860 stop=2800980 wid=270 mean=-0.4767 median=-0.4844 high=-0.5209
Ca21Chr1 start=2805810 peak=2806860 stop=2807140 wid=1330 mean=-0.5049 median=-0.5116 high=-0.5594
Ca21Chr1 start=2870120 peak=2870500 stop=2870940 wid=820 mean=-0.8850 median=-0.9385 high=-1.2154
Ca21Chr1 start=2906900 peak=2907090 stop=2907220 wid=320 mean=-0.4843 median=-0.4925 high=-0.5362
Ca21Chr1 start=2910420 peak=2910620 stop=2911700 wid=1280 mean=-0.5642 median=-0.5437 high=-0.7101
Ca21Chr1 start=2955150 peak=2955670 stop=2955860 wid=710 mean=-0.5459 median=-0.4641 high=-0.7913
Ca21Chr1 start=2957800 peak=2957870 stop=2957950 wid=150 mean=-0.4325 median=-0.4360 high=-0.4504
Ca21Chr1 start=2996420 peak=2996560 stop=2996750 wid=330 mean=-0.4525 median=-0.4595 high=-0.4751
Ca21Chr1 start=3006130 peak=3006270 stop=3006450 wid=320 mean=-0.4800 median=-0.4906 high=-0.5162
Ca21Chr1 start=3059970 peak=3060050 stop=3060130 wid=160 mean=-0.4314 median=-0.4352 high=-0.4491
Ca21Chr1 start=3067480 peak=3067540 stop=3067590 wid=110 mean=-0.4201 median=-0.4227 high=-0.4309
Ca21Chr1 start=3118830 peak=3118920 stop=3119020 wid=190 mean=-0.4626 median=-0.4712 high=-0.4972
Ca21Chr1 start=3160720 peak=3160880 stop=3161580 wid=860 mean=-0.4650 median=-0.4405 high=-0.5741
Ca21Chr1 start=3164480 peak=3164530 stop=3164590 wid=110 mean=-0.4176 median=-0.4198 high=-0.4267
Ca21Chr2 start=14306 peak=14356 stop=14406 wid=100 mean=-0.4030 median=-0.4034 high=-0.4046
Ca21Chr2 start=17951 peak=18131 stop=18506 wid=555 mean=-0.4712 median=-0.4682 high=-0.5319
Ca21Chr2 start=27726 peak=27726 stop=27731 wid=5 mean=-0.4001 median=-0.4001 high=-0.4001
Ca21Chr2 start=32606 peak=32991 stop=34341 wid=1735 mean=-0.6128 median=-0.5879 high=-0.9272
Ca21Chr2 start=74406 peak=74551 stop=74706 wid=300 mean=-0.5405 median=-0.5559 high=-0.6209
Ca21Chr2 start=119851 peak=120016 stop=120106 wid=255 mean=-0.4267 median=-0.4288 high=-0.4456
Ca21Chr2 start=162316 peak=163256 stop=164436 wid=2120 mean=-0.6238 median=-0.6284 high=-0.9335
Ca21Chr2 start=169096 peak=169536 stop=170096 wid=1000 mean=-0.6740 median=-0.6852 high=-0.9114
Ca21Chr2 start=199891 peak=200051 stop=200186 wid=295 mean=-0.4948 median=-0.5045 high=-0.5496
Ca21Chr2 start=201286 peak=201331 stop=201381 wid=95 mean=-0.4118 median=-0.4132 high=-0.4182
Ca21Chr2 start=203211 peak=203271 stop=203326 wid=115 mean=-0.4459 median=-0.4508 high=-0.4683
Ca21Chr2 start=215021 peak=215046 stop=215066 wid=45 mean=-0.4023 median=-0.4026 high=-0.4035
Ca21Chr2 start=236961 peak=236975 stop=236975 wid=14 mean=-0.4186 median=-0.4161 high=-0.4333
Ca21Chr2 start=248851 peak=248891 stop=248931 wid=80 mean=-0.4147 median=-0.4164 high=-0.4218
Ca21Chr2 start=313596 peak=313791 stop=313996 wid=400 mean=-0.5824 median=-0.5984 high=-0.6959
Ca21Chr2 start=314241 peak=314311 stop=314376 wid=135 mean=-0.4273 median=-0.4306 high=-0.4414
Ca21Chr2 start=362081 peak=362161 stop=362251 wid=170 mean=-0.4630 median=-0.4719 high=-0.4977
Ca21Chr2 start=367896 peak=367956 stop=368016 wid=120 mean=-0.4257 median=-0.4285 high=-0.4396
Ca21Chr2 start=404511 peak=404616 stop=404731 wid=220 mean=-0.4462 median=-0.4522 high=-0.4717
Ca21Chr2 start=435596 peak=435646 stop=435706 wid=110 mean=-0.4123 median=-0.4140 high=-0.4186
Ca21Chr2 start=448561 peak=448616 stop=448676 wid=115 mean=-0.4176 median=-0.4198 high=-0.4270
Ca21Chr2 start=468526 peak=468566 stop=468606 wid=80 mean=-0.4083 median=-0.4092 high=-0.4124
Ca21Chr2 start=523032 peak=523242 stop=523442 wid=410 mean=-0.7025 median=-0.7316 high=-0.8904
Ca21Chr2 start=537653 peak=537678 stop=537703 wid=50 mean=-0.4035 median=-0.4038 high=-0.4052
Ca21Chr2 start=593233 peak=593333 stop=593453 wid=220 mean=-0.4346 median=-0.4382 high=-0.4552
Ca21Chr2 start=597253 peak=597463 stop=597733 wid=480 mean=-0.5802 median=-0.5999 high=-0.6832
Ca21Chr2 start=603353 peak=603393 stop=603433 wid=80 mean=-0.4141 median=-0.4166 high=-0.4216
Ca21Chr2 start=608453 peak=608488 stop=608523 wid=70 mean=-0.4082 median=-0.4089 high=-0.4124
Ca21Chr2 start=660443 peak=660598 stop=660838 wid=395 mean=-0.5134 median=-0.5236 high=-0.5845
Ca21Chr2 start=662128 peak=662213 stop=662303 wid=175 mean=-0.4278 median=-0.4311 high=-0.4424
Ca21Chr2 start=662868 peak=663008 stop=663148 wid=280 mean=-0.4715 median=-0.4805 high=-0.5117
Ca21Chr2 start=675508 peak=675753 stop=676018 wid=510 mean=-0.5889 median=-0.6075 high=-0.7080
Ca21Chr2 start=707028 peak=707093 stop=707153 wid=125 mean=-0.4216 median=-0.4244 high=-0.4338
Ca21Chr2 start=709687 peak=709977 stop=710227 wid=540 mean=-0.6150 median=-0.6232 high=-0.7801
Ca21Chr2 start=737687 peak=737817 stop=737942 wid=255 mean=-0.4370 median=-0.4414 high=-0.4567
Ca21Chr2 start=739392 peak=739642 stop=739922 wid=530 mean=-0.6001 median=-0.6182 high=-0.7234
Ca21Chr2 start=740599 peak=740599 stop=740784 wid=185 mean=-0.5780 median=-0.5887 high=-0.7176
Ca21Chr2 start=749509 peak=749629 stop=749744 wid=235 mean=-0.5031 median=-0.5144 high=-0.5618
Ca21Chr2 start=838572 peak=838982 stop=839322 wid=750 mean=-0.6565 median=-0.6814 high=-0.8137
Ca21Chr2 start=890572 peak=890627 stop=890682 wid=110 mean=-0.4164 median=-0.4182 high=-0.4246
Ca21Chr2 start=898157 peak=898247 stop=898332 wid=175 mean=-0.4129 median=-0.4147 high=-0.4198
Ca21Chr2 start=962182 peak=962297 stop=962397 wid=215 mean=-0.4667 median=-0.4747 high=-0.5027
Ca21Chr2 start=965337 peak=965387 stop=965447 wid=110 mean=-0.4252 median=-0.4288 high=-0.4389
Ca21Chr2 start=970422 peak=970463 stop=970463 wid=41 mean=-0.4291 median=-0.4301 high=-0.4504
Ca21Chr2 start=1032160 peak=1032290 stop=1032390 wid=230 mean=-0.4498 median=-0.4556 high=-0.4792
Ca21Chr2 start=1069220 peak=1069410 stop=1069590 wid=370 mean=-0.4922 median=-0.5043 high=-0.5419
Ca21Chr2 start=1105370 peak=1105410 stop=1105460 wid=90 mean=-0.4133 median=-0.4150 high=-0.4204
Ca21Chr2 start=1109120 peak=1109190 stop=1109260 wid=140 mean=-0.4530 median=-0.4589 high=-0.4793
Ca21Chr2 start=1117720 peak=1118340 stop=1118740 wid=1020 mean=-0.9522 median=-1.0010 high=-1.2477
Ca21Chr2 start=1146730 peak=1146780 stop=1146850 wid=120 mean=-0.4056 median=-0.4061 high=-0.4086
Ca21Chr2 start=1147080 peak=1147230 stop=1147350 wid=270 mean=-0.4379 median=-0.4416 high=-0.4608
Ca21Chr2 start=1165040 peak=1165200 stop=1165350 wid=310 mean=-0.5253 median=-0.5399 high=-0.6003
Ca21Chr2 start=1165660 peak=1165790 stop=1166030 wid=370 mean=-0.4376 median=-0.4406 high=-0.4602
Ca21Chr2 start=1218610 peak=1218880 stop=1219060 wid=450 mean=-0.5626 median=-0.5826 high=-0.6509
Ca21Chr2 start=1232130 peak=1232510 stop=1232600 wid=470 mean=-0.4307 median=-0.4306 high=-0.4532
Ca21Chr2 start=1332110 peak=1332370 stop=1332730 wid=620 mean=-0.6534 median=-0.6792 high=-0.8014
Ca21Chr2 start=1333380 peak=1333570 stop=1333730 wid=350 mean=-0.5557 median=-0.5749 high=-0.6390
Ca21Chr2 start=1338190 peak=1338270 stop=1338360 wid=170 mean=-0.4535 median=-0.4594 high=-0.4803
Ca21Chr2 start=1339590 peak=1339830 stop=1340050 wid=460 mean=-0.5716 median=-0.5868 high=-0.6839
Ca21Chr2 start=1378070 peak=1378160 stop=1378250 wid=180 mean=-0.4456 median=-0.4506 high=-0.4704
Ca21Chr2 start=1379140 peak=1379340 stop=1379520 wid=380 mean=-0.5692 median=-0.5881 high=-0.6636
Ca21Chr2 start=1413510 peak=1413610 stop=1413720 wid=210 mean=-0.4598 median=-0.4664 high=-0.4927
Ca21Chr2 start=1545180 peak=1545690 stop=1546250 wid=1070 mean=-0.9574 median=-0.9936 high=-1.4211
Ca21Chr2 start=1645890 peak=1645990 stop=1646080 wid=190 mean=-0.4450 median=-0.4499 high=-0.4709
Ca21Chr2 start=1649190 peak=1649310 stop=1649440 wid=250 mean=-0.4638 median=-0.4713 high=-0.4976
Ca21Chr2 start=1670960 peak=1671060 stop=1671160 wid=200 mean=-0.4556 median=-0.4626 high=-0.4858
Ca21Chr2 start=1676510 peak=1677110 stop=1677980 wid=1470 mean=-0.8638 median=-0.9050 high=-1.2564
Ca21Chr2 start=1695190 peak=1695330 stop=1695460 wid=270 mean=-0.4990 median=-0.5088 high=-0.5587
Ca21Chr2 start=1697770 peak=1697850 stop=1697920 wid=150 mean=-0.4197 median=-0.4217 high=-0.4291
Ca21Chr2 start=1742450 peak=1742920 stop=1743070 wid=620 mean=-0.4691 median=-0.4576 high=-0.5165
Ca21Chr2 start=1746670 peak=1746760 stop=1746900 wid=230 mean=-0.5033 median=-0.5142 high=-0.5624
Ca21Chr2 start=1770620 peak=1770800 stop=1770920 wid=300 mean=-0.5137 median=-0.5247 high=-0.5829
Ca21Chr2 start=1802290 peak=1802380 stop=1802480 wid=190 mean=-0.4244 median=-0.4275 high=-0.4374
Ca21Chr2 start=1815570 peak=1815880 stop=1816100 wid=530 mean=-0.5859 median=-0.6039 high=-0.6837
Ca21Chr2 start=1839430 peak=1839490 stop=1839560 wid=130 mean=-0.4230 median=-0.4256 high=-0.4355
Ca21Chr2 start=1844670 peak=1844750 stop=1844840 wid=170 mean=-0.4574 median=-0.4639 high=-0.4866
Ca21Chr2 start=1862910 peak=1863380 stop=1863690 wid=780 mean=-0.4773 median=-0.4555 high=-0.5771
Ca21Chr2 start=1979330 peak=1979430 stop=1979530 wid=200 mean=-0.4499 median=-0.4557 high=-0.4769
Ca21Chr2 start=1982430 peak=1982460 stop=1982500 wid=70 mean=-0.4117 median=-0.4132 high=-0.4178
Ca21Chr2 start=1991840 peak=1992060 stop=1992210 wid=370 mean=-0.4718 median=-0.4787 high=-0.5158
Ca21Chr2 start=2032930 peak=2033070 stop=2033490 wid=560 mean=-0.5327 median=-0.5251 high=-0.6339
Ca21Chr2 start=2073910 peak=2074100 stop=2074320 wid=410 mean=-0.6216 median=-0.6438 high=-0.7596
Ca21Chr2 start=2074550 peak=2074680 stop=2074790 wid=240 mean=-0.4706 median=-0.4788 high=-0.5098
Ca21Chr2 start=2105710 peak=2105900 stop=2106160 wid=450 mean=-0.5295 median=-0.5427 high=-0.6093
Ca21Chr2 start=2106330 peak=2106510 stop=2106650 wid=320 mean=-0.5085 median=-0.5185 high=-0.5767
Ca21Chr2 start=2134480 peak=2134560 stop=2134630 wid=150 mean=-0.4195 median=-0.4219 high=-0.4299
Ca21Chr2 start=2147370 peak=2147590 stop=2148030 wid=660 mean=-0.5698 median=-0.5634 high=-0.7170
Ca21Chr2 start=2166460 peak=2166580 stop=2166700 wid=240 mean=-0.4762 median=-0.4844 high=-0.5203
Ca21Chr2 start=2180420 peak=2180970 stop=2181350 wid=930 mean=-0.4651 median=-0.4687 high=-0.5135
Ca21Chr2 start=2198450 peak=2198650 stop=2198820 wid=370 mean=-0.5178 median=-0.5291 high=-0.5883
Ca21Chr3 start=9596 peak=9751 stop=9986 wid=390 mean=-0.4680 median=-0.4754 high=-0.5040
Ca21Chr3 start=43786 peak=44516 stop=44796 wid=1010 mean=-0.5445 median=-0.4922 high=-0.7677
Ca21Chr3 start=80941 peak=81151 stop=81356 wid=415 mean=-0.5123 median=-0.5247 high=-0.5743
Ca21Chr3 start=116076 peak=116116 stop=116166 wid=90 mean=-0.4127 median=-0.4141 high=-0.4187
Ca21Chr3 start=128726 peak=128811 stop=128911 wid=185 mean=-0.4328 median=-0.4365 high=-0.4491
Ca21Chr3 start=132676 peak=132716 stop=132761 wid=85 mean=-0.4066 median=-0.4074 high=-0.4102
Ca21Chr3 start=147576 peak=147691 stop=147811 wid=235 mean=-0.4830 median=-0.4926 high=-0.5306
Ca21Chr3 start=160666 peak=160991 stop=161116 wid=450 mean=-0.4461 median=-0.4523 high=-0.4624
Ca21Chr3 start=171361 peak=171421 stop=171476 wid=115 mean=-0.4198 median=-0.4224 high=-0.4309
Ca21Chr3 start=230087 peak=230192 stop=230302 wid=215 mean=-0.4739 median=-0.4825 high=-0.5160
Ca21Chr3 start=235269 peak=235294 stop=235369 wid=100 mean=-0.4017 median=-0.4018 high=-0.4028
Ca21Chr3 start=245544 peak=245644 stop=245754 wid=210 mean=-0.4551 median=-0.4615 high=-0.4844
Ca21Chr3 start=258874 peak=258959 stop=259039 wid=165 mean=-0.4566 median=-0.4632 high=-0.4862
Ca21Chr3 start=263334 peak=263414 stop=263509 wid=175 mean=-0.4453 median=-0.4504 high=-0.4704
Ca21Chr3 start=290149 peak=290939 stop=291589 wid=1440 mean=-2.1449 median=-2.4208 high=-3.1336
Ca21Chr3 start=304634 peak=304699 stop=304764 wid=130 mean=-0.4283 median=-0.4310 high=-0.4428
Ca21Chr3 start=364789 peak=364969 stop=365374 wid=585 mean=-0.5535 median=-0.5362 high=-0.7193
Ca21Chr3 start=422214 peak=422329 stop=422429 wid=215 mean=-0.4549 median=-0.4612 high=-0.4847
Ca21Chr3 start=470239 peak=470274 stop=470309 wid=70 mean=-0.4076 median=-0.4084 high=-0.4118
Ca21Chr3 start=499734 peak=499779 stop=499834 wid=100 mean=-0.4111 median=-0.4125 high=-0.4170
Ca21Chr3 start=506504 peak=506659 stop=506899 wid=395 mean=-0.4982 median=-0.5051 high=-0.5702
Ca21Chr3 start=566069 peak=566259 stop=566434 wid=365 mean=-0.5503 median=-0.5656 high=-0.6380
Ca21Chr3 start=663674 peak=663744 stop=663814 wid=140 mean=-0.4335 median=-0.4383 high=-0.4516
Ca21Chr3 start=707889 peak=707999 stop=708124 wid=235 mean=-0.4783 median=-0.4873 high=-0.5205
Ca21Chr3 start=724994 peak=725084 stop=725174 wid=180 mean=-0.4480 median=-0.4527 high=-0.4740
Ca21Chr3 start=742564 peak=742669 stop=742784 wid=220 mean=-0.4274 median=-0.4309 high=-0.4409
Ca21Chr3 start=796814 peak=797009 stop=797229 wid=415 mean=-0.4916 median=-0.5030 high=-0.5362
Ca21Chr3 start=847219 peak=847989 stop=848509 wid=1290 mean=-0.5166 median=-0.5142 high=-0.6493
Ca21Chr3 start=853834 peak=853999 stop=854184 wid=350 mean=-0.5067 median=-0.5194 high=-0.5660
Ca21Chr3 start=856454 peak=856514 stop=856584 wid=130 mean=-0.4123 median=-0.4141 high=-0.4189
Ca21Chr3 start=962389 peak=962469 stop=962544 wid=155 mean=-0.4291 median=-0.4325 high=-0.4441
Ca21Chr3 start=1008760 peak=1008820 stop=1008870 wid=110 mean=-0.4260 median=-0.4294 high=-0.4410
Ca21Chr3 start=1058140 peak=1058280 stop=1058470 wid=330 mean=-0.5573 median=-0.5738 high=-0.6544
Ca21Chr3 start=1058920 peak=1059150 stop=1059340 wid=420 mean=-0.5234 median=-0.5348 high=-0.6011
Ca21Chr3 start=1089570 peak=1089600 stop=1089620 wid=50 mean=-0.4043 median=-0.4046 high=-0.4060
Ca21Chr3 start=1093140 peak=1093190 stop=1093240 wid=100 mean=-0.4130 median=-0.4144 high=-0.4190
Ca21Chr3 start=1145140 peak=1145170 stop=1145200 wid=60 mean=-0.4018 median=-0.4020 high=-0.4026
Ca21Chr3 start=1145880 peak=1146040 stop=1146190 wid=310 mean=-0.4749 median=-0.4843 high=-0.5122
Ca21Chr3 start=1205550 peak=1205610 stop=1205680 wid=130 mean=-0.4341 median=-0.4384 high=-0.4524
Ca21Chr3 start=1212540 peak=1212570 stop=1212610 wid=70 mean=-0.4092 median=-0.4101 high=-0.4136
Ca21Chr3 start=1213000 peak=1213050 stop=1213080 wid=80 mean=-0.4134 median=-0.4149 high=-0.4203
Ca21Chr3 start=1218270 peak=1218370 stop=1218480 wid=210 mean=-0.4595 median=-0.4665 high=-0.4913
Ca21Chr3 start=1223160 peak=1223240 stop=1223310 wid=150 mean=-0.4284 median=-0.4315 high=-0.4432
Ca21Chr3 start=1268620 peak=1268680 stop=1268740 wid=120 mean=-0.4181 median=-0.4203 high=-0.4274
Ca21Chr3 start=1279770 peak=1279860 stop=1279940 wid=170 mean=-0.4504 median=-0.4559 high=-0.4769
Ca21Chr3 start=1283270 peak=1283360 stop=1283440 wid=170 mean=-0.4264 median=-0.4295 high=-0.4388
Ca21Chr3 start=1288500 peak=1288570 stop=1288650 wid=150 mean=-0.4507 median=-0.4561 high=-0.4779
Ca21Chr3 start=1289360 peak=1289390 stop=1289410 wid=50 mean=-0.4030 median=-0.4034 high=-0.4044
Ca21Chr3 start=1304530 peak=1304640 stop=1304640 wid=110 mean=-0.5384 median=-0.5484 high=-0.6329
Ca21Chr3 start=1308960 peak=1309060 stop=1309200 wid=240 mean=-0.4613 median=-0.4685 high=-0.4926
Ca21Chr3 start=1309780 peak=1309890 stop=1310040 wid=260 mean=-0.4753 median=-0.4839 high=-0.5167
Ca21Chr3 start=1320580 peak=1320600 stop=1320620 wid=40 mean=-0.4017 median=-0.4019 high=-0.4026
Ca21Chr3 start=1349690 peak=1349740 stop=1349800 wid=110 mean=-0.4188 median=-0.4210 high=-0.4277
Ca21Chr3 start=1386900 peak=1387010 stop=1387110 wid=210 mean=-0.5104 median=-0.5233 high=-0.5694
Ca21Chr3 start=1500360 peak=1500460 stop=1500580 wid=220 mean=-0.4529 median=-0.4583 high=-0.4835
Ca21Chr3 start=1510770 peak=1510900 stop=1511010 wid=240 mean=-0.4754 median=-0.4844 high=-0.5145
Ca21Chr3 start=1548820 peak=1548890 stop=1548960 wid=140 mean=-0.4343 median=-0.4390 high=-0.4525
Ca21Chr3 start=1571840 peak=1572050 stop=1572350 wid=510 mean=-0.5730 median=-0.5872 high=-0.6837
Ca21Chr3 start=1573580 peak=1574310 stop=1574990 wid=1410 mean=-1.0808 median=-1.2039 high=-1.4231
Ca21Chr3 start=1606330 peak=1606560 stop=1606720 wid=390 mean=-0.4873 median=-0.4961 high=-0.5418
Ca21Chr3 start=1622110 peak=1622200 stop=1622280 wid=170 mean=-0.4652 median=-0.4728 high=-0.4986
Ca21Chr3 start=1637620 peak=1637760 stop=1637890 wid=270 mean=-0.4821 median=-0.4923 high=-0.5243
Ca21Chr3 start=1654980 peak=1655060 stop=1655140 wid=160 mean=-0.4304 median=-0.4346 high=-0.4448
Ca21Chr3 start=1680760 peak=1680920 stop=1681100 wid=340 mean=-0.4710 median=-0.4782 high=-0.5109
Ca21Chr3 start=1701710 peak=1701890 stop=1702070 wid=360 mean=-0.5955 median=-0.6158 high=-0.7114
Ca21Chr3 start=1712840 peak=1712890 stop=1712940 wid=100 mean=-0.4145 median=-0.4168 high=-0.4224
Ca21Chr3 start=1728270 peak=1728400 stop=1728540 wid=270 mean=-0.5236 median=-0.5347 high=-0.5924
Ca21Chr3 start=1767700 peak=1767840 stop=1767960 wid=260 mean=-0.5021 median=-0.5120 high=-0.5621
Ca21Chr3 start=1792090 peak=1792270 stop=1792490 wid=400 mean=-0.4849 median=-0.4949 high=-0.5331
Ca21Chr3 start=1797860 peak=1797880 stop=1797900 wid=40 mean=-0.4013 median=-0.4015 high=-0.4020
Ca21Chr4 start=971 peak=1051 stop=1141 wid=170 mean=-0.4142 median=-0.4158 high=-0.4218
Ca21Chr4 start=100856 peak=100921 stop=100986 wid=130 mean=-0.4267 median=-0.4295 high=-0.4396
Ca21Chr4 start=147991 peak=148066 stop=148141 wid=150 mean=-0.4160 median=-0.4178 high=-0.4239
Ca21Chr4 start=171781 peak=171886 stop=171996 wid=215 mean=-0.4736 median=-0.4826 high=-0.5119
Ca21Chr4 start=172496 peak=172611 stop=172766 wid=270 mean=-0.5401 median=-0.5536 high=-0.6264
Ca21Chr4 start=173331 peak=173451 stop=173561 wid=230 mean=-0.4622 median=-0.4691 high=-0.4952
Ca21Chr4 start=216986 peak=217001 stop=217016 wid=30 mean=-0.4019 median=-0.4019 high=-0.4026
Ca21Chr4 start=225586 peak=225616 stop=225641 wid=55 mean=-0.4059 median=-0.4067 high=-0.4092
Ca21Chr4 start=287456 peak=287486 stop=287516 wid=60 mean=-0.4113 median=-0.4130 high=-0.4175
Ca21Chr4 start=291481 peak=291586 stop=291691 wid=210 mean=-0.5078 median=-0.5203 high=-0.5692
Ca21Chr4 start=294331 peak=294436 stop=294591 wid=260 mean=-0.4452 median=-0.4502 high=-0.4727
Ca21Chr4 start=316936 peak=317071 stop=317201 wid=265 mean=-0.4501 median=-0.4569 high=-0.4734
Ca21Chr4 start=319636 peak=319716 stop=319821 wid=185 mean=-0.4210 median=-0.4234 high=-0.4324
Ca21Chr4 start=347155 peak=347545 stop=348190 wid=1035 mean=-0.9081 median=-0.9305 high=-1.2780
Ca21Chr4 start=366110 peak=366170 stop=366235 wid=125 mean=-0.4201 median=-0.4224 high=-0.4300
Ca21Chr4 start=374545 peak=374630 stop=374720 wid=175 mean=-0.4585 median=-0.4652 high=-0.4894
Ca21Chr4 start=408850 peak=408885 stop=408920 wid=70 mean=-0.4108 median=-0.4120 high=-0.4161
Ca21Chr4 start=430005 peak=430075 stop=430150 wid=145 mean=-0.4376 median=-0.4420 high=-0.4570
Ca21Chr4 start=445810 peak=445890 stop=445985 wid=175 mean=-0.4345 median=-0.4385 high=-0.4521
Ca21Chr4 start=477505 peak=477730 stop=477970 wid=465 mean=-0.5090 median=-0.5208 high=-0.5743
Ca21Chr4 start=478320 peak=478600 stop=478910 wid=590 mean=-0.5149 median=-0.5125 high=-0.6294
Ca21Chr4 start=480295 peak=480380 stop=480505 wid=210 mean=-0.4185 median=-0.4203 high=-0.4290
Ca21Chr4 start=480795 peak=481355 stop=481480 wid=685 mean=-0.4352 median=-0.4153 high=-0.4952
Ca21Chr4 start=504339 peak=504379 stop=504419 wid=80 mean=-0.4152 median=-0.4168 high=-0.4225
Ca21Chr4 start=520773 peak=520913 stop=521053 wid=280 mean=-0.5246 median=-0.5389 high=-0.5949
Ca21Chr4 start=524748 peak=524808 stop=524858 wid=110 mean=-0.4152 median=-0.4166 high=-0.4224
Ca21Chr4 start=667098 peak=667158 stop=667238 wid=140 mean=-0.4187 median=-0.4207 high=-0.4285
Ca21Chr4 start=680288 peak=680338 stop=680378 wid=90 mean=-0.4103 median=-0.4114 high=-0.4154
Ca21Chr4 start=699313 peak=699383 stop=699443 wid=130 mean=-0.4373 median=-0.4416 high=-0.4555
Ca21Chr4 start=835440 peak=835510 stop=835590 wid=150 mean=-0.4383 median=-0.4435 high=-0.4590
Ca21Chr4 start=844958 peak=845008 stop=845058 wid=100 mean=-0.4120 median=-0.4135 high=-0.4185
Ca21Chr4 start=867606 peak=867606 stop=867611 wid=5 mean=-0.4002 median=-0.4002 high=-0.4002
Ca21Chr4 start=870846 peak=870981 stop=871126 wid=280 mean=-0.4703 median=-0.4786 high=-0.5055
Ca21Chr4 start=875811 peak=875921 stop=876031 wid=220 mean=-0.4828 median=-0.4935 high=-0.5275
Ca21Chr4 start=987421 peak=987561 stop=987686 wid=265 mean=-0.5161 median=-0.5288 high=-0.5849
Ca21Chr4 start=1092080 peak=1092180 stop=1092280 wid=200 mean=-0.4906 median=-0.5008 high=-0.5380
Ca21Chr4 start=1099670 peak=1099760 stop=1099880 wid=210 mean=-0.4312 median=-0.4345 high=-0.4486
Ca21Chr4 start=1100040 peak=1100340 stop=1100570 wid=530 mean=-0.5654 median=-0.5767 high=-0.6879
Ca21Chr4 start=1154630 peak=1154730 stop=1154820 wid=190 mean=-0.4898 median=-0.4987 high=-0.5441
Ca21Chr4 start=1200220 peak=1200500 stop=1200770 wid=550 mean=-0.6178 median=-0.6276 high=-0.7819
Ca21Chr4 start=1220730 peak=1220920 stop=1221080 wid=350 mean=-0.5187 median=-0.5340 high=-0.5754
Ca21Chr4 start=1301340 peak=1301430 stop=1301500 wid=160 mean=-0.4273 median=-0.4309 high=-0.4421
Ca21Chr4 start=1307190 peak=1307280 stop=1307380 wid=190 mean=-0.4463 median=-0.4516 high=-0.4728
Ca21Chr4 start=1307630 peak=1307720 stop=1307810 wid=180 mean=-0.4250 median=-0.4277 high=-0.4378
Ca21Chr4 start=1406840 peak=1407000 stop=1407160 wid=320 mean=-0.5579 median=-0.5738 high=-0.6496
Ca21Chr4 start=1436340 peak=1436370 stop=1436410 wid=70 mean=-0.4081 median=-0.4090 high=-0.4120
Ca21Chr4 start=1439100 peak=1439170 stop=1439250 wid=150 mean=-0.4473 median=-0.4531 high=-0.4725
Ca21Chr4 start=1469930 peak=1470500 stop=1471290 wid=1360 mean=-1.2130 median=-1.3255 high=-1.7181
Ca21Chr4 start=1513270 peak=1513440 stop=1513570 wid=300 mean=-0.4301 median=-0.4333 high=-0.4463
Ca21Chr4 start=1556440 peak=1556530 stop=1556620 wid=180 mean=-0.4548 median=-0.4608 high=-0.4822
Ca21Chr4 start=1600580 peak=1600800 stop=1601050 wid=470 mean=-0.5032 median=-0.5151 high=-0.5584
Ca21Chr5 start=31 peak=31 stop=301 wid=270 mean=-0.4670 median=-0.4764 high=-0.5005
Ca21Chr5 start=516 peak=566 stop=621 wid=105 mean=-0.4049 median=-0.4055 high=-0.4077
Ca21Chr5 start=46281 peak=46341 stop=46401 wid=120 mean=-0.4261 median=-0.4297 high=-0.4400
Ca21Chr5 start=73056 peak=73106 stop=73166 wid=110 mean=-0.4165 median=-0.4190 high=-0.4253
Ca21Chr5 start=155476 peak=155636 stop=155776 wid=300 mean=-0.5105 median=-0.5240 high=-0.5766
Ca21Chr5 start=181931 peak=181986 stop=182036 wid=105 mean=-0.4151 median=-0.4168 high=-0.4224
Ca21Chr5 start=205532 peak=205742 stop=205982 wid=450 mean=-0.5492 median=-0.5679 high=-0.6286
Ca21Chr5 start=279697 peak=280227 stop=280422 wid=725 mean=-0.5272 median=-0.5062 high=-0.6395
Ca21Chr5 start=337421 peak=337466 stop=337521 wid=100 mean=-0.4092 median=-0.4102 high=-0.4138
Ca21Chr5 start=342336 peak=342476 stop=342646 wid=310 mean=-0.4773 median=-0.4854 high=-0.5205
Ca21Chr5 start=394486 peak=394541 stop=394601 wid=115 mean=-0.4133 median=-0.4150 high=-0.4206
Ca21Chr5 start=397766 peak=397881 stop=398021 wid=255 mean=-0.4569 median=-0.4627 high=-0.4917
Ca21Chr5 start=398376 peak=398601 stop=398736 wid=360 mean=-0.4333 median=-0.4376 high=-0.4495
Ca21Chr5 start=402161 peak=402206 stop=402246 wid=85 mean=-0.4065 median=-0.4072 high=-0.4096
Ca21Chr5 start=494471 peak=494606 stop=494746 wid=275 mean=-0.5166 median=-0.5290 high=-0.5849
Ca21Chr5 start=543106 peak=543171 stop=543256 wid=150 mean=-0.4179 median=-0.4199 high=-0.4272
Ca21Chr5 start=556501 peak=556606 stop=556746 wid=245 mean=-0.5006 median=-0.5119 high=-0.5550
Ca21Chr5 start=561641 peak=561786 stop=562051 wid=410 mean=-0.4419 median=-0.4474 high=-0.4605
Ca21Chr5 start=580606 peak=580731 stop=580846 wid=240 mean=-0.4677 median=-0.4759 high=-0.5057
Ca21Chr5 start=610897 peak=611112 stop=611292 wid=395 mean=-0.5829 median=-0.6039 high=-0.6885
Ca21Chr5 start=628292 peak=628352 stop=628412 wid=120 mean=-0.4175 median=-0.4197 high=-0.4261
Ca21Chr5 start=637167 peak=637257 stop=637337 wid=170 mean=-0.4285 median=-0.4317 high=-0.4428
Ca21Chr5 start=640007 peak=640437 stop=640787 wid=780 mean=-0.8814 median=-0.9066 high=-1.2306
Ca21Chr5 start=654002 peak=654107 stop=654252 wid=250 mean=-0.4394 median=-0.4430 high=-0.4640
Ca21Chr5 start=654677 peak=654832 stop=654992 wid=315 mean=-0.4919 median=-0.5020 high=-0.5446
Ca21Chr5 start=698976 peak=699461 stop=699616 wid=640 mean=-0.5341 median=-0.4906 high=-0.6736
Ca21Chr5 start=767139 peak=767164 stop=767194 wid=55 mean=-0.4074 median=-0.4083 high=-0.4110
Ca21Chr5 start=784804 peak=785184 stop=785334 wid=530 mean=-0.4897 median=-0.4949 high=-0.5451
Ca21Chr5 start=854499 peak=855204 stop=855434 wid=935 mean=-0.5289 median=-0.5123 high=-0.6239
Ca21Chr5 start=855854 peak=855999 stop=856259 wid=405 mean=-0.5227 median=-0.5353 high=-0.5873
Ca21Chr5 start=859294 peak=859414 stop=859519 wid=225 mean=-0.4945 median=-0.5054 high=-0.5408
Ca21Chr5 start=866734 peak=866814 stop=866859 wid=125 mean=-0.4230 median=-0.4261 high=-0.4297
Ca21Chr5 start=982785 peak=983085 stop=983300 wid=515 mean=-0.4862 median=-0.5004 high=-0.5188
Ca21Chr5 start=1040450 peak=1040960 stop=1041320 wid=870 mean=-0.8067 median=-0.7704 high=-1.2623
Ca21Chr5 start=1106440 peak=1107580 stop=1108160 wid=1720 mean=-1.1567 median=-1.2039 high=-1.6823
Ca21Chr5 start=1138900 peak=1139020 stop=1139160 wid=260 mean=-0.4635 median=-0.4707 high=-0.4997
Ca21Chr5 start=1141640 peak=1141760 stop=1141890 wid=250 mean=-0.5136 median=-0.5261 high=-0.5731
Ca21Chr5 start=1153740 peak=1153860 stop=1153940 wid=200 mean=-0.4308 median=-0.4341 high=-0.4491
Ca21Chr5 start=1175240 peak=1175260 stop=1175300 wid=60 mean=-0.4016 median=-0.4017 high=-0.4023
Ca21Chr6 start=486 peak=656 stop=866 wid=380 mean=-0.4984 median=-0.5077 high=-0.5597
Ca21Chr6 start=28636 peak=28671 stop=28711 wid=75 mean=-0.4058 median=-0.4064 high=-0.4084
Ca21Chr6 start=56556 peak=56686 stop=56786 wid=230 mean=-0.4325 median=-0.4360 high=-0.4508
Ca21Chr6 start=60701 peak=60821 stop=60921 wid=220 mean=-0.4584 median=-0.4643 high=-0.4892
Ca21Chr6 start=79286 peak=79391 stop=79476 wid=190 mean=-0.4342 median=-0.4388 high=-0.4528
Ca21Chr6 start=133321 peak=133756 stop=134186 wid=865 mean=-0.8505 median=-0.8766 high=-1.1820
Ca21Chr6 start=163046 peak=163211 stop=163366 wid=320 mean=-0.5728 median=-0.5900 high=-0.6688
Ca21Chr6 start=171486 peak=171611 stop=171771 wid=285 mean=-0.4697 median=-0.4776 high=-0.5091
Ca21Chr6 start=181071 peak=181146 stop=181216 wid=145 mean=-0.4380 median=-0.4428 high=-0.4585
Ca21Chr6 start=182521 peak=182656 stop=182746 wid=225 mean=-0.4148 median=-0.4162 high=-0.4240
Ca21Chr6 start=208796 peak=208951 stop=209131 wid=335 mean=-0.4437 median=-0.4484 high=-0.4683
Ca21Chr6 start=243881 peak=243946 stop=244051 wid=170 mean=-0.4092 median=-0.4101 high=-0.4146
Ca21Chr6 start=244171 peak=244491 stop=244676 wid=505 mean=-0.4760 median=-0.4814 high=-0.5348
Ca21Chr6 start=266076 peak=266101 stop=266126 wid=50 mean=-0.4066 median=-0.4072 high=-0.4098
Ca21Chr6 start=271346 peak=271541 stop=271736 wid=390 mean=-0.5457 median=-0.5580 high=-0.6396
Ca21Chr6 start=283986 peak=284151 stop=284321 wid=335 mean=-0.4946 median=-0.5045 high=-0.5474
Ca21Chr6 start=289251 peak=289256 stop=289261 wid=10 mean=-0.4003 median=-0.4003 high=-0.4004
Ca21Chr6 start=304211 peak=304506 stop=304706 wid=495 mean=-0.5125 median=-0.5193 high=-0.5929
Ca21Chr6 start=312581 peak=312671 stop=312781 wid=200 mean=-0.4381 median=-0.4422 high=-0.4582
Ca21Chr6 start=323453 peak=323478 stop=323508 wid=55 mean=-0.4084 median=-0.4094 high=-0.4126
Ca21Chr6 start=360943 peak=360998 stop=361068 wid=125 mean=-0.4093 median=-0.4103 high=-0.4146
Ca21Chr6 start=394563 peak=394623 stop=394683 wid=120 mean=-0.4324 median=-0.4360 high=-0.4500
Ca21Chr6 start=413488 peak=413588 stop=413678 wid=190 mean=-0.4297 median=-0.4329 high=-0.4447
Ca21Chr6 start=479218 peak=479233 stop=479248 wid=30 mean=-0.4023 median=-0.4026 high=-0.4034
Ca21Chr6 start=484028 peak=484123 stop=484233 wid=205 mean=-0.4715 median=-0.4786 high=-0.5129
Ca21Chr6 start=484923 peak=485193 stop=485333 wid=410 mean=-0.5256 median=-0.5407 high=-0.5821
Ca21Chr6 start=485888 peak=485983 stop=486078 wid=190 mean=-0.4662 median=-0.4730 high=-0.5009
Ca21Chr6 start=487588 peak=487713 stop=487813 wid=225 mean=-0.4531 median=-0.4594 high=-0.4835
Ca21Chr6 start=507078 peak=507118 stop=507158 wid=80 mean=-0.4061 median=-0.4066 high=-0.4094
Ca21Chr6 start=616358 peak=616428 stop=616483 wid=125 mean=-0.4188 median=-0.4212 high=-0.4286
Ca21Chr6 start=634158 peak=634248 stop=634343 wid=185 mean=-0.4241 median=-0.4270 high=-0.4362
Ca21Chr6 start=668493 peak=668703 stop=668908 wid=415 mean=-0.5951 median=-0.6180 high=-0.6994
Ca21Chr6 start=685128 peak=685353 stop=685468 wid=340 mean=-0.4292 median=-0.4313 high=-0.4495
Ca21Chr6 start=707853 peak=708168 stop=708398 wid=545 mean=-0.6052 median=-0.6215 high=-0.7384
Ca21Chr6 start=708608 peak=708703 stop=708888 wid=280 mean=-0.4583 median=-0.4626 high=-0.4985
Ca21Chr6 start=709193 peak=709313 stop=709438 wid=245 mean=-0.4459 median=-0.4508 high=-0.4727
Ca21Chr6 start=714378 peak=714423 stop=714468 wid=90 mean=-0.4126 median=-0.4141 high=-0.4189
Ca21Chr6 start=820995 peak=821025 stop=821060 wid=65 mean=-0.4133 median=-0.4147 high=-0.4193
Ca21Chr6 start=869090 peak=869250 stop=869430 wid=340 mean=-0.5723 median=-0.5929 high=-0.6708
Ca21Chr6 start=925180 peak=925230 stop=925280 wid=100 mean=-0.4196 median=-0.4217 high=-0.4296
Ca21Chr6 start=959550 peak=959615 stop=959685 wid=135 mean=-0.4370 median=-0.4416 high=-0.4570
Ca21Chr6 start=1033110 peak=1033230 stop=1033350 wid=240 mean=-0.4320 median=-0.4357 high=-0.4493
Ca21Chr7 start=57216 peak=57736 stop=58071 wid=855 mean=-0.6421 median=-0.6541 high=-0.8212
Ca21Chr7 start=64101 peak=64311 stop=64851 wid=750 mean=-0.5845 median=-0.5232 high=-0.8301
Ca21Chr7 start=82446 peak=82501 stop=82561 wid=115 mean=-0.4100 median=-0.4111 high=-0.4148
Ca21Chr7 start=114061 peak=114236 stop=114426 wid=365 mean=-0.5538 median=-0.5715 high=-0.6403
Ca21Chr7 start=114886 peak=115051 stop=115191 wid=305 mean=-0.5715 median=-0.5894 high=-0.6722
Ca21Chr7 start=145261 peak=145446 stop=145631 wid=370 mean=-0.5170 median=-0.5314 high=-0.5760
Ca21Chr7 start=147791 peak=147926 stop=148071 wid=280 mean=-0.5195 median=-0.5329 high=-0.5853
Ca21Chr7 start=170709 peak=170844 stop=171004 wid=295 mean=-0.5151 median=-0.5282 high=-0.5776
Ca21Chr7 start=193174 peak=193284 stop=193439 wid=265 mean=-0.4338 median=-0.4373 high=-0.4544
Ca21Chr7 start=236134 peak=236334 stop=236509 wid=375 mean=-0.5422 median=-0.5576 high=-0.6239
Ca21Chr7 start=299464 peak=299609 stop=299709 wid=245 mean=-0.4433 median=-0.4478 high=-0.4674
Ca21Chr7 start=318809 peak=318889 stop=318974 wid=165 mean=-0.4349 median=-0.4390 high=-0.4527
Ca21Chr7 start=320344 peak=320359 stop=320379 wid=35 mean=-0.4013 median=-0.4014 high=-0.4019
Ca21Chr7 start=336484 peak=336509 stop=336534 wid=50 mean=-0.4041 median=-0.4043 high=-0.4066
Ca21Chr7 start=352204 peak=352369 stop=352509 wid=305 mean=-0.5647 median=-0.5817 high=-0.6648
Ca21Chr7 start=378229 peak=378359 stop=378494 wid=265 mean=-0.5085 median=-0.5209 high=-0.5681
Ca21Chr7 start=388954 peak=389204 stop=389929 wid=975 mean=-0.5026 median=-0.5077 high=-0.5942
Ca21Chr7 start=410539 peak=410684 stop=410784 wid=245 mean=-0.4200 median=-0.4221 high=-0.4305
Ca21Chr7 start=413214 peak=413234 stop=413254 wid=40 mean=-0.4045 median=-0.4051 high=-0.4062
Ca21Chr7 start=447889 peak=448024 stop=448239 wid=350 mean=-0.4849 median=-0.4912 high=-0.5453
Ca21Chr7 start=448399 peak=448439 stop=448484 wid=85 mean=-0.4026 median=-0.4029 high=-0.4038
Ca21Chr7 start=449564 peak=449584 stop=449599 wid=35 mean=-0.4017 median=-0.4020 high=-0.4027
Ca21Chr7 start=485289 peak=485364 stop=485484 wid=195 mean=-0.4221 median=-0.4246 high=-0.4361
Ca21Chr7 start=485714 peak=485834 stop=485909 wid=195 mean=-0.4114 median=-0.4125 high=-0.4183
Ca21Chr7 start=494999 peak=495219 stop=495524 wid=525 mean=-0.6341 median=-0.6542 high=-0.7826
Ca21Chr7 start=518069 peak=518104 stop=518139 wid=70 mean=-0.4083 median=-0.4093 high=-0.4123
Ca21Chr7 start=539484 peak=539514 stop=539539 wid=55 mean=-0.4068 median=-0.4076 high=-0.4102
Ca21Chr7 start=567792 peak=567872 stop=567942 wid=150 mean=-0.4212 median=-0.4234 high=-0.4326
Ca21Chr7 start=580922 peak=581187 stop=581387 wid=465 mean=-0.5682 median=-0.5758 high=-0.6978
Ca21Chr7 start=582302 peak=582422 stop=582587 wid=285 mean=-0.4471 median=-0.4521 high=-0.4761
Ca21Chr7 start=590262 peak=590322 stop=590382 wid=120 mean=-0.4168 median=-0.4186 high=-0.4265
Ca21Chr7 start=613807 peak=613882 stop=613957 wid=150 mean=-0.4326 median=-0.4358 high=-0.4485
Ca21Chr7 start=668117 peak=668172 stop=668217 wid=100 mean=-0.4178 median=-0.4199 high=-0.4265
Ca21Chr7 start=671592 peak=671642 stop=671692 wid=100 mean=-0.4126 median=-0.4142 high=-0.4190
Ca21Chr7 start=702957 peak=703002 stop=703052 wid=95 mean=-0.4042 median=-0.4047 high=-0.4064
Ca21Chr7 start=707452 peak=707712 stop=707787 wid=335 mean=-0.4234 median=-0.4158 high=-0.4601
Ca21Chr7 start=796780 peak=796815 stop=796855 wid=75 mean=-0.4115 median=-0.4128 high=-0.4169
Ca21Chr7 start=836190 peak=836210 stop=836235 wid=45 mean=-0.4042 median=-0.4045 high=-0.4058
Ca21Chr7 start=888695 peak=888845 stop=889025 wid=330 mean=-0.4933 median=-0.5042 high=-0.5450
Ca21Chr7 start=909110 peak=909325 stop=909645 wid=535 mean=-0.4811 median=-0.4879 high=-0.5309
Ca21Chr7 start=909905 peak=910215 stop=910470 wid=565 mean=-0.6278 median=-0.6437 high=-0.7932
Ca21Chr7 start=910885 peak=911255 stop=911470 wid=585 mean=-0.5298 median=-0.5378 high=-0.6223
Ca21Chr7 start=917115 peak=917235 stop=917355 wid=240 mean=-0.4716 median=-0.4810 high=-0.5117
Ca21Chr7 start=945365 peak=945480 stop=945595 wid=230 mean=-0.4461 median=-0.4515 high=-0.4724
Ca21ChrMTLalpha start=3656 peak=3821 stop=3981 wid=325 mean=-0.4979 median=-0.5074 high=-0.5580
Ca21ChrMTLalpha start=5666 peak=5846 stop=5951 wid=285 mean=-0.4289 median=-0.4323 high=-0.4447
Ca21ChrMTLalpha start=6341 peak=6401 stop=6486 wid=145 mean=-0.4121 median=-0.4134 high=-0.4186
Ca21ChrMTLalpha start=8551 peak=8751 stop=8881 wid=330 mean=-0.4602 median=-0.4669 high=-0.4925
Ca21ChrMTLalpha start=9516 peak=9651 stop=9756 wid=240 mean=-0.4402 median=-0.4441 high=-0.4637
Ca21ChrMTLalpha start=10036 peak=10106 stop=10181 wid=145 mean=-0.4206 median=-0.4231 high=-0.4314
Ca21ChrR start=726 peak=771 stop=816 wid=90 mean=-0.4071 median=-0.4078 high=-0.4110
Ca21ChrR start=9181 peak=9211 stop=9251 wid=70 mean=-0.4025 median=-0.4028 high=-0.4036
Ca21ChrR start=13261 peak=13486 stop=13641 wid=380 mean=-0.4666 median=-0.4741 high=-0.5059
Ca21ChrR start=49321 peak=51331 stop=51556 wid=2235 mean=-0.4900 median=-0.4874 high=-0.5531
Ca21ChrR start=56441 peak=56496 stop=56551 wid=110 mean=-0.4181 median=-0.4205 high=-0.4271
Ca21ChrR start=79431 peak=79481 stop=79536 wid=105 mean=-0.4052 median=-0.4059 high=-0.4078
Ca21ChrR start=87641 peak=87761 stop=87886 wid=245 mean=-0.4506 median=-0.4563 high=-0.4788
Ca21ChrR start=91946 peak=92141 stop=92356 wid=410 mean=-0.5252 median=-0.5396 high=-0.5975
Ca21ChrR start=128246 peak=128386 stop=128586 wid=340 mean=-0.4748 median=-0.4823 high=-0.5181
Ca21ChrR start=184166 peak=184686 stop=184871 wid=705 mean=-0.4596 median=-0.4559 high=-0.5050
Ca21ChrR start=338461 peak=338716 stop=339061 wid=600 mean=-0.7578 median=-0.7918 high=-0.9915
Ca21ChrR start=349091 peak=349151 stop=349241 wid=150 mean=-0.4276 median=-0.4303 high=-0.4419
Ca21ChrR start=353021 peak=353131 stop=353226 wid=205 mean=-0.4606 median=-0.4670 high=-0.4966
Ca21ChrR start=454386 peak=454716 stop=455136 wid=750 mean=-0.5176 median=-0.5203 high=-0.6089
Ca21ChrR start=455676 peak=455696 stop=455726 wid=50 mean=-0.4015 median=-0.4017 high=-0.4022
Ca21ChrR start=523946 peak=524136 stop=524311 wid=365 mean=-0.4914 median=-0.5019 high=-0.5399
Ca21ChrR start=529756 peak=529891 stop=530056 wid=300 mean=-0.5560 median=-0.5737 high=-0.6416
Ca21ChrR start=557041 peak=557071 stop=557106 wid=65 mean=-0.4061 median=-0.4069 high=-0.4091
Ca21ChrR start=558926 peak=559036 stop=559241 wid=315 mean=-0.4343 median=-0.4362 high=-0.4589
Ca21ChrR start=560241 peak=560246 stop=560251 wid=10 mean=-0.4008 median=-0.4007 high=-0.4010
Ca21ChrR start=573566 peak=574071 stop=574581 wid=1015 mean=-0.9501 median=-0.9486 high=-1.4188
Ca21ChrR start=605701 peak=605816 stop=605941 wid=240 mean=-0.4823 median=-0.4926 high=-0.5281
Ca21ChrR start=607941 peak=607991 stop=608051 wid=110 mean=-0.4095 median=-0.4110 high=-0.4144
Ca21ChrR start=610491 peak=610546 stop=610611 wid=120 mean=-0.4176 median=-0.4198 high=-0.4270
Ca21ChrR start=641666 peak=641786 stop=641946 wid=280 mean=-0.4347 median=-0.4380 high=-0.4535
Ca21ChrR start=650906 peak=651021 stop=651126 wid=220 mean=-0.4912 median=-0.5005 high=-0.5396
Ca21ChrR start=667301 peak=667456 stop=667676 wid=375 mean=-0.4656 median=-0.4735 high=-0.5024
Ca21ChrR start=724021 peak=724196 stop=724396 wid=375 mean=-0.4978 median=-0.5087 high=-0.5542
Ca21ChrR start=761431 peak=761526 stop=761626 wid=195 mean=-0.4160 median=-0.4179 high=-0.4244
Ca21ChrR start=777066 peak=777156 stop=777546 wid=480 mean=-0.4207 median=-0.4177 high=-0.4557
Ca21ChrR start=779416 peak=779516 stop=779611 wid=195 mean=-0.4418 median=-0.4466 high=-0.4636
Ca21ChrR start=815481 peak=815536 stop=815586 wid=105 mean=-0.4166 median=-0.4185 high=-0.4253
Ca21ChrR start=883788 peak=883843 stop=883903 wid=115 mean=-0.4220 median=-0.4249 high=-0.4343
Ca21ChrR start=942923 peak=942993 stop=943073 wid=150 mean=-0.4257 median=-0.4291 high=-0.4380
Ca21ChrR start=994561 peak=995076 stop=995376 wid=815 mean=-0.7298 median=-0.7530 high=-0.9671
Ca21ChrR start=1005680 peak=1005790 stop=1005910 wid=230 mean=-0.4596 median=-0.4658 high=-0.4930
Ca21ChrR start=1042970 peak=1043080 stop=1043170 wid=200 mean=-0.4360 median=-0.4404 high=-0.4554
Ca21ChrR start=1064540 peak=1064620 stop=1064700 wid=160 mean=-0.4497 median=-0.4555 high=-0.4750
Ca21ChrR start=1092110 peak=1092170 stop=1092240 wid=130 mean=-0.4148 median=-0.4165 high=-0.4223
Ca21ChrR start=1134870 peak=1134970 stop=1135070 wid=200 mean=-0.4355 median=-0.4398 high=-0.4542
Ca21ChrR start=1146280 peak=1146410 stop=1146570 wid=290 mean=-0.5494 median=-0.5651 high=-0.6403
Ca21ChrR start=1149140 peak=1149410 stop=1149910 wid=770 mean=-0.4310 median=-0.4268 high=-0.4733
Ca21ChrR start=1208610 peak=1208790 stop=1208970 wid=360 mean=-0.4707 median=-0.4801 high=-0.5050
Ca21ChrR start=1243220 peak=1243270 stop=1243330 wid=110 mean=-0.4103 median=-0.4117 high=-0.4161
Ca21ChrR start=1292810 peak=1292960 stop=1293070 wid=260 mean=-0.4708 median=-0.4785 high=-0.5089
Ca21ChrR start=1297250 peak=1297500 stop=1297650 wid=400 mean=-0.5093 median=-0.5137 high=-0.5930
Ca21ChrR start=1312320 peak=1312690 stop=1313240 wid=920 mean=-0.7696 median=-0.7674 high=-1.0890
Ca21ChrR start=1314600 peak=1314800 stop=1315000 wid=400 mean=-0.4939 median=-0.5029 high=-0.5530
Ca21ChrR start=1345480 peak=1345690 stop=1345890 wid=410 mean=-0.5032 median=-0.5138 high=-0.5677
Ca21ChrR start=1354400 peak=1354630 stop=1354820 wid=420 mean=-0.5672 median=-0.5849 high=-0.6714
Ca21ChrR start=1404850 peak=1404890 stop=1404930 wid=80 mean=-0.4065 median=-0.4073 high=-0.4099
Ca21ChrR start=1406360 peak=1406460 stop=1406540 wid=180 mean=-0.4488 median=-0.4535 high=-0.4766
Ca21ChrR start=1410910 peak=1411030 stop=1411130 wid=220 mean=-0.4545 median=-0.4612 high=-0.4847
Ca21ChrR start=1412230 peak=1412450 stop=1412680 wid=450 mean=-0.5327 median=-0.5489 high=-0.5988
Ca21ChrR start=1427970 peak=1428010 stop=1428050 wid=80 mean=-0.4073 median=-0.4080 high=-0.4110
Ca21ChrR start=1462120 peak=1462170 stop=1462220 wid=100 mean=-0.4098 median=-0.4111 high=-0.4152
Ca21ChrR start=1470470 peak=1470580 stop=1470680 wid=210 mean=-0.4479 median=-0.4539 high=-0.4755
Ca21ChrR start=1547350 peak=1547440 stop=1547530 wid=180 mean=-0.4570 median=-0.4642 high=-0.4881
Ca21ChrR start=1558530 peak=1558820 stop=1559040 wid=510 mean=-0.6068 median=-0.6300 high=-0.7289
Ca21ChrR start=1578060 peak=1578170 stop=1578300 wid=240 mean=-0.4778 median=-0.4860 high=-0.5200
Ca21ChrR start=1582700 peak=1582830 stop=1582950 wid=250 mean=-0.4785 median=-0.4876 high=-0.5244
Ca21ChrR start=1584640 peak=1584700 stop=1584770 wid=130 mean=-0.4181 median=-0.4199 high=-0.4281
Ca21ChrR start=1625620 peak=1625870 stop=1626110 wid=490 mean=-0.6506 median=-0.6808 high=-0.7927
Ca21ChrR start=1626530 peak=1626590 stop=1626640 wid=110 mean=-0.4091 median=-0.4102 high=-0.4136
Ca21ChrR start=1660410 peak=1660520 stop=1660620 wid=210 mean=-0.4710 median=-0.4794 high=-0.5105
Ca21ChrR start=1689350 peak=1689460 stop=1689550 wid=200 mean=-0.4374 median=-0.4420 high=-0.4582
Ca21ChrR start=1716390 peak=1716570 stop=1717160 wid=770 mean=-0.5005 median=-0.4981 high=-0.5672
Ca21ChrR start=1719580 peak=1719780 stop=1720390 wid=810 mean=-0.4494 median=-0.4530 high=-0.4907
Ca21ChrR start=1721060 peak=1721280 stop=1721750 wid=690 mean=-0.5863 median=-0.5632 high=-0.8095
Ca21ChrR start=1791440 peak=1792100 stop=1792430 wid=990 mean=-0.5896 median=-0.6128 high=-0.7345
Ca21ChrR start=1792820 peak=1792900 stop=1792980 wid=160 mean=-0.4136 median=-0.4152 high=-0.4207
Ca21ChrR start=1859560 peak=1859610 stop=1859660 wid=100 mean=-0.4169 median=-0.4190 high=-0.4257
Ca21ChrR start=1904720 peak=1904730 stop=1904760 wid=40 mean=-0.4015 median=-0.4017 high=-0.4023
Ca21ChrR start=1911540 peak=1911560 stop=1911580 wid=40 mean=-0.4021 median=-0.4024 high=-0.4033
Ca21ChrR start=1939140 peak=1939220 stop=1939300 wid=160 mean=-0.4453 median=-0.4501 high=-0.4681
Ca21ChrR start=1980920 peak=1981020 stop=1981130 wid=210 mean=-0.4285 median=-0.4316 high=-0.4434
Ca21ChrR start=1999990 peak=2000040 stop=2000080 wid=90 mean=-0.4187 median=-0.4210 high=-0.4282
Ca21ChrR start=2011030 peak=2011140 stop=2011240 wid=210 mean=-0.4839 median=-0.4923 high=-0.5306
Ca21ChrR start=2013520 peak=2013740 stop=2013880 wid=360 mean=-0.4653 median=-0.4721 high=-0.5041
Ca21ChrR start=2017260 peak=2017320 stop=2017390 wid=130 mean=-0.4265 median=-0.4297 high=-0.4394
Ca21ChrR start=2035070 peak=2035320 stop=2035720 wid=650 mean=-0.5290 median=-0.5572 high=-0.5720
Ca21ChrR start=2044920 peak=2044990 stop=2045040 wid=120 mean=-0.4274 median=-0.4309 high=-0.4411
Ca21ChrR start=2087980 peak=2088030 stop=2088090 wid=110 mean=-0.4214 median=-0.4239 high=-0.4321
Ca21ChrR start=2121180 peak=2121230 stop=2121280 wid=100 mean=-0.4097 median=-0.4108 high=-0.4147
Ca21ChrR start=2121690 peak=2121770 stop=2121870 wid=180 mean=-0.4384 median=-0.4429 high=-0.4586
Ca21ChrR start=2132310 peak=2132470 stop=2132680 wid=370 mean=-0.5144 median=-0.5242 high=-0.5882
Ca21ChrR start=2134870 peak=2134920 stop=2134980 wid=110 mean=-0.4135 median=-0.4152 high=-0.4203
Ca21ChrR start=2168950 peak=2169110 stop=2169380 wid=430 mean=-0.4814 median=-0.4911 high=-0.5335
Ca21ChrR start=2213940 peak=2213980 stop=2214030 wid=90 mean=-0.4082 median=-0.4090 high=-0.4128
Ca21ChrR start=2284110 peak=2284180 stop=2284250 wid=140 mean=-0.4078 median=-0.4086 high=-0.4118
Ca21ChrR start=2284670 peak=2284850 stop=2285000 wid=330 mean=-0.4409 median=-0.4453 high=-0.4647

## Sheet: Med7 R1 peaks 37C
Ca21Chr1 start=5741 peak=5821 stop=5906 wid=165 mean=-0.4226 median=-0.4253 high=-0.4342
Ca21Chr1 start=58388 peak=58623 stop=58788 wid=400 mean=-0.5109 median=-0.5261 high=-0.5641
Ca21Chr1 start=64473 peak=64543 stop=64603 wid=130 mean=-0.4362 median=-0.4415 high=-0.4558
Ca21Chr1 start=112128 peak=112228 stop=112308 wid=180 mean=-0.4507 median=-0.4561 high=-0.4781
Ca21Chr1 start=134008 peak=134123 stop=134248 wid=240 mean=-0.4761 median=-0.4849 high=-0.5176
Ca21Chr1 start=141053 peak=141108 stop=141163 wid=110 mean=-0.4296 median=-0.4325 high=-0.4445
Ca21Chr1 start=148023 peak=148058 stop=148098 wid=75 mean=-0.4119 median=-0.4133 high=-0.4180
Ca21Chr1 start=151743 peak=151788 stop=151838 wid=95 mean=-0.4101 median=-0.4113 high=-0.4151
Ca21Chr1 start=164693 peak=164903 stop=165253 wid=560 mean=-0.6011 median=-0.6147 high=-0.7339
Ca21Chr1 start=185043 peak=185188 stop=185308 wid=265 mean=-0.4704 median=-0.4801 high=-0.5047
Ca21Chr1 start=213048 peak=213203 stop=213368 wid=320 mean=-0.5692 median=-0.5876 high=-0.6728
Ca21Chr1 start=220298 peak=220453 stop=220583 wid=285 mean=-0.5764 median=-0.5956 high=-0.6825
Ca21Chr1 start=230168 peak=230308 stop=230458 wid=290 mean=-0.4914 median=-0.5006 high=-0.5471
Ca21Chr1 start=231168 peak=231668 stop=231993 wid=825 mean=-0.6059 median=-0.6026 high=-0.7898
Ca21Chr1 start=232168 peak=232388 stop=232518 wid=350 mean=-0.4452 median=-0.4482 high=-0.4768
Ca21Chr1 start=247983 peak=248058 stop=248138 wid=155 mean=-0.4366 median=-0.4409 high=-0.4560
Ca21Chr1 start=248463 peak=248598 stop=248783 wid=320 mean=-0.4377 median=-0.4421 high=-0.4591
Ca21Chr1 start=259338 peak=259448 stop=259548 wid=210 mean=-0.4413 median=-0.4464 high=-0.4635
Ca21Chr1 start=267613 peak=267748 stop=267958 wid=345 mean=-0.4562 median=-0.4626 high=-0.4879
Ca21Chr1 start=268228 peak=268633 stop=268848 wid=620 mean=-0.4841 median=-0.4789 high=-0.5501
Ca21Chr1 start=271983 peak=272098 stop=272233 wid=250 mean=-0.4712 median=-0.4791 high=-0.5125
Ca21Chr1 start=274743 peak=274778 stop=274823 wid=80 mean=-0.4070 median=-0.4075 high=-0.4107
Ca21Chr1 start=281763 peak=282193 stop=282348 wid=585 mean=-0.4737 median=-0.4768 high=-0.5258
Ca21Chr1 start=284288 peak=284343 stop=284398 wid=110 mean=-0.4223 median=-0.4255 high=-0.4339
Ca21Chr1 start=290968 peak=291468 stop=291678 wid=710 mean=-0.4593 median=-0.4402 high=-0.5372
Ca21Chr1 start=293853 peak=294033 stop=294213 wid=360 mean=-0.4880 median=-0.4972 high=-0.5401
Ca21Chr1 start=295118 peak=295218 stop=295333 wid=215 mean=-0.4337 median=-0.4378 high=-0.4517
Ca21Chr1 start=301878 peak=302003 stop=302148 wid=270 mean=-0.4983 median=-0.5107 high=-0.5517
Ca21Chr1 start=306108 peak=306283 stop=306538 wid=430 mean=-0.4672 median=-0.4753 high=-0.5018
Ca21Chr1 start=328928 peak=329273 stop=329488 wid=560 mean=-0.5314 median=-0.5401 high=-0.6156
Ca21Chr1 start=331118 peak=331173 stop=331238 wid=120 mean=-0.4459 median=-0.4507 high=-0.4691
Ca21Chr1 start=349383 peak=349593 stop=349853 wid=470 mean=-0.7238 median=-0.7506 high=-0.9377
Ca21Chr1 start=355218 peak=355273 stop=355328 wid=110 mean=-0.4150 median=-0.4171 high=-0.4234
Ca21Chr1 start=360663 peak=360823 stop=360968 wid=305 mean=-0.4866 median=-0.4956 high=-0.5375
Ca21Chr1 start=394278 peak=394763 stop=395178 wid=900 mean=-0.5620 median=-0.5895 high=-0.6698
Ca21Chr1 start=405228 peak=406863 stop=407308 wid=2080 mean=-0.5711 median=-0.5675 high=-0.7171
Ca21Chr1 start=412668 peak=412788 stop=412928 wid=260 mean=-0.4932 median=-0.5039 high=-0.5469
Ca21Chr1 start=428919 peak=429059 stop=429249 wid=330 mean=-0.6330 median=-0.6510 high=-0.7797
Ca21Chr1 start=434209 peak=434329 stop=434499 wid=290 mean=-0.6152 median=-0.6366 high=-0.7430
Ca21Chr1 start=436634 peak=436709 stop=436789 wid=155 mean=-0.4103 median=-0.4115 high=-0.4151
Ca21Chr1 start=437734 peak=437859 stop=438089 wid=355 mean=-0.4636 median=-0.4717 high=-0.4958
Ca21Chr1 start=442284 peak=442444 stop=442694 wid=410 mean=-0.5232 median=-0.5341 high=-0.6067
Ca21Chr1 start=443834 peak=445754 stop=447169 wid=3335 mean=-0.6811 median=-0.6121 high=-1.1081
Ca21Chr1 start=450974 peak=451564 stop=452229 wid=1255 mean=-0.9420 median=-0.9866 high=-1.2875
Ca21Chr1 start=452524 peak=452634 stop=452754 wid=230 mean=-0.4491 median=-0.4549 high=-0.4759
Ca21Chr1 start=455024 peak=456254 stop=456979 wid=1955 mean=-0.8919 median=-0.6699 high=-1.8730
Ca21Chr1 start=467199 peak=467244 stop=467284 wid=85 mean=-0.4041 median=-0.4046 high=-0.4062
Ca21Chr1 start=478344 peak=478379 stop=478549 wid=205 mean=-0.5816 median=-0.6153 high=-0.6491
Ca21Chr1 start=481424 peak=481474 stop=481529 wid=105 mean=-0.4095 median=-0.4108 high=-0.4147
Ca21Chr1 start=504094 peak=504159 stop=504229 wid=135 mean=-0.4257 median=-0.4289 high=-0.4392
Ca21Chr1 start=505594 peak=505679 stop=505789 wid=195 mean=-0.4819 median=-0.4912 high=-0.5258
Ca21Chr1 start=513824 peak=513839 stop=513864 wid=40 mean=-0.4007 median=-0.4008 high=-0.4010
Ca21Chr1 start=564004 peak=564189 stop=564389 wid=385 mean=-0.5062 median=-0.5130 high=-0.5849
Ca21Chr1 start=572724 peak=572849 stop=572964 wid=240 mean=-0.4583 median=-0.4650 high=-0.4916
Ca21Chr1 start=585494 peak=585644 stop=585759 wid=265 mean=-0.4665 median=-0.4737 high=-0.5053
Ca21Chr1 start=596209 peak=596219 stop=596229 wid=20 mean=-0.4004 median=-0.4005 high=-0.4006
Ca21Chr1 start=604019 peak=604089 stop=604159 wid=140 mean=-0.4193 median=-0.4216 high=-0.4293
Ca21Chr1 start=642644 peak=642759 stop=643089 wid=445 mean=-0.4286 median=-0.4299 high=-0.4401
Ca21Chr1 start=644879 peak=644924 stop=644969 wid=90 mean=-0.4118 median=-0.4129 high=-0.4176
Ca21Chr1 start=709284 peak=709339 stop=709404 wid=120 mean=-0.4211 median=-0.4233 high=-0.4316
Ca21Chr1 start=772304 peak=772399 stop=772479 wid=175 mean=-0.4406 median=-0.4452 high=-0.4624
Ca21Chr1 start=794929 peak=794979 stop=795034 wid=105 mean=-0.4167 median=-0.4186 high=-0.4250
Ca21Chr1 start=804694 peak=804834 stop=805024 wid=330 mean=-0.5810 median=-0.5999 high=-0.6892
Ca21Chr1 start=818494 peak=818799 stop=818934 wid=440 mean=-0.4624 median=-0.4616 high=-0.5116
Ca21Chr1 start=819109 peak=819219 stop=819324 wid=215 mean=-0.4751 median=-0.4839 high=-0.5183
Ca21Chr1 start=820499 peak=820629 stop=820764 wid=265 mean=-0.5058 median=-0.5178 high=-0.5616
Ca21Chr1 start=821289 peak=821374 stop=821444 wid=155 mean=-0.4617 median=-0.4691 high=-0.4954
Ca21Chr1 start=833534 peak=833599 stop=833669 wid=135 mean=-0.4501 median=-0.4560 high=-0.4756
Ca21Chr1 start=839039 peak=839119 stop=839219 wid=180 mean=-0.4806 median=-0.4911 high=-0.5230
Ca21Chr1 start=842019 peak=842139 stop=842344 wid=325 mean=-0.5573 median=-0.5716 high=-0.6621
Ca21Chr1 start=843924 peak=843969 stop=844024 wid=100 mean=-0.4093 median=-0.4102 high=-0.4144
Ca21Chr1 start=846144 peak=846214 stop=846309 wid=165 mean=-0.4148 median=-0.4164 high=-0.4232
Ca21Chr1 start=857464 peak=857539 stop=857619 wid=155 mean=-0.4377 median=-0.4423 high=-0.4580
Ca21Chr1 start=860726 peak=860856 stop=860951 wid=225 mean=-0.4391 median=-0.4435 high=-0.4617
Ca21Chr1 start=871271 peak=871431 stop=871546 wid=275 mean=-0.4518 median=-0.4581 high=-0.4789
Ca21Chr1 start=871811 peak=871901 stop=871986 wid=175 mean=-0.4562 median=-0.4631 high=-0.4883
Ca21Chr1 start=873606 peak=873761 stop=873886 wid=280 mean=-0.4675 median=-0.4760 high=-0.5046
Ca21Chr1 start=874251 peak=874401 stop=874596 wid=345 mean=-0.4968 median=-0.5090 high=-0.5457
Ca21Chr1 start=881791 peak=881956 stop=882096 wid=305 mean=-0.5201 median=-0.5333 high=-0.5875
Ca21Chr1 start=889291 peak=889396 stop=889516 wid=225 mean=-0.4664 median=-0.4743 high=-0.5025
Ca21Chr1 start=894631 peak=894806 stop=895016 wid=385 mean=-0.4402 median=-0.4456 high=-0.4589
Ca21Chr1 start=895946 peak=897181 stop=897336 wid=1390 mean=-0.4644 median=-0.4582 high=-0.5407
Ca21Chr1 start=905621 peak=905826 stop=906001 wid=380 mean=-0.5452 median=-0.5589 high=-0.6434
Ca21Chr1 start=906641 peak=906751 stop=906861 wid=220 mean=-0.4482 median=-0.4539 high=-0.4755
Ca21Chr1 start=914136 peak=914306 stop=914501 wid=365 mean=-0.4566 median=-0.4636 high=-0.4850
Ca21Chr1 start=921041 peak=921161 stop=921311 wid=270 mean=-0.4541 median=-0.4610 high=-0.4832
Ca21Chr1 start=928376 peak=928781 stop=928956 wid=580 mean=-0.5541 median=-0.5596 high=-0.6546
Ca21Chr1 start=938941 peak=939116 stop=939271 wid=330 mean=-0.4385 median=-0.4431 high=-0.4587
Ca21Chr1 start=945806 peak=945911 stop=945991 wid=185 mean=-0.4404 median=-0.4448 high=-0.4619
Ca21Chr1 start=949011 peak=949111 stop=949291 wid=280 mean=-0.4120 median=-0.4133 high=-0.4173
Ca21Chr1 start=964621 peak=964641 stop=964666 wid=45 mean=-0.4026 median=-0.4030 high=-0.4040
Ca21Chr1 start=970566 peak=970691 stop=970811 wid=245 mean=-0.4574 median=-0.4642 high=-0.4897
Ca21Chr1 start=971806 peak=971956 stop=972086 wid=280 mean=-0.4634 median=-0.4703 high=-0.4954
Ca21Chr1 start=984026 peak=984221 stop=984441 wid=415 mean=-0.4816 median=-0.4907 high=-0.5280
Ca21Chr1 start=993551 peak=993691 stop=993841 wid=290 mean=-0.4788 median=-0.4866 high=-0.5251
Ca21Chr1 start=997281 peak=997331 stop=997381 wid=100 mean=-0.4146 median=-0.4163 high=-0.4215
Ca21Chr1 start=1000340 peak=1000440 stop=1000550 wid=210 mean=-0.4437 median=-0.4490 high=-0.4679
Ca21Chr1 start=1008970 peak=1009030 stop=1009090 wid=120 mean=-0.4111 median=-0.4123 high=-0.4161
Ca21Chr1 start=1011830 peak=1011980 stop=1012150 wid=320 mean=-0.5115 median=-0.5249 high=-0.5757
Ca21Chr1 start=1022310 peak=1022530 stop=1022720 wid=410 mean=-0.5121 median=-0.5235 high=-0.5814
Ca21Chr1 start=1024490 peak=1024540 stop=1024580 wid=90 mean=-0.4148 median=-0.4163 high=-0.4225
Ca21Chr1 start=1025210 peak=1025300 stop=1025370 wid=160 mean=-0.4374 median=-0.4416 high=-0.4575
Ca21Chr1 start=1033670 peak=1033720 stop=1033770 wid=100 mean=-0.4272 median=-0.4306 high=-0.4412
Ca21Chr1 start=1046740 peak=1046850 stop=1046970 wid=230 mean=-0.4418 median=-0.4470 high=-0.4642
Ca21Chr1 start=1065930 peak=1066010 stop=1066100 wid=170 mean=-0.4425 median=-0.4476 high=-0.4656
Ca21Chr1 start=1080390 peak=1080540 stop=1080710 wid=320 mean=-0.5024 median=-0.5139 high=-0.5612
Ca21Chr1 start=1081860 peak=1081940 stop=1082020 wid=160 mean=-0.4241 median=-0.4267 high=-0.4362
Ca21Chr1 start=1084360 peak=1084500 stop=1084660 wid=300 mean=-0.4519 median=-0.4576 high=-0.4821
Ca21Chr1 start=1084980 peak=1085140 stop=1085310 wid=330 mean=-0.4679 median=-0.4746 high=-0.5101
Ca21Chr1 start=1085530 peak=1085600 stop=1085670 wid=140 mean=-0.4179 median=-0.4199 high=-0.4271
Ca21Chr1 start=1086150 peak=1086160 stop=1086170 wid=20 mean=-0.4003 median=-0.4003 high=-0.4004
Ca21Chr1 start=1086510 peak=1086760 stop=1086980 wid=470 mean=-0.5571 median=-0.5716 high=-0.6554
Ca21Chr1 start=1088800 peak=1089160 stop=1090820 wid=2020 mean=-0.6119 median=-0.6374 high=-0.8021
Ca21Chr1 start=1091760 peak=1091840 stop=1091930 wid=170 mean=-0.4421 median=-0.4471 high=-0.4640
Ca21Chr1 start=1094130 peak=1094370 stop=1094670 wid=540 mean=-0.5559 median=-0.5695 high=-0.6563
Ca21Chr1 start=1119880 peak=1119930 stop=1119980 wid=100 mean=-0.4314 median=-0.4342 high=-0.4469
Ca21Chr1 start=1150230 peak=1150280 stop=1150330 wid=100 mean=-0.4239 median=-0.4267 high=-0.4348
Ca21Chr1 start=1220780 peak=1220920 stop=1221120 wid=340 mean=-0.4751 median=-0.4835 high=-0.5165
Ca21Chr1 start=1230300 peak=1230480 stop=1230640 wid=340 mean=-0.4796 median=-0.4883 high=-0.5222
Ca21Chr1 start=1232950 peak=1233020 stop=1233090 wid=140 mean=-0.4441 median=-0.4496 high=-0.4674
Ca21Chr1 start=1235680 peak=1236040 stop=1236240 wid=560 mean=-0.5812 median=-0.5917 high=-0.7070
Ca21Chr1 start=1236680 peak=1236780 stop=1236880 wid=200 mean=-0.4493 median=-0.4546 high=-0.4772
Ca21Chr1 start=1242200 peak=1242260 stop=1242310 wid=110 mean=-0.4228 median=-0.4260 high=-0.4359
Ca21Chr1 start=1250720 peak=1250800 stop=1250870 wid=150 mean=-0.4262 median=-0.4289 high=-0.4386
Ca21Chr1 start=1260870 peak=1260920 stop=1260970 wid=100 mean=-0.4172 median=-0.4194 high=-0.4263
Ca21Chr1 start=1263390 peak=1263500 stop=1263600 wid=210 mean=-0.4533 median=-0.4595 high=-0.4825
Ca21Chr1 start=1274850 peak=1274860 stop=1274880 wid=30 mean=-0.4047 median=-0.4051 high=-0.4065
Ca21Chr1 start=1278370 peak=1278530 stop=1278650 wid=280 mean=-0.4996 median=-0.5117 high=-0.5581
Ca21Chr1 start=1280880 peak=1280970 stop=1281100 wid=220 mean=-0.4733 median=-0.4834 high=-0.5140
Ca21Chr1 start=1283870 peak=1283980 stop=1284150 wid=280 mean=-0.4705 median=-0.4791 high=-0.4943
Ca21Chr1 start=1287050 peak=1287250 stop=1287370 wid=320 mean=-0.4522 median=-0.4576 high=-0.4821
Ca21Chr1 start=1292610 peak=1292710 stop=1292820 wid=210 mean=-0.4482 median=-0.4529 high=-0.4752
Ca21Chr1 start=1294260 peak=1294340 stop=1294410 wid=150 mean=-0.4436 median=-0.4484 high=-0.4652
Ca21Chr1 start=1299650 peak=1299750 stop=1299850 wid=200 mean=-0.4428 median=-0.4473 high=-0.4644
Ca21Chr1 start=1303010 peak=1303360 stop=1303850 wid=840 mean=-0.8201 median=-0.8824 high=-1.1060
Ca21Chr1 start=1304260 peak=1304280 stop=1304310 wid=50 mean=-0.4025 median=-0.4028 high=-0.4037
Ca21Chr1 start=1318470 peak=1318500 stop=1318530 wid=60 mean=-0.4098 median=-0.4114 high=-0.4145
Ca21Chr1 start=1324990 peak=1325100 stop=1325440 wid=450 mean=-0.4326 median=-0.4264 high=-0.4592
Ca21Chr1 start=1326450 peak=1326510 stop=1326560 wid=110 mean=-0.4048 median=-0.4053 high=-0.4070
Ca21Chr1 start=1328820 peak=1328970 stop=1329130 wid=310 mean=-0.5070 median=-0.5188 high=-0.5652
Ca21Chr1 start=1346010 peak=1346120 stop=1346250 wid=240 mean=-0.4712 median=-0.4807 high=-0.5045
Ca21Chr1 start=1347770 peak=1347870 stop=1347970 wid=200 mean=-0.4450 median=-0.4502 high=-0.4687
Ca21Chr1 start=1348590 peak=1348710 stop=1348850 wid=260 mean=-0.4642 median=-0.4704 high=-0.5030
Ca21Chr1 start=1356600 peak=1356730 stop=1356840 wid=240 mean=-0.4794 median=-0.4895 high=-0.5241
Ca21Chr1 start=1360890 peak=1360910 stop=1360940 wid=50 mean=-0.4052 median=-0.4057 high=-0.4077
Ca21Chr1 start=1370690 peak=1370750 stop=1370810 wid=120 mean=-0.4241 median=-0.4269 high=-0.4354
Ca21Chr1 start=1390060 peak=1390100 stop=1390140 wid=80 mean=-0.4259 median=-0.4283 high=-0.4385
Ca21Chr1 start=1396080 peak=1396130 stop=1396180 wid=100 mean=-0.4014 median=-0.4016 high=-0.4021
Ca21Chr1 start=1406400 peak=1406460 stop=1406520 wid=120 mean=-0.4200 median=-0.4230 high=-0.4305
Ca21Chr1 start=1407080 peak=1407180 stop=1407280 wid=200 mean=-0.4682 median=-0.4765 high=-0.5048
Ca21Chr1 start=1416880 peak=1416950 stop=1417010 wid=130 mean=-0.4197 median=-0.4221 high=-0.4299
Ca21Chr1 start=1422790 peak=1422870 stop=1422940 wid=150 mean=-0.4261 median=-0.4299 high=-0.4400
Ca21Chr1 start=1425200 peak=1425320 stop=1425460 wid=260 mean=-0.5189 median=-0.5317 high=-0.5848
Ca21Chr1 start=1429360 peak=1429420 stop=1429480 wid=120 mean=-0.4141 median=-0.4163 high=-0.4216
Ca21Chr1 start=1452160 peak=1452420 stop=1452620 wid=460 mean=-0.5053 median=-0.5155 high=-0.5739
Ca21Chr1 start=1455300 peak=1455430 stop=1455580 wid=280 mean=-0.5702 median=-0.5877 high=-0.6741
Ca21Chr1 start=1461660 peak=1461760 stop=1461900 wid=240 mean=-0.4738 median=-0.4835 high=-0.5162
Ca21Chr1 start=1475060 peak=1475160 stop=1475280 wid=220 mean=-0.4342 median=-0.4385 high=-0.4529
Ca21Chr1 start=1501940 peak=1502060 stop=1502160 wid=220 mean=-0.4811 median=-0.4907 high=-0.5265
Ca21Chr1 start=1523380 peak=1523540 stop=1523660 wid=280 mean=-0.4403 median=-0.4441 high=-0.4611
Ca21Chr1 start=1534930 peak=1535350 stop=1535560 wid=630 mean=-0.5803 median=-0.6104 high=-0.6548
Ca21Chr1 start=1535890 peak=1536670 stop=1536920 wid=1030 mean=-0.5924 median=-0.5665 high=-0.7258
Ca21Chr1 start=1537270 peak=1537380 stop=1537480 wid=210 mean=-0.4377 median=-0.4424 high=-0.4576
Ca21Chr1 start=1549440 peak=1549720 stop=1549910 wid=470 mean=-0.5189 median=-0.5321 high=-0.5799
Ca21Chr1 start=1550360 peak=1551120 stop=1551360 wid=1000 mean=-0.5034 median=-0.5074 high=-0.5681
Ca21Chr1 start=1551500 peak=1551570 stop=1551620 wid=120 mean=-0.4084 median=-0.4093 high=-0.4127
Ca21Chr1 start=1580640 peak=1580900 stop=1581220 wid=580 mean=-0.6562 median=-0.6874 high=-0.8020
Ca21Chr1 start=1600320 peak=1600340 stop=1600360 wid=40 mean=-0.4042 median=-0.4048 high=-0.4059
Ca21Chr1 start=1614500 peak=1614610 stop=1614700 wid=200 mean=-0.4522 median=-0.4586 high=-0.4810
Ca21Chr1 start=1628960 peak=1629100 stop=1629240 wid=280 mean=-0.5104 median=-0.5235 high=-0.5639
Ca21Chr1 start=1635030 peak=1635120 stop=1635200 wid=170 mean=-0.4249 median=-0.4277 high=-0.4373
Ca21Chr1 start=1656930 peak=1656930 stop=1657050 wid=120 mean=-0.5005 median=-0.5095 high=-0.5684
Ca21Chr1 start=1686200 peak=1686660 stop=1687140 wid=940 mean=-0.4872 median=-0.4934 high=-0.5285
Ca21Chr1 start=1690160 peak=1690440 stop=1691080 wid=920 mean=-0.5506 median=-0.5458 high=-0.6671
Ca21Chr1 start=1693190 peak=1693330 stop=1693430 wid=240 mean=-0.4526 median=-0.4590 high=-0.4810
Ca21Chr1 start=1702600 peak=1702680 stop=1702750 wid=150 mean=-0.4399 median=-0.4453 high=-0.4611
Ca21Chr1 start=1705020 peak=1705110 stop=1705250 wid=230 mean=-0.4413 median=-0.4455 high=-0.4656
Ca21Chr1 start=1736040 peak=1736250 stop=1736610 wid=570 mean=-0.6800 median=-0.6847 high=-0.9171
Ca21Chr1 start=1753320 peak=1753400 stop=1753480 wid=160 mean=-0.4209 median=-0.4233 high=-0.4311
Ca21Chr1 start=1757320 peak=1757740 stop=1758180 wid=860 mean=-0.6258 median=-0.6467 high=-0.7902
Ca21Chr1 start=1815080 peak=1815300 stop=1815450 wid=370 mean=-0.4856 median=-0.4923 high=-0.5397
Ca21Chr1 start=1822870 peak=1823150 stop=1823390 wid=520 mean=-0.4919 median=-0.5050 high=-0.5356
Ca21Chr1 start=1825820 peak=1825900 stop=1826020 wid=200 mean=-0.4490 median=-0.4541 high=-0.4801
Ca21Chr1 start=1826170 peak=1826290 stop=1826390 wid=220 mean=-0.4317 median=-0.4355 high=-0.4497
Ca21Chr1 start=1833320 peak=1833650 stop=1834090 wid=770 mean=-0.8780 median=-0.8822 high=-1.2747
Ca21Chr1 start=1836240 peak=1836460 stop=1836610 wid=370 mean=-0.5142 median=-0.5260 high=-0.5804
Ca21Chr1 start=1837740 peak=1837990 stop=1838730 wid=990 mean=-0.6550 median=-0.6439 high=-0.9394
Ca21Chr1 start=1851690 peak=1851760 stop=1851840 wid=150 mean=-0.4271 median=-0.4308 high=-0.4408
Ca21Chr1 start=1865910 peak=1866100 stop=1866440 wid=530 mean=-0.5299 median=-0.5469 high=-0.5928
Ca21Chr1 start=1868500 peak=1868540 stop=1868580 wid=80 mean=-0.4115 median=-0.4128 high=-0.4168
Ca21Chr1 start=1875460 peak=1875750 stop=1875900 wid=440 mean=-0.4812 median=-0.4804 high=-0.5383
Ca21Chr1 start=1879340 peak=1879430 stop=1879530 wid=190 mean=-0.4644 median=-0.4728 high=-0.4992
Ca21Chr1 start=1879990 peak=1880100 stop=1880190 wid=200 mean=-0.4373 median=-0.4420 high=-0.4569
Ca21Chr1 start=1896080 peak=1896150 stop=1896220 wid=140 mean=-0.4230 median=-0.4258 high=-0.4353
Ca21Chr1 start=1902710 peak=1902770 stop=1902840 wid=130 mean=-0.4055 median=-0.4061 high=-0.4081
Ca21Chr1 start=1909930 peak=1910050 stop=1910140 wid=210 mean=-0.4407 median=-0.4454 high=-0.4618
Ca21Chr1 start=1914080 peak=1914240 stop=1914430 wid=350 mean=-0.4527 median=-0.4584 high=-0.4837
Ca21Chr1 start=1914580 peak=1914660 stop=1914730 wid=150 mean=-0.4164 median=-0.4188 high=-0.4254
Ca21Chr1 start=1942940 peak=1943030 stop=1943160 wid=220 mean=-0.4523 median=-0.4582 high=-0.4802
Ca21Chr1 start=1943840 peak=1943930 stop=1944020 wid=180 mean=-0.4944 median=-0.5061 high=-0.5431
Ca21Chr1 start=1945430 peak=1945530 stop=1945600 wid=170 mean=-0.4244 median=-0.4266 high=-0.4370
Ca21Chr1 start=1947200 peak=1947240 stop=1947280 wid=80 mean=-0.4041 median=-0.4046 high=-0.4064
Ca21Chr1 start=1956410 peak=1956520 stop=1956630 wid=220 mean=-0.4660 median=-0.4741 high=-0.5018
Ca21Chr1 start=1962540 peak=1962650 stop=1962770 wid=230 mean=-0.4860 median=-0.4959 high=-0.5348
Ca21Chr1 start=1980420 peak=1980510 stop=1980590 wid=170 mean=-0.4318 median=-0.4355 high=-0.4476
Ca21Chr1 start=1990860 peak=1991220 stop=1991460 wid=600 mean=-0.5894 median=-0.5965 high=-0.7444
Ca21Chr1 start=2003510 peak=2003630 stop=2003790 wid=280 mean=-0.4589 median=-0.4656 high=-0.4932
Ca21Chr1 start=2006980 peak=2007000 stop=2007040 wid=60 mean=-0.4044 median=-0.4048 high=-0.4066
Ca21Chr1 start=2024780 peak=2025010 stop=2025250 wid=470 mean=-0.5369 median=-0.5556 high=-0.6082
Ca21Chr1 start=2030690 peak=2030770 stop=2030850 wid=160 mean=-0.4261 median=-0.4291 high=-0.4391
Ca21Chr1 start=2052360 peak=2052540 stop=2052930 wid=570 mean=-0.4724 median=-0.4749 high=-0.5216
Ca21Chr1 start=2054590 peak=2054740 stop=2054960 wid=370 mean=-0.4344 median=-0.4385 high=-0.4534
Ca21Chr1 start=2093040 peak=2093230 stop=2093430 wid=390 mean=-0.5940 median=-0.6117 high=-0.7124
Ca21Chr1 start=2097200 peak=2097280 stop=2097380 wid=180 mean=-0.4245 median=-0.4274 high=-0.4379
Ca21Chr1 start=2098510 peak=2098520 stop=2098520 wid=10 mean=-0.4003 median=-0.4003 high=-0.4004
Ca21Chr1 start=2098920 peak=2098980 stop=2099030 wid=110 mean=-0.4216 median=-0.4249 high=-0.4331
Ca21Chr1 start=2101090 peak=2101320 stop=2101500 wid=410 mean=-0.4754 median=-0.4850 high=-0.5139
Ca21Chr1 start=2104600 peak=2104670 stop=2104750 wid=150 mean=-0.4313 median=-0.4353 high=-0.4481
Ca21Chr1 start=2131700 peak=2131990 stop=2132210 wid=510 mean=-0.5147 median=-0.5271 high=-0.5845
Ca21Chr1 start=2145110 peak=2145270 stop=2145390 wid=280 mean=-0.4926 median=-0.5030 high=-0.5456
Ca21Chr1 start=2155360 peak=2155400 stop=2155440 wid=80 mean=-0.4031 median=-0.4034 high=-0.4045
Ca21Chr1 start=2169050 peak=2169320 stop=2169680 wid=630 mean=-0.5302 median=-0.5405 high=-0.6045
Ca21Chr1 start=2186830 peak=2187010 stop=2187160 wid=330 mean=-0.4490 median=-0.4543 high=-0.4782
Ca21Chr1 start=2193770 peak=2194500 stop=2194650 wid=880 mean=-0.4984 median=-0.4886 high=-0.6625
Ca21Chr1 start=2199150 peak=2199180 stop=2199220 wid=70 mean=-0.4021 median=-0.4023 high=-0.4031
Ca21Chr1 start=2208080 peak=2208130 stop=2208200 wid=120 mean=-0.4075 median=-0.4083 high=-0.4111
Ca21Chr1 start=2213790 peak=2213900 stop=2214040 wid=250 mean=-0.4387 median=-0.4431 high=-0.4607
Ca21Chr1 start=2220150 peak=2220240 stop=2220550 wid=400 mean=-0.4268 median=-0.4287 high=-0.4362
Ca21Chr1 start=2220860 peak=2221040 stop=2221380 wid=520 mean=-0.4372 median=-0.4396 high=-0.4607
Ca21Chr1 start=2221630 peak=2221790 stop=2222190 wid=560 mean=-0.4262 median=-0.4231 high=-0.4580
Ca21Chr1 start=2223200 peak=2223290 stop=2223400 wid=200 mean=-0.4495 median=-0.4556 high=-0.4759
Ca21Chr1 start=2226120 peak=2226280 stop=2226420 wid=300 mean=-0.5037 median=-0.5160 high=-0.5627
Ca21Chr1 start=2227070 peak=2227180 stop=2227330 wid=260 mean=-0.4761 median=-0.4846 high=-0.5193
Ca21Chr1 start=2229420 peak=2229640 stop=2229720 wid=300 mean=-0.4350 median=-0.4371 high=-0.4538
Ca21Chr1 start=2235710 peak=2236180 stop=2236310 wid=600 mean=-0.5011 median=-0.4809 high=-0.6162
Ca21Chr1 start=2237490 peak=2237490 stop=2237490 wid=0 mean=-0.4040 median=-0.4040 high=-0.4040
Ca21Chr1 start=2243810 peak=2244000 stop=2244220 wid=410 mean=-0.5325 median=-0.5470 high=-0.6088
Ca21Chr1 start=2245160 peak=2245250 stop=2245330 wid=170 mean=-0.4310 median=-0.4341 high=-0.4471
Ca21Chr1 start=2254200 peak=2254290 stop=2254390 wid=190 mean=-0.4992 median=-0.5097 high=-0.5476
Ca21Chr1 start=2269920 peak=2270050 stop=2270210 wid=290 mean=-0.4423 median=-0.4466 high=-0.4680
Ca21Chr1 start=2278460 peak=2278560 stop=2278700 wid=240 mean=-0.4640 median=-0.4717 high=-0.4981
Ca21Chr1 start=2280690 peak=2280740 stop=2280790 wid=100 mean=-0.4209 median=-0.4234 high=-0.4318
Ca21Chr1 start=2281890 peak=2281960 stop=2282040 wid=150 mean=-0.4157 median=-0.4174 high=-0.4233
Ca21Chr1 start=2289760 peak=2289870 stop=2289960 wid=200 mean=-0.4782 median=-0.4869 high=-0.5214
Ca21Chr1 start=2290640 peak=2290730 stop=2290810 wid=170 mean=-0.4371 median=-0.4422 high=-0.4555
Ca21Chr1 start=2291950 peak=2292010 stop=2292080 wid=130 mean=-0.4119 median=-0.4133 high=-0.4181
Ca21Chr1 start=2292270 peak=2292340 stop=2292410 wid=140 mean=-0.4160 median=-0.4182 high=-0.4243
Ca21Chr1 start=2295540 peak=2295690 stop=2295840 wid=300 mean=-0.4822 median=-0.4920 high=-0.5289
Ca21Chr1 start=2296300 peak=2296820 stop=2296960 wid=660 mean=-0.4810 median=-0.4331 high=-0.6346
Ca21Chr1 start=2311030 peak=2311100 stop=2311140 wid=110 mean=-0.4120 median=-0.4136 high=-0.4182
Ca21Chr1 start=2314650 peak=2315000 stop=2315090 wid=440 mean=-0.4325 median=-0.4224 high=-0.4702
Ca21Chr1 start=2327740 peak=2327860 stop=2328010 wid=270 mean=-0.4377 median=-0.4420 high=-0.4586
Ca21Chr1 start=2336590 peak=2336630 stop=2336680 wid=90 mean=-0.4050 median=-0.4057 high=-0.4075
Ca21Chr1 start=2340380 peak=2340460 stop=2340520 wid=140 mean=-0.4253 median=-0.4284 high=-0.4384
Ca21Chr1 start=2348120 peak=2348210 stop=2348290 wid=170 mean=-0.4286 median=-0.4322 high=-0.4435
Ca21Chr1 start=2360520 peak=2360620 stop=2360770 wid=250 mean=-0.4578 median=-0.4643 high=-0.4896
Ca21Chr1 start=2373950 peak=2374000 stop=2374030 wid=80 mean=-0.4093 median=-0.4100 high=-0.4140
Ca21Chr1 start=2381410 peak=2381420 stop=2381430 wid=20 mean=-0.4008 median=-0.4009 high=-0.4011
Ca21Chr1 start=2390500 peak=2390570 stop=2390630 wid=130 mean=-0.4161 median=-0.4184 high=-0.4245
Ca21Chr1 start=2395320 peak=2395370 stop=2395430 wid=110 mean=-0.4178 median=-0.4199 high=-0.4268
Ca21Chr1 start=2402970 peak=2403060 stop=2403140 wid=170 mean=-0.4290 median=-0.4321 high=-0.4428
Ca21Chr1 start=2426080 peak=2426180 stop=2426300 wid=220 mean=-0.4781 median=-0.4869 high=-0.5202
Ca21Chr1 start=2456640 peak=2456840 stop=2457030 wid=390 mean=-0.5478 median=-0.5645 high=-0.6332
Ca21Chr1 start=2464990 peak=2465020 stop=2465050 wid=60 mean=-0.4080 median=-0.4090 high=-0.4122
Ca21Chr1 start=2470280 peak=2470480 stop=2470680 wid=400 mean=-0.5200 median=-0.5258 high=-0.6166
Ca21Chr1 start=2474950 peak=2475040 stop=2475180 wid=230 mean=-0.4249 median=-0.4277 high=-0.4372
Ca21Chr1 start=2484300 peak=2485360 stop=2485620 wid=1320 mean=-0.5523 median=-0.5592 high=-0.6199
Ca21Chr1 start=2485780 peak=2486100 stop=2486660 wid=880 mean=-1.0218 median=-1.0902 high=-1.3971
Ca21Chr1 start=2497720 peak=2497850 stop=2497960 wid=240 mean=-0.5255 median=-0.5380 high=-0.5952
Ca21Chr1 start=2515160 peak=2515310 stop=2515720 wid=560 mean=-0.4567 median=-0.4482 high=-0.5002
Ca21Chr1 start=2516910 peak=2517010 stop=2517110 wid=200 mean=-0.4960 median=-0.5094 high=-0.5479
Ca21Chr1 start=2520160 peak=2520260 stop=2520350 wid=190 mean=-0.4426 median=-0.4475 high=-0.4636
Ca21Chr1 start=2521820 peak=2521880 stop=2521940 wid=120 mean=-0.4168 median=-0.4187 high=-0.4247
Ca21Chr1 start=2524120 peak=2524280 stop=2524490 wid=370 mean=-0.5269 median=-0.5415 high=-0.5980
Ca21Chr1 start=2526970 peak=2527090 stop=2527200 wid=230 mean=-0.4954 median=-0.5064 high=-0.5461
Ca21Chr1 start=2547480 peak=2547580 stop=2547680 wid=200 mean=-0.5043 median=-0.5165 high=-0.5632
Ca21Chr1 start=2557730 peak=2557890 stop=2558010 wid=280 mean=-0.4340 median=-0.4386 high=-0.4487
Ca21Chr1 start=2574040 peak=2574160 stop=2574270 wid=230 mean=-0.4420 median=-0.4470 high=-0.4644
Ca21Chr1 start=2586050 peak=2586110 stop=2586170 wid=120 mean=-0.4456 median=-0.4515 high=-0.4687
Ca21Chr1 start=2590390 peak=2590450 stop=2590520 wid=130 mean=-0.4205 median=-0.4229 high=-0.4310
Ca21Chr1 start=2592040 peak=2592210 stop=2592390 wid=350 mean=-0.4593 median=-0.4657 high=-0.4931
Ca21Chr1 start=2592800 peak=2592970 stop=2593130 wid=330 mean=-0.4919 median=-0.5006 high=-0.5468
Ca21Chr1 start=2609790 peak=2609800 stop=2609820 wid=30 mean=-0.4012 median=-0.4014 high=-0.4018
Ca21Chr1 start=2630170 peak=2630470 stop=2630820 wid=650 mean=-0.5682 median=-0.5753 high=-0.6939
Ca21Chr1 start=2641720 peak=2641920 stop=2642080 wid=360 mean=-0.5244 median=-0.5364 high=-0.5986
Ca21Chr1 start=2655060 peak=2655130 stop=2655200 wid=140 mean=-0.4153 median=-0.4173 high=-0.4234
Ca21Chr1 start=2677420 peak=2677500 stop=2677620 wid=200 mean=-0.4319 median=-0.4361 high=-0.4505
Ca21Chr1 start=2682860 peak=2682990 stop=2683160 wid=300 mean=-0.4529 median=-0.4603 high=-0.4761
Ca21Chr1 start=2684160 peak=2684220 stop=2684280 wid=120 mean=-0.4184 median=-0.4203 high=-0.4277
Ca21Chr1 start=2695420 peak=2695490 stop=2695560 wid=140 mean=-0.4367 median=-0.4410 high=-0.4565
Ca21Chr1 start=2704250 peak=2704290 stop=2704340 wid=90 mean=-0.4137 median=-0.4155 high=-0.4214
Ca21Chr1 start=2717370 peak=2717450 stop=2717530 wid=160 mean=-0.4403 median=-0.4453 high=-0.4626
Ca21Chr1 start=2728680 peak=2728780 stop=2728880 wid=200 mean=-0.4511 median=-0.4571 high=-0.4800
Ca21Chr1 start=2737410 peak=2737440 stop=2737460 wid=50 mean=-0.4046 median=-0.4051 high=-0.4071
Ca21Chr1 start=2747050 peak=2747140 stop=2747230 wid=180 mean=-0.4564 median=-0.4636 high=-0.4864
Ca21Chr1 start=2773720 peak=2773760 stop=2773800 wid=80 mean=-0.4072 median=-0.4084 high=-0.4112
Ca21Chr1 start=2791910 peak=2792010 stop=2792110 wid=200 mean=-0.5023 median=-0.5134 high=-0.5589
Ca21Chr1 start=2800410 peak=2800430 stop=2800460 wid=50 mean=-0.4034 median=-0.4039 high=-0.4050
Ca21Chr1 start=2806510 peak=2806820 stop=2807210 wid=700 mean=-0.5848 median=-0.5945 high=-0.7255
Ca21Chr1 start=2846750 peak=2846840 stop=2846950 wid=200 mean=-0.4305 median=-0.4336 high=-0.4471
Ca21Chr1 start=2850510 peak=2850900 stop=2851130 wid=620 mean=-0.4850 median=-0.4791 high=-0.5364
Ca21Chr1 start=2852640 peak=2852740 stop=2852850 wid=210 mean=-0.4500 median=-0.4558 high=-0.4783
Ca21Chr1 start=2853730 peak=2853880 stop=2854000 wid=270 mean=-0.4174 median=-0.4193 high=-0.4277
Ca21Chr1 start=2854270 peak=2854350 stop=2854400 wid=130 mean=-0.4092 median=-0.4105 high=-0.4139
Ca21Chr1 start=2855340 peak=2855470 stop=2855780 wid=440 mean=-0.5002 median=-0.5109 high=-0.5390
Ca21Chr1 start=2870160 peak=2870590 stop=2871140 wid=980 mean=-0.7254 median=-0.7495 high=-0.9717
Ca21Chr1 start=2872180 peak=2872250 stop=2872320 wid=140 mean=-0.4180 median=-0.4202 high=-0.4276
Ca21Chr1 start=2881160 peak=2881300 stop=2881400 wid=240 mean=-0.4486 median=-0.4535 high=-0.4772
Ca21Chr1 start=2894030 peak=2894130 stop=2894210 wid=180 mean=-0.4275 median=-0.4312 high=-0.4425
Ca21Chr1 start=2907020 peak=2907110 stop=2907180 wid=160 mean=-0.4373 median=-0.4414 high=-0.4556
Ca21Chr1 start=2909730 peak=2909870 stop=2910270 wid=540 mean=-0.4596 median=-0.4647 high=-0.4903
Ca21Chr1 start=2910420 peak=2910620 stop=2910800 wid=380 mean=-0.5024 median=-0.5094 high=-0.5773
Ca21Chr1 start=2910990 peak=2911550 stop=2911790 wid=800 mean=-0.5960 median=-0.6048 high=-0.7167
Ca21Chr1 start=2932360 peak=2932410 stop=2932460 wid=100 mean=-0.4063 median=-0.4071 high=-0.4096
Ca21Chr1 start=2932720 peak=2932870 stop=2932990 wid=270 mean=-0.4363 median=-0.4406 high=-0.4559
Ca21Chr1 start=2934570 peak=2934600 stop=2934630 wid=60 mean=-0.4032 median=-0.4034 high=-0.4047
Ca21Chr1 start=2942950 peak=2943010 stop=2943070 wid=120 mean=-0.4168 median=-0.4186 high=-0.4251
Ca21Chr1 start=2944340 peak=2944510 stop=2944640 wid=300 mean=-0.4675 median=-0.4738 high=-0.5081
Ca21Chr1 start=2948480 peak=2948550 stop=2948610 wid=130 mean=-0.4208 median=-0.4232 high=-0.4311
Ca21Chr1 start=2950460 peak=2950470 stop=2950480 wid=20 mean=-0.4013 median=-0.4014 high=-0.4019
Ca21Chr1 start=2952900 peak=2953060 stop=2953190 wid=290 mean=-0.4779 median=-0.4859 high=-0.5241
Ca21Chr1 start=2954860 peak=2955670 stop=2955920 wid=1060 mean=-0.6222 median=-0.5964 high=-0.9546
Ca21Chr1 start=2964510 peak=2964530 stop=2964550 wid=40 mean=-0.4034 median=-0.4039 high=-0.4047
Ca21Chr1 start=2972560 peak=2972730 stop=2972850 wid=290 mean=-0.5065 median=-0.5171 high=-0.5696
Ca21Chr1 start=2973870 peak=2973980 stop=2974070 wid=200 mean=-0.4266 median=-0.4303 high=-0.4399
Ca21Chr1 start=2980010 peak=2980060 stop=2980060 wid=50 mean=-0.4180 median=-0.4187 high=-0.4314
Ca21Chr1 start=2990890 peak=2991010 stop=2991150 wid=260 mean=-0.4853 median=-0.4948 high=-0.5314
Ca21Chr1 start=2991760 peak=2991780 stop=2991800 wid=40 mean=-0.4025 median=-0.4028 high=-0.4037
Ca21Chr1 start=2993150 peak=2993190 stop=2993230 wid=80 mean=-0.4194 median=-0.4225 high=-0.4288
Ca21Chr1 start=2996360 peak=2996520 stop=2996770 wid=410 mean=-0.5308 median=-0.5410 high=-0.6255
Ca21Chr1 start=2999680 peak=2999710 stop=2999740 wid=60 mean=-0.4086 median=-0.4100 high=-0.4130
Ca21Chr1 start=3006210 peak=3006340 stop=3006490 wid=280 mean=-0.4733 median=-0.4810 high=-0.5136
Ca21Chr1 start=3009340 peak=3009400 stop=3009450 wid=110 mean=-0.4152 median=-0.4172 high=-0.4230
Ca21Chr1 start=3014010 peak=3014110 stop=3014220 wid=210 mean=-0.5086 median=-0.5194 high=-0.5673
Ca21Chr1 start=3017270 peak=3017400 stop=3017520 wid=250 mean=-0.5037 median=-0.5175 high=-0.5604
Ca21Chr1 start=3040750 peak=3040870 stop=3041010 wid=260 mean=-0.4320 median=-0.4362 high=-0.4472
Ca21Chr1 start=3051140 peak=3051410 stop=3051590 wid=450 mean=-0.5483 median=-0.5600 high=-0.6436
Ca21Chr1 start=3058680 peak=3058720 stop=3058770 wid=90 mean=-0.4092 median=-0.4103 high=-0.4136
Ca21Chr1 start=3059480 peak=3060090 stop=3060270 wid=790 mean=-0.5009 median=-0.4998 high=-0.6005
Ca21Chr1 start=3073370 peak=3073500 stop=3073590 wid=220 mean=-0.4491 median=-0.4548 high=-0.4737
Ca21Chr1 start=3109840 peak=3109880 stop=3109920 wid=80 mean=-0.4173 median=-0.4194 high=-0.4261
Ca21Chr1 start=3127650 peak=3127880 stop=3128110 wid=460 mean=-0.4544 median=-0.4609 high=-0.4830
Ca21Chr1 start=3160730 peak=3160940 stop=3161670 wid=940 mean=-0.5862 median=-0.5690 high=-0.7640
Ca21Chr2 start=1451 peak=1481 stop=1516 wid=65 mean=-0.4034 median=-0.4037 high=-0.4047
Ca21Chr2 start=17986 peak=18206 stop=19121 wid=1135 mean=-0.4827 median=-0.4723 high=-0.5815
Ca21Chr2 start=32801 peak=33146 stop=33956 wid=1155 mean=-0.6654 median=-0.6878 high=-0.7726
Ca21Chr2 start=50606 peak=50671 stop=50751 wid=145 mean=-0.4180 median=-0.4201 high=-0.4269
Ca21Chr2 start=74451 peak=74566 stop=74676 wid=225 mean=-0.4854 median=-0.4949 high=-0.5327
Ca21Chr2 start=75011 peak=75061 stop=75116 wid=105 mean=-0.4103 median=-0.4116 high=-0.4159
Ca21Chr2 start=76026 peak=76121 stop=76206 wid=180 mean=-0.4345 median=-0.4382 high=-0.4524
Ca21Chr2 start=92451 peak=92546 stop=92641 wid=190 mean=-0.5077 median=-0.5197 high=-0.5642
Ca21Chr2 start=95081 peak=95166 stop=95261 wid=180 mean=-0.4137 median=-0.4152 high=-0.4211
Ca21Chr2 start=97671 peak=97726 stop=97781 wid=110 mean=-0.4179 median=-0.4195 high=-0.4274
Ca21Chr2 start=113461 peak=113526 stop=113596 wid=135 mean=-0.4150 median=-0.4168 high=-0.4229
Ca21Chr2 start=114546 peak=114661 stop=114786 wid=240 mean=-0.4631 median=-0.4703 high=-0.4995
Ca21Chr2 start=119621 peak=119716 stop=119801 wid=180 mean=-0.4633 median=-0.4709 high=-0.4972
Ca21Chr2 start=126441 peak=126536 stop=126616 wid=175 mean=-0.4317 median=-0.4356 high=-0.4467
Ca21Chr2 start=128821 peak=129081 stop=129351 wid=530 mean=-0.4545 median=-0.4647 high=-0.4753
Ca21Chr2 start=147931 peak=148066 stop=148281 wid=350 mean=-0.4470 median=-0.4499 high=-0.4814
Ca21Chr2 start=153521 peak=153621 stop=153726 wid=205 mean=-0.5039 median=-0.5157 high=-0.5605
Ca21Chr2 start=162406 peak=162496 stop=162581 wid=175 mean=-0.4261 median=-0.4293 high=-0.4398
Ca21Chr2 start=163001 peak=163241 stop=163621 wid=620 mean=-0.6166 median=-0.6399 high=-0.7480
Ca21Chr2 start=163801 peak=163956 stop=164131 wid=330 mean=-0.4886 median=-0.4981 high=-0.5407
Ca21Chr2 start=169181 peak=169776 stop=170326 wid=1145 mean=-0.5062 median=-0.5286 high=-0.5567
Ca21Chr2 start=180511 peak=180526 stop=180541 wid=30 mean=-0.4010 median=-0.4012 high=-0.4016
Ca21Chr2 start=187501 peak=187561 stop=187631 wid=130 mean=-0.4161 median=-0.4176 high=-0.4246
Ca21Chr2 start=199486 peak=199951 stop=200181 wid=695 mean=-0.6062 median=-0.6224 high=-0.7082
Ca21Chr2 start=200441 peak=201036 stop=201481 wid=1040 mean=-0.6605 median=-0.6659 high=-0.8046
Ca21Chr2 start=203156 peak=203271 stop=203371 wid=215 mean=-0.5408 median=-0.5551 high=-0.6200
Ca21Chr2 start=214911 peak=215061 stop=215256 wid=345 mean=-0.4946 median=-0.5056 high=-0.5437
Ca21Chr2 start=222251 peak=222626 stop=222791 wid=540 mean=-0.5490 median=-0.5301 high=-0.7114
Ca21Chr2 start=231576 peak=231641 stop=231711 wid=135 mean=-0.4450 median=-0.4502 high=-0.4674
Ca21Chr2 start=232241 peak=232361 stop=232516 wid=275 mean=-0.4784 median=-0.4864 high=-0.5261
Ca21Chr2 start=236966 peak=237081 stop=237206 wid=240 mean=-0.4875 median=-0.4979 high=-0.5373
Ca21Chr2 start=240356 peak=240461 stop=240571 wid=215 mean=-0.4919 median=-0.5024 high=-0.5428
Ca21Chr2 start=309613 peak=309648 stop=309683 wid=70 mean=-0.4025 median=-0.4028 high=-0.4038
Ca21Chr2 start=313658 peak=313828 stop=314003 wid=345 mean=-0.5153 median=-0.5278 high=-0.5845
Ca21Chr2 start=314228 peak=314348 stop=314453 wid=225 mean=-0.5008 median=-0.5122 high=-0.5581
Ca21Chr2 start=315718 peak=315888 stop=316503 wid=785 mean=-0.4776 median=-0.4641 high=-0.5910
Ca21Chr2 start=320273 peak=320358 stop=320448 wid=175 mean=-0.4431 median=-0.4483 high=-0.4653
Ca21Chr2 start=326103 peak=326188 stop=326278 wid=175 mean=-0.4397 median=-0.4445 high=-0.4603
Ca21Chr2 start=362013 peak=362128 stop=362233 wid=220 mean=-0.5372 median=-0.5534 high=-0.6128
Ca21Chr2 start=364973 peak=365018 stop=365068 wid=95 mean=-0.4201 median=-0.4226 high=-0.4309
Ca21Chr2 start=367863 peak=368028 stop=368198 wid=335 mean=-0.5489 median=-0.5677 high=-0.6291
Ca21Chr2 start=373013 peak=373148 stop=373313 wid=300 mean=-0.5398 median=-0.5551 high=-0.6227
Ca21Chr2 start=386098 peak=386188 stop=386328 wid=230 mean=-0.4195 median=-0.4216 high=-0.4302
Ca21Chr2 start=415433 peak=415548 stop=415673 wid=240 mean=-0.5054 median=-0.5179 high=-0.5675
Ca21Chr2 start=416273 peak=416318 stop=416353 wid=80 mean=-0.4053 median=-0.4060 high=-0.4082
Ca21Chr2 start=418953 peak=419003 stop=419053 wid=100 mean=-0.4176 median=-0.4193 high=-0.4266
Ca21Chr2 start=428358 peak=428428 stop=428498 wid=140 mean=-0.4344 median=-0.4384 high=-0.4525
Ca21Chr2 start=430538 peak=430613 stop=430613 wid=75 mean=-0.4407 median=-0.4450 high=-0.4648
Ca21Chr2 start=440434 peak=440699 stop=440959 wid=525 mean=-0.5169 median=-0.5276 high=-0.5838
Ca21Chr2 start=442139 peak=442169 stop=442204 wid=65 mean=-0.4127 median=-0.4143 high=-0.4187
Ca21Chr2 start=448609 peak=448724 stop=448809 wid=200 mean=-0.4477 median=-0.4540 high=-0.4734
Ca21Chr2 start=450654 peak=450839 stop=450964 wid=310 mean=-0.4872 median=-0.4978 high=-0.5357
Ca21Chr2 start=523170 peak=523270 stop=523370 wid=200 mean=-0.4628 median=-0.4713 high=-0.4963
Ca21Chr2 start=526895 peak=526915 stop=526935 wid=40 mean=-0.4034 median=-0.4036 high=-0.4048
Ca21Chr2 start=547793 peak=547898 stop=548033 wid=240 mean=-0.4817 median=-0.4921 high=-0.5285
Ca21Chr2 start=569668 peak=569818 stop=570033 wid=365 mean=-0.5110 median=-0.5217 high=-0.5767
Ca21Chr2 start=572648 peak=572698 stop=572748 wid=100 mean=-0.4195 median=-0.4214 high=-0.4298
Ca21Chr2 start=582758 peak=582798 stop=582848 wid=90 mean=-0.4067 median=-0.4078 high=-0.4105
Ca21Chr2 start=591728 peak=591968 stop=592048 wid=320 mean=-0.4129 median=-0.4138 high=-0.4170
Ca21Chr2 start=592788 peak=593643 stop=593848 wid=1060 mean=-0.4966 median=-0.4702 high=-0.6339
Ca21Chr2 start=597243 peak=597388 stop=597598 wid=355 mean=-0.5546 median=-0.5678 high=-0.6561
Ca21Chr2 start=605193 peak=605703 stop=605923 wid=730 mean=-0.5889 median=-0.5831 high=-0.7082
Ca21Chr2 start=608398 peak=608488 stop=608573 wid=175 mean=-0.4543 median=-0.4607 high=-0.4842
Ca21Chr2 start=623368 peak=623458 stop=623548 wid=180 mean=-0.4584 median=-0.4670 high=-0.4893
Ca21Chr2 start=627348 peak=627478 stop=627633 wid=285 mean=-0.4624 median=-0.4697 high=-0.4976
Ca21Chr2 start=656588 peak=656603 stop=656623 wid=35 mean=-0.4011 median=-0.4012 high=-0.4017
Ca21Chr2 start=660373 peak=660568 stop=661003 wid=630 mean=-0.6153 median=-0.6116 high=-0.8027
Ca21Chr2 start=661598 peak=662273 stop=662523 wid=925 mean=-0.4970 median=-0.5018 high=-0.5755
Ca21Chr2 start=662703 peak=662978 stop=663163 wid=460 mean=-0.4579 median=-0.4642 high=-0.4916
Ca21Chr2 start=665168 peak=665308 stop=665488 wid=320 mean=-0.4993 median=-0.5098 high=-0.5621
Ca21Chr2 start=672678 peak=672773 stop=672893 wid=215 mean=-0.4109 median=-0.4124 high=-0.4158
Ca21Chr2 start=695268 peak=695343 stop=695413 wid=145 mean=-0.4234 median=-0.4261 high=-0.4350
Ca21Chr2 start=697928 peak=698028 stop=698118 wid=190 mean=-0.4413 median=-0.4461 high=-0.4634
Ca21Chr2 start=708952 peak=709092 stop=709242 wid=290 mean=-0.4496 median=-0.4545 high=-0.4773
Ca21Chr2 start=709682 peak=709972 stop=710277 wid=595 mean=-0.7709 median=-0.7951 high=-1.0472
Ca21Chr2 start=719402 peak=719437 stop=719467 wid=65 mean=-0.4064 median=-0.4073 high=-0.4101
Ca21Chr2 start=732202 peak=732492 stop=732767 wid=565 mean=-0.5011 median=-0.5074 high=-0.5697
Ca21Chr2 start=733487 peak=733577 stop=733652 wid=165 mean=-0.4444 median=-0.4497 high=-0.4676
Ca21Chr2 start=736867 peak=737647 stop=738592 wid=1725 mean=-0.5204 median=-0.4829 high=-0.7101
Ca21Chr2 start=739242 peak=739552 stop=739912 wid=670 mean=-0.6158 median=-0.6282 high=-0.7541
Ca21Chr2 start=740457 peak=740617 stop=740802 wid=345 mean=-0.6449 median=-0.6678 high=-0.7938
Ca21Chr2 start=742577 peak=742672 stop=742782 wid=205 mean=-0.4466 median=-0.4517 high=-0.4723
Ca21Chr2 start=744782 peak=744917 stop=745112 wid=330 mean=-0.4892 median=-0.4977 high=-0.5455
Ca21Chr2 start=745327 peak=745377 stop=745422 wid=95 mean=-0.4096 median=-0.4108 high=-0.4143
Ca21Chr2 start=746442 peak=746472 stop=746507 wid=65 mean=-0.4039 median=-0.4043 high=-0.4057
Ca21Chr2 start=746897 peak=747017 stop=747152 wid=255 mean=-0.4703 median=-0.4786 high=-0.5081
Ca21Chr2 start=749412 peak=749617 stop=749747 wid=335 mean=-0.5392 median=-0.5480 high=-0.6462
Ca21Chr2 start=775057 peak=775072 stop=775087 wid=30 mean=-0.4017 median=-0.4018 high=-0.4027
Ca21Chr2 start=781482 peak=781642 stop=781842 wid=360 mean=-0.4580 median=-0.4632 high=-0.4938
Ca21Chr2 start=785202 peak=785247 stop=785292 wid=90 mean=-0.4144 median=-0.4158 high=-0.4226
Ca21Chr2 start=809542 peak=809597 stop=809642 wid=100 mean=-0.4141 median=-0.4154 high=-0.4209
Ca21Chr2 start=811567 peak=811647 stop=811717 wid=150 mean=-0.4538 median=-0.4598 high=-0.4831
Ca21Chr2 start=822211 peak=822321 stop=822426 wid=215 mean=-0.4457 median=-0.4511 high=-0.4697
Ca21Chr2 start=824971 peak=825111 stop=825231 wid=260 mean=-0.5465 median=-0.5627 high=-0.6306
Ca21Chr2 start=829546 peak=829616 stop=829681 wid=135 mean=-0.4259 median=-0.4291 high=-0.4391
Ca21Chr2 start=838411 peak=839021 stop=839466 wid=1055 mean=-0.8263 median=-0.8556 high=-1.1734
Ca21Chr2 start=858296 peak=858361 stop=858431 wid=135 mean=-0.4138 median=-0.4154 high=-0.4210
Ca21Chr2 start=901956 peak=902111 stop=902266 wid=310 mean=-0.4967 median=-0.5084 high=-0.5525
Ca21Chr2 start=918231 peak=918326 stop=918421 wid=190 mean=-0.4485 median=-0.4542 high=-0.4733
Ca21Chr2 start=931696 peak=931886 stop=932026 wid=330 mean=-0.4698 median=-0.4786 high=-0.5025
Ca21Chr2 start=937391 peak=937481 stop=937581 wid=190 mean=-0.4312 median=-0.4356 high=-0.4485
Ca21Chr2 start=940016 peak=940251 stop=940406 wid=390 mean=-0.5341 median=-0.5493 high=-0.6069
Ca21Chr2 start=965346 peak=965411 stop=965471 wid=125 mean=-0.4379 median=-0.4425 high=-0.4576
Ca21Chr2 start=967436 peak=967536 stop=967621 wid=185 mean=-0.4497 median=-0.4554 high=-0.4781
Ca21Chr2 start=981021 peak=981056 stop=981086 wid=65 mean=-0.4089 median=-0.4100 high=-0.4132
Ca21Chr2 start=984896 peak=984926 stop=984951 wid=55 mean=-0.4098 median=-0.4110 high=-0.4151
Ca21Chr2 start=985436 peak=985491 stop=985541 wid=105 mean=-0.4213 median=-0.4240 high=-0.4333
Ca21Chr2 start=1004510 peak=1004530 stop=1004560 wid=50 mean=-0.4029 median=-0.4032 high=-0.4042
Ca21Chr2 start=1015650 peak=1015760 stop=1015860 wid=210 mean=-0.4473 median=-0.4528 high=-0.4739
Ca21Chr2 start=1031880 peak=1032350 stop=1032660 wid=780 mean=-0.5413 median=-0.5129 high=-0.6942
Ca21Chr2 start=1068540 peak=1068670 stop=1068830 wid=290 mean=-0.4437 median=-0.4492 high=-0.4667
Ca21Chr2 start=1069080 peak=1069350 stop=1069680 wid=600 mean=-0.6200 median=-0.6370 high=-0.7752
Ca21Chr2 start=1079080 peak=1079230 stop=1079400 wid=320 mean=-0.5456 median=-0.5612 high=-0.6284
Ca21Chr2 start=1079820 peak=1079950 stop=1080140 wid=320 mean=-0.5064 median=-0.5170 high=-0.5705
Ca21Chr2 start=1089720 peak=1089790 stop=1089870 wid=150 mean=-0.4498 median=-0.4568 high=-0.4763
Ca21Chr2 start=1105230 peak=1105350 stop=1105460 wid=230 mean=-0.4773 median=-0.4869 high=-0.5184
Ca21Chr2 start=1109150 peak=1109210 stop=1109270 wid=120 mean=-0.4390 median=-0.4435 high=-0.4583
Ca21Chr2 start=1118200 peak=1118300 stop=1118400 wid=200 mean=-0.4208 median=-0.4234 high=-0.4312
Ca21Chr2 start=1156660 peak=1156760 stop=1156880 wid=220 mean=-0.4861 median=-0.4954 high=-0.5325
Ca21Chr2 start=1164920 peak=1165150 stop=1165280 wid=360 mean=-0.4872 median=-0.4944 high=-0.5464
Ca21Chr2 start=1175260 peak=1175440 stop=1175580 wid=320 mean=-0.4280 median=-0.4308 high=-0.4431
Ca21Chr2 start=1194950 peak=1195010 stop=1195070 wid=120 mean=-0.4182 median=-0.4206 high=-0.4277
Ca21Chr2 start=1211700 peak=1211760 stop=1211820 wid=120 mean=-0.4079 median=-0.4088 high=-0.4117
Ca21Chr2 start=1214310 peak=1214550 stop=1214720 wid=410 mean=-0.5716 median=-0.5871 high=-0.6866
Ca21Chr2 start=1218670 peak=1218920 stop=1219100 wid=430 mean=-0.6192 median=-0.6389 high=-0.7560
Ca21Chr2 start=1232410 peak=1232550 stop=1232670 wid=260 mean=-0.5459 median=-0.5608 high=-0.6297
Ca21Chr2 start=1281570 peak=1281630 stop=1281690 wid=120 mean=-0.4259 median=-0.4290 high=-0.4393
Ca21Chr2 start=1323190 peak=1323190 stop=1323190 wid=0 mean=-0.4002 median=-0.4002 high=-0.4002
Ca21Chr2 start=1332140 peak=1332410 stop=1332740 wid=600 mean=-0.6607 median=-0.6883 high=-0.8070
Ca21Chr2 start=1333490 peak=1333560 stop=1333630 wid=140 mean=-0.4225 median=-0.4255 high=-0.4345
Ca21Chr2 start=1338070 peak=1338920 stop=1340300 wid=2230 mean=-0.5351 median=-0.5264 high=-0.6717
Ca21Chr2 start=1362130 peak=1362200 stop=1362270 wid=140 mean=-0.4345 median=-0.4386 high=-0.4522
Ca21Chr2 start=1364370 peak=1364530 stop=1364680 wid=310 mean=-0.5441 median=-0.5598 high=-0.6274
Ca21Chr2 start=1365370 peak=1365450 stop=1365570 wid=200 mean=-0.4194 median=-0.4216 high=-0.4301
Ca21Chr2 start=1371800 peak=1371870 stop=1371950 wid=150 mean=-0.4257 median=-0.4287 high=-0.4386
Ca21Chr2 start=1372350 peak=1372440 stop=1372540 wid=190 mean=-0.4303 median=-0.4337 high=-0.4471
Ca21Chr2 start=1375960 peak=1376030 stop=1376110 wid=150 mean=-0.4236 median=-0.4266 high=-0.4367
Ca21Chr2 start=1379150 peak=1379320 stop=1379450 wid=300 mean=-0.5445 median=-0.5612 high=-0.6290
Ca21Chr2 start=1397930 peak=1398050 stop=1398170 wid=240 mean=-0.5222 median=-0.5358 high=-0.5911
Ca21Chr2 start=1416930 peak=1417090 stop=1417300 wid=370 mean=-0.5004 median=-0.5070 high=-0.5739
Ca21Chr2 start=1417450 peak=1417580 stop=1417660 wid=210 mean=-0.4281 median=-0.4307 high=-0.4452
Ca21Chr2 start=1419400 peak=1419410 stop=1419420 wid=20 mean=-0.4005 median=-0.4005 high=-0.4007
Ca21Chr2 start=1421560 peak=1421600 stop=1421640 wid=80 mean=-0.4159 median=-0.4178 high=-0.4233
Ca21Chr2 start=1431440 peak=1431540 stop=1431680 wid=240 mean=-0.4448 median=-0.4494 high=-0.4719
Ca21Chr2 start=1459100 peak=1459230 stop=1459490 wid=390 mean=-0.4534 median=-0.4530 high=-0.4944
Ca21Chr2 start=1513840 peak=1514010 stop=1514370 wid=530 mean=-0.4661 median=-0.4656 high=-0.5106
Ca21Chr2 start=1545410 peak=1545610 stop=1545820 wid=410 mean=-0.4990 median=-0.5111 high=-0.5510
Ca21Chr2 start=1556630 peak=1557000 stop=1557170 wid=540 mean=-0.4724 median=-0.4868 high=-0.4937
Ca21Chr2 start=1575560 peak=1575640 stop=1575740 wid=180 mean=-0.4391 median=-0.4435 high=-0.4590
Ca21Chr2 start=1576110 peak=1576210 stop=1576300 wid=190 mean=-0.4438 median=-0.4495 high=-0.4667
Ca21Chr2 start=1595130 peak=1595250 stop=1595320 wid=190 mean=-0.4407 median=-0.4449 high=-0.4661
Ca21Chr2 start=1606360 peak=1606410 stop=1606480 wid=120 mean=-0.4019 median=-0.4021 high=-0.4029
Ca21Chr2 start=1606840 peak=1606940 stop=1607040 wid=200 mean=-0.4206 median=-0.4227 high=-0.4316
Ca21Chr2 start=1607580 peak=1607950 stop=1608200 wid=620 mean=-0.6029 median=-0.6182 high=-0.7448
Ca21Chr2 start=1634320 peak=1634360 stop=1634400 wid=80 mean=-0.4103 median=-0.4114 high=-0.4156
Ca21Chr2 start=1645860 peak=1645960 stop=1646050 wid=190 mean=-0.4598 median=-0.4673 high=-0.4912
Ca21Chr2 start=1648010 peak=1648040 stop=1648080 wid=70 mean=-0.4073 median=-0.4081 high=-0.4105
Ca21Chr2 start=1649140 peak=1649300 stop=1649460 wid=320 mean=-0.5540 median=-0.5715 high=-0.6387
Ca21Chr2 start=1653070 peak=1653180 stop=1653310 wid=240 mean=-0.4500 median=-0.4557 high=-0.4762
Ca21Chr2 start=1671090 peak=1671120 stop=1671160 wid=70 mean=-0.4072 median=-0.4080 high=-0.4106
Ca21Chr2 start=1676380 peak=1677160 stop=1678060 wid=1680 mean=-0.7950 median=-0.8235 high=-1.0626
Ca21Chr2 start=1678290 peak=1678360 stop=1678420 wid=130 mean=-0.4143 median=-0.4161 high=-0.4218
Ca21Chr2 start=1680590 peak=1680600 stop=1680620 wid=30 mean=-0.4015 median=-0.4018 high=-0.4022
Ca21Chr2 start=1695150 peak=1695370 stop=1695600 wid=450 mean=-0.6659 median=-0.6849 high=-0.8522
Ca21Chr2 start=1703070 peak=1703120 stop=1703180 wid=110 mean=-0.4308 median=-0.4341 high=-0.4450
Ca21Chr2 start=1742470 peak=1742770 stop=1742920 wid=450 mean=-0.4766 median=-0.4777 high=-0.5189
Ca21Chr2 start=1746650 peak=1746780 stop=1746910 wid=260 mean=-0.5208 median=-0.5347 high=-0.5854
Ca21Chr2 start=1758060 peak=1758220 stop=1758410 wid=350 mean=-0.4592 median=-0.4662 high=-0.4941
Ca21Chr2 start=1760610 peak=1760830 stop=1760960 wid=350 mean=-0.5657 median=-0.5808 high=-0.6689
Ca21Chr2 start=1792700 peak=1792870 stop=1793080 wid=380 mean=-0.5095 median=-0.5198 high=-0.5764
Ca21Chr2 start=1796550 peak=1796630 stop=1796700 wid=150 mean=-0.4320 median=-0.4357 high=-0.4482
Ca21Chr2 start=1801900 peak=1801960 stop=1802030 wid=130 mean=-0.4227 median=-0.4259 high=-0.4351
Ca21Chr2 start=1802310 peak=1802480 stop=1802740 wid=430 mean=-0.4615 median=-0.4733 high=-0.4821
Ca21Chr2 start=1810880 peak=1810920 stop=1810960 wid=80 mean=-0.4139 median=-0.4154 high=-0.4201
Ca21Chr2 start=1815660 peak=1815900 stop=1816100 wid=440 mean=-0.6044 median=-0.6182 high=-0.7588
Ca21Chr2 start=1823170 peak=1823240 stop=1823300 wid=130 mean=-0.4141 median=-0.4160 high=-0.4218
Ca21Chr2 start=1828480 peak=1828570 stop=1828720 wid=240 mean=-0.4349 median=-0.4382 high=-0.4560
Ca21Chr2 start=1844670 peak=1844760 stop=1844870 wid=200 mean=-0.4565 median=-0.4629 high=-0.4862
Ca21Chr2 start=1848540 peak=1848600 stop=1848670 wid=130 mean=-0.4416 median=-0.4468 high=-0.4635
Ca21Chr2 start=1859100 peak=1859130 stop=1859160 wid=60 mean=-0.4033 median=-0.4037 high=-0.4052
Ca21Chr2 start=1863270 peak=1863350 stop=1863430 wid=160 mean=-0.4344 median=-0.4386 high=-0.4531
Ca21Chr2 start=1881980 peak=1882120 stop=1882260 wid=280 mean=-0.6072 median=-0.6251 high=-0.7349
Ca21Chr2 start=1890790 peak=1890900 stop=1891000 wid=210 mean=-0.4604 median=-0.4672 high=-0.4921
Ca21Chr2 start=1898950 peak=1898960 stop=1898980 wid=30 mean=-0.4013 median=-0.4014 high=-0.4019
Ca21Chr2 start=1957570 peak=1957650 stop=1957720 wid=150 mean=-0.4297 median=-0.4331 high=-0.4443
Ca21Chr2 start=1979320 peak=1979430 stop=1979530 wid=210 mean=-0.4586 median=-0.4663 high=-0.4889
Ca21Chr2 start=1991900 peak=1992120 stop=1992280 wid=380 mean=-0.6083 median=-0.6237 high=-0.7544
Ca21Chr2 start=2002410 peak=2002500 stop=2002580 wid=170 mean=-0.4524 median=-0.4586 high=-0.4788
Ca21Chr2 start=2021560 peak=2021660 stop=2021760 wid=200 mean=-0.4545 median=-0.4608 high=-0.4830
Ca21Chr2 start=2022600 peak=2022680 stop=2022780 wid=180 mean=-0.4388 median=-0.4432 high=-0.4612
Ca21Chr2 start=2023020 peak=2023110 stop=2023190 wid=170 mean=-0.4192 median=-0.4215 high=-0.4297
Ca21Chr2 start=2023960 peak=2024020 stop=2024070 wid=110 mean=-0.4111 median=-0.4123 high=-0.4166
Ca21Chr2 start=2026440 peak=2026520 stop=2026580 wid=140 mean=-0.4228 median=-0.4261 high=-0.4339
Ca21Chr2 start=2029560 peak=2029630 stop=2029710 wid=150 mean=-0.4181 median=-0.4203 high=-0.4279
Ca21Chr2 start=2029880 peak=2030050 stop=2030170 wid=290 mean=-0.4841 median=-0.4930 high=-0.5366
Ca21Chr2 start=2032880 peak=2033050 stop=2033480 wid=600 mean=-0.5880 median=-0.5649 high=-0.7701
Ca21Chr2 start=2040660 peak=2040860 stop=2041060 wid=400 mean=-0.5102 median=-0.5218 high=-0.5779
Ca21Chr2 start=2047800 peak=2047800 stop=2047860 wid=60 mean=-0.4269 median=-0.4269 high=-0.4535
Ca21Chr2 start=2073880 peak=2074090 stop=2074290 wid=410 mean=-0.6906 median=-0.7217 high=-0.8598
Ca21Chr2 start=2074610 peak=2074690 stop=2074760 wid=150 mean=-0.4679 median=-0.4749 high=-0.5016
Ca21Chr2 start=2080440 peak=2080600 stop=2080860 wid=420 mean=-0.4946 median=-0.5066 high=-0.5363
Ca21Chr2 start=2084510 peak=2084600 stop=2084710 wid=200 mean=-0.4492 median=-0.4554 high=-0.4757
Ca21Chr2 start=2095900 peak=2095940 stop=2095980 wid=80 mean=-0.4137 median=-0.4148 high=-0.4200
Ca21Chr2 start=2097630 peak=2097660 stop=2097700 wid=70 mean=-0.4112 median=-0.4128 high=-0.4176
Ca21Chr2 start=2134430 peak=2134570 stop=2134670 wid=240 mean=-0.4363 median=-0.4402 high=-0.4569
Ca21Chr2 start=2135090 peak=2135210 stop=2135560 wid=470 mean=-0.4421 median=-0.4402 high=-0.4671
Ca21Chr2 start=2146710 peak=2147020 stop=2147320 wid=610 mean=-0.5498 median=-0.5646 high=-0.6374
Ca21Chr2 start=2150400 peak=2150700 stop=2151180 wid=780 mean=-0.5841 median=-0.6030 high=-0.6786
Ca21Chr2 start=2166420 peak=2166560 stop=2166660 wid=240 mean=-0.4645 median=-0.4719 high=-0.5006
Ca21Chr2 start=2180750 peak=2181100 stop=2181270 wid=520 mean=-0.4791 median=-0.4870 high=-0.5203
Ca21Chr2 start=2186520 peak=2186600 stop=2186660 wid=140 mean=-0.4240 median=-0.4264 high=-0.4358
Ca21Chr2 start=2198600 peak=2198680 stop=2198740 wid=140 mean=-0.4238 median=-0.4265 high=-0.4359
Ca21Chr3 start=9596 peak=9661 stop=9721 wid=125 mean=-0.4180 median=-0.4202 high=-0.4272
Ca21Chr3 start=27641 peak=27701 stop=27766 wid=125 mean=-0.4124 median=-0.4140 high=-0.4193
Ca21Chr3 start=43786 peak=43821 stop=43866 wid=80 mean=-0.4058 median=-0.4065 high=-0.4088
Ca21Chr3 start=44356 peak=44451 stop=44536 wid=180 mean=-0.4257 median=-0.4289 high=-0.4394
Ca21Chr3 start=50711 peak=51331 stop=51491 wid=780 mean=-0.4469 median=-0.4453 high=-0.4807
Ca21Chr3 start=103526 peak=103581 stop=103631 wid=105 mean=-0.4172 median=-0.4193 high=-0.4259
Ca21Chr3 start=109506 peak=109646 stop=109791 wid=285 mean=-0.4614 median=-0.4682 high=-0.4964
Ca21Chr3 start=132416 peak=132606 stop=132771 wid=355 mean=-0.4430 median=-0.4483 high=-0.4652
Ca21Chr3 start=147526 peak=147691 stop=147861 wid=335 mean=-0.5747 median=-0.5910 high=-0.6877
Ca21Chr3 start=160901 peak=160906 stop=160921 wid=20 mean=-0.4006 median=-0.4007 high=-0.4008
Ca21Chr3 start=171396 peak=171486 stop=171591 wid=195 mean=-0.4449 median=-0.4502 high=-0.4699
Ca21Chr3 start=172461 peak=172651 stop=172776 wid=315 mean=-0.4467 median=-0.4508 high=-0.4768
Ca21Chr3 start=174281 peak=174521 stop=174666 wid=385 mean=-0.4217 median=-0.4251 high=-0.4297
Ca21Chr3 start=184681 peak=184881 stop=185181 wid=500 mean=-0.4466 median=-0.4505 high=-0.4769
Ca21Chr3 start=185486 peak=185701 stop=186081 wid=595 mean=-0.4495 median=-0.4459 high=-0.4897
Ca21Chr3 start=186931 peak=187066 stop=187206 wid=275 mean=-0.4507 median=-0.4570 high=-0.4748
Ca21Chr3 start=187656 peak=187761 stop=188071 wid=415 mean=-0.4275 median=-0.4250 high=-0.4552
Ca21Chr3 start=188266 peak=188451 stop=188731 wid=465 mean=-0.4506 median=-0.4536 high=-0.4852
Ca21Chr3 start=211549 peak=211689 stop=211829 wid=280 mean=-0.4757 median=-0.4842 high=-0.5134
Ca21Chr3 start=229979 peak=230159 stop=230294 wid=315 mean=-0.5070 median=-0.5163 high=-0.5798
Ca21Chr3 start=235074 peak=235189 stop=235294 wid=220 mean=-0.4342 median=-0.4385 high=-0.4533
Ca21Chr3 start=246814 peak=246934 stop=247044 wid=230 mean=-0.5328 median=-0.5507 high=-0.6026
Ca21Chr3 start=258809 peak=258939 stop=259074 wid=265 mean=-0.5932 median=-0.6143 high=-0.6998
Ca21Chr3 start=263344 peak=263484 stop=263644 wid=300 mean=-0.4983 median=-0.5083 high=-0.5607
Ca21Chr3 start=263794 peak=263984 stop=264119 wid=325 mean=-0.4703 median=-0.4787 high=-0.5074
Ca21Chr3 start=268409 peak=268439 stop=268464 wid=55 mean=-0.4075 median=-0.4084 high=-0.4110
Ca21Chr3 start=275494 peak=275664 stop=275849 wid=355 mean=-0.5910 median=-0.6115 high=-0.7048
Ca21Chr3 start=276679 peak=276714 stop=276759 wid=80 mean=-0.4186 median=-0.4202 high=-0.4285
Ca21Chr3 start=277139 peak=277299 stop=277484 wid=345 mean=-0.5143 median=-0.5272 high=-0.5784
Ca21Chr3 start=290164 peak=290944 stop=291594 wid=1430 mean=-1.4429 median=-1.5955 high=-2.1359
Ca21Chr3 start=304639 peak=304764 stop=304969 wid=330 mean=-0.4693 median=-0.4753 high=-0.5198
Ca21Chr3 start=317089 peak=317169 stop=317254 wid=165 mean=-0.4201 median=-0.4226 high=-0.4304
Ca21Chr3 start=338964 peak=339064 stop=339189 wid=225 mean=-0.4628 median=-0.4703 high=-0.4981
Ca21Chr3 start=344964 peak=345009 stop=345054 wid=90 mean=-0.4167 median=-0.4187 high=-0.4251
Ca21Chr3 start=359719 peak=359789 stop=359869 wid=150 mean=-0.4420 median=-0.4471 high=-0.4638
Ca21Chr3 start=364829 peak=364954 stop=365079 wid=250 mean=-0.4851 median=-0.4941 high=-0.5338
Ca21Chr3 start=374769 peak=374839 stop=374894 wid=125 mean=-0.4090 median=-0.4100 high=-0.4139
Ca21Chr3 start=416989 peak=417079 stop=417179 wid=190 mean=-0.4582 median=-0.4647 high=-0.4872
Ca21Chr3 start=421894 peak=422359 stop=422554 wid=660 mean=-0.4978 median=-0.4620 high=-0.6420
Ca21Chr3 start=431934 peak=432009 stop=432079 wid=145 mean=-0.4223 median=-0.4249 high=-0.4335
Ca21Chr3 start=466259 peak=466399 stop=466579 wid=320 mean=-0.5375 median=-0.5499 high=-0.6224
Ca21Chr3 start=473614 peak=473794 stop=473914 wid=300 mean=-0.5054 median=-0.5141 high=-0.5740
Ca21Chr3 start=493036 peak=493056 stop=493076 wid=40 mean=-0.4030 median=-0.4034 high=-0.4042
Ca21Chr3 start=497006 peak=497096 stop=497216 wid=210 mean=-0.4250 median=-0.4274 high=-0.4380
Ca21Chr3 start=506546 peak=506676 stop=507081 wid=535 mean=-0.4799 median=-0.4529 high=-0.5723
Ca21Chr3 start=541570 peak=541665 stop=541775 wid=205 mean=-0.4418 median=-0.4465 high=-0.4650
Ca21Chr3 start=546700 peak=546840 stop=546985 wid=285 mean=-0.5023 median=-0.5152 high=-0.5565
Ca21Chr3 start=552885 peak=552980 stop=553410 wid=525 mean=-0.4249 median=-0.4241 high=-0.4578
Ca21Chr3 start=554505 peak=554595 stop=554705 wid=200 mean=-0.4221 median=-0.4244 high=-0.4349
Ca21Chr3 start=565835 peak=565875 stop=565925 wid=90 mean=-0.4047 median=-0.4053 high=-0.4068
Ca21Chr3 start=566055 peak=566325 stop=566555 wid=500 mean=-0.5818 median=-0.5962 high=-0.7171
Ca21Chr3 start=567255 peak=567290 stop=567325 wid=70 mean=-0.4065 median=-0.4071 high=-0.4096
Ca21Chr3 start=568470 peak=568590 stop=568665 wid=195 mean=-0.4152 median=-0.4170 high=-0.4238
Ca21Chr3 start=573130 peak=573215 stop=573305 wid=175 mean=-0.4438 median=-0.4490 high=-0.4670
Ca21Chr3 start=582475 peak=582545 stop=582630 wid=155 mean=-0.4331 median=-0.4374 high=-0.4513
Ca21Chr3 start=607495 peak=607560 stop=607630 wid=135 mean=-0.4289 median=-0.4328 high=-0.4448
Ca21Chr3 start=608260 peak=608430 stop=608545 wid=285 mean=-0.6570 median=-0.6892 high=-0.7929
Ca21Chr3 start=646840 peak=646945 stop=647030 wid=190 mean=-0.4713 median=-0.4793 high=-0.5108
Ca21Chr3 start=648630 peak=648645 stop=648655 wid=25 mean=-0.4013 median=-0.4014 high=-0.4020
Ca21Chr3 start=684745 peak=684890 stop=685050 wid=305 mean=-0.5923 median=-0.6155 high=-0.6933
Ca21Chr3 start=728463 peak=728713 stop=728933 wid=470 mean=-0.6256 median=-0.6572 high=-0.7379
Ca21Chr3 start=742438 peak=742718 stop=742893 wid=455 mean=-0.5359 median=-0.5496 high=-0.6144
Ca21Chr3 start=749828 peak=749953 stop=750058 wid=230 mean=-0.4494 median=-0.4547 high=-0.4742
Ca21Chr3 start=774433 peak=774488 stop=774543 wid=110 mean=-0.4248 median=-0.4270 high=-0.4362
Ca21Chr3 start=781062 peak=781357 stop=781652 wid=590 mean=-0.5010 median=-0.5205 high=-0.5439
Ca21Chr3 start=782287 peak=782322 stop=782367 wid=80 mean=-0.4072 median=-0.4079 high=-0.4107
Ca21Chr3 start=796792 peak=796967 stop=797292 wid=500 mean=-0.4918 median=-0.5015 high=-0.5336
Ca21Chr3 start=847853 peak=847953 stop=848053 wid=200 mean=-0.4464 median=-0.4518 high=-0.4693
Ca21Chr3 start=853883 peak=854048 stop=854278 wid=395 mean=-0.5040 median=-0.5175 high=-0.5563
Ca21Chr3 start=856008 peak=856013 stop=856023 wid=15 mean=-0.4010 median=-0.4010 high=-0.4013
Ca21Chr3 start=856353 peak=856398 stop=856443 wid=90 mean=-0.4125 median=-0.4137 high=-0.4188
Ca21Chr3 start=898073 peak=898118 stop=898158 wid=85 mean=-0.4176 median=-0.4196 high=-0.4262
Ca21Chr3 start=952973 peak=953008 stop=953048 wid=75 mean=-0.4043 median=-0.4048 high=-0.4064
Ca21Chr3 start=956068 peak=956078 stop=956098 wid=30 mean=-0.4012 median=-0.4014 high=-0.4017
Ca21Chr3 start=956453 peak=956608 stop=956768 wid=315 mean=-0.4610 median=-0.4675 high=-0.4980
Ca21Chr3 start=956933 peak=957168 stop=957393 wid=460 mean=-0.5648 median=-0.5783 high=-0.6725
Ca21Chr3 start=962398 peak=962478 stop=962543 wid=145 mean=-0.4292 median=-0.4326 high=-0.4446
Ca21Chr3 start=1046890 peak=1046960 stop=1047050 wid=160 mean=-0.4199 median=-0.4221 high=-0.4311
Ca21Chr3 start=1058110 peak=1059180 stop=1059470 wid=1360 mean=-0.7273 median=-0.7376 high=-0.8682
Ca21Chr3 start=1060470 peak=1060610 stop=1060710 wid=240 mean=-0.4324 median=-0.4362 high=-0.4498
Ca21Chr3 start=1064820 peak=1065430 stop=1065590 wid=770 mean=-0.4782 median=-0.4361 high=-0.6165
Ca21Chr3 start=1067440 peak=1067590 stop=1067720 wid=280 mean=-0.4620 median=-0.4694 high=-0.4938
Ca21Chr3 start=1071740 peak=1071810 stop=1071880 wid=140 mean=-0.4187 median=-0.4209 high=-0.4283
Ca21Chr3 start=1085600 peak=1085630 stop=1085670 wid=70 mean=-0.4055 median=-0.4060 high=-0.4081
Ca21Chr3 start=1088150 peak=1088270 stop=1088380 wid=230 mean=-0.4296 median=-0.4330 high=-0.4444
Ca21Chr3 start=1089100 peak=1089610 stop=1089750 wid=650 mean=-0.4529 median=-0.4575 high=-0.5053
Ca21Chr3 start=1093110 peak=1093250 stop=1093400 wid=290 mean=-0.5057 median=-0.5180 high=-0.5680
Ca21Chr3 start=1117010 peak=1117520 stop=1117750 wid=740 mean=-0.5848 median=-0.6087 high=-0.6839
Ca21Chr3 start=1122110 peak=1122170 stop=1122240 wid=130 mean=-0.4321 median=-0.4362 high=-0.4490
Ca21Chr3 start=1144770 peak=1145160 stop=1145350 wid=580 mean=-0.5008 median=-0.5030 high=-0.5669
Ca21Chr3 start=1145970 peak=1146040 stop=1146110 wid=140 mean=-0.4268 median=-0.4298 high=-0.4410
Ca21Chr3 start=1154180 peak=1154340 stop=1154550 wid=370 mean=-0.5835 median=-0.6022 high=-0.6980
Ca21Chr3 start=1157990 peak=1158040 stop=1158100 wid=110 mean=-0.4083 median=-0.4092 high=-0.4124
Ca21Chr3 start=1167450 peak=1167500 stop=1167540 wid=90 mean=-0.4076 median=-0.4086 high=-0.4115
Ca21Chr3 start=1214590 peak=1214650 stop=1214710 wid=120 mean=-0.4239 median=-0.4266 high=-0.4356
Ca21Chr3 start=1218300 peak=1218370 stop=1218430 wid=130 mean=-0.4543 median=-0.4603 high=-0.4847
Ca21Chr3 start=1219010 peak=1219160 stop=1219300 wid=290 mean=-0.5299 median=-0.5432 high=-0.6054
Ca21Chr3 start=1223190 peak=1223410 stop=1223610 wid=420 mean=-0.4926 median=-0.5020 high=-0.5481
Ca21Chr3 start=1223820 peak=1223930 stop=1224030 wid=210 mean=-0.4302 median=-0.4337 high=-0.4468
Ca21Chr3 start=1244720 peak=1244740 stop=1244760 wid=40 mean=-0.4045 median=-0.4052 high=-0.4064
Ca21Chr3 start=1270530 peak=1270710 stop=1270840 wid=310 mean=-0.4827 median=-0.4927 high=-0.5292
Ca21Chr3 start=1272540 peak=1272570 stop=1272610 wid=70 mean=-0.4026 median=-0.4029 high=-0.4037
Ca21Chr3 start=1279790 peak=1279920 stop=1280040 wid=250 mean=-0.4977 median=-0.5089 high=-0.5526
Ca21Chr3 start=1304460 peak=1304600 stop=1304740 wid=280 mean=-0.5445 median=-0.5597 high=-0.6306
Ca21Chr3 start=1320560 peak=1320680 stop=1320820 wid=260 mean=-0.4560 median=-0.4630 high=-0.4855
Ca21Chr3 start=1328910 peak=1329100 stop=1329260 wid=350 mean=-0.5426 median=-0.5567 high=-0.6322
Ca21Chr3 start=1348390 peak=1348600 stop=1348730 wid=340 mean=-0.4577 median=-0.4644 high=-0.4873
Ca21Chr3 start=1349810 peak=1349830 stop=1349850 wid=40 mean=-0.4034 median=-0.4039 high=-0.4049
Ca21Chr3 start=1356520 peak=1356590 stop=1356650 wid=130 mean=-0.4101 median=-0.4112 high=-0.4153
Ca21Chr3 start=1359300 peak=1359450 stop=1359870 wid=570 mean=-0.4940 median=-0.4915 high=-0.5560
Ca21Chr3 start=1364560 peak=1364640 stop=1364700 wid=140 mean=-0.4244 median=-0.4271 high=-0.4362
Ca21Chr3 start=1375390 peak=1375460 stop=1375540 wid=150 mean=-0.4388 median=-0.4436 high=-0.4602
Ca21Chr3 start=1380290 peak=1380380 stop=1380460 wid=170 mean=-0.4410 median=-0.4455 high=-0.4628
Ca21Chr3 start=1386810 peak=1387020 stop=1387150 wid=340 mean=-0.6312 median=-0.6532 high=-0.7711
Ca21Chr3 start=1407040 peak=1407120 stop=1407240 wid=200 mean=-0.4155 median=-0.4173 high=-0.4234
Ca21Chr3 start=1414510 peak=1414560 stop=1414610 wid=100 mean=-0.4139 median=-0.4155 high=-0.4205
Ca21Chr3 start=1433950 peak=1433970 stop=1433990 wid=40 mean=-0.4033 median=-0.4037 high=-0.4047
Ca21Chr3 start=1444290 peak=1444380 stop=1444470 wid=180 mean=-0.4814 median=-0.4913 high=-0.5244
Ca21Chr3 start=1469590 peak=1469670 stop=1469750 wid=160 mean=-0.4212 median=-0.4240 high=-0.4316
Ca21Chr3 start=1470300 peak=1470480 stop=1470660 wid=360 mean=-0.5921 median=-0.6073 high=-0.7223
Ca21Chr3 start=1473620 peak=1473790 stop=1474290 wid=670 mean=-0.4787 median=-0.4827 high=-0.5242
Ca21Chr3 start=1480110 peak=1480250 stop=1480410 wid=300 mean=-0.4977 median=-0.5079 high=-0.5571
Ca21Chr3 start=1481550 peak=1481560 stop=1481580 wid=30 mean=-0.4005 median=-0.4006 high=-0.4007
Ca21Chr3 start=1500330 peak=1500450 stop=1500540 wid=210 mean=-0.4217 median=-0.4243 high=-0.4331
Ca21Chr3 start=1501010 peak=1501530 stop=1501920 wid=910 mean=-0.4917 median=-0.4756 high=-0.5931
Ca21Chr3 start=1507770 peak=1507840 stop=1507920 wid=150 mean=-0.4202 median=-0.4226 high=-0.4311
Ca21Chr3 start=1510760 peak=1510880 stop=1510990 wid=230 mean=-0.4859 median=-0.4943 high=-0.5308
Ca21Chr3 start=1524410 peak=1524440 stop=1524470 wid=60 mean=-0.4054 median=-0.4060 high=-0.4078
Ca21Chr3 start=1530050 peak=1530250 stop=1530450 wid=400 mean=-0.4843 median=-0.4910 high=-0.5420
Ca21Chr3 start=1542540 peak=1542590 stop=1542650 wid=110 mean=-0.4122 median=-0.4135 high=-0.4181
Ca21Chr3 start=1548740 peak=1548880 stop=1549020 wid=280 mean=-0.4814 median=-0.4911 high=-0.5257
Ca21Chr3 start=1564540 peak=1564750 stop=1564950 wid=410 mean=-0.5138 median=-0.5284 high=-0.5765
Ca21Chr3 start=1566650 peak=1566710 stop=1566780 wid=130 mean=-0.4178 median=-0.4198 high=-0.4261
Ca21Chr3 start=1568290 peak=1568370 stop=1568450 wid=160 mean=-0.4406 median=-0.4452 high=-0.4621
Ca21Chr3 start=1571770 peak=1571910 stop=1572040 wid=270 mean=-0.4657 median=-0.4728 high=-0.5038
Ca21Chr3 start=1573690 peak=1574240 stop=1574680 wid=990 mean=-0.5554 median=-0.5441 high=-0.6999
Ca21Chr3 start=1605270 peak=1605310 stop=1605370 wid=100 mean=-0.4077 median=-0.4087 high=-0.4116
Ca21Chr3 start=1606310 peak=1606540 stop=1607120 wid=810 mean=-0.5428 median=-0.5285 high=-0.6773
Ca21Chr3 start=1622120 peak=1622190 stop=1622250 wid=130 mean=-0.4490 median=-0.4548 high=-0.4737
Ca21Chr3 start=1627930 peak=1627980 stop=1628020 wid=90 mean=-0.4068 median=-0.4077 high=-0.4103
Ca21Chr3 start=1637550 peak=1637670 stop=1637750 wid=200 mean=-0.4256 median=-0.4287 high=-0.4393
Ca21Chr3 start=1647010 peak=1647170 stop=1647390 wid=380 mean=-0.4868 median=-0.4957 high=-0.5378
Ca21Chr3 start=1655000 peak=1655050 stop=1655100 wid=100 mean=-0.4153 median=-0.4169 high=-0.4224
Ca21Chr3 start=1671870 peak=1671910 stop=1671960 wid=90 mean=-0.4081 median=-0.4092 high=-0.4118
Ca21Chr3 start=1673000 peak=1673100 stop=1673200 wid=200 mean=-0.4940 median=-0.5050 high=-0.5463
Ca21Chr3 start=1680240 peak=1680380 stop=1680510 wid=270 mean=-0.4325 median=-0.4368 high=-0.4477
Ca21Chr3 start=1680860 peak=1681000 stop=1681120 wid=260 mean=-0.4949 median=-0.5060 high=-0.5445
Ca21Chr3 start=1681930 peak=1681950 stop=1681980 wid=50 mean=-0.4045 median=-0.4049 high=-0.4065
Ca21Chr3 start=1709230 peak=1709280 stop=1709330 wid=100 mean=-0.4218 median=-0.4254 high=-0.4336
Ca21Chr3 start=1721800 peak=1721970 stop=1722200 wid=400 mean=-0.5338 median=-0.5474 high=-0.6132
Ca21Chr3 start=1722670 peak=1722910 stop=1723040 wid=370 mean=-0.4759 median=-0.4818 high=-0.5273
Ca21Chr3 start=1728160 peak=1728410 stop=1728650 wid=490 mean=-0.6260 median=-0.6427 high=-0.7923
Ca21Chr3 start=1757770 peak=1757840 stop=1757910 wid=140 mean=-0.4119 median=-0.4133 high=-0.4178
Ca21Chr3 start=1792180 peak=1792250 stop=1792330 wid=150 mean=-0.4133 median=-0.4147 high=-0.4204
Ca21Chr4 start=18746 peak=19651 stop=19846 wid=1100 mean=-0.4748 median=-0.4841 high=-0.5351
Ca21Chr4 start=100416 peak=100861 stop=101166 wid=750 mean=-0.5380 median=-0.5548 high=-0.6372
Ca21Chr4 start=115856 peak=115931 stop=116011 wid=155 mean=-0.4400 median=-0.4447 high=-0.4612
Ca21Chr4 start=120636 peak=120756 stop=120901 wid=265 mean=-0.4311 median=-0.4346 high=-0.4482
Ca21Chr4 start=128716 peak=128746 stop=128781 wid=65 mean=-0.4026 median=-0.4029 high=-0.4037
Ca21Chr4 start=131081 peak=131201 stop=131306 wid=225 mean=-0.4458 median=-0.4516 high=-0.4692
Ca21Chr4 start=143736 peak=143866 stop=143956 wid=220 mean=-0.4267 median=-0.4298 high=-0.4414
Ca21Chr4 start=147986 peak=148076 stop=148171 wid=185 mean=-0.4778 median=-0.4872 high=-0.5211
Ca21Chr4 start=156456 peak=156546 stop=156641 wid=185 mean=-0.4555 median=-0.4619 high=-0.4856
Ca21Chr4 start=173251 peak=173431 stop=173571 wid=320 mean=-0.5209 median=-0.5315 high=-0.5992
Ca21Chr4 start=191816 peak=191906 stop=191981 wid=165 mean=-0.4343 median=-0.4386 high=-0.4527
Ca21Chr4 start=199296 peak=199336 stop=199376 wid=80 mean=-0.4199 median=-0.4224 high=-0.4288
Ca21Chr4 start=201476 peak=201566 stop=201681 wid=205 mean=-0.4948 median=-0.5053 high=-0.5465
Ca21Chr4 start=206661 peak=206681 stop=206701 wid=40 mean=-0.4020 median=-0.4024 high=-0.4031
Ca21Chr4 start=225546 peak=225621 stop=225681 wid=135 mean=-0.4479 median=-0.4535 high=-0.4724
Ca21Chr4 start=236601 peak=236676 stop=236746 wid=145 mean=-0.4494 median=-0.4548 high=-0.4743
Ca21Chr4 start=249076 peak=249121 stop=249171 wid=95 mean=-0.4067 median=-0.4075 high=-0.4100
Ca21Chr4 start=255216 peak=255311 stop=255396 wid=180 mean=-0.4448 median=-0.4507 high=-0.4689
Ca21Chr4 start=262656 peak=262811 stop=262936 wid=280 mean=-0.5152 median=-0.5290 high=-0.5811
Ca21Chr4 start=270891 peak=270966 stop=271036 wid=145 mean=-0.4385 median=-0.4432 high=-0.4592
Ca21Chr4 start=272556 peak=272731 stop=272886 wid=330 mean=-0.5210 median=-0.5362 high=-0.5826
Ca21Chr4 start=274096 peak=274166 stop=274226 wid=130 mean=-0.4562 median=-0.4615 high=-0.4860
Ca21Chr4 start=276526 peak=276551 stop=276576 wid=50 mean=-0.4065 median=-0.4074 high=-0.4093
Ca21Chr4 start=291491 peak=291606 stop=291716 wid=225 mean=-0.5277 median=-0.5425 high=-0.5979
Ca21Chr4 start=294275 peak=294325 stop=294375 wid=100 mean=-0.4138 median=-0.4158 high=-0.4211
Ca21Chr4 start=294630 peak=294740 stop=294840 wid=210 mean=-0.4505 median=-0.4562 high=-0.4806
Ca21Chr4 start=318365 peak=318515 stop=318690 wid=325 mean=-0.5266 median=-0.5391 high=-0.6047
Ca21Chr4 start=319430 peak=319955 stop=320040 wid=610 mean=-0.4390 median=-0.4336 high=-0.4869
Ca21Chr4 start=334090 peak=334195 stop=334275 wid=185 mean=-0.4445 median=-0.4495 high=-0.4666
Ca21Chr4 start=338655 peak=338730 stop=338820 wid=165 mean=-0.4399 median=-0.4446 high=-0.4603
Ca21Chr4 start=351460 peak=351670 stop=351810 wid=350 mean=-0.5084 median=-0.5220 high=-0.5647
Ca21Chr4 start=355805 peak=355930 stop=356060 wid=255 mean=-0.4674 median=-0.4754 high=-0.5030
Ca21Chr4 start=374590 peak=374625 stop=374660 wid=70 mean=-0.4106 median=-0.4115 high=-0.4157
Ca21Chr4 start=378155 peak=378240 stop=378350 wid=195 mean=-0.4558 median=-0.4628 high=-0.4858
Ca21Chr4 start=394375 peak=394500 stop=394610 wid=235 mean=-0.4364 median=-0.4405 high=-0.4573
Ca21Chr4 start=403370 peak=403425 stop=403485 wid=115 mean=-0.4289 median=-0.4324 high=-0.4437
Ca21Chr4 start=408795 peak=408850 stop=408910 wid=115 mean=-0.4320 median=-0.4360 high=-0.4485
Ca21Chr4 start=420830 peak=420990 stop=421125 wid=295 mean=-0.4742 median=-0.4824 high=-0.5163
Ca21Chr4 start=423070 peak=423140 stop=423225 wid=155 mean=-0.4259 median=-0.4288 high=-0.4393
Ca21Chr4 start=429940 peak=430060 stop=430175 wid=235 mean=-0.4990 median=-0.5101 high=-0.5552
Ca21Chr4 start=443450 peak=443585 stop=443840 wid=390 mean=-0.4260 median=-0.4284 high=-0.4441
Ca21Chr4 start=445810 peak=445935 stop=446130 wid=320 mean=-0.5226 median=-0.5312 high=-0.6035
Ca21Chr4 start=452825 peak=452900 stop=452985 wid=160 mean=-0.4247 median=-0.4272 high=-0.4368
Ca21Chr4 start=472825 peak=472875 stop=472940 wid=115 mean=-0.4110 median=-0.4123 high=-0.4170
Ca21Chr4 start=475335 peak=475430 stop=475510 wid=175 mean=-0.4907 median=-0.5012 high=-0.5357
Ca21Chr4 start=477515 peak=477750 stop=477965 wid=450 mean=-0.5767 median=-0.5957 high=-0.6870
Ca21Chr4 start=478350 peak=478660 stop=479495 wid=1145 mean=-0.5564 median=-0.4950 high=-0.7803
Ca21Chr4 start=480340 peak=480410 stop=480485 wid=145 mean=-0.4167 median=-0.4186 high=-0.4250
Ca21Chr4 start=510855 peak=510880 stop=510905 wid=50 mean=-0.4063 median=-0.4070 high=-0.4094
Ca21Chr4 start=516153 peak=516228 stop=516348 wid=195 mean=-0.4133 median=-0.4150 high=-0.4208
Ca21Chr4 start=516453 peak=516753 stop=517133 wid=680 mean=-0.5483 median=-0.5586 high=-0.6617
Ca21Chr4 start=520868 peak=520943 stop=521023 wid=155 mean=-0.4344 median=-0.4384 high=-0.4522
Ca21Chr4 start=538845 peak=538945 stop=539045 wid=200 mean=-0.4657 median=-0.4722 high=-0.5038
Ca21Chr4 start=541955 peak=542135 stop=542310 wid=355 mean=-0.5131 median=-0.5246 high=-0.5799
Ca21Chr4 start=542660 peak=542770 stop=542885 wid=225 mean=-0.4421 median=-0.4474 high=-0.4652
Ca21Chr4 start=546480 peak=546500 stop=546525 wid=45 mean=-0.4037 median=-0.4042 high=-0.4057
Ca21Chr4 start=560506 peak=560656 stop=560791 wid=285 mean=-0.4362 median=-0.4403 high=-0.4546
Ca21Chr4 start=561726 peak=561886 stop=562051 wid=325 mean=-0.4917 median=-0.5027 high=-0.5398
Ca21Chr4 start=563176 peak=563621 stop=563796 wid=620 mean=-0.4646 median=-0.4617 high=-0.5050
Ca21Chr4 start=564506 peak=564531 stop=564551 wid=45 mean=-0.4038 median=-0.4042 high=-0.4056
Ca21Chr4 start=566916 peak=566976 stop=567026 wid=110 mean=-0.4174 median=-0.4191 high=-0.4257
Ca21Chr4 start=575521 peak=575676 stop=575981 wid=460 mean=-0.4924 median=-0.4993 high=-0.5494
Ca21Chr4 start=577031 peak=577126 stop=577246 wid=215 mean=-0.4311 median=-0.4352 high=-0.4480
Ca21Chr4 start=600711 peak=600931 stop=601351 wid=640 mean=-0.5535 median=-0.5830 high=-0.6066
Ca21Chr4 start=604906 peak=605151 stop=605286 wid=380 mean=-0.4720 median=-0.4792 high=-0.5158
Ca21Chr4 start=605711 peak=605976 stop=606221 wid=510 mean=-0.4993 median=-0.5091 high=-0.5595
Ca21Chr4 start=667056 peak=667136 stop=667246 wid=190 mean=-0.4445 median=-0.4487 high=-0.4701
Ca21Chr4 start=678821 peak=678871 stop=678916 wid=95 mean=-0.4091 median=-0.4102 high=-0.4136
Ca21Chr4 start=690361 peak=690431 stop=690536 wid=175 mean=-0.4135 median=-0.4150 high=-0.4209
Ca21Chr4 start=691771 peak=692196 stop=692356 wid=585 mean=-0.4872 median=-0.4798 high=-0.5618
Ca21Chr4 start=697496 peak=697641 stop=697756 wid=260 mean=-0.4509 median=-0.4556 high=-0.4804
Ca21Chr4 start=699266 peak=699396 stop=699511 wid=245 mean=-0.5302 median=-0.5451 high=-0.6032
Ca21Chr4 start=712126 peak=712196 stop=712261 wid=135 mean=-0.4273 median=-0.4305 high=-0.4409
Ca21Chr4 start=728981 peak=729101 stop=729186 wid=205 mean=-0.4399 median=-0.4443 high=-0.4623
Ca21Chr4 start=730171 peak=730341 stop=730461 wid=290 mean=-0.5008 median=-0.5105 high=-0.5622
Ca21Chr4 start=731721 peak=731821 stop=731951 wid=230 mean=-0.4538 median=-0.4595 high=-0.4814
Ca21Chr4 start=754926 peak=755011 stop=755106 wid=180 mean=-0.4720 median=-0.4799 high=-0.5092
Ca21Chr4 start=787235 peak=787335 stop=787445 wid=210 mean=-0.4976 median=-0.5072 high=-0.5570
Ca21Chr4 start=829365 peak=829585 stop=829710 wid=345 mean=-0.4678 median=-0.4724 high=-0.5109
Ca21Chr4 start=835430 peak=835495 stop=835570 wid=140 mean=-0.4537 median=-0.4589 high=-0.4806
Ca21Chr4 start=853741 peak=853866 stop=853991 wid=250 mean=-0.5026 median=-0.5144 high=-0.5588
Ca21Chr4 start=862256 peak=862691 stop=863196 wid=940 mean=-0.5938 median=-0.6208 high=-0.6883
Ca21Chr4 start=863481 peak=863731 stop=864276 wid=795 mean=-0.5561 median=-0.5595 high=-0.6459
Ca21Chr4 start=867426 peak=867561 stop=867686 wid=260 mean=-0.5313 median=-0.5465 high=-0.6038
Ca21Chr4 start=875956 peak=876006 stop=876056 wid=100 mean=-0.4108 median=-0.4123 high=-0.4160
Ca21Chr4 start=894366 peak=894531 stop=894766 wid=400 mean=-0.5580 median=-0.5762 high=-0.6408
Ca21Chr4 start=907851 peak=908376 stop=908496 wid=645 mean=-0.4354 median=-0.4384 high=-0.4628
Ca21Chr4 start=943161 peak=943261 stop=943401 wid=240 mean=-0.4612 median=-0.4691 high=-0.4940
Ca21Chr4 start=1018610 peak=1018730 stop=1018850 wid=240 mean=-0.4846 median=-0.4940 high=-0.5299
Ca21Chr4 start=1032110 peak=1032220 stop=1032300 wid=190 mean=-0.4708 median=-0.4791 high=-0.5089
Ca21Chr4 start=1045440 peak=1045580 stop=1045720 wid=280 mean=-0.4643 median=-0.4732 high=-0.4981
Ca21Chr4 start=1078900 peak=1078960 stop=1079010 wid=110 mean=-0.4310 median=-0.4348 high=-0.4469
Ca21Chr4 start=1090310 peak=1090340 stop=1090370 wid=60 mean=-0.4065 median=-0.4077 high=-0.4104
Ca21Chr4 start=1092060 peak=1092190 stop=1092320 wid=260 mean=-0.5757 median=-0.5950 high=-0.6747
Ca21Chr4 start=1099530 peak=1099780 stop=1100460 wid=930 mean=-0.5212 median=-0.5450 high=-0.5799
Ca21Chr4 start=1102030 peak=1102210 stop=1102420 wid=390 mean=-0.5399 median=-0.5551 high=-0.6238
Ca21Chr4 start=1102750 peak=1103230 stop=1103930 wid=1180 mean=-0.5272 median=-0.5087 high=-0.6412
Ca21Chr4 start=1108300 peak=1108380 stop=1108460 wid=160 mean=-0.4504 median=-0.4573 high=-0.4799
Ca21Chr4 start=1134940 peak=1135000 stop=1135090 wid=150 mean=-0.4442 median=-0.4493 high=-0.4669
Ca21Chr4 start=1199720 peak=1199990 stop=1200600 wid=880 mean=-0.4823 median=-0.4775 high=-0.5391
Ca21Chr4 start=1203590 peak=1203870 stop=1204440 wid=850 mean=-0.5583 median=-0.5836 high=-0.6195
Ca21Chr4 start=1209920 peak=1210030 stop=1210150 wid=230 mean=-0.4575 median=-0.4642 high=-0.4894
Ca21Chr4 start=1248550 peak=1248610 stop=1248680 wid=130 mean=-0.4147 median=-0.4165 high=-0.4224
Ca21Chr4 start=1270610 peak=1270670 stop=1270740 wid=130 mean=-0.4251 median=-0.4281 high=-0.4388
Ca21Chr4 start=1299270 peak=1299300 stop=1299330 wid=60 mean=-0.4049 median=-0.4054 high=-0.4073
Ca21Chr4 start=1301350 peak=1301490 stop=1301650 wid=300 mean=-0.5617 median=-0.5785 high=-0.6571
Ca21Chr4 start=1306790 peak=1307310 stop=1308930 wid=2140 mean=-0.5628 median=-0.5343 high=-0.7784
Ca21Chr4 start=1316850 peak=1316990 stop=1317110 wid=260 mean=-0.5186 median=-0.5314 high=-0.5814
Ca21Chr4 start=1388040 peak=1388170 stop=1388270 wid=230 mean=-0.4836 median=-0.4936 high=-0.5260
Ca21Chr4 start=1447550 peak=1447660 stop=1447770 wid=220 mean=-0.4728 median=-0.4809 high=-0.5114
Ca21Chr4 start=1448980 peak=1449050 stop=1449130 wid=150 mean=-0.4452 median=-0.4496 high=-0.4689
Ca21Chr4 start=1452740 peak=1452910 stop=1453060 wid=320 mean=-0.5043 median=-0.5162 high=-0.5623
Ca21Chr4 start=1457340 peak=1457390 stop=1457440 wid=100 mean=-0.4249 median=-0.4276 high=-0.4365
Ca21Chr4 start=1458050 peak=1458210 stop=1458350 wid=300 mean=-0.5080 median=-0.5200 high=-0.5721
Ca21Chr4 start=1461460 peak=1461510 stop=1461580 wid=120 mean=-0.4112 median=-0.4123 high=-0.4167
Ca21Chr4 start=1470290 peak=1470530 stop=1471020 wid=730 mean=-0.5852 median=-0.6048 high=-0.6869
Ca21Chr4 start=1481830 peak=1481970 stop=1482110 wid=280 mean=-0.4610 median=-0.4681 high=-0.4938
Ca21Chr4 start=1483110 peak=1483270 stop=1483400 wid=290 mean=-0.4481 median=-0.4539 high=-0.4742
Ca21Chr4 start=1504630 peak=1504700 stop=1504770 wid=140 mean=-0.4207 median=-0.4234 high=-0.4312
Ca21Chr4 start=1513660 peak=1513760 stop=1513840 wid=180 mean=-0.4357 median=-0.4395 high=-0.4559
Ca21Chr5 start=45546 peak=45611 stop=45661 wid=115 mean=-0.4120 median=-0.4135 high=-0.4184
Ca21Chr5 start=46286 peak=46346 stop=46401 wid=115 mean=-0.4304 median=-0.4341 high=-0.4460
Ca21Chr5 start=72881 peak=73086 stop=73751 wid=870 mean=-0.5085 median=-0.4755 high=-0.6519
Ca21Chr5 start=97801 peak=97871 stop=97926 wid=125 mean=-0.4261 median=-0.4291 high=-0.4398
Ca21Chr5 start=112106 peak=112336 stop=112891 wid=785 mean=-0.4919 median=-0.4965 high=-0.5249
Ca21Chr5 start=113621 peak=113716 stop=113816 wid=195 mean=-0.4172 median=-0.4194 high=-0.4257
Ca21Chr5 start=119771 peak=119876 stop=119966 wid=195 mean=-0.4337 median=-0.4374 high=-0.4513
Ca21Chr5 start=154058 peak=154093 stop=154128 wid=70 mean=-0.4123 median=-0.4131 high=-0.4181
Ca21Chr5 start=154873 peak=155093 stop=155273 wid=400 mean=-0.5685 median=-0.5812 high=-0.6811
Ca21Chr5 start=155558 peak=155683 stop=155818 wid=260 mean=-0.4830 median=-0.4913 high=-0.5312
Ca21Chr5 start=156703 peak=156713 stop=156723 wid=20 mean=-0.4005 median=-0.4006 high=-0.4008
Ca21Chr5 start=170008 peak=170063 stop=170113 wid=105 mean=-0.4240 median=-0.4268 high=-0.4357
Ca21Chr5 start=204968 peak=205803 stop=206078 wid=1110 mean=-0.5626 median=-0.5146 high=-0.7467
Ca21Chr5 start=208858 peak=208953 stop=209078 wid=220 mean=-0.4153 median=-0.4170 high=-0.4234
Ca21Chr5 start=233958 peak=234068 stop=234218 wid=260 mean=-0.4514 median=-0.4580 high=-0.4775
Ca21Chr5 start=239858 peak=239918 stop=239978 wid=120 mean=-0.4179 median=-0.4203 high=-0.4270
Ca21Chr5 start=255128 peak=255248 stop=255368 wid=240 mean=-0.4725 median=-0.4816 high=-0.5124
Ca21Chr5 start=276483 peak=276518 stop=276553 wid=70 mean=-0.4076 median=-0.4084 high=-0.4110
Ca21Chr5 start=280183 peak=280328 stop=280468 wid=285 mean=-0.4727 median=-0.4810 high=-0.5126
Ca21Chr5 start=293336 peak=293396 stop=293471 wid=135 mean=-0.4210 median=-0.4235 high=-0.4319
Ca21Chr5 start=302566 peak=302621 stop=302681 wid=115 mean=-0.4138 median=-0.4156 high=-0.4213
Ca21Chr5 start=311951 peak=312101 stop=312281 wid=330 mean=-0.4880 median=-0.4971 high=-0.5388
Ca21Chr5 start=312756 peak=312916 stop=313091 wid=335 mean=-0.4960 median=-0.5072 high=-0.5499
Ca21Chr5 start=318036 peak=318091 stop=318151 wid=115 mean=-0.4211 median=-0.4239 high=-0.4324
Ca21Chr5 start=337266 peak=338171 stop=338591 wid=1325 mean=-0.4937 median=-0.4910 high=-0.5758
Ca21Chr5 start=342311 peak=342506 stop=342756 wid=445 mean=-0.5980 median=-0.6156 high=-0.7244
Ca21Chr5 start=398691 peak=398731 stop=398771 wid=80 mean=-0.4079 median=-0.4088 high=-0.4117
Ca21Chr5 start=402226 peak=402351 stop=402471 wid=245 mean=-0.4792 median=-0.4860 high=-0.5289
Ca21Chr5 start=405071 peak=405201 stop=405381 wid=310 mean=-0.4909 median=-0.4991 high=-0.5491
Ca21Chr5 start=406121 peak=406406 stop=406596 wid=475 mean=-0.4471 median=-0.4530 high=-0.4688
Ca21Chr5 start=450478 peak=450688 stop=450928 wid=450 mean=-0.5243 median=-0.5384 high=-0.6027
Ca21Chr5 start=451033 peak=451188 stop=451323 wid=290 mean=-0.4447 median=-0.4495 high=-0.4711
Ca21Chr5 start=488208 peak=488243 stop=488273 wid=65 mean=-0.4065 median=-0.4072 high=-0.4094
Ca21Chr5 start=494553 peak=494673 stop=494793 wid=240 mean=-0.4688 median=-0.4768 high=-0.5056
Ca21Chr5 start=501333 peak=501353 stop=501373 wid=40 mean=-0.4021 median=-0.4025 high=-0.4033
Ca21Chr5 start=529463 peak=529598 stop=529703 wid=240 mean=-0.4587 median=-0.4655 high=-0.4926
Ca21Chr5 start=556578 peak=556673 stop=556783 wid=205 mean=-0.4662 median=-0.4734 high=-0.5035
Ca21Chr5 start=566483 peak=566533 stop=566583 wid=100 mean=-0.4335 median=-0.4384 high=-0.4511
Ca21Chr5 start=593513 peak=593663 stop=593883 wid=370 mean=-0.4345 median=-0.4384 high=-0.4552
Ca21Chr5 start=599538 peak=599683 stop=599803 wid=265 mean=-0.4813 median=-0.4900 high=-0.5282
Ca21Chr5 start=600493 peak=600678 stop=600808 wid=315 mean=-0.4777 median=-0.4840 high=-0.5276
Ca21Chr5 start=611073 peak=611138 stop=611188 wid=115 mean=-0.4206 median=-0.4229 high=-0.4308
Ca21Chr5 start=622813 peak=622823 stop=622833 wid=20 mean=-0.4014 median=-0.4015 high=-0.4019
Ca21Chr5 start=628193 peak=628373 stop=628608 wid=415 mean=-0.6005 median=-0.6196 high=-0.7287
Ca21Chr5 start=631563 peak=631678 stop=631763 wid=200 mean=-0.4777 median=-0.4847 high=-0.5226
Ca21Chr5 start=640023 peak=640433 stop=640843 wid=820 mean=-0.8282 median=-0.8367 high=-1.1685
Ca21Chr5 start=641413 peak=641478 stop=641528 wid=115 mean=-0.4063 median=-0.4072 high=-0.4097
Ca21Chr5 start=654753 peak=654813 stop=654878 wid=125 mean=-0.4114 median=-0.4126 high=-0.4168
Ca21Chr5 start=656728 peak=656878 stop=657018 wid=290 mean=-0.5736 median=-0.5930 high=-0.6766
Ca21Chr5 start=693293 peak=693398 stop=693528 wid=235 mean=-0.4832 median=-0.4926 high=-0.5285
Ca21Chr5 start=694998 peak=695238 stop=695383 wid=385 mean=-0.5065 median=-0.5166 high=-0.5699
Ca21Chr5 start=696398 peak=696463 stop=696518 wid=120 mean=-0.4177 median=-0.4194 high=-0.4275
Ca21Chr5 start=699188 peak=699468 stop=699633 wid=445 mean=-0.5712 median=-0.5806 high=-0.7035
Ca21Chr5 start=721263 peak=721348 stop=721478 wid=215 mean=-0.4490 median=-0.4544 high=-0.4735
Ca21Chr5 start=784579 peak=785119 stop=785309 wid=730 mean=-0.4967 median=-0.5029 high=-0.5525
Ca21Chr5 start=790024 peak=790159 stop=790314 wid=290 mean=-0.4918 median=-0.5025 high=-0.5390
Ca21Chr5 start=827464 peak=827514 stop=827559 wid=95 mean=-0.4027 median=-0.4031 high=-0.4041
Ca21Chr5 start=854609 peak=854864 stop=855354 wid=745 mean=-0.4789 median=-0.4629 high=-0.5849
Ca21Chr5 start=855824 peak=856074 stop=856354 wid=530 mean=-0.5961 median=-0.6215 high=-0.6988
Ca21Chr5 start=859394 peak=859444 stop=859494 wid=100 mean=-0.4237 median=-0.4267 high=-0.4362
Ca21Chr5 start=865048 peak=865228 stop=865443 wid=395 mean=-0.5169 median=-0.5294 high=-0.5862
Ca21Chr5 start=881125 peak=881275 stop=881685 wid=560 mean=-0.5056 median=-0.5068 high=-0.5766
Ca21Chr5 start=886435 peak=886515 stop=886585 wid=150 mean=-0.4451 median=-0.4512 high=-0.4669
Ca21Chr5 start=893880 peak=893990 stop=894095 wid=215 mean=-0.5701 median=-0.5868 high=-0.6656
Ca21Chr5 start=895035 peak=895095 stop=895155 wid=120 mean=-0.4190 median=-0.4216 high=-0.4298
Ca21Chr5 start=897215 peak=897265 stop=897325 wid=110 mean=-0.4067 median=-0.4076 high=-0.4102
Ca21Chr5 start=912970 peak=913620 stop=913805 wid=835 mean=-0.5204 median=-0.4990 high=-0.6632
Ca21Chr5 start=916230 peak=916255 stop=916280 wid=50 mean=-0.4038 median=-0.4040 high=-0.4055
Ca21Chr5 start=922100 peak=922180 stop=922255 wid=155 mean=-0.4310 median=-0.4347 high=-0.4466
Ca21Chr5 start=922850 peak=922930 stop=923015 wid=165 mean=-0.4403 median=-0.4448 high=-0.4603
Ca21Chr5 start=940560 peak=940635 stop=940735 wid=175 mean=-0.4226 median=-0.4254 high=-0.4343
Ca21Chr5 start=950095 peak=950375 stop=950610 wid=515 mean=-0.5575 median=-0.5681 high=-0.6682
Ca21Chr5 start=966332 peak=966457 stop=966542 wid=210 mean=-0.4201 median=-0.4222 high=-0.4315
Ca21Chr5 start=967137 peak=967182 stop=967232 wid=95 mean=-0.4069 median=-0.4078 high=-0.4106
Ca21Chr5 start=978672 peak=978747 stop=978827 wid=155 mean=-0.4214 median=-0.4239 high=-0.4319
Ca21Chr5 start=979507 peak=979567 stop=979627 wid=120 mean=-0.4132 median=-0.4146 high=-0.4200
Ca21Chr5 start=981662 peak=981742 stop=981812 wid=150 mean=-0.4508 median=-0.4558 high=-0.4768
Ca21Chr5 start=982762 peak=982977 stop=983322 wid=560 mean=-0.5612 median=-0.5768 high=-0.6697
Ca21Chr5 start=983697 peak=983737 stop=983777 wid=80 mean=-0.4039 median=-0.4042 high=-0.4058
Ca21Chr5 start=1001380 peak=1001450 stop=1001550 wid=170 mean=-0.4382 median=-0.4435 high=-0.4593
Ca21Chr5 start=1038870 peak=1038900 stop=1038900 wid=30 mean=-0.4061 median=-0.4062 high=-0.4115
Ca21Chr5 start=1040890 peak=1041030 stop=1041130 wid=240 mean=-0.4522 median=-0.4581 high=-0.4843
Ca21Chr5 start=1045960 peak=1046120 stop=1046330 wid=370 mean=-0.5512 median=-0.5670 high=-0.6376
Ca21Chr5 start=1048790 peak=1049020 stop=1049190 wid=400 mean=-0.4875 median=-0.4948 high=-0.5442
Ca21Chr5 start=1051100 peak=1051200 stop=1051260 wid=160 mean=-0.4542 median=-0.4616 high=-0.4832
Ca21Chr5 start=1056750 peak=1056920 stop=1057110 wid=360 mean=-0.5297 median=-0.5420 high=-0.6077
Ca21Chr5 start=1076310 peak=1076470 stop=1077170 wid=860 mean=-0.4753 median=-0.4736 high=-0.5353
Ca21Chr5 start=1078050 peak=1078420 stop=1078650 wid=600 mean=-0.5606 median=-0.5660 high=-0.6840
Ca21Chr5 start=1083920 peak=1083950 stop=1083980 wid=60 mean=-0.4037 median=-0.4045 high=-0.4059
Ca21Chr5 start=1084210 peak=1084320 stop=1084410 wid=200 mean=-0.4675 median=-0.4747 high=-0.5090
Ca21Chr5 start=1106480 peak=1106770 stop=1107920 wid=1440 mean=-0.7431 median=-0.7504 high=-0.9742
Ca21Chr5 start=1124720 peak=1124860 stop=1124960 wid=240 mean=-0.4716 median=-0.4781 high=-0.5128
Ca21Chr5 start=1127440 peak=1127580 stop=1127700 wid=260 mean=-0.4584 median=-0.4652 high=-0.4910
Ca21Chr5 start=1138760 peak=1139000 stop=1139180 wid=420 mean=-0.5545 median=-0.5719 high=-0.6497
Ca21Chr6 start=541 peak=581 stop=621 wid=80 mean=-0.4066 median=-0.4077 high=-0.4102
Ca21Chr6 start=31611 peak=31771 stop=31871 wid=260 mean=-0.4478 median=-0.4533 high=-0.4738
Ca21Chr6 start=37321 peak=37356 stop=37391 wid=70 mean=-0.4062 median=-0.4068 high=-0.4093
Ca21Chr6 start=39566 peak=39606 stop=39646 wid=80 mean=-0.4068 median=-0.4078 high=-0.4102
Ca21Chr6 start=42906 peak=43001 stop=43091 wid=185 mean=-0.4267 median=-0.4299 high=-0.4411
Ca21Chr6 start=56371 peak=56626 stop=57311 wid=940 mean=-0.5346 median=-0.5104 high=-0.6940
Ca21Chr6 start=76216 peak=76311 stop=76376 wid=160 mean=-0.4144 median=-0.4157 high=-0.4228
Ca21Chr6 start=79136 peak=79391 stop=79666 wid=530 mean=-0.5871 median=-0.5989 high=-0.7242
Ca21Chr6 start=85906 peak=86051 stop=86191 wid=285 mean=-0.4741 median=-0.4811 high=-0.5191
Ca21Chr6 start=98531 peak=98606 stop=98681 wid=150 mean=-0.4360 median=-0.4404 high=-0.4548
Ca21Chr6 start=103741 peak=103841 stop=103946 wid=205 mean=-0.4669 median=-0.4752 high=-0.5036
Ca21Chr6 start=109511 peak=109591 stop=109676 wid=165 mean=-0.4562 median=-0.4632 high=-0.4877
Ca21Chr6 start=129516 peak=129656 stop=129756 wid=240 mean=-0.4916 median=-0.5027 high=-0.5372
Ca21Chr6 start=133661 peak=133811 stop=134171 wid=510 mean=-0.4608 median=-0.4588 high=-0.5082
Ca21Chr6 start=146121 peak=146251 stop=146381 wid=260 mean=-0.4566 median=-0.4637 high=-0.4865
Ca21Chr6 start=147916 peak=148061 stop=148206 wid=290 mean=-0.4634 median=-0.4715 high=-0.4974
Ca21Chr6 start=154441 peak=154541 stop=154681 wid=240 mean=-0.4867 median=-0.4956 high=-0.5376
Ca21Chr6 start=155641 peak=155801 stop=155971 wid=330 mean=-0.4821 median=-0.4927 high=-0.5283
Ca21Chr6 start=163001 peak=163216 stop=163416 wid=415 mean=-0.6338 median=-0.6574 high=-0.7694
Ca21Chr6 start=164571 peak=164651 stop=164736 wid=165 mean=-0.4333 median=-0.4373 high=-0.4502
Ca21Chr6 start=166226 peak=166341 stop=166436 wid=210 mean=-0.4413 median=-0.4465 high=-0.4638
Ca21Chr6 start=171696 peak=172256 stop=172431 wid=735 mean=-0.4604 median=-0.4462 high=-0.5184
Ca21Chr6 start=173916 peak=174351 stop=174496 wid=580 mean=-0.4815 median=-0.4811 high=-0.5276
Ca21Chr6 start=181796 peak=182006 stop=182631 wid=835 mean=-0.5158 median=-0.5285 high=-0.5776
Ca21Chr6 start=183321 peak=183391 stop=183471 wid=150 mean=-0.4332 median=-0.4372 high=-0.4505
Ca21Chr6 start=190391 peak=190446 stop=190501 wid=110 mean=-0.4225 median=-0.4245 high=-0.4331
Ca21Chr6 start=196286 peak=196301 stop=196316 wid=30 mean=-0.4020 median=-0.4020 high=-0.4029
Ca21Chr6 start=198261 peak=198381 stop=198481 wid=220 mean=-0.5160 median=-0.5295 high=-0.5863
Ca21Chr6 start=207821 peak=207901 stop=207991 wid=170 mean=-0.4302 median=-0.4342 high=-0.4461
Ca21Chr6 start=208356 peak=208836 stop=209086 wid=730 mean=-0.5644 median=-0.5673 high=-0.6742
Ca21Chr6 start=210136 peak=210336 stop=210471 wid=335 mean=-0.4627 median=-0.4681 high=-0.5013
Ca21Chr6 start=217321 peak=217446 stop=217571 wid=250 mean=-0.4562 median=-0.4619 high=-0.4881
Ca21Chr6 start=240716 peak=240731 stop=240746 wid=30 mean=-0.4011 median=-0.4012 high=-0.4018
Ca21Chr6 start=242166 peak=242391 stop=242596 wid=430 mean=-0.5338 median=-0.5498 high=-0.6065
Ca21Chr6 start=265961 peak=266126 stop=266301 wid=340 mean=-0.6424 median=-0.6632 high=-0.7961
Ca21Chr6 start=270342 peak=270452 stop=270982 wid=640 mean=-0.4438 median=-0.4291 high=-0.4979
Ca21Chr6 start=271397 peak=271502 stop=271662 wid=265 mean=-0.5351 median=-0.5454 high=-0.6255
Ca21Chr6 start=283957 peak=284097 stop=284237 wid=280 mean=-0.4854 median=-0.4957 high=-0.5329
Ca21Chr6 start=285557 peak=285737 stop=285862 wid=305 mean=-0.4699 median=-0.4774 high=-0.5073
Ca21Chr6 start=286232 peak=286387 stop=286607 wid=375 mean=-0.5189 median=-0.5343 high=-0.5774
Ca21Chr6 start=288682 peak=288792 stop=288907 wid=225 mean=-0.4652 median=-0.4727 high=-0.5011
Ca21Chr6 start=302072 peak=302207 stop=302407 wid=335 mean=-0.4354 median=-0.4391 high=-0.4540
Ca21Chr6 start=312707 peak=312822 stop=312942 wid=235 mean=-0.4600 median=-0.4676 high=-0.4918
Ca21Chr6 start=360825 peak=360955 stop=361265 wid=440 mean=-0.4713 median=-0.4718 high=-0.5154
Ca21Chr6 start=417730 peak=417805 stop=417885 wid=155 mean=-0.4221 median=-0.4249 high=-0.4335
Ca21Chr6 start=426090 peak=426175 stop=426280 wid=190 mean=-0.4635 median=-0.4716 high=-0.4955
Ca21Chr6 start=450945 peak=450990 stop=451035 wid=90 mean=-0.4142 median=-0.4155 high=-0.4215
Ca21Chr6 start=460965 peak=461085 stop=461180 wid=215 mean=-0.5167 median=-0.5307 high=-0.5792
Ca21Chr6 start=462225 peak=462360 stop=462490 wid=265 mean=-0.5167 median=-0.5291 high=-0.5829
Ca21Chr6 start=462955 peak=462995 stop=463035 wid=80 mean=-0.4062 median=-0.4072 high=-0.4098
Ca21Chr6 start=479055 peak=479230 stop=479355 wid=300 mean=-0.5189 median=-0.5316 high=-0.5928
Ca21Chr6 start=484110 peak=484160 stop=484210 wid=100 mean=-0.4148 median=-0.4173 high=-0.4229
Ca21Chr6 start=485120 peak=485220 stop=485295 wid=175 mean=-0.4496 median=-0.4554 high=-0.4767
Ca21Chr6 start=487646 peak=487756 stop=487836 wid=190 mean=-0.4574 median=-0.4629 high=-0.4917
Ca21Chr6 start=488321 peak=488386 stop=488471 wid=150 mean=-0.4470 median=-0.4524 high=-0.4712
Ca21Chr6 start=495901 peak=495971 stop=496031 wid=130 mean=-0.4320 median=-0.4363 high=-0.4479
Ca21Chr6 start=513771 peak=513846 stop=513936 wid=165 mean=-0.4157 median=-0.4175 high=-0.4242
Ca21Chr6 start=520406 peak=520686 stop=520841 wid=435 mean=-0.4797 median=-0.4900 high=-0.5227
Ca21Chr6 start=533821 peak=534001 stop=534131 wid=310 mean=-0.4345 median=-0.4380 high=-0.4532
Ca21Chr6 start=557266 peak=557266 stop=557271 wid=5 mean=-0.4002 median=-0.4002 high=-0.4002
Ca21Chr6 start=560041 peak=560091 stop=560151 wid=110 mean=-0.4116 median=-0.4130 high=-0.4178
Ca21Chr6 start=563871 peak=564281 stop=564391 wid=520 mean=-0.4490 median=-0.4517 high=-0.4708
Ca21Chr6 start=568011 peak=568086 stop=568201 wid=190 mean=-0.4208 median=-0.4238 high=-0.4316
Ca21Chr6 start=581971 peak=582071 stop=582156 wid=185 mean=-0.4158 median=-0.4175 high=-0.4247
Ca21Chr6 start=582891 peak=583051 stop=583226 wid=335 mean=-0.4987 median=-0.5107 high=-0.5501
Ca21Chr6 start=588996 peak=589026 stop=589051 wid=55 mean=-0.4036 median=-0.4040 high=-0.4053
Ca21Chr6 start=591871 peak=591921 stop=591976 wid=105 mean=-0.4066 median=-0.4074 high=-0.4101
Ca21Chr6 start=595951 peak=596111 stop=596301 wid=350 mean=-0.5381 median=-0.5492 high=-0.6238
Ca21Chr6 start=605891 peak=605991 stop=606091 wid=200 mean=-0.4748 median=-0.4842 high=-0.5141
Ca21Chr6 start=616301 peak=616406 stop=616551 wid=250 mean=-0.4342 median=-0.4389 high=-0.4518
Ca21Chr6 start=617181 peak=617466 stop=617596 wid=415 mean=-0.4467 median=-0.4476 high=-0.4843
Ca21Chr6 start=630566 peak=630721 stop=630931 wid=365 mean=-0.4676 median=-0.4749 high=-0.5067
Ca21Chr6 start=634216 peak=634546 stop=634786 wid=570 mean=-0.4972 median=-0.5106 high=-0.5527
Ca21Chr6 start=642006 peak=642046 stop=642091 wid=85 mean=-0.4046 median=-0.4052 high=-0.4069
Ca21Chr6 start=642996 peak=643096 stop=643186 wid=190 mean=-0.4341 median=-0.4373 high=-0.4530
Ca21Chr6 start=654726 peak=654761 stop=654801 wid=75 mean=-0.4076 median=-0.4085 high=-0.4116
Ca21Chr6 start=665421 peak=665686 stop=665946 wid=525 mean=-0.5206 median=-0.5425 high=-0.5706
Ca21Chr6 start=668701 peak=668806 stop=668911 wid=210 mean=-0.4507 median=-0.4563 high=-0.4784
Ca21Chr6 start=678051 peak=678131 stop=678216 wid=165 mean=-0.4534 median=-0.4605 high=-0.4793
Ca21Chr6 start=684646 peak=684771 stop=684891 wid=245 mean=-0.4304 median=-0.4340 high=-0.4468
Ca21Chr6 start=693346 peak=693541 stop=693711 wid=365 mean=-0.5405 median=-0.5545 high=-0.6256
Ca21Chr6 start=703351 peak=703461 stop=703551 wid=200 mean=-0.4532 median=-0.4605 high=-0.4834
Ca21Chr6 start=707762 peak=708087 stop=708827 wid=1065 mean=-0.6351 median=-0.5867 high=-0.8752
Ca21Chr6 start=709262 peak=709377 stop=709522 wid=260 mean=-0.4576 median=-0.4638 high=-0.4898
Ca21Chr6 start=713412 peak=713532 stop=713657 wid=245 mean=-0.5043 median=-0.5162 high=-0.5622
Ca21Chr6 start=750592 peak=750792 stop=750967 wid=375 mean=-0.4763 median=-0.4832 high=-0.5238
Ca21Chr6 start=756477 peak=756517 stop=756562 wid=85 mean=-0.4022 median=-0.4025 high=-0.4033
Ca21Chr6 start=765707 peak=765727 stop=765762 wid=55 mean=-0.4017 median=-0.4018 high=-0.4024
Ca21Chr6 start=765977 peak=766187 stop=766337 wid=360 mean=-0.4621 median=-0.4693 high=-0.4980
Ca21Chr6 start=771687 peak=771787 stop=771907 wid=220 mean=-0.4389 median=-0.4427 high=-0.4606
Ca21Chr6 start=790904 peak=790994 stop=791119 wid=215 mean=-0.4388 median=-0.4433 high=-0.4598
Ca21Chr6 start=820370 peak=820495 stop=820595 wid=225 mean=-0.4459 median=-0.4510 high=-0.4707
Ca21Chr6 start=820970 peak=821050 stop=821130 wid=160 mean=-0.4570 median=-0.4643 high=-0.4870
Ca21Chr6 start=824785 peak=824920 stop=825135 wid=350 mean=-0.5047 median=-0.5137 high=-0.5757
Ca21Chr6 start=825250 peak=825415 stop=825540 wid=290 mean=-0.4428 median=-0.4468 high=-0.4688
Ca21Chr6 start=865320 peak=865805 stop=866055 wid=735 mean=-0.5202 median=-0.5189 high=-0.6056
Ca21Chr6 start=869445 peak=869650 stop=869985 wid=540 mean=-0.4737 median=-0.4815 high=-0.5142
Ca21Chr6 start=931139 peak=931234 stop=931364 wid=225 mean=-0.4265 median=-0.4295 high=-0.4421
Ca21Chr6 start=959564 peak=959599 stop=959634 wid=70 mean=-0.4166 median=-0.4178 high=-0.4240
Ca21Chr7 start=56041 peak=57721 stop=58206 wid=2165 mean=-0.6872 median=-0.7155 high=-0.9162
Ca21Chr7 start=69781 peak=70351 stop=70986 wid=1205 mean=-0.4447 median=-0.4528 high=-0.4788
Ca21Chr7 start=78911 peak=79021 stop=79106 wid=195 mean=-0.4446 median=-0.4499 high=-0.4688
Ca21Chr7 start=88401 peak=88556 stop=88686 wid=285 mean=-0.4413 median=-0.4454 high=-0.4666
Ca21Chr7 start=114066 peak=115051 stop=115271 wid=1205 mean=-0.6225 median=-0.5892 high=-0.9643
Ca21Chr7 start=145186 peak=145456 stop=145651 wid=465 mean=-0.6540 median=-0.6842 high=-0.8052
Ca21Chr7 start=149786 peak=149856 stop=149936 wid=150 mean=-0.4386 median=-0.4441 high=-0.4588
Ca21Chr7 start=168626 peak=168646 stop=168661 wid=35 mean=-0.4012 median=-0.4013 high=-0.4017
Ca21Chr7 start=170641 peak=170826 stop=171116 wid=475 mean=-0.6605 median=-0.6815 high=-0.8338
Ca21Chr7 start=172731 peak=172826 stop=172921 wid=190 mean=-0.4395 median=-0.4444 high=-0.4613
Ca21Chr7 start=180516 peak=180601 stop=180701 wid=185 mean=-0.5172 median=-0.5317 high=-0.5838
Ca21Chr7 start=181220 peak=181255 stop=181305 wid=85 mean=-0.4162 median=-0.4178 high=-0.4218
Ca21Chr7 start=183801 peak=183951 stop=184141 wid=340 mean=-0.5864 median=-0.6017 high=-0.7123
Ca21Chr7 start=187501 peak=187696 stop=187856 wid=355 mean=-0.4910 median=-0.5013 high=-0.5413
Ca21Chr7 start=193086 peak=193481 stop=193631 wid=545 mean=-0.4912 median=-0.4839 high=-0.5646
Ca21Chr7 start=194221 peak=194281 stop=194341 wid=120 mean=-0.4242 median=-0.4266 high=-0.4356
Ca21Chr7 start=208176 peak=208321 stop=208501 wid=325 mean=-0.4945 median=-0.5041 high=-0.5523
Ca21Chr7 start=230506 peak=230536 stop=230571 wid=65 mean=-0.4073 median=-0.4083 high=-0.4113
Ca21Chr7 start=232736 peak=233441 stop=233636 wid=900 mean=-0.5220 median=-0.5104 high=-0.6296
Ca21Chr7 start=236606 peak=236821 stop=237161 wid=555 mean=-0.4941 median=-0.4975 high=-0.5722
Ca21Chr7 start=264841 peak=264896 stop=264951 wid=110 mean=-0.4213 median=-0.4236 high=-0.4315
Ca21Chr7 start=291046 peak=291076 stop=291111 wid=65 mean=-0.4098 median=-0.4112 high=-0.4156
Ca21Chr7 start=294681 peak=294851 stop=295461 wid=780 mean=-0.5151 median=-0.5222 high=-0.6060
Ca21Chr7 start=296631 peak=296711 stop=296821 wid=190 mean=-0.4213 median=-0.4239 high=-0.4317
Ca21Chr7 start=297191 peak=297311 stop=297446 wid=255 mean=-0.4795 median=-0.4884 high=-0.5209
Ca21Chr7 start=299636 peak=299661 stop=299686 wid=50 mean=-0.4086 median=-0.4091 high=-0.4123
Ca21Chr7 start=315791 peak=315826 stop=315861 wid=70 mean=-0.4087 median=-0.4096 high=-0.4128
Ca21Chr7 start=318846 peak=318956 stop=319066 wid=220 mean=-0.4605 median=-0.4665 high=-0.4940
Ca21Chr7 start=320086 peak=320326 stop=320531 wid=445 mean=-0.5730 median=-0.6019 high=-0.6403
Ca21Chr7 start=340186 peak=340271 stop=340366 wid=180 mean=-0.4401 median=-0.4446 high=-0.4620
Ca21Chr7 start=361501 peak=361521 stop=361546 wid=45 mean=-0.4019 median=-0.4022 high=-0.4032
Ca21Chr7 start=365789 peak=365799 stop=365809 wid=20 mean=-0.4007 median=-0.4008 high=-0.4011
Ca21Chr7 start=371224 peak=371359 stop=371514 wid=290 mean=-0.5387 median=-0.5533 high=-0.6185
Ca21Chr7 start=378114 peak=378324 stop=378599 wid=485 mean=-0.6607 median=-0.6857 high=-0.8268
Ca21Chr7 start=393029 peak=393144 stop=393249 wid=220 mean=-0.4330 median=-0.4367 high=-0.4517
Ca21Chr7 start=410329 peak=410424 stop=410519 wid=190 mean=-0.4468 median=-0.4522 high=-0.4708
Ca21Chr7 start=417389 peak=417444 stop=417509 wid=120 mean=-0.4170 median=-0.4193 high=-0.4260
Ca21Chr7 start=434984 peak=435044 stop=435109 wid=125 mean=-0.4224 median=-0.4251 high=-0.4336
Ca21Chr7 start=446089 peak=446199 stop=446339 wid=250 mean=-0.4592 median=-0.4660 high=-0.4938
Ca21Chr7 start=447839 peak=448064 stop=449059 wid=1220 mean=-0.6108 median=-0.6254 high=-0.7777
Ca21Chr7 start=469339 peak=469429 stop=469509 wid=170 mean=-0.4496 median=-0.4546 high=-0.4767
Ca21Chr7 start=485324 peak=485499 stop=485679 wid=355 mean=-0.5423 median=-0.5560 high=-0.6308
Ca21Chr7 start=485959 peak=486114 stop=486204 wid=245 mean=-0.4538 median=-0.4587 high=-0.4868
Ca21Chr7 start=494929 peak=495234 stop=495514 wid=585 mean=-0.7127 median=-0.7349 high=-0.9399
Ca21Chr7 start=501554 peak=501579 stop=501604 wid=50 mean=-0.4060 median=-0.4066 high=-0.4088
Ca21Chr7 start=517324 peak=517414 stop=517494 wid=170 mean=-0.4646 median=-0.4713 high=-0.5004
Ca21Chr7 start=518039 peak=518144 stop=518239 wid=200 mean=-0.4472 median=-0.4528 high=-0.4722
Ca21Chr7 start=543209 peak=543264 stop=543329 wid=120 mean=-0.4282 median=-0.4314 high=-0.4426
Ca21Chr7 start=562519 peak=562634 stop=562979 wid=460 mean=-0.5193 median=-0.5086 high=-0.6082
Ca21Chr7 start=580239 peak=580474 stop=580834 wid=595 mean=-0.5553 median=-0.5748 high=-0.6313
Ca21Chr7 start=581154 peak=581244 stop=581334 wid=180 mean=-0.4333 median=-0.4376 high=-0.4511
Ca21Chr7 start=584189 peak=584514 stop=585034 wid=845 mean=-0.5766 median=-0.5839 high=-0.6760
Ca21Chr7 start=607789 peak=607939 stop=608089 wid=300 mean=-0.4902 median=-0.4987 high=-0.5429
Ca21Chr7 start=669930 peak=669985 stop=670050 wid=120 mean=-0.4118 median=-0.4132 high=-0.4176
Ca21Chr7 start=674140 peak=674220 stop=674330 wid=190 mean=-0.4237 median=-0.4263 high=-0.4365
Ca21Chr7 start=675010 peak=675180 stop=675325 wid=315 mean=-0.4787 median=-0.4875 high=-0.5243
Ca21Chr7 start=679195 peak=679245 stop=679295 wid=100 mean=-0.4038 median=-0.4043 high=-0.4056
Ca21Chr7 start=689400 peak=689440 stop=689485 wid=85 mean=-0.4077 median=-0.4086 high=-0.4115
Ca21Chr7 start=702105 peak=702165 stop=702235 wid=130 mean=-0.4129 median=-0.4148 high=-0.4200
Ca21Chr7 start=723315 peak=723450 stop=723790 wid=475 mean=-0.4354 median=-0.4325 high=-0.4601
Ca21Chr7 start=738530 peak=738620 stop=738730 wid=200 mean=-0.4147 median=-0.4165 high=-0.4219
Ca21Chr7 start=755885 peak=755965 stop=756085 wid=200 mean=-0.4249 median=-0.4275 high=-0.4394
Ca21Chr7 start=759655 peak=759910 stop=760070 wid=415 mean=-0.4660 median=-0.4663 high=-0.5231
Ca21Chr7 start=765700 peak=765775 stop=765900 wid=200 mean=-0.4259 median=-0.4289 high=-0.4418
Ca21Chr7 start=766025 peak=766095 stop=766150 wid=125 mean=-0.4102 median=-0.4113 high=-0.4157
Ca21Chr7 start=786480 peak=787330 stop=787830 wid=1350 mean=-0.5625 median=-0.5543 high=-0.6992
Ca21Chr7 start=793970 peak=794070 stop=794175 wid=205 mean=-0.4425 median=-0.4477 high=-0.4652
Ca21Chr7 start=796660 peak=796810 stop=796980 wid=320 mean=-0.5464 median=-0.5592 high=-0.6372
Ca21Chr7 start=812740 peak=812855 stop=812950 wid=210 mean=-0.4550 median=-0.4607 high=-0.4844
Ca21Chr7 start=815195 peak=815295 stop=815405 wid=210 mean=-0.4705 median=-0.4801 high=-0.5091
Ca21Chr7 start=821030 peak=821030 stop=821035 wid=5 mean=-0.4002 median=-0.4002 high=-0.4002
Ca21Chr7 start=833580 peak=833645 stop=833705 wid=125 mean=-0.4355 median=-0.4400 high=-0.4543
Ca21Chr7 start=835915 peak=836125 stop=836250 wid=335 mean=-0.5612 median=-0.5782 high=-0.6579
Ca21Chr7 start=838240 peak=838485 stop=838820 wid=580 mean=-0.6354 median=-0.6689 high=-0.7299
Ca21Chr7 start=839660 peak=839820 stop=839985 wid=325 mean=-0.5257 median=-0.5414 high=-0.5887
Ca21Chr7 start=852590 peak=852685 stop=852760 wid=170 mean=-0.4156 median=-0.4178 high=-0.4234
Ca21Chr7 start=859870 peak=859910 stop=859950 wid=80 mean=-0.4069 median=-0.4077 high=-0.4105
Ca21Chr7 start=878420 peak=878505 stop=878630 wid=210 mean=-0.4282 median=-0.4310 high=-0.4432
Ca21Chr7 start=884695 peak=884770 stop=884865 wid=170 mean=-0.4154 median=-0.4171 high=-0.4231
Ca21Chr7 start=888785 peak=888915 stop=889040 wid=255 mean=-0.4638 median=-0.4717 high=-0.4983
Ca21Chr7 start=909070 peak=909300 stop=909575 wid=505 mean=-0.5157 median=-0.5272 high=-0.5810
Ca21Chr7 start=909950 peak=910085 stop=910230 wid=280 mean=-0.4551 median=-0.4622 high=-0.4808
Ca21Chr7 start=912510 peak=912600 stop=912705 wid=195 mean=-0.4267 median=-0.4298 high=-0.4407
Ca21Chr7 start=917105 peak=917145 stop=917185 wid=80 mean=-0.4073 median=-0.4083 high=-0.4107
Ca21Chr7 start=920790 peak=921090 stop=921425 wid=635 mean=-0.5125 median=-0.5219 high=-0.5754
Ca21Chr7 start=923915 peak=924040 stop=924160 wid=245 mean=-0.4399 median=-0.4444 high=-0.4632
Ca21ChrMTLalpha start=1636 peak=1811 stop=1961 wid=325 mean=-0.5218 median=-0.5356 high=-0.5890
Ca21ChrMTLalpha start=3771 peak=3821 stop=3876 wid=105 mean=-0.4182 median=-0.4205 high=-0.4277
Ca21ChrMTLalpha start=9306 peak=9596 stop=9801 wid=495 mean=-0.5403 median=-0.5643 high=-0.5915
Ca21ChrR start=4551 peak=4666 stop=4796 wid=245 mean=-0.4348 median=-0.4386 high=-0.4541
Ca21ChrR start=7951 peak=8061 stop=8166 wid=215 mean=-0.4424 median=-0.4476 high=-0.4624
Ca21ChrR start=13381 peak=13471 stop=13541 wid=160 mean=-0.4185 median=-0.4203 high=-0.4281
Ca21ChrR start=48906 peak=48991 stop=49086 wid=180 mean=-0.4331 median=-0.4365 high=-0.4517
Ca21ChrR start=49311 peak=49456 stop=49621 wid=310 mean=-0.4548 median=-0.4600 high=-0.4896
Ca21ChrR start=49851 peak=49986 stop=50101 wid=250 mean=-0.4294 median=-0.4328 high=-0.4462
Ca21ChrR start=51411 peak=51476 stop=51561 wid=150 mean=-0.4199 median=-0.4223 high=-0.4305
Ca21ChrR start=71291 peak=71491 stop=71656 wid=365 mean=-0.5225 median=-0.5350 high=-0.5946
Ca21ChrR start=75086 peak=75441 stop=75691 wid=605 mean=-0.5762 median=-0.5955 high=-0.6705
Ca21ChrR start=78111 peak=78236 stop=78336 wid=225 mean=-0.4410 median=-0.4459 high=-0.4616
Ca21ChrR start=79276 peak=79506 stop=79686 wid=410 mean=-0.5155 median=-0.5304 high=-0.5707
Ca21ChrR start=86956 peak=87001 stop=87051 wid=95 mean=-0.4096 median=-0.4108 high=-0.4143
Ca21ChrR start=89416 peak=89466 stop=89516 wid=100 mean=-0.4208 median=-0.4240 high=-0.4315
Ca21ChrR start=92031 peak=92111 stop=92201 wid=170 mean=-0.4333 median=-0.4378 high=-0.4500
Ca21ChrR start=103181 peak=103331 stop=103496 wid=315 mean=-0.4899 median=-0.5002 high=-0.5371
Ca21ChrR start=128246 peak=128501 stop=128801 wid=555 mean=-0.5589 median=-0.5737 high=-0.6616
Ca21ChrR start=129306 peak=129391 stop=129486 wid=180 mean=-0.4165 median=-0.4181 high=-0.4252
Ca21ChrR start=133931 peak=133966 stop=134006 wid=75 mean=-0.4088 median=-0.4098 high=-0.4130
Ca21ChrR start=137451 peak=137496 stop=137541 wid=90 mean=-0.4064 median=-0.4073 high=-0.4096
Ca21ChrR start=143951 peak=143976 stop=143996 wid=45 mean=-0.4056 median=-0.4064 high=-0.4088
Ca21ChrR start=151811 peak=151986 stop=152191 wid=380 mean=-0.5139 median=-0.5257 high=-0.5817
Ca21ChrR start=154116 peak=154221 stop=154336 wid=220 mean=-0.4473 median=-0.4534 high=-0.4718
Ca21ChrR start=162671 peak=162756 stop=162846 wid=175 mean=-0.4611 median=-0.4682 high=-0.4930
Ca21ChrR start=204336 peak=204416 stop=204506 wid=170 mean=-0.4345 median=-0.4382 high=-0.4523
Ca21ChrR start=204971 peak=204991 stop=205016 wid=45 mean=-0.4018 median=-0.4021 high=-0.4030
Ca21ChrR start=205906 peak=205976 stop=206031 wid=125 mean=-0.4138 median=-0.4153 high=-0.4213
Ca21ChrR start=207191 peak=207301 stop=207416 wid=225 mean=-0.4578 median=-0.4646 high=-0.4878
Ca21ChrR start=209276 peak=209406 stop=209526 wid=250 mean=-0.4283 median=-0.4319 high=-0.4412
Ca21ChrR start=210626 peak=210741 stop=210836 wid=210 mean=-0.4229 median=-0.4257 high=-0.4343
Ca21ChrR start=214671 peak=214811 stop=215026 wid=355 mean=-0.4777 median=-0.4860 high=-0.5217
Ca21ChrR start=215496 peak=215591 stop=215681 wid=185 mean=-0.4388 median=-0.4435 high=-0.4597
Ca21ChrR start=247691 peak=247861 stop=247976 wid=285 mean=-0.4434 median=-0.4480 high=-0.4687
Ca21ChrR start=276976 peak=277221 stop=277376 wid=400 mean=-0.4870 median=-0.4948 high=-0.5428
Ca21ChrR start=280446 peak=280481 stop=280516 wid=70 mean=-0.4060 median=-0.4065 high=-0.4089
Ca21ChrR start=281706 peak=281741 stop=281776 wid=70 mean=-0.4059 median=-0.4064 high=-0.4087
Ca21ChrR start=286626 peak=286761 stop=286856 wid=230 mean=-0.4417 median=-0.4465 high=-0.4645
Ca21ChrR start=296542 peak=296602 stop=296667 wid=125 mean=-0.4133 median=-0.4150 high=-0.4205
Ca21ChrR start=299727 peak=299812 stop=299902 wid=175 mean=-0.4274 median=-0.4310 high=-0.4414
Ca21ChrR start=311722 peak=311837 stop=311997 wid=275 mean=-0.4566 median=-0.4636 high=-0.4831
Ca21ChrR start=315377 peak=315527 stop=315817 wid=440 mean=-0.5247 median=-0.5338 high=-0.6082
Ca21ChrR start=338612 peak=338742 stop=338992 wid=380 mean=-0.5264 median=-0.5328 high=-0.6216
Ca21ChrR start=340872 peak=340957 stop=341057 wid=185 mean=-0.4374 median=-0.4417 high=-0.4577
Ca21ChrR start=341552 peak=341637 stop=341712 wid=160 mean=-0.4238 median=-0.4268 high=-0.4357
Ca21ChrR start=363637 peak=363752 stop=363867 wid=230 mean=-0.4749 median=-0.4826 high=-0.5144
Ca21ChrR start=375612 peak=375682 stop=375737 wid=125 mean=-0.4234 median=-0.4263 high=-0.4357
Ca21ChrR start=438692 peak=438812 stop=438952 wid=260 mean=-0.4306 median=-0.4343 high=-0.4450
Ca21ChrR start=446887 peak=446947 stop=447012 wid=125 mean=-0.4155 median=-0.4174 high=-0.4235
Ca21ChrR start=454502 peak=455407 stop=455977 wid=1475 mean=-0.5237 median=-0.5197 high=-0.5987
Ca21ChrR start=465192 peak=465232 stop=465272 wid=80 mean=-0.4157 median=-0.4178 high=-0.4236
Ca21ChrR start=466417 peak=466527 stop=466687 wid=270 mean=-0.4763 median=-0.4841 high=-0.5217
Ca21ChrR start=482827 peak=482967 stop=483097 wid=270 mean=-0.4722 median=-0.4805 high=-0.5129
Ca21ChrR start=486462 peak=486547 stop=486637 wid=175 mean=-0.4492 median=-0.4548 high=-0.4746
Ca21ChrR start=496877 peak=496977 stop=497062 wid=185 mean=-0.4323 median=-0.4359 high=-0.4491
Ca21ChrR start=508827 peak=508842 stop=508857 wid=30 mean=-0.4015 median=-0.4017 high=-0.4023
Ca21ChrR start=523702 peak=524117 stop=524382 wid=680 mean=-0.6620 median=-0.6744 high=-0.8909
Ca21ChrR start=527257 peak=527337 stop=527397 wid=140 mean=-0.4259 median=-0.4288 high=-0.4386
Ca21ChrR start=529827 peak=529947 stop=530102 wid=275 mean=-0.4672 median=-0.4757 high=-0.5014
Ca21ChrR start=548077 peak=548157 stop=548267 wid=190 mean=-0.4514 median=-0.4566 high=-0.4797
Ca21ChrR start=548752 peak=549037 stop=549182 wid=430 mean=-0.4479 median=-0.4535 high=-0.4745
Ca21ChrR start=564832 peak=564872 stop=564912 wid=80 mean=-0.4078 median=-0.4091 high=-0.4121
Ca21ChrR start=573882 peak=573957 stop=574042 wid=160 mean=-0.4289 median=-0.4324 high=-0.4435
Ca21ChrR start=576334 peak=576409 stop=576499 wid=165 mean=-0.4160 median=-0.4181 high=-0.4239
Ca21ChrR start=605724 peak=605779 stop=605834 wid=110 mean=-0.4299 median=-0.4337 high=-0.4455
Ca21ChrR start=607734 peak=607859 stop=608009 wid=275 mean=-0.5048 median=-0.5157 high=-0.5633
Ca21ChrR start=610444 peak=610574 stop=610719 wid=275 mean=-0.5162 median=-0.5295 high=-0.5753
Ca21ChrR start=620559 peak=620619 stop=620674 wid=115 mean=-0.4336 median=-0.4380 high=-0.4517
Ca21ChrR start=625529 peak=625589 stop=625644 wid=115 mean=-0.4237 median=-0.4267 high=-0.4357
Ca21ChrR start=632064 peak=632084 stop=632099 wid=35 mean=-0.4040 median=-0.4042 high=-0.4055
Ca21ChrR start=637384 peak=637504 stop=637619 wid=235 mean=-0.4986 median=-0.5096 high=-0.5516
Ca21ChrR start=638614 peak=638689 stop=638754 wid=140 mean=-0.4377 median=-0.4412 high=-0.4581
Ca21ChrR start=641254 peak=641429 stop=641654 wid=400 mean=-0.5518 median=-0.5664 high=-0.6389
Ca21ChrR start=644049 peak=644074 stop=644104 wid=55 mean=-0.4023 median=-0.4025 high=-0.4033
Ca21ChrR start=650759 peak=651034 stop=651309 wid=550 mean=-0.6478 median=-0.6731 high=-0.7941
Ca21ChrR start=660044 peak=660104 stop=660164 wid=120 mean=-0.4364 median=-0.4421 high=-0.4556
Ca21ChrR start=667284 peak=667319 stop=667359 wid=75 mean=-0.4076 median=-0.4084 high=-0.4111
Ca21ChrR start=669949 peak=670109 stop=670574 wid=625 mean=-0.4847 median=-0.4849 high=-0.5355
Ca21ChrR start=670879 peak=671209 stop=672179 wid=1300 mean=-0.4918 median=-0.4833 high=-0.6047
Ca21ChrR start=680439 peak=680529 stop=680619 wid=180 mean=-0.4165 median=-0.4189 high=-0.4255
Ca21ChrR start=688184 peak=688324 stop=688464 wid=280 mean=-0.4647 median=-0.4709 high=-0.5032
Ca21ChrR start=688659 peak=688794 stop=688899 wid=240 mean=-0.4517 median=-0.4577 high=-0.4810
Ca21ChrR start=709124 peak=709229 stop=709334 wid=210 mean=-0.4377 median=-0.4422 high=-0.4566
Ca21ChrR start=730204 peak=730349 stop=730474 wid=270 mean=-0.4490 median=-0.4551 high=-0.4766
Ca21ChrR start=731229 peak=731479 stop=731664 wid=435 mean=-0.4886 median=-0.4993 high=-0.5352
Ca21ChrR start=736184 peak=736294 stop=736434 wid=250 mean=-0.4848 median=-0.4930 high=-0.5330
Ca21ChrR start=738059 peak=738154 stop=738239 wid=180 mean=-0.4227 median=-0.4249 high=-0.4339
Ca21ChrR start=761284 peak=761474 stop=761654 wid=370 mean=-0.4446 median=-0.4490 high=-0.4738
Ca21ChrR start=765839 peak=766114 stop=766554 wid=715 mean=-0.5032 median=-0.5153 high=-0.5578
Ca21ChrR start=769974 peak=770064 stop=770169 wid=195 mean=-0.4158 median=-0.4178 high=-0.4237
Ca21ChrR start=775579 peak=776099 stop=776379 wid=800 mean=-0.5170 median=-0.5030 high=-0.6570
Ca21ChrR start=776959 peak=777434 stop=777624 wid=665 mean=-0.5791 median=-0.6130 high=-0.6413
Ca21ChrR start=779284 peak=779464 stop=779619 wid=335 mean=-0.5100 median=-0.5207 high=-0.5787
Ca21ChrR start=793829 peak=793889 stop=793954 wid=125 mean=-0.4102 median=-0.4115 high=-0.4158
Ca21ChrR start=814739 peak=814799 stop=814864 wid=125 mean=-0.4115 median=-0.4130 high=-0.4177
Ca21ChrR start=815114 peak=815264 stop=815504 wid=390 mean=-0.4417 median=-0.4470 high=-0.4593
Ca21ChrR start=816414 peak=816454 stop=816494 wid=80 mean=-0.4061 median=-0.4068 high=-0.4091
Ca21ChrR start=835034 peak=835134 stop=835289 wid=255 mean=-0.4367 median=-0.4405 high=-0.4583
Ca21ChrR start=839054 peak=839079 stop=839104 wid=50 mean=-0.4054 median=-0.4060 high=-0.4083
Ca21ChrR start=842724 peak=842809 stop=842884 wid=160 mean=-0.4158 median=-0.4178 high=-0.4239
Ca21ChrR start=845694 peak=845909 stop=846019 wid=325 mean=-0.4387 median=-0.4412 high=-0.4642
Ca21ChrR start=874854 peak=875009 stop=875164 wid=310 mean=-0.4747 median=-0.4846 high=-0.5121
Ca21ChrR start=875589 peak=875689 stop=875794 wid=205 mean=-0.4443 median=-0.4497 high=-0.4679
Ca21ChrR start=881699 peak=881739 stop=881784 wid=85 mean=-0.4129 median=-0.4144 high=-0.4192
Ca21ChrR start=958344 peak=958424 stop=958504 wid=160 mean=-0.4417 median=-0.4478 high=-0.4643
Ca21ChrR start=969319 peak=969384 stop=969479 wid=160 mean=-0.4251 median=-0.4287 high=-0.4383
Ca21ChrR start=973404 peak=973449 stop=973494 wid=90 mean=-0.4141 median=-0.4154 high=-0.4211
Ca21ChrR start=988696 peak=988756 stop=988806 wid=110 mean=-0.4209 median=-0.4238 high=-0.4313
Ca21ChrR start=1005890 peak=1005940 stop=1006010 wid=120 mean=-0.4102 median=-0.4117 high=-0.4156
Ca21ChrR start=1011840 peak=1011860 stop=1011870 wid=30 mean=-0.4019 median=-0.4020 high=-0.4027
Ca21ChrR start=1015750 peak=1015790 stop=1015820 wid=70 mean=-0.4189 median=-0.4210 high=-0.4280
Ca21ChrR start=1018830 peak=1018860 stop=1018900 wid=70 mean=-0.4019 median=-0.4021 high=-0.4029
Ca21ChrR start=1034610 peak=1034750 stop=1034860 wid=250 mean=-0.5347 median=-0.5493 high=-0.6108
Ca21ChrR start=1040300 peak=1040350 stop=1040390 wid=90 mean=-0.4143 median=-0.4161 high=-0.4221
Ca21ChrR start=1042080 peak=1042110 stop=1042150 wid=70 mean=-0.4099 median=-0.4109 high=-0.4141
Ca21ChrR start=1042740 peak=1043070 stop=1043240 wid=500 mean=-0.6267 median=-0.6384 high=-0.7933
Ca21ChrR start=1046490 peak=1046550 stop=1046600 wid=110 mean=-0.4245 median=-0.4283 high=-0.4372
Ca21ChrR start=1056660 peak=1056740 stop=1057020 wid=360 mean=-0.4130 median=-0.4110 high=-0.4240
Ca21ChrR start=1064560 peak=1064570 stop=1064570 wid=10 mean=-0.4003 median=-0.4003 high=-0.4006
Ca21ChrR start=1066670 peak=1066830 stop=1066980 wid=310 mean=-0.4841 median=-0.4938 high=-0.5305
Ca21ChrR start=1067730 peak=1067790 stop=1067840 wid=110 mean=-0.4184 median=-0.4207 high=-0.4282
Ca21ChrR start=1071200 peak=1071300 stop=1071400 wid=200 mean=-0.4566 median=-0.4632 high=-0.4861
Ca21ChrR start=1078780 peak=1078850 stop=1078950 wid=170 mean=-0.4193 median=-0.4214 high=-0.4304
Ca21ChrR start=1083470 peak=1083590 stop=1083720 wid=250 mean=-0.4658 median=-0.4742 high=-0.5047
Ca21ChrR start=1092080 peak=1092180 stop=1092280 wid=200 mean=-0.4574 median=-0.4641 high=-0.4873
Ca21ChrR start=1093810 peak=1094040 stop=1094270 wid=460 mean=-0.5322 median=-0.5467 high=-0.6121
Ca21ChrR start=1094740 peak=1094860 stop=1094990 wid=250 mean=-0.4702 median=-0.4787 high=-0.5062
Ca21ChrR start=1131230 peak=1131300 stop=1131370 wid=140 mean=-0.4157 median=-0.4176 high=-0.4239
Ca21ChrR start=1146300 peak=1146410 stop=1146540 wid=240 mean=-0.5035 median=-0.5161 high=-0.5611
Ca21ChrR start=1148530 peak=1148620 stop=1148730 wid=200 mean=-0.4541 median=-0.4605 high=-0.4846
Ca21ChrR start=1149680 peak=1149860 stop=1150250 wid=570 mean=-0.4639 median=-0.4603 high=-0.5162
Ca21ChrR start=1150970 peak=1151110 stop=1151250 wid=280 mean=-0.4501 median=-0.4552 high=-0.4814
Ca21ChrR start=1157250 peak=1157300 stop=1157360 wid=110 mean=-0.4049 median=-0.4055 high=-0.4078
Ca21ChrR start=1157540 peak=1157580 stop=1157620 wid=80 mean=-0.4013 median=-0.4015 high=-0.4020
Ca21ChrR start=1192310 peak=1192380 stop=1192480 wid=170 mean=-0.4426 median=-0.4479 high=-0.4661
Ca21ChrR start=1195570 peak=1195610 stop=1195650 wid=80 mean=-0.4152 median=-0.4172 high=-0.4239
Ca21ChrR start=1208550 peak=1208850 stop=1209060 wid=510 mean=-0.5756 median=-0.5955 high=-0.6794
Ca21ChrR start=1213470 peak=1213570 stop=1213650 wid=180 mean=-0.4281 median=-0.4311 high=-0.4429
Ca21ChrR start=1219030 peak=1219220 stop=1219440 wid=410 mean=-0.5004 median=-0.5063 high=-0.5772
Ca21ChrR start=1219650 peak=1219850 stop=1219980 wid=330 mean=-0.4744 median=-0.4796 high=-0.5290
Ca21ChrR start=1259450 peak=1259610 stop=1259760 wid=310 mean=-0.5392 median=-0.5539 high=-0.6129
Ca21ChrR start=1260140 peak=1260220 stop=1260290 wid=150 mean=-0.4347 median=-0.4381 high=-0.4524
Ca21ChrR start=1268200 peak=1268350 stop=1268470 wid=270 mean=-0.4993 median=-0.5104 high=-0.5559
Ca21ChrR start=1270270 peak=1270360 stop=1270570 wid=300 mean=-0.4248 median=-0.4266 high=-0.4367
Ca21ChrR start=1277030 peak=1277080 stop=1277130 wid=100 mean=-0.4128 median=-0.4145 high=-0.4197
Ca21ChrR start=1285850 peak=1286040 stop=1286190 wid=340 mean=-0.4537 median=-0.4552 high=-0.4971
Ca21ChrR start=1287850 peak=1287910 stop=1287980 wid=130 mean=-0.4360 median=-0.4401 high=-0.4533
Ca21ChrR start=1289110 peak=1289320 stop=1289570 wid=460 mean=-0.4718 median=-0.4778 high=-0.5174
Ca21ChrR start=1292770 peak=1292940 stop=1293100 wid=330 mean=-0.5313 median=-0.5472 high=-0.6014
Ca21ChrR start=1297080 peak=1297410 stop=1297680 wid=600 mean=-0.7677 median=-0.7931 high=-1.0405
Ca21ChrR start=1308280 peak=1308610 stop=1308830 wid=550 mean=-0.6282 median=-0.6405 high=-0.7817
Ca21ChrR start=1310150 peak=1310490 stop=1310950 wid=800 mean=-0.4620 median=-0.4702 high=-0.5086
Ca21ChrR start=1311260 peak=1311350 stop=1311450 wid=190 mean=-0.4242 median=-0.4271 high=-0.4376
Ca21ChrR start=1311730 peak=1311800 stop=1311890 wid=160 mean=-0.4116 median=-0.4128 high=-0.4178
Ca21ChrR start=1312350 peak=1312630 stop=1313280 wid=930 mean=-0.5416 median=-0.5346 high=-0.6265
Ca21ChrR start=1314520 peak=1314790 stop=1315070 wid=550 mean=-0.5468 median=-0.5612 high=-0.6319
Ca21ChrR start=1316100 peak=1316150 stop=1316210 wid=110 mean=-0.4125 median=-0.4136 high=-0.4187
Ca21ChrR start=1338140 peak=1338220 stop=1338320 wid=180 mean=-0.4288 median=-0.4325 high=-0.4445
Ca21ChrR start=1345530 peak=1345680 stop=1345830 wid=300 mean=-0.4686 median=-0.4761 high=-0.5079
Ca21ChrR start=1351040 peak=1351600 stop=1351840 wid=800 mean=-0.5571 median=-0.5372 high=-0.6724
Ca21ChrR start=1354890 peak=1355120 stop=1355490 wid=600 mean=-0.4648 median=-0.4641 high=-0.5192
Ca21ChrR start=1361370 peak=1361450 stop=1361540 wid=170 mean=-0.4199 median=-0.4224 high=-0.4303
Ca21ChrR start=1364310 peak=1364390 stop=1364460 wid=150 mean=-0.4298 median=-0.4333 high=-0.4449
Ca21ChrR start=1365110 peak=1365210 stop=1365290 wid=180 mean=-0.4869 median=-0.4985 high=-0.5321
Ca21ChrR start=1370690 peak=1370730 stop=1370760 wid=70 mean=-0.4077 median=-0.4088 high=-0.4122
Ca21ChrR start=1371740 peak=1371760 stop=1371780 wid=40 mean=-0.4049 median=-0.4053 high=-0.4070
Ca21ChrR start=1381280 peak=1381460 stop=1381620 wid=340 mean=-0.4577 median=-0.4651 high=-0.4846
Ca21ChrR start=1390240 peak=1390280 stop=1390320 wid=80 mean=-0.4047 median=-0.4053 high=-0.4072
Ca21ChrR start=1403090 peak=1403330 stop=1403580 wid=490 mean=-0.5838 median=-0.6083 high=-0.6753
Ca21ChrR start=1408280 peak=1408280 stop=1408290 wid=10 mean=-0.4003 median=-0.4003 high=-0.4004
Ca21ChrR start=1410880 peak=1410990 stop=1411090 wid=210 mean=-0.4827 median=-0.4928 high=-0.5286
Ca21ChrR start=1412190 peak=1412350 stop=1412750 wid=560 mean=-0.6278 median=-0.6395 high=-0.7925
Ca21ChrR start=1427740 peak=1427920 stop=1428100 wid=360 mean=-0.5572 median=-0.5783 high=-0.6354
Ca21ChrR start=1435950 peak=1435990 stop=1436040 wid=90 mean=-0.4142 median=-0.4158 high=-0.4212
Ca21ChrR start=1450160 peak=1450290 stop=1450440 wid=280 mean=-0.4858 median=-0.4948 high=-0.5360
Ca21ChrR start=1461320 peak=1461440 stop=1461630 wid=310 mean=-0.4827 median=-0.4894 high=-0.5409
Ca21ChrR start=1486190 peak=1486210 stop=1486240 wid=50 mean=-0.4039 median=-0.4044 high=-0.4064
Ca21ChrR start=1494990 peak=1495060 stop=1495110 wid=120 mean=-0.4176 median=-0.4198 high=-0.4270
Ca21ChrR start=1496000 peak=1496120 stop=1496270 wid=270 mean=-0.4863 median=-0.4944 high=-0.5359
Ca21ChrR start=1512490 peak=1512600 stop=1512700 wid=210 mean=-0.4438 median=-0.4490 high=-0.4668
Ca21ChrR start=1523300 peak=1523640 stop=1523760 wid=460 mean=-0.4909 median=-0.4822 high=-0.5479
Ca21ChrR start=1537260 peak=1537320 stop=1537400 wid=140 mean=-0.4205 median=-0.4230 high=-0.4317
Ca21ChrR start=1538100 peak=1538160 stop=1538220 wid=120 mean=-0.4161 median=-0.4181 high=-0.4237
Ca21ChrR start=1547240 peak=1547440 stop=1547560 wid=320 mean=-0.5640 median=-0.5798 high=-0.6696
Ca21ChrR start=1558480 peak=1558820 stop=1559080 wid=600 mean=-0.6644 median=-0.7013 high=-0.8060
Ca21ChrR start=1578120 peak=1578240 stop=1578380 wid=260 mean=-0.4628 median=-0.4705 high=-0.4969
Ca21ChrR start=1579220 peak=1579330 stop=1579420 wid=200 mean=-0.4789 median=-0.4876 high=-0.5223
Ca21ChrR start=1582700 peak=1582830 stop=1582940 wid=240 mean=-0.4702 median=-0.4780 high=-0.5115
Ca21ChrR start=1586150 peak=1586300 stop=1586420 wid=270 mean=-0.4388 median=-0.4424 high=-0.4632
Ca21ChrR start=1599870 peak=1600010 stop=1600150 wid=280 mean=-0.4706 median=-0.4794 high=-0.5072
Ca21ChrR start=1611040 peak=1611170 stop=1611350 wid=310 mean=-0.4664 median=-0.4728 high=-0.5096
Ca21ChrR start=1620630 peak=1620800 stop=1620970 wid=340 mean=-0.5423 median=-0.5594 high=-0.6194
Ca21ChrR start=1625660 peak=1625950 stop=1626210 wid=550 mean=-0.6463 median=-0.6737 high=-0.7934
Ca21ChrR start=1633600 peak=1633610 stop=1633630 wid=30 mean=-0.4017 median=-0.4018 high=-0.4022
Ca21ChrR start=1654860 peak=1655060 stop=1655190 wid=330 mean=-0.4582 median=-0.4647 high=-0.4894
Ca21ChrR start=1659560 peak=1659780 stop=1659980 wid=420 mean=-0.5580 median=-0.5736 high=-0.6531
Ca21ChrR start=1660420 peak=1660480 stop=1660530 wid=110 mean=-0.4198 median=-0.4220 high=-0.4294
Ca21ChrR start=1684550 peak=1684670 stop=1684780 wid=230 mean=-0.4847 median=-0.4939 high=-0.5341
Ca21ChrR start=1686500 peak=1686630 stop=1686870 wid=370 mean=-0.4567 median=-0.4605 high=-0.4955
Ca21ChrR start=1688220 peak=1688330 stop=1688480 wid=260 mean=-0.4746 median=-0.4818 high=-0.5213
Ca21ChrR start=1688600 peak=1688720 stop=1688840 wid=240 mean=-0.4424 median=-0.4467 high=-0.4679
Ca21ChrR start=1698430 peak=1698500 stop=1698590 wid=160 mean=-0.4268 median=-0.4297 high=-0.4415
Ca21ChrR start=1704260 peak=1704280 stop=1704290 wid=30 mean=-0.4020 median=-0.4021 high=-0.4029
Ca21ChrR start=1716380 peak=1716580 stop=1717440 wid=1060 mean=-0.5599 median=-0.5674 high=-0.6260
Ca21ChrR start=1719620 peak=1720280 stop=1720570 wid=950 mean=-0.4658 median=-0.4671 high=-0.5108
Ca21ChrR start=1721010 peak=1721220 stop=1721470 wid=460 mean=-0.5472 median=-0.5535 high=-0.6616
Ca21ChrR start=1721650 peak=1721770 stop=1721870 wid=220 mean=-0.4308 median=-0.4338 high=-0.4490
Ca21ChrR start=1736910 peak=1736950 stop=1737000 wid=90 mean=-0.4166 median=-0.4187 high=-0.4249
Ca21ChrR start=1775730 peak=1775740 stop=1775750 wid=20 mean=-0.4008 median=-0.4010 high=-0.4014
Ca21ChrR start=1791170 peak=1792180 stop=1792550 wid=1380 mean=-0.6830 median=-0.6948 high=-0.8646
Ca21ChrR start=1805240 peak=1805350 stop=1805440 wid=200 mean=-0.4460 median=-0.4515 high=-0.4705
Ca21ChrR start=1830110 peak=1830270 stop=1830430 wid=320 mean=-0.5166 median=-0.5309 high=-0.5828
Ca21ChrR start=1886430 peak=1886590 stop=1886720 wid=290 mean=-0.5027 median=-0.5153 high=-0.5595
Ca21ChrR start=1889700 peak=1889780 stop=1889840 wid=140 mean=-0.4282 median=-0.4313 high=-0.4434
Ca21ChrR start=1898260 peak=1898410 stop=1898560 wid=300 mean=-0.4814 median=-0.4907 high=-0.5220
Ca21ChrR start=1901290 peak=1901980 stop=1902460 wid=1170 mean=-0.4991 median=-0.5019 high=-0.5950
Ca21ChrR start=1904600 peak=1904730 stop=1904840 wid=240 mean=-0.4449 median=-0.4501 high=-0.4693
Ca21ChrR start=1907500 peak=1907790 stop=1908140 wid=640 mean=-0.4746 median=-0.4796 high=-0.5273
Ca21ChrR start=1911420 peak=1911580 stop=1911720 wid=300 mean=-0.5272 median=-0.5402 high=-0.6037
Ca21ChrR start=1921950 peak=1922050 stop=1922140 wid=190 mean=-0.4522 median=-0.4587 high=-0.4800
Ca21ChrR start=1931880 peak=1931900 stop=1931910 wid=30 mean=-0.4018 median=-0.4021 high=-0.4028
Ca21ChrR start=1942100 peak=1942310 stop=1942520 wid=420 mean=-0.4724 median=-0.4800 high=-0.5168
Ca21ChrR start=1950220 peak=1950320 stop=1950420 wid=200 mean=-0.4658 median=-0.4738 high=-0.4991
Ca21ChrR start=1955780 peak=1956340 stop=1956550 wid=770 mean=-0.5126 median=-0.5174 high=-0.5759
Ca21ChrR start=1961160 peak=1961300 stop=1961440 wid=280 mean=-0.4227 median=-0.4260 high=-0.4318
Ca21ChrR start=1968120 peak=1968300 stop=1968440 wid=320 mean=-0.5020 median=-0.5117 high=-0.5656
Ca21ChrR start=1971940 peak=1972060 stop=1972200 wid=260 mean=-0.4268 median=-0.4303 high=-0.4400
Ca21ChrR start=1977540 peak=1977600 stop=1977680 wid=140 mean=-0.4275 median=-0.4305 high=-0.4405
Ca21ChrR start=1997610 peak=1997640 stop=1997660 wid=50 mean=-0.4054 median=-0.4061 high=-0.4088
Ca21ChrR start=2001260 peak=2001330 stop=2001420 wid=160 mean=-0.4351 median=-0.4389 high=-0.4539
Ca21ChrR start=2007980 peak=2008050 stop=2008120 wid=140 mean=-0.4222 median=-0.4248 high=-0.4335
Ca21ChrR start=2015080 peak=2015100 stop=2015110 wid=30 mean=-0.4015 median=-0.4015 high=-0.4021
Ca21ChrR start=2016020 peak=2016160 stop=2016290 wid=270 mean=-0.4402 median=-0.4456 high=-0.4585
Ca21ChrR start=2023480 peak=2023520 stop=2023570 wid=90 mean=-0.4227 median=-0.4253 high=-0.4330
Ca21ChrR start=2028980 peak=2029060 stop=2029140 wid=160 mean=-0.4444 median=-0.4496 high=-0.4675
Ca21ChrR start=2035260 peak=2035590 stop=2035740 wid=480 mean=-0.5365 median=-0.5383 high=-0.6465
Ca21ChrR start=2036530 peak=2036630 stop=2036780 wid=250 mean=-0.4285 median=-0.4316 high=-0.4452
Ca21ChrR start=2072960 peak=2073090 stop=2073230 wid=270 mean=-0.4981 median=-0.5087 high=-0.5567
Ca21ChrR start=2079310 peak=2079350 stop=2079380 wid=70 mean=-0.4028 median=-0.4031 high=-0.4043
Ca21ChrR start=2080880 peak=2080990 stop=2081090 wid=210 mean=-0.4872 median=-0.4962 high=-0.5344
Ca21ChrR start=2084370 peak=2084510 stop=2084680 wid=310 mean=-0.4576 median=-0.4642 high=-0.4907
Ca21ChrR start=2085190 peak=2085900 stop=2086420 wid=1230 mean=-0.5480 median=-0.5339 high=-0.6848
Ca21ChrR start=2087810 peak=2088030 stop=2088330 wid=520 mean=-0.5942 median=-0.5988 high=-0.7497
Ca21ChrR start=2095670 peak=2095880 stop=2096060 wid=390 mean=-0.5772 median=-0.5925 high=-0.6985
Ca21ChrR start=2097290 peak=2097330 stop=2097380 wid=90 mean=-0.4064 median=-0.4073 high=-0.4098
Ca21ChrR start=2105420 peak=2105580 stop=2105730 wid=310 mean=-0.5167 median=-0.5308 high=-0.5852
Ca21ChrR start=2110130 peak=2110300 stop=2110450 wid=320 mean=-0.4649 median=-0.4723 high=-0.4973
Ca21ChrR start=2111850 peak=2111900 stop=2111970 wid=120 mean=-0.4142 median=-0.4163 high=-0.4214
Ca21ChrR start=2120950 peak=2121050 stop=2121290 wid=340 mean=-0.4268 median=-0.4289 high=-0.4395
Ca21ChrR start=2121520 peak=2121750 stop=2122100 wid=580 mean=-0.6042 median=-0.6007 high=-0.7903
Ca21ChrR start=2124870 peak=2125000 stop=2125150 wid=280 mean=-0.4501 median=-0.4558 high=-0.4767
Ca21ChrR start=2132480 peak=2132650 stop=2132870 wid=390 mean=-0.4789 median=-0.4913 high=-0.5122
Ca21ChrR start=2147940 peak=2148060 stop=2148180 wid=240 mean=-0.4571 median=-0.4644 high=-0.4882
Ca21ChrR start=2157400 peak=2157450 stop=2157520 wid=120 mean=-0.4198 median=-0.4223 high=-0.4314
Ca21ChrR start=2157750 peak=2157810 stop=2157870 wid=120 mean=-0.4087 median=-0.4097 high=-0.4134
Ca21ChrR start=2168910 peak=2169050 stop=2169570 wid=660 mean=-0.4509 median=-0.4227 high=-0.5349
Ca21ChrR start=2169800 peak=2169900 stop=2169990 wid=190 mean=-0.4219 median=-0.4244 high=-0.4335
Ca21ChrR start=2187930 peak=2188070 stop=2188260 wid=330 mean=-0.5766 median=-0.5952 high=-0.6847
Ca21ChrR start=2190340 peak=2190580 stop=2191040 wid=700 mean=-0.4892 median=-0.4956 high=-0.5367
Ca21ChrR start=2203040 peak=2203130 stop=2203240 wid=200 mean=-0.4304 median=-0.4333 high=-0.4474
Ca21ChrR start=2204320 peak=2204420 stop=2204540 wid=220 mean=-0.4328 median=-0.4367 high=-0.4486
Ca21ChrR start=2208900 peak=2208990 stop=2209080 wid=180 mean=-0.4377 median=-0.4421 high=-0.4575
Ca21ChrR start=2210400 peak=2210520 stop=2210730 wid=330 mean=-0.4687 median=-0.4741 high=-0.5113
Ca21ChrR start=2211350 peak=2211490 stop=2211610 wid=260 mean=-0.4688 median=-0.4768 high=-0.5075
Ca21ChrR start=2213880 peak=2214000 stop=2214130 wid=250 mean=-0.4773 median=-0.4869 high=-0.5199
Ca21ChrR start=2239500 peak=2239620 stop=2239730 wid=230 mean=-0.4667 median=-0.4742 high=-0.5027

## Sheet: Med7 R2 peaks 37C
Ca21Chr1 start=58498 peak=58533 stop=58563 wid=65 mean=-0.4053 median=-0.4059 high=-0.4076
Ca21Chr1 start=164768 peak=164848 stop=164938 wid=170 mean=-0.4189 median=-0.4209 high=-0.4288
Ca21Chr1 start=231463 peak=231658 stop=231778 wid=315 mean=-0.4222 median=-0.4240 high=-0.4376
Ca21Chr1 start=268483 peak=268543 stop=268603 wid=120 mean=-0.4074 median=-0.4085 high=-0.4115
Ca21Chr1 start=306298 peak=306398 stop=306508 wid=210 mean=-0.4377 median=-0.4423 high=-0.4572
Ca21Chr1 start=329218 peak=329333 stop=329463 wid=245 mean=-0.4455 median=-0.4507 high=-0.4709
Ca21Chr1 start=394633 peak=395008 stop=395143 wid=510 mean=-0.4337 median=-0.4372 high=-0.4557
Ca21Chr1 start=405788 peak=405858 stop=405923 wid=135 mean=-0.4143 median=-0.4159 high=-0.4211
Ca21Chr1 start=406368 peak=406413 stop=406478 wid=110 mean=-0.4054 median=-0.4058 high=-0.4082
Ca21Chr1 start=406598 peak=406808 stop=406958 wid=360 mean=-0.4658 median=-0.4712 high=-0.5119
Ca21Chr1 start=444018 peak=444473 stop=444653 wid=635 mean=-0.4631 median=-0.4533 high=-0.5367
Ca21Chr1 start=445363 peak=446118 stop=446433 wid=1070 mean=-0.5279 median=-0.5403 high=-0.5795
Ca21Chr1 start=451083 peak=451618 stop=452183 wid=1100 mean=-0.6413 median=-0.6477 high=-0.8189
Ca21Chr1 start=455028 peak=456208 stop=456918 wid=1890 mean=-0.6600 median=-0.5824 high=-1.0584
Ca21Chr1 start=534908 peak=534998 stop=535083 wid=175 mean=-0.4145 median=-0.4163 high=-0.4218
Ca21Chr1 start=585398 peak=585618 stop=585748 wid=350 mean=-0.4649 median=-0.4707 high=-0.5042
Ca21Chr1 start=748833 peak=749003 stop=749168 wid=335 mean=-0.4592 median=-0.4669 high=-0.4885
Ca21Chr1 start=894698 peak=894768 stop=894843 wid=145 mean=-0.4096 median=-0.4107 high=-0.4150
Ca21Chr1 start=921083 peak=921158 stop=921238 wid=155 mean=-0.4207 median=-0.4233 high=-0.4315
Ca21Chr1 start=939008 peak=939088 stop=939183 wid=175 mean=-0.4166 median=-0.4185 high=-0.4253
Ca21Chr1 start=1022430 peak=1022500 stop=1022570 wid=140 mean=-0.4174 median=-0.4194 high=-0.4264
Ca21Chr1 start=1053880 peak=1053930 stop=1053980 wid=100 mean=-0.4109 median=-0.4125 high=-0.4169
Ca21Chr1 start=1080370 peak=1080450 stop=1080530 wid=160 mean=-0.4292 median=-0.4324 high=-0.4443
Ca21Chr1 start=1081750 peak=1081930 stop=1082100 wid=350 mean=-0.4921 median=-0.5030 high=-0.5415
Ca21Chr1 start=1088950 peak=1089130 stop=1089750 wid=800 mean=-0.4515 median=-0.4538 high=-0.4843
Ca21Chr1 start=1280880 peak=1281050 stop=1281250 wid=370 mean=-0.5198 median=-0.5340 high=-0.5823
Ca21Chr1 start=1303110 peak=1303410 stop=1303590 wid=480 mean=-0.5086 median=-0.5241 high=-0.5519
Ca21Chr1 start=1322310 peak=1322370 stop=1322440 wid=130 mean=-0.4107 median=-0.4118 high=-0.4160
Ca21Chr1 start=1325010 peak=1325060 stop=1325130 wid=120 mean=-0.4107 median=-0.4120 high=-0.4168
Ca21Chr1 start=1328920 peak=1328940 stop=1328960 wid=40 mean=-0.4019 median=-0.4022 high=-0.4028
Ca21Chr1 start=1396680 peak=1396740 stop=1396820 wid=140 mean=-0.4255 median=-0.4289 high=-0.4396
Ca21Chr1 start=1452470 peak=1452540 stop=1452610 wid=140 mean=-0.4082 median=-0.4092 high=-0.4122
Ca21Chr1 start=1504520 peak=1504620 stop=1504760 wid=240 mean=-0.4322 median=-0.4354 high=-0.4496
Ca21Chr1 start=1508410 peak=1508440 stop=1508480 wid=70 mean=-0.4043 median=-0.4049 high=-0.4065
Ca21Chr1 start=1534920 peak=1535100 stop=1535360 wid=440 mean=-0.4501 median=-0.4565 high=-0.4791
Ca21Chr1 start=1551030 peak=1551120 stop=1551190 wid=160 mean=-0.4183 median=-0.4205 high=-0.4281
Ca21Chr1 start=1580820 peak=1580920 stop=1581050 wid=230 mean=-0.4312 median=-0.4350 high=-0.4488
Ca21Chr1 start=1614280 peak=1614600 stop=1614710 wid=430 mean=-0.4261 median=-0.4190 high=-0.4529
Ca21Chr1 start=1629000 peak=1629060 stop=1629110 wid=110 mean=-0.4114 median=-0.4128 high=-0.4171
Ca21Chr1 start=1682160 peak=1682370 stop=1682680 wid=520 mean=-0.4628 median=-0.4677 high=-0.5080
Ca21Chr1 start=1686010 peak=1686520 stop=1686880 wid=870 mean=-0.5250 median=-0.5421 high=-0.5935
Ca21Chr1 start=1690020 peak=1690400 stop=1690870 wid=850 mean=-0.5838 median=-0.5979 high=-0.7213
Ca21Chr1 start=1693120 peak=1693360 stop=1693550 wid=430 mean=-0.5059 median=-0.5174 high=-0.5615
Ca21Chr1 start=1728380 peak=1728460 stop=1728550 wid=170 mean=-0.4346 median=-0.4390 high=-0.4534
Ca21Chr1 start=1815240 peak=1815250 stop=1815270 wid=30 mean=-0.4014 median=-0.4015 high=-0.4019
Ca21Chr1 start=1833410 peak=1833650 stop=1834000 wid=590 mean=-0.6395 median=-0.6526 high=-0.8320
Ca21Chr1 start=1837850 peak=1837970 stop=1838100 wid=250 mean=-0.4498 median=-0.4552 high=-0.4756
Ca21Chr1 start=2003540 peak=2003610 stop=2003680 wid=140 mean=-0.4189 median=-0.4212 high=-0.4285
Ca21Chr1 start=2052510 peak=2052610 stop=2052740 wid=230 mean=-0.4192 median=-0.4212 high=-0.4288
Ca21Chr1 start=2093210 peak=2093290 stop=2093370 wid=160 mean=-0.4185 median=-0.4208 high=-0.4281
Ca21Chr1 start=2097140 peak=2097260 stop=2097370 wid=230 mean=-0.4301 median=-0.4332 high=-0.4470
Ca21Chr1 start=2164830 peak=2164880 stop=2164920 wid=90 mean=-0.4080 median=-0.4088 high=-0.4123
Ca21Chr1 start=2193890 peak=2193930 stop=2193970 wid=80 mean=-0.4064 median=-0.4074 high=-0.4096
Ca21Chr1 start=2194350 peak=2194490 stop=2194650 wid=300 mean=-0.4822 median=-0.4912 high=-0.5289
Ca21Chr1 start=2254160 peak=2254290 stop=2254400 wid=240 mean=-0.4915 median=-0.5010 high=-0.5377
Ca21Chr1 start=2381320 peak=2381390 stop=2381460 wid=140 mean=-0.4205 median=-0.4227 high=-0.4303
Ca21Chr1 start=2402890 peak=2403020 stop=2403160 wid=270 mean=-0.4478 median=-0.4538 high=-0.4717
Ca21Chr1 start=2485850 peak=2486090 stop=2486530 wid=680 mean=-0.6222 median=-0.6474 high=-0.7394
Ca21Chr1 start=2593000 peak=2593060 stop=2593130 wid=130 mean=-0.4107 median=-0.4122 high=-0.4165
Ca21Chr1 start=2609740 peak=2609770 stop=2609810 wid=70 mean=-0.4049 median=-0.4056 high=-0.4076
Ca21Chr1 start=2630280 peak=2630390 stop=2630460 wid=180 mean=-0.4144 median=-0.4161 high=-0.4221
Ca21Chr1 start=2704210 peak=2704280 stop=2704340 wid=130 mean=-0.4283 median=-0.4317 high=-0.4428
Ca21Chr1 start=2747040 peak=2747100 stop=2747170 wid=130 mean=-0.4260 median=-0.4296 high=-0.4394
Ca21Chr1 start=2752160 peak=2752220 stop=2752280 wid=120 mean=-0.4137 median=-0.4154 high=-0.4209
Ca21Chr1 start=2757480 peak=2757550 stop=2757630 wid=150 mean=-0.4260 median=-0.4289 high=-0.4394
Ca21Chr1 start=2831010 peak=2831140 stop=2831280 wid=270 mean=-0.4467 median=-0.4526 high=-0.4693
Ca21Chr1 start=2846870 peak=2846960 stop=2847090 wid=220 mean=-0.4155 median=-0.4176 high=-0.4236
Ca21Chr1 start=2853640 peak=2853730 stop=2853870 wid=230 mean=-0.4103 median=-0.4115 high=-0.4165
Ca21Chr1 start=2855410 peak=2855460 stop=2855520 wid=110 mean=-0.4079 median=-0.4089 high=-0.4122
Ca21Chr1 start=2865740 peak=2865770 stop=2865820 wid=80 mean=-0.4022 median=-0.4024 high=-0.4033
Ca21Chr1 start=2870320 peak=2870580 stop=2870950 wid=630 mean=-0.5437 median=-0.5564 high=-0.6319
Ca21Chr1 start=2884980 peak=2885070 stop=2885210 wid=230 mean=-0.4158 median=-0.4173 high=-0.4259
Ca21Chr1 start=2886910 peak=2886940 stop=2886980 wid=70 mean=-0.4042 median=-0.4046 high=-0.4061
Ca21Chr1 start=2909740 peak=2909960 stop=2910230 wid=490 mean=-0.4920 median=-0.5009 high=-0.5450
Ca21Chr1 start=2932330 peak=2932400 stop=2932490 wid=160 mean=-0.4129 median=-0.4145 high=-0.4198
Ca21Chr1 start=2944420 peak=2944520 stop=2944600 wid=180 mean=-0.4301 median=-0.4336 high=-0.4470
Ca21Chr1 start=2948500 peak=2948550 stop=2948590 wid=90 mean=-0.4084 median=-0.4097 high=-0.4128
Ca21Chr1 start=2954870 peak=2955020 stop=2955160 wid=290 mean=-0.4518 median=-0.4578 high=-0.4814
Ca21Chr1 start=2955440 peak=2955590 stop=2955700 wid=260 mean=-0.4393 median=-0.4444 high=-0.4616
Ca21Chr1 start=2991710 peak=2991770 stop=2991850 wid=140 mean=-0.4186 median=-0.4205 high=-0.4284
Ca21Chr1 start=3040770 peak=3040820 stop=3040870 wid=100 mean=-0.4106 median=-0.4118 high=-0.4155
Ca21Chr1 start=3120810 peak=3120860 stop=3120910 wid=100 mean=-0.4080 median=-0.4090 high=-0.4122
Ca21Chr2 start=109941 peak=110046 stop=110151 wid=210 mean=-0.4241 median=-0.4271 high=-0.4358
Ca21Chr2 start=113486 peak=113536 stop=113586 wid=100 mean=-0.4103 median=-0.4117 high=-0.4158
Ca21Chr2 start=114546 peak=114666 stop=114886 wid=340 mean=-0.4505 median=-0.4540 high=-0.4851
Ca21Chr2 start=163131 peak=163161 stop=163201 wid=70 mean=-0.4026 median=-0.4030 high=-0.4038
Ca21Chr2 start=180426 peak=180541 stop=180651 wid=225 mean=-0.4453 median=-0.4507 high=-0.4694
Ca21Chr2 start=199536 peak=199846 stop=199981 wid=445 mean=-0.4383 median=-0.4398 high=-0.4559
Ca21Chr2 start=200476 peak=201031 stop=201271 wid=795 mean=-0.5101 median=-0.4970 high=-0.5953
Ca21Chr2 start=222221 peak=222541 stop=222671 wid=450 mean=-0.4696 median=-0.4676 high=-0.5211
Ca21Chr2 start=316371 peak=316391 stop=316416 wid=45 mean=-0.4020 median=-0.4023 high=-0.4032
Ca21Chr2 start=326116 peak=326206 stop=326311 wid=195 mean=-0.4282 median=-0.4316 high=-0.4434
Ca21Chr2 start=386181 peak=386226 stop=386286 wid=105 mean=-0.4067 median=-0.4075 high=-0.4102
Ca21Chr2 start=474271 peak=474311 stop=474356 wid=85 mean=-0.4120 median=-0.4136 high=-0.4184
Ca21Chr2 start=582688 peak=582843 stop=583038 wid=350 mean=-0.4565 median=-0.4635 high=-0.4871
Ca21Chr2 start=605428 peak=605703 stop=605848 wid=420 mean=-0.4613 median=-0.4650 high=-0.5050
Ca21Chr2 start=654958 peak=655123 stop=655308 wid=350 mean=-0.4358 median=-0.4416 high=-0.4492
Ca21Chr2 start=661638 peak=661738 stop=661873 wid=235 mean=-0.4509 median=-0.4564 high=-0.4789
Ca21Chr2 start=695348 peak=695393 stop=695438 wid=90 mean=-0.4115 median=-0.4125 high=-0.4170
Ca21Chr2 start=709807 peak=709977 stop=710122 wid=315 mean=-0.4862 median=-0.4955 high=-0.5354
Ca21Chr2 start=732577 peak=732717 stop=732837 wid=260 mean=-0.4419 median=-0.4467 high=-0.4657
Ca21Chr2 start=738347 peak=738512 stop=738652 wid=305 mean=-0.4579 median=-0.4639 high=-0.4943
Ca21Chr2 start=739367 peak=739442 stop=739517 wid=150 mean=-0.4088 median=-0.4098 high=-0.4134
Ca21Chr2 start=746857 peak=746912 stop=746977 wid=120 mean=-0.4088 median=-0.4097 high=-0.4130
Ca21Chr2 start=781502 peak=781612 stop=781737 wid=235 mean=-0.4228 median=-0.4255 high=-0.4346
Ca21Chr2 start=785137 peak=785222 stop=785312 wid=175 mean=-0.4413 median=-0.4463 high=-0.4627
Ca21Chr2 start=830531 peak=830621 stop=830771 wid=240 mean=-0.4278 median=-0.4309 high=-0.4434
Ca21Chr2 start=838876 peak=839066 stop=839351 wid=475 mean=-0.4941 median=-0.5010 high=-0.5526
Ca21Chr2 start=902066 peak=902151 stop=902251 wid=185 mean=-0.4425 median=-0.4474 high=-0.4672
Ca21Chr2 start=940006 peak=940141 stop=940286 wid=280 mean=-0.4495 median=-0.4556 high=-0.4747
Ca21Chr2 start=1032310 peak=1032380 stop=1032470 wid=160 mean=-0.4088 median=-0.4100 high=-0.4135
Ca21Chr2 start=1034930 peak=1035210 stop=1035340 wid=410 mean=-0.4521 median=-0.4518 high=-0.4969
Ca21Chr2 start=1075530 peak=1075650 stop=1075750 wid=220 mean=-0.4266 median=-0.4299 high=-0.4400
Ca21Chr2 start=1079910 peak=1079950 stop=1080000 wid=90 mean=-0.4067 median=-0.4078 high=-0.4102
Ca21Chr2 start=1117720 peak=1117730 stop=1117750 wid=30 mean=-0.4012 median=-0.4013 high=-0.4016
Ca21Chr2 start=1143450 peak=1143550 stop=1143650 wid=200 mean=-0.4373 median=-0.4415 high=-0.4563
Ca21Chr2 start=1171940 peak=1172020 stop=1172110 wid=170 mean=-0.4234 median=-0.4262 high=-0.4351
Ca21Chr2 start=1214420 peak=1214490 stop=1214550 wid=130 mean=-0.4150 median=-0.4170 high=-0.4230
Ca21Chr2 start=1332250 peak=1332480 stop=1332670 wid=420 mean=-0.5039 median=-0.5146 high=-0.5663
Ca21Chr2 start=1338750 peak=1338900 stop=1339110 wid=360 mean=-0.4356 median=-0.4381 high=-0.4609
Ca21Chr2 start=1340180 peak=1340260 stop=1340330 wid=150 mean=-0.4236 median=-0.4263 high=-0.4353
Ca21Chr2 start=1459050 peak=1459110 stop=1459160 wid=110 mean=-0.4051 median=-0.4057 high=-0.4074
Ca21Chr2 start=1607880 peak=1608030 stop=1608180 wid=300 mean=-0.4527 median=-0.4583 high=-0.4848
Ca21Chr2 start=1660970 peak=1661010 stop=1661040 wid=70 mean=-0.4036 median=-0.4041 high=-0.4054
Ca21Chr2 start=1676410 peak=1676530 stop=1676690 wid=280 mean=-0.4717 median=-0.4791 high=-0.5138
Ca21Chr2 start=1676920 peak=1677200 stop=1678000 wid=1080 mean=-0.5193 median=-0.5193 high=-0.6435
Ca21Chr2 start=1703040 peak=1703100 stop=1703150 wid=110 mean=-0.4153 median=-0.4171 high=-0.4236
Ca21Chr2 start=1792760 peak=1792850 stop=1792940 wid=180 mean=-0.4200 median=-0.4224 high=-0.4302
Ca21Chr2 start=1878750 peak=1878850 stop=1878970 wid=220 mean=-0.4489 median=-0.4539 high=-0.4743
Ca21Chr2 start=1898900 peak=1898960 stop=1899020 wid=120 mean=-0.4174 median=-0.4196 high=-0.4264
Ca21Chr2 start=1957990 peak=1958070 stop=1958130 wid=140 mean=-0.4386 median=-0.4435 high=-0.4590
Ca21Chr2 start=2023040 peak=2023110 stop=2023180 wid=140 mean=-0.4098 median=-0.4109 high=-0.4148
Ca21Chr2 start=2040780 peak=2040890 stop=2041010 wid=230 mean=-0.4493 median=-0.4549 high=-0.4753
Ca21Chr2 start=2073880 peak=2074080 stop=2074250 wid=370 mean=-0.5594 median=-0.5789 high=-0.6495
Ca21Chr2 start=2086810 peak=2087040 stop=2087200 wid=390 mean=-0.4822 median=-0.4924 high=-0.5249
Ca21Chr2 start=2097570 peak=2097610 stop=2097660 wid=90 mean=-0.4124 median=-0.4139 high=-0.4186
Ca21Chr2 start=2137900 peak=2138040 stop=2138150 wid=250 mean=-0.4517 median=-0.4578 high=-0.4810
Ca21Chr2 start=2142520 peak=2142670 stop=2142850 wid=330 mean=-0.4578 median=-0.4635 high=-0.4925
Ca21Chr2 start=2143690 peak=2143850 stop=2144010 wid=320 mean=-0.4484 median=-0.4532 high=-0.4742
Ca21Chr2 start=2144900 peak=2144990 stop=2145070 wid=170 mean=-0.4164 median=-0.4183 high=-0.4245
Ca21Chr2 start=2146690 peak=2147000 stop=2147350 wid=660 mean=-0.5946 median=-0.6161 high=-0.7039
Ca21Chr2 start=2150260 peak=2150630 stop=2151090 wid=830 mean=-0.5928 median=-0.6131 high=-0.7070
Ca21Chr2 start=2153360 peak=2153510 stop=2153650 wid=290 mean=-0.4450 median=-0.4509 high=-0.4695
Ca21Chr3 start=172481 peak=172586 stop=172681 wid=200 mean=-0.4230 median=-0.4254 high=-0.4345
Ca21Chr3 start=174356 peak=174376 stop=174406 wid=50 mean=-0.4022 median=-0.4026 high=-0.4033
Ca21Chr3 start=277239 peak=277349 stop=277459 wid=220 mean=-0.4369 median=-0.4413 high=-0.4563
Ca21Chr3 start=313519 peak=313594 stop=313669 wid=150 mean=-0.4175 median=-0.4195 high=-0.4258
Ca21Chr3 start=363329 peak=363414 stop=363504 wid=175 mean=-0.4389 median=-0.4435 high=-0.4580
Ca21Chr3 start=374589 peak=374659 stop=374764 wid=175 mean=-0.4170 median=-0.4189 high=-0.4264
Ca21Chr3 start=433264 peak=433329 stop=433389 wid=125 mean=-0.4155 median=-0.4173 high=-0.4228
Ca21Chr3 start=473219 peak=473314 stop=473399 wid=180 mean=-0.4175 median=-0.4194 high=-0.4262
Ca21Chr3 start=477154 peak=477234 stop=477334 wid=180 mean=-0.4196 median=-0.4218 high=-0.4302
Ca21Chr3 start=483894 peak=483959 stop=484024 wid=130 mean=-0.4117 median=-0.4129 high=-0.4177
Ca21Chr3 start=541559 peak=541649 stop=541744 wid=185 mean=-0.4501 median=-0.4557 high=-0.4749
Ca21Chr3 start=546739 peak=546829 stop=546914 wid=175 mean=-0.4277 median=-0.4313 high=-0.4408
Ca21Chr3 start=552824 peak=552954 stop=553319 wid=495 mean=-0.4344 median=-0.4239 high=-0.4763
Ca21Chr3 start=554754 peak=554829 stop=554884 wid=130 mean=-0.4105 median=-0.4119 high=-0.4158
Ca21Chr3 start=566294 peak=566404 stop=566519 wid=225 mean=-0.4488 median=-0.4545 high=-0.4742
Ca21Chr3 start=582469 peak=582549 stop=582644 wid=175 mean=-0.4303 median=-0.4336 high=-0.4462
Ca21Chr3 start=608264 peak=608359 stop=608449 wid=185 mean=-0.4551 median=-0.4617 high=-0.4821
Ca21Chr3 start=679419 peak=679574 stop=679754 wid=335 mean=-0.4495 median=-0.4559 high=-0.4723
Ca21Chr3 start=684804 peak=684874 stop=684949 wid=145 mean=-0.4278 median=-0.4314 high=-0.4425
Ca21Chr3 start=749899 peak=749989 stop=750059 wid=160 mean=-0.4183 median=-0.4202 high=-0.4272
Ca21Chr3 start=781054 peak=781259 stop=781494 wid=440 mean=-0.4994 median=-0.5123 high=-0.5495
Ca21Chr3 start=858499 peak=858529 stop=858559 wid=60 mean=-0.4041 median=-0.4047 high=-0.4062
Ca21Chr3 start=957074 peak=957204 stop=957379 wid=305 mean=-0.4691 median=-0.4761 high=-0.5100
Ca21Chr3 start=1058330 peak=1058530 stop=1058890 wid=560 mean=-0.4862 median=-0.4788 high=-0.5788
Ca21Chr3 start=1059070 peak=1059240 stop=1059380 wid=310 mean=-0.4359 median=-0.4399 high=-0.4574
Ca21Chr3 start=1064760 peak=1064910 stop=1065100 wid=340 mean=-0.4401 median=-0.4442 high=-0.4641
Ca21Chr3 start=1067500 peak=1067600 stop=1067690 wid=190 mean=-0.4184 median=-0.4205 high=-0.4282
Ca21Chr3 start=1117070 peak=1117440 stop=1117600 wid=530 mean=-0.4706 median=-0.4744 high=-0.5145
Ca21Chr3 start=1152610 peak=1152680 stop=1152750 wid=140 mean=-0.4169 median=-0.4187 high=-0.4255
Ca21Chr3 start=1194880 peak=1194900 stop=1194920 wid=40 mean=-0.4006 median=-0.4007 high=-0.4009
Ca21Chr3 start=1223420 peak=1223470 stop=1223530 wid=110 mean=-0.4083 median=-0.4094 high=-0.4129
Ca21Chr3 start=1268180 peak=1268240 stop=1268310 wid=130 mean=-0.4157 median=-0.4175 high=-0.4240
Ca21Chr3 start=1348440 peak=1348590 stop=1348700 wid=260 mean=-0.4114 median=-0.4131 high=-0.4151
Ca21Chr3 start=1359320 peak=1359430 stop=1359790 wid=470 mean=-0.4278 median=-0.4167 high=-0.4634
Ca21Chr3 start=1364360 peak=1364600 stop=1364770 wid=410 mean=-0.5035 median=-0.5132 high=-0.5669
Ca21Chr3 start=1469570 peak=1469700 stop=1469880 wid=310 mean=-0.4545 median=-0.4608 high=-0.4847
Ca21Chr3 start=1470430 peak=1470470 stop=1470500 wid=70 mean=-0.4043 median=-0.4049 high=-0.4067
Ca21Chr3 start=1501460 peak=1501630 stop=1501780 wid=320 mean=-0.4587 median=-0.4662 high=-0.4890
Ca21Chr3 start=1524320 peak=1524420 stop=1524510 wid=190 mean=-0.4394 median=-0.4442 high=-0.4599
Ca21Chr3 start=1530130 peak=1530220 stop=1530310 wid=180 mean=-0.4290 median=-0.4323 high=-0.4442
Ca21Chr3 start=1564610 peak=1564680 stop=1564770 wid=160 mean=-0.4114 median=-0.4128 high=-0.4170
Ca21Chr3 start=1571720 peak=1571910 stop=1572110 wid=390 mean=-0.4769 median=-0.4850 high=-0.5219
Ca21Chr3 start=1574070 peak=1574280 stop=1574590 wid=520 mean=-0.4500 median=-0.4513 high=-0.4830
Ca21Chr3 start=1606530 peak=1606540 stop=1606560 wid=30 mean=-0.4013 median=-0.4015 high=-0.4019
Ca21Chr3 start=1647020 peak=1647180 stop=1647420 wid=400 mean=-0.4403 median=-0.4455 high=-0.4594
Ca21Chr3 start=1721800 peak=1721870 stop=1721950 wid=150 mean=-0.4165 median=-0.4185 high=-0.4252
Ca21Chr3 start=1722840 peak=1722960 stop=1723050 wid=210 mean=-0.4270 median=-0.4303 high=-0.4425
Ca21Chr3 start=1726420 peak=1726450 stop=1726480 wid=60 mean=-0.4028 median=-0.4031 high=-0.4043
Ca21Chr4 start=131046 peak=131126 stop=131241 wid=195 mean=-0.4228 median=-0.4253 high=-0.4341
Ca21Chr4 start=334101 peak=334191 stop=334276 wid=175 mean=-0.4296 median=-0.4331 high=-0.4447
Ca21Chr4 start=351586 peak=351646 stop=351696 wid=110 mean=-0.4051 median=-0.4059 high=-0.4077
Ca21Chr4 start=378306 peak=378316 stop=378321 wid=15 mean=-0.4005 median=-0.4006 high=-0.4007
Ca21Chr4 start=394326 peak=394356 stop=394426 wid=100 mean=-0.4014 median=-0.4016 high=-0.4022
Ca21Chr4 start=452851 peak=452926 stop=453021 wid=170 mean=-0.4307 median=-0.4343 high=-0.4465
Ca21Chr4 start=476766 peak=476851 stop=476936 wid=170 mean=-0.4191 median=-0.4210 high=-0.4283
Ca21Chr4 start=477671 peak=477736 stop=477806 wid=135 mean=-0.4177 median=-0.4199 high=-0.4270
Ca21Chr4 start=478691 peak=478711 stop=478736 wid=45 mean=-0.4013 median=-0.4014 high=-0.4019
Ca21Chr4 start=516606 peak=516846 stop=517056 wid=450 mean=-0.4642 median=-0.4716 high=-0.4979
Ca21Chr4 start=528126 peak=528161 stop=528196 wid=70 mean=-0.4071 median=-0.4078 high=-0.4106
Ca21Chr4 start=561816 peak=561881 stop=561941 wid=125 mean=-0.4105 median=-0.4118 high=-0.4158
Ca21Chr4 start=563056 peak=563246 stop=563626 wid=570 mean=-0.4576 median=-0.4515 high=-0.5074
Ca21Chr4 start=564446 peak=564511 stop=564576 wid=130 mean=-0.4239 median=-0.4261 high=-0.4349
Ca21Chr4 start=577051 peak=577076 stop=577106 wid=55 mean=-0.4023 median=-0.4026 high=-0.4036
Ca21Chr4 start=605866 peak=606001 stop=606146 wid=280 mean=-0.4422 median=-0.4472 high=-0.4646
Ca21Chr4 start=710661 peak=710716 stop=710771 wid=110 mean=-0.4136 median=-0.4152 high=-0.4209
Ca21Chr4 start=749146 peak=749161 stop=749176 wid=30 mean=-0.4009 median=-0.4011 high=-0.4014
Ca21Chr4 start=849323 peak=849463 stop=849608 wid=285 mean=-0.4402 median=-0.4454 high=-0.4608
Ca21Chr4 start=862611 peak=862926 stop=863021 wid=410 mean=-0.4198 median=-0.4124 high=-0.4457
Ca21Chr4 start=863761 peak=864121 stop=864251 wid=490 mean=-0.4264 median=-0.4288 high=-0.4343
Ca21Chr4 start=897106 peak=897186 stop=897286 wid=180 mean=-0.4344 median=-0.4372 high=-0.4549
Ca21Chr4 start=938621 peak=938651 stop=938686 wid=65 mean=-0.4045 median=-0.4052 high=-0.4071
Ca21Chr4 start=1018610 peak=1018750 stop=1018890 wid=280 mean=-0.4533 median=-0.4592 high=-0.4819
Ca21Chr4 start=1099960 peak=1100010 stop=1100060 wid=100 mean=-0.4120 median=-0.4134 high=-0.4178
Ca21Chr4 start=1102040 peak=1102180 stop=1102370 wid=330 mean=-0.4375 median=-0.4420 high=-0.4587
Ca21Chr4 start=1103190 peak=1103280 stop=1103380 wid=190 mean=-0.4216 median=-0.4241 high=-0.4330
Ca21Chr4 start=1195580 peak=1195840 stop=1195990 wid=410 mean=-0.4510 median=-0.4538 high=-0.4834
Ca21Chr4 start=1196640 peak=1196830 stop=1197010 wid=370 mean=-0.4631 median=-0.4709 high=-0.4971
Ca21Chr4 start=1199530 peak=1200050 stop=1200320 wid=790 mean=-0.5243 median=-0.5455 high=-0.5877
Ca21Chr4 start=1203540 peak=1203870 stop=1204370 wid=830 mean=-0.5506 median=-0.5507 high=-0.6623
Ca21Chr4 start=1206560 peak=1206710 stop=1206920 wid=360 mean=-0.4584 median=-0.4647 high=-0.4910
Ca21Chr4 start=1258610 peak=1258690 stop=1258770 wid=160 mean=-0.4270 median=-0.4301 high=-0.4400
Ca21Chr4 start=1271070 peak=1271170 stop=1271250 wid=180 mean=-0.4211 median=-0.4240 high=-0.4323
Ca21Chr4 start=1307190 peak=1307420 stop=1307640 wid=450 mean=-0.4972 median=-0.5059 high=-0.5566
Ca21Chr4 start=1308480 peak=1308660 stop=1308820 wid=340 mean=-0.4593 median=-0.4664 high=-0.4902
Ca21Chr4 start=1461460 peak=1461560 stop=1461680 wid=220 mean=-0.4348 median=-0.4392 high=-0.4535
Ca21Chr4 start=1470620 peak=1470740 stop=1470860 wid=240 mean=-0.4321 median=-0.4359 high=-0.4486
Ca21Chr5 start=78021 peak=78086 stop=78146 wid=125 mean=-0.4232 median=-0.4260 high=-0.4353
Ca21Chr5 start=97891 peak=97921 stop=97951 wid=60 mean=-0.4068 median=-0.4075 high=-0.4098
Ca21Chr5 start=112061 peak=112151 stop=112261 wid=200 mean=-0.4349 median=-0.4392 high=-0.4543
Ca21Chr5 start=154936 peak=155091 stop=155226 wid=290 mean=-0.4736 median=-0.4816 high=-0.5150
Ca21Chr5 start=185126 peak=185226 stop=185561 wid=435 mean=-0.4338 median=-0.4272 high=-0.4668
Ca21Chr5 start=205026 peak=205786 stop=206026 wid=1000 mean=-0.4848 median=-0.4745 high=-0.5760
Ca21Chr5 start=233906 peak=233981 stop=234061 wid=155 mean=-0.4304 median=-0.4341 high=-0.4465
Ca21Chr5 start=255246 peak=255281 stop=255321 wid=75 mean=-0.4076 median=-0.4085 high=-0.4113
Ca21Chr5 start=312826 peak=312896 stop=312971 wid=145 mean=-0.4144 median=-0.4162 high=-0.4221
Ca21Chr5 start=318031 peak=318076 stop=318121 wid=90 mean=-0.4105 median=-0.4116 high=-0.4155
Ca21Chr5 start=406161 peak=406186 stop=406221 wid=60 mean=-0.4015 median=-0.4016 high=-0.4023
Ca21Chr5 start=450596 peak=450726 stop=450836 wid=240 mean=-0.4288 median=-0.4318 high=-0.4447
Ca21Chr5 start=528941 peak=528966 stop=528996 wid=55 mean=-0.4030 median=-0.4033 high=-0.4044
Ca21Chr5 start=599656 peak=599696 stop=599731 wid=75 mean=-0.4068 median=-0.4075 high=-0.4099
Ca21Chr5 start=628346 peak=628396 stop=628456 wid=110 mean=-0.4116 median=-0.4133 high=-0.4180
Ca21Chr5 start=640046 peak=640441 stop=640786 wid=740 mean=-0.6091 median=-0.6119 high=-0.7718
Ca21Chr5 start=721286 peak=721341 stop=721401 wid=115 mean=-0.4171 median=-0.4192 high=-0.4257
Ca21Chr5 start=724411 peak=724536 stop=724801 wid=390 mean=-0.4382 median=-0.4394 high=-0.4701
Ca21Chr5 start=725471 peak=725666 stop=725891 wid=420 mean=-0.4748 median=-0.4831 high=-0.5194
Ca21Chr5 start=790024 peak=790134 stop=790249 wid=225 mean=-0.4503 median=-0.4565 high=-0.4763
Ca21Chr5 start=893949 peak=893979 stop=894014 wid=65 mean=-0.4072 median=-0.4083 high=-0.4113
Ca21Chr5 start=912969 peak=913194 stop=913719 wid=750 mean=-0.4729 median=-0.4802 high=-0.4930
Ca21Chr5 start=922119 peak=922184 stop=922249 wid=130 mean=-0.4189 median=-0.4208 high=-0.4279
Ca21Chr5 start=924259 peak=924309 stop=924364 wid=105 mean=-0.4152 median=-0.4169 high=-0.4224
Ca21Chr5 start=995939 peak=996044 stop=996169 wid=230 mean=-0.4255 median=-0.4284 high=-0.4387
Ca21Chr5 start=1001360 peak=1001440 stop=1001530 wid=170 mean=-0.4326 median=-0.4363 high=-0.4503
Ca21Chr5 start=1045980 peak=1046110 stop=1046260 wid=280 mean=-0.4693 median=-0.4782 high=-0.5043
Ca21Chr5 start=1048750 peak=1048960 stop=1049130 wid=380 mean=-0.4877 median=-0.4960 high=-0.5391
Ca21Chr5 start=1106500 peak=1106730 stop=1106970 wid=470 mean=-0.5665 median=-0.5848 high=-0.6643
Ca21Chr5 start=1107350 peak=1107480 stop=1107660 wid=310 mean=-0.4176 median=-0.4203 high=-0.4238
Ca21Chr6 start=37286 peak=37361 stop=37436 wid=150 mean=-0.4273 median=-0.4301 high=-0.4417
Ca21Chr6 start=56496 peak=56601 stop=56716 wid=220 mean=-0.4425 median=-0.4472 high=-0.4642
Ca21Chr6 start=166121 peak=166296 stop=166426 wid=305 mean=-0.4463 median=-0.4515 high=-0.4712
Ca21Chr6 start=174251 peak=174326 stop=174401 wid=150 mean=-0.4210 median=-0.4238 high=-0.4315
Ca21Chr6 start=181811 peak=182021 stop=182186 wid=375 mean=-0.4374 median=-0.4416 high=-0.4577
Ca21Chr6 start=198271 peak=198316 stop=198356 wid=85 mean=-0.4107 median=-0.4121 high=-0.4163
Ca21Chr6 start=217451 peak=217496 stop=217541 wid=90 mean=-0.4063 median=-0.4070 high=-0.4094
Ca21Chr6 start=432781 peak=432836 stop=432886 wid=105 mean=-0.4097 median=-0.4109 high=-0.4145
Ca21Chr6 start=490061 peak=490111 stop=490161 wid=100 mean=-0.4140 median=-0.4161 high=-0.4210
Ca21Chr6 start=519666 peak=519816 stop=519996 wid=330 mean=-0.4367 median=-0.4399 high=-0.4607
Ca21Chr6 start=557221 peak=557256 stop=557296 wid=75 mean=-0.4070 median=-0.4079 high=-0.4107
Ca21Chr6 start=560891 peak=560976 stop=561086 wid=195 mean=-0.4226 median=-0.4252 high=-0.4337
Ca21Chr6 start=561911 peak=562086 stop=562296 wid=385 mean=-0.4742 median=-0.4781 high=-0.5328
Ca21Chr6 start=563841 peak=564006 stop=564311 wid=470 mean=-0.4570 median=-0.4572 high=-0.4956
Ca21Chr6 start=581856 peak=581986 stop=582086 wid=230 mean=-0.4217 median=-0.4246 high=-0.4328
Ca21Chr6 start=583071 peak=583141 stop=583216 wid=145 mean=-0.4097 median=-0.4109 high=-0.4148
Ca21Chr6 start=617141 peak=617261 stop=617431 wid=290 mean=-0.4320 median=-0.4357 high=-0.4506
Ca21Chr6 start=630561 peak=630696 stop=630911 wid=350 mean=-0.4700 median=-0.4766 high=-0.5131
Ca21Chr6 start=632431 peak=632531 stop=632636 wid=205 mean=-0.4243 median=-0.4272 high=-0.4381
Ca21Chr6 start=633641 peak=633736 stop=633821 wid=180 mean=-0.4301 median=-0.4342 high=-0.4470
Ca21Chr6 start=634591 peak=634631 stop=634676 wid=85 mean=-0.4079 median=-0.4088 high=-0.4115
Ca21Chr6 start=693391 peak=693556 stop=693716 wid=325 mean=-0.5010 median=-0.5119 high=-0.5589
Ca21Chr6 start=716421 peak=716486 stop=716546 wid=125 mean=-0.4217 median=-0.4245 high=-0.4331
Ca21Chr6 start=748396 peak=748876 stop=749071 wid=675 mean=-0.4739 median=-0.4683 high=-0.5360
Ca21Chr6 start=750591 peak=750786 stop=750951 wid=360 mean=-0.4675 median=-0.4733 high=-0.5089
Ca21Chr6 start=765686 peak=765706 stop=765726 wid=40 mean=-0.4013 median=-0.4014 high=-0.4019
Ca21Chr6 start=766121 peak=766226 stop=766316 wid=195 mean=-0.4311 median=-0.4348 high=-0.4472
Ca21Chr6 start=780941 peak=781041 stop=781136 wid=195 mean=-0.4449 median=-0.4502 high=-0.4694
Ca21Chr6 start=789351 peak=789436 stop=789531 wid=180 mean=-0.4300 median=-0.4334 high=-0.4463
Ca21Chr6 start=790851 peak=790961 stop=791101 wid=250 mean=-0.4524 median=-0.4582 high=-0.4814
Ca21Chr6 start=825326 peak=825401 stop=825471 wid=145 mean=-0.4151 median=-0.4168 high=-0.4225
Ca21Chr6 start=862741 peak=862856 stop=863031 wid=290 mean=-0.4512 median=-0.4564 high=-0.4820
Ca21Chr6 start=865436 peak=865801 stop=866266 wid=830 mean=-0.5354 median=-0.5432 high=-0.6406
Ca21Chr6 start=869446 peak=869876 stop=870076 wid=630 mean=-0.4856 median=-0.4994 high=-0.5171
Ca21Chr6 start=871646 peak=871731 stop=871836 wid=190 mean=-0.4151 median=-0.4168 high=-0.4228
Ca21Chr6 start=872596 peak=872796 stop=872971 wid=375 mean=-0.4854 median=-0.4956 high=-0.5306
Ca21Chr6 start=874061 peak=874091 stop=874116 wid=55 mean=-0.4026 median=-0.4029 high=-0.4038
Ca21Chr7 start=56951 peak=57666 stop=57876 wid=925 mean=-0.4753 median=-0.4759 high=-0.5333
Ca21Chr7 start=88411 peak=88591 stop=88736 wid=325 mean=-0.4320 median=-0.4357 high=-0.4494
Ca21Chr7 start=111731 peak=111816 stop=111921 wid=190 mean=-0.4339 median=-0.4378 high=-0.4528
Ca21Chr7 start=114996 peak=115056 stop=115116 wid=120 mean=-0.4121 median=-0.4132 high=-0.4179
Ca21Chr7 start=145316 peak=145431 stop=145556 wid=240 mean=-0.4347 median=-0.4390 high=-0.4534
Ca21Chr7 start=192376 peak=192446 stop=192546 wid=170 mean=-0.4218 median=-0.4240 high=-0.4334
Ca21Chr7 start=230426 peak=230556 stop=230691 wid=265 mean=-0.4600 median=-0.4673 high=-0.4921
Ca21Chr7 start=233051 peak=233421 stop=233736 wid=685 mean=-0.5464 median=-0.5610 high=-0.6551
Ca21Chr7 start=236486 peak=236791 stop=237246 wid=760 mean=-0.5178 median=-0.5228 high=-0.6026
Ca21Chr7 start=240641 peak=240856 stop=241311 wid=670 mean=-0.4570 median=-0.4607 high=-0.4867
Ca21Chr7 start=296591 peak=296671 stop=296771 wid=180 mean=-0.4232 median=-0.4265 high=-0.4354
Ca21Chr7 start=297301 peak=297391 stop=297481 wid=180 mean=-0.4189 median=-0.4215 high=-0.4284
Ca21Chr7 start=301441 peak=301531 stop=301631 wid=190 mean=-0.4427 median=-0.4480 high=-0.4650
Ca21Chr7 start=309561 peak=309581 stop=309601 wid=40 mean=-0.4019 median=-0.4021 high=-0.4028
Ca21Chr7 start=371336 peak=371431 stop=371531 wid=195 mean=-0.4392 median=-0.4435 high=-0.4591
Ca21Chr7 start=393018 peak=393123 stop=393223 wid=205 mean=-0.4336 median=-0.4374 high=-0.4515
Ca21Chr7 start=417318 peak=417383 stop=417468 wid=150 mean=-0.4223 median=-0.4243 high=-0.4334
Ca21Chr7 start=424158 peak=424238 stop=424303 wid=145 mean=-0.4126 median=-0.4141 high=-0.4197
Ca21Chr7 start=448033 peak=448173 stop=448288 wid=255 mean=-0.4209 median=-0.4233 high=-0.4324
Ca21Chr7 start=448523 peak=448963 stop=449098 wid=575 mean=-0.4482 median=-0.4488 high=-0.4749
Ca21Chr7 start=576153 peak=576433 stop=576918 wid=765 mean=-0.4828 median=-0.4705 high=-0.5583
Ca21Chr7 start=577223 peak=577443 stop=577603 wid=380 mean=-0.4675 median=-0.4722 high=-0.5125
Ca21Chr7 start=577773 peak=577973 stop=578173 wid=400 mean=-0.5035 median=-0.5142 high=-0.5679
Ca21Chr7 start=580218 peak=580493 stop=580828 wid=610 mean=-0.5456 median=-0.5688 high=-0.6074
Ca21Chr7 start=584158 peak=584503 stop=584913 wid=755 mean=-0.5927 median=-0.6113 high=-0.7215
Ca21Chr7 start=587253 peak=587393 stop=587578 wid=325 mean=-0.4610 median=-0.4676 high=-0.4958
Ca21Chr7 start=607873 peak=608008 stop=608138 wid=265 mean=-0.4420 median=-0.4466 high=-0.4646
Ca21Chr7 start=669888 peak=669958 stop=670053 wid=165 mean=-0.4139 median=-0.4156 high=-0.4214
Ca21Chr7 start=726718 peak=726813 stop=726918 wid=200 mean=-0.4259 median=-0.4285 high=-0.4403
Ca21Chr7 start=754798 peak=754818 stop=754838 wid=40 mean=-0.4012 median=-0.4014 high=-0.4019
Ca21Chr7 start=759793 peak=759883 stop=759963 wid=170 mean=-0.4245 median=-0.4269 high=-0.4378
Ca21Chr7 start=762643 peak=762708 stop=762773 wid=130 mean=-0.4170 median=-0.4187 high=-0.4253
Ca21Chr7 start=779423 peak=779473 stop=779528 wid=105 mean=-0.4141 median=-0.4158 high=-0.4215
Ca21Chr7 start=787548 peak=787648 stop=787733 wid=185 mean=-0.4100 median=-0.4112 high=-0.4157
Ca21Chr7 start=793928 peak=794058 stop=794223 wid=295 mean=-0.4675 median=-0.4752 high=-0.5040
Ca21Chr7 start=812713 peak=812753 stop=812793 wid=80 mean=-0.4048 median=-0.4056 high=-0.4075
Ca21Chr7 start=820958 peak=821033 stop=821108 wid=150 mean=-0.4216 median=-0.4242 high=-0.4328
Ca21Chr7 start=838393 peak=838503 stop=838608 wid=215 mean=-0.4226 median=-0.4253 high=-0.4335
Ca21Chr7 start=839688 peak=839833 stop=839983 wid=295 mean=-0.4661 median=-0.4739 high=-0.5006
Ca21Chr7 start=859738 peak=859853 stop=859963 wid=225 mean=-0.4344 median=-0.4385 high=-0.4520
Ca21ChrR start=4656 peak=4716 stop=4771 wid=115 mean=-0.4115 median=-0.4130 high=-0.4174
Ca21ChrR start=7846 peak=8021 stop=8236 wid=390 mean=-0.4725 median=-0.4836 high=-0.5053
Ca21ChrR start=71361 peak=71436 stop=71521 wid=160 mean=-0.4244 median=-0.4271 high=-0.4376
Ca21ChrR start=75291 peak=75421 stop=75561 wid=270 mean=-0.4435 median=-0.4494 high=-0.4662
Ca21ChrR start=103176 peak=103276 stop=103381 wid=205 mean=-0.4475 median=-0.4532 high=-0.4715
Ca21ChrR start=117451 peak=117616 stop=117706 wid=255 mean=-0.4181 median=-0.4193 high=-0.4317
Ca21ChrR start=129306 peak=129381 stop=129466 wid=160 mean=-0.4194 median=-0.4211 high=-0.4288
Ca21ChrR start=134141 peak=134291 stop=134396 wid=255 mean=-0.4281 median=-0.4310 high=-0.4455
Ca21ChrR start=137431 peak=137501 stop=137586 wid=155 mean=-0.4156 median=-0.4175 high=-0.4233
Ca21ChrR start=154166 peak=154246 stop=154321 wid=155 mean=-0.4238 median=-0.4267 high=-0.4362
Ca21ChrR start=200466 peak=200506 stop=200556 wid=90 mean=-0.4051 median=-0.4058 high=-0.4078
Ca21ChrR start=207101 peak=207256 stop=207416 wid=315 mean=-0.5051 median=-0.5168 high=-0.5624
Ca21ChrR start=210511 peak=210761 stop=210921 wid=410 mean=-0.4720 median=-0.4798 high=-0.5139
Ca21ChrR start=214571 peak=214761 stop=214956 wid=385 mean=-0.5136 median=-0.5260 high=-0.5794
Ca21ChrR start=215411 peak=215536 stop=215646 wid=235 mean=-0.4515 median=-0.4575 high=-0.4800
Ca21ChrR start=277061 peak=277136 stop=277206 wid=145 mean=-0.4082 median=-0.4092 high=-0.4125
Ca21ChrR start=296561 peak=296591 stop=296621 wid=60 mean=-0.4065 median=-0.4076 high=-0.4095
Ca21ChrR start=446821 peak=446881 stop=446946 wid=125 mean=-0.4132 median=-0.4149 high=-0.4205
Ca21ChrR start=487846 peak=487886 stop=487926 wid=80 mean=-0.4065 median=-0.4072 high=-0.4097
Ca21ChrR start=508771 peak=508796 stop=508821 wid=50 mean=-0.4039 median=-0.4041 high=-0.4055
Ca21ChrR start=523901 peak=524081 stop=524221 wid=320 mean=-0.4931 median=-0.5040 high=-0.5479
Ca21ChrR start=548106 peak=548226 stop=548346 wid=240 mean=-0.4244 median=-0.4274 high=-0.4366
Ca21ChrR start=641261 peak=641391 stop=641511 wid=250 mean=-0.4710 median=-0.4807 high=-0.5100
Ca21ChrR start=650741 peak=650811 stop=650916 wid=175 mean=-0.4287 median=-0.4318 high=-0.4456
Ca21ChrR start=660066 peak=660096 stop=660121 wid=55 mean=-0.4049 median=-0.4054 high=-0.4071
Ca21ChrR start=670091 peak=670126 stop=670171 wid=80 mean=-0.4049 median=-0.4053 high=-0.4071
Ca21ChrR start=670846 peak=671011 stop=671211 wid=365 mean=-0.4691 median=-0.4773 high=-0.5063
Ca21ChrR start=688501 peak=688726 stop=688856 wid=355 mean=-0.4448 median=-0.4476 high=-0.4811
Ca21ChrR start=717561 peak=717676 stop=717791 wid=230 mean=-0.4412 median=-0.4468 high=-0.4635
Ca21ChrR start=730236 peak=730371 stop=730511 wid=275 mean=-0.4665 median=-0.4739 high=-0.5060
Ca21ChrR start=775496 peak=775651 stop=776246 wid=750 mean=-0.4560 median=-0.4545 high=-0.5011
Ca21ChrR start=777201 peak=777341 stop=777481 wid=280 mean=-0.4451 median=-0.4508 high=-0.4708
Ca21ChrR start=840751 peak=840821 stop=840886 wid=135 mean=-0.4128 median=-0.4145 high=-0.4198
Ca21ChrR start=881736 peak=881786 stop=881846 wid=110 mean=-0.4125 median=-0.4141 high=-0.4190
Ca21ChrR start=973336 peak=973386 stop=973436 wid=100 mean=-0.4054 median=-0.4061 high=-0.4083
Ca21ChrR start=1042910 peak=1043040 stop=1043140 wid=230 mean=-0.4376 median=-0.4415 high=-0.4582
Ca21ChrR start=1093980 peak=1094120 stop=1094240 wid=260 mean=-0.4478 median=-0.4529 high=-0.4725
Ca21ChrR start=1099040 peak=1099110 stop=1099200 wid=160 mean=-0.4316 median=-0.4355 high=-0.4480
Ca21ChrR start=1118910 peak=1118990 stop=1119080 wid=170 mean=-0.4262 median=-0.4292 high=-0.4388
Ca21ChrR start=1131210 peak=1131340 stop=1131790 wid=580 mean=-0.4364 median=-0.4343 high=-0.4745
Ca21ChrR start=1151030 peak=1151140 stop=1151330 wid=300 mean=-0.4534 median=-0.4582 high=-0.4885
Ca21ChrR start=1219780 peak=1219840 stop=1219890 wid=110 mean=-0.4090 median=-0.4101 high=-0.4136
Ca21ChrR start=1260080 peak=1260200 stop=1260310 wid=230 mean=-0.4567 median=-0.4636 high=-0.4870
Ca21ChrR start=1297160 peak=1297360 stop=1297550 wid=390 mean=-0.6209 median=-0.6432 high=-0.7539
Ca21ChrR start=1308350 peak=1308570 stop=1308730 wid=380 mean=-0.4717 median=-0.4795 high=-0.5131
Ca21ChrR start=1313220 peak=1313300 stop=1313370 wid=150 mean=-0.4111 median=-0.4123 high=-0.4166
Ca21ChrR start=1338070 peak=1338140 stop=1338210 wid=140 mean=-0.4191 median=-0.4211 high=-0.4282
Ca21ChrR start=1348630 peak=1348770 stop=1348910 wid=280 mean=-0.4331 median=-0.4368 high=-0.4508
Ca21ChrR start=1351200 peak=1351600 stop=1352030 wid=830 mean=-0.5460 median=-0.5610 high=-0.6439
Ca21ChrR start=1354850 peak=1355100 stop=1355520 wid=670 mean=-0.5180 median=-0.5234 high=-0.5929
Ca21ChrR start=1358220 peak=1358370 stop=1358550 wid=330 mean=-0.4334 median=-0.4383 high=-0.4491
Ca21ChrR start=1358910 peak=1359480 stop=1359640 wid=730 mean=-0.4350 median=-0.4350 high=-0.4600
Ca21ChrR start=1427890 peak=1427890 stop=1427900 wid=10 mean=-0.4004 median=-0.4004 high=-0.4005
Ca21ChrR start=1460090 peak=1460110 stop=1460130 wid=40 mean=-0.4015 median=-0.4017 high=-0.4022
Ca21ChrR start=1474540 peak=1474600 stop=1474680 wid=140 mean=-0.4166 median=-0.4184 high=-0.4246
Ca21ChrR start=1521730 peak=1521850 stop=1521930 wid=200 mean=-0.4319 median=-0.4348 high=-0.4493
Ca21ChrR start=1528630 peak=1528650 stop=1528670 wid=40 mean=-0.4019 median=-0.4022 high=-0.4028
Ca21ChrR start=1538120 peak=1538190 stop=1538270 wid=150 mean=-0.4166 median=-0.4184 high=-0.4256
Ca21ChrR start=1600000 peak=1600030 stop=1600070 wid=70 mean=-0.4027 median=-0.4031 high=-0.4040
Ca21ChrR start=1611020 peak=1611150 stop=1611340 wid=320 mean=-0.4719 median=-0.4788 high=-0.5146
Ca21ChrR start=1622310 peak=1622420 stop=1622520 wid=210 mean=-0.4572 median=-0.4630 high=-0.4887
Ca21ChrR start=1717170 peak=1717320 stop=1717430 wid=260 mean=-0.4353 median=-0.4393 high=-0.4542
Ca21ChrR start=1721040 peak=1721160 stop=1721250 wid=210 mean=-0.4286 median=-0.4322 high=-0.4455
Ca21ChrR start=1791960 peak=1792220 stop=1792380 wid=420 mean=-0.4614 median=-0.4688 high=-0.4922
Ca21ChrR start=1886370 peak=1886620 stop=1886830 wid=460 mean=-0.5786 median=-0.5981 high=-0.6879
Ca21ChrR start=1950260 peak=1950330 stop=1950420 wid=160 mean=-0.4419 median=-0.4464 high=-0.4630
Ca21ChrR start=1972120 peak=1972160 stop=1972190 wid=70 mean=-0.4030 median=-0.4033 high=-0.4044
Ca21ChrR start=1985620 peak=1985640 stop=1985660 wid=40 mean=-0.4011 median=-0.4013 high=-0.4017
Ca21ChrR start=2007680 peak=2007710 stop=2007750 wid=70 mean=-0.4060 median=-0.4066 high=-0.4085
Ca21ChrR start=2036420 peak=2036460 stop=2036500 wid=80 mean=-0.4079 median=-0.4089 high=-0.4114
Ca21ChrR start=2080900 peak=2080990 stop=2081070 wid=170 mean=-0.4424 median=-0.4472 high=-0.4636
Ca21ChrR start=2085160 peak=2085320 stop=2086360 wid=1200 mean=-0.4645 median=-0.4582 high=-0.5584
Ca21ChrR start=2095820 peak=2095900 stop=2095980 wid=160 mean=-0.4168 median=-0.4188 high=-0.4257
Ca21ChrR start=2105460 peak=2105600 stop=2105750 wid=290 mean=-0.4517 median=-0.4575 high=-0.4799
Ca21ChrR start=2111680 peak=2111820 stop=2112000 wid=320 mean=-0.4661 median=-0.4729 high=-0.5068
Ca21ChrR start=2121660 peak=2121730 stop=2121820 wid=160 mean=-0.4241 median=-0.4268 high=-0.4364
Ca21ChrR start=2157750 peak=2157810 stop=2157870 wid=120 mean=-0.4096 median=-0.4108 high=-0.4148
Ca21ChrR start=2188040 peak=2188100 stop=2188160 wid=120 mean=-0.4159 median=-0.4182 high=-0.4242
Ca21ChrR start=2190360 peak=2190480 stop=2190620 wid=260 mean=-0.4305 median=-0.4339 high=-0.4476
Ca21ChrR start=2206040 peak=2206060 stop=2206070 wid=30 mean=-0.4015 median=-0.4016 high=-0.4022
Ca21ChrR start=2211500 peak=2211540 stop=2211590 wid=90 mean=-0.4079 median=-0.4087 high=-0.4117
