# Supplementary material for: A Functional Portrait of Med7 and the Mediator Complex in Candida albicans
Source: PLoS Genet. 2014 Nov 6;10(11):e1004770. doi: 10.1371/journal.pgen.1004770 (PMC4222720; doi:10.1371/journal.pgen.1004770)
Supplement: Table S8 — List of active genes by comparing Med7 and POLII targets. (XLSX) [file pgen.1004770.s013.xlsx]

## Sheet: Sheet1
Comparison between Med7 (This study) and POL II (Sellam et a.l 2010) targets in yeast condition
Found in Med7 targets list only = 179		Found in both lists = 139		Found in POLII gene lists = 1303
orf19.1061		orf19.1027		orf19.10
orf19.11		orf19.1042		orf19.1002
orf19.1240		orf19.1048		orf19.1005
orf19.1275		orf19.1052		orf19.1010
orf19.1290		orf19.1075		orf19.1028
orf19.134		orf19.1105.2		orf19.1031
orf19.135		orf19.1353		orf19.1054
orf19.1354		orf19.1357		orf19.1055
orf19.1375		orf19.1433.1		orf19.1063
orf19.1382		orf19.1505		orf19.1065
orf19.1386		orf19.1508		orf19.1066
orf19.1433		orf19.1675		orf19.1067
orf19.1439		orf19.1727		orf19.1069
orf19.1524		orf19.1730		orf19.1070
orf19.1538		orf19.1756		orf19.1078
orf19.1557		orf19.1770		orf19.1084
orf19.1585		orf19.1853		orf19.1089
orf19.1613		orf19.1868		orf19.1093
orf19.1716		orf19.215		orf19.1106
orf19.172		orf19.2308		orf19.111
orf19.1769		orf19.2444		orf19.1112
orf19.1804		orf19.2459		orf19.1120
orf19.1813		orf19.2540		orf19.1123
orf19.1844		orf19.2608		orf19.1133
orf19.1996		orf19.2661		orf19.1169
orf19.202		orf19.2766		orf19.118
orf19.2173		orf19.2803		orf19.1187
orf19.2241		orf19.2825		orf19.1189
orf19.2336		orf19.2875		orf19.1190
orf19.2400		orf19.2876		orf19.1191
orf19.2401		orf19.2886		orf19.1193
orf19.2435		orf19.2903		orf19.1208
orf19.251		orf19.2943.5		orf19.121
orf19.2529.1		orf19.3038		orf19.1212
orf19.2538		orf19.309		orf19.1223
orf19.2620		orf19.3149		orf19.1224
orf19.2621		orf19.3153		orf19.1225
orf19.2640		orf19.3335		orf19.1227
orf19.2668		orf19.3352		orf19.1233
orf19.2668.1		orf19.3360		orf19.1239
orf19.2672		orf19.3442		orf19.1244
orf19.2765		orf19.3448		orf19.125
orf19.2790		orf19.3475		orf19.1252
orf19.2839		orf19.35		orf19.1255
orf19.2887		orf19.3569		orf19.1257
orf19.2928		orf19.3574		orf19.1267
orf19.3002		orf19.3605		orf19.1272
orf19.3004		orf19.3618		orf19.1273
orf19.3104		orf19.3669		orf19.1274
orf19.3130		orf19.3697		orf19.1277
orf19.3201		orf19.3728		orf19.1280
orf19.3220		orf19.3733		orf19.1285
orf19.3340		orf19.3765		orf19.1286
orf19.3433		orf19.3856		orf19.1287
orf19.347		orf19.395		orf19.1301
orf19.3473		orf19.3967		orf19.1303
orf19.3549		orf19.3997		orf19.1313
orf19.3571		orf19.4261		orf19.1317
orf19.3575		orf19.4264		orf19.1318
orf19.3672		orf19.4274		orf19.1330
orf19.3674		orf19.4384		orf19.1334
orf19.3675		orf19.4393		orf19.1344
orf19.3684		orf19.4394		orf19.1345
orf19.3730		orf19.4437		orf19.1355
orf19.3822		orf19.4445		orf19.1358
orf19.3861		orf19.4450.1		orf19.1363
orf19.3862		orf19.4490		orf19.137
orf19.3934		orf19.450		orf19.1376
orf19.3935		orf19.4565		orf19.1377
orf19.396		orf19.4600		orf19.1387
orf19.397		orf19.4617		orf19.1388
orf19.398		orf19.4632		orf19.1390
orf19.4012		orf19.4643		orf19.1395
orf19.4013		orf19.4720		orf19.1396
orf19.4014		orf19.4769		orf19.1409.1
orf19.4026		orf19.4784		orf19.1409.3
orf19.4045		orf19.4818		orf19.1415
orf19.405		orf19.4849		orf19.1424
orf19.4069		orf19.4871		orf19.1427
orf19.4118		orf19.4888		orf19.1438
orf19.4290		orf19.4921		orf19.1440
orf19.4305.1		orf19.4941		orf19.1440.2
orf19.4309		orf19.4961		orf19.1441
orf19.431		orf19.4980		orf19.1444
orf19.4311		orf19.5031		orf19.1446
orf19.4320		orf19.5113		orf19.1464
orf19.4366		orf19.5114.1		orf19.1468
orf19.4444		orf19.5131		orf19.1471
orf19.4461		orf19.5145		orf19.1485
orf19.4470		orf19.5217		orf19.1486
orf19.4476		orf19.5282		orf19.1490
orf19.4477		orf19.5288		orf19.1491
orf19.4488		orf19.5334		orf19.1497
orf19.4525		orf19.54		orf19.1499
orf19.4589		orf19.542		orf19.1502
orf19.460		orf19.5502		orf19.1504
orf19.4607		orf19.5626		orf19.1506
orf19.4618		orf19.5628		orf19.1517
orf19.469		orf19.5912		orf19.1523
orf19.4737		orf19.5960		orf19.1526
orf19.4738		orf19.5976		orf19.1533
orf19.4755		orf19.6000		orf19.1536
orf19.4780		orf19.6116		orf19.1539
orf19.4833		orf19.6146		orf19.1544
orf19.4885		orf19.6285		orf19.155
orf19.4916		orf19.6311		orf19.156
orf19.4942		orf19.6391		orf19.1575
orf19.5000		orf19.6459		orf19.1577
orf19.5005		orf19.6484		orf19.158
orf19.5079		orf19.6491		orf19.1587
orf19.5114		orf19.6529		orf19.1596
orf19.5118		orf19.6548		orf19.1598
orf19.5147		orf19.6577		orf19.1600
orf19.5177		orf19.6601.1		orf19.1606
orf19.5190		orf19.6691		orf19.1618
orf19.5233		orf19.670.2		orf19.1618.1
orf19.5289		orf19.6738		orf19.1619
orf19.5322		orf19.675.1		orf19.1621
orf19.5323		orf19.6784		orf19.164
orf19.5335		orf19.6798		orf19.1655
orf19.5348		orf19.6814		orf19.1671
orf19.550		orf19.6816		orf19.1671.1
orf19.5585		orf19.6824		orf19.1679
orf19.5614		orf19.6881		orf19.1690
orf19.5802		orf19.693		orf19.1691
orf19.5804		orf19.6980		orf19.1693
orf19.5840		orf19.7250		orf19.1701
orf19.5854		orf19.7337		orf19.1702
orf19.5978		orf19.7342		orf19.1708
orf19.6142		orf19.7357		orf19.1709
orf19.6193		orf19.738		orf19.171
orf19.6208		orf19.7380		orf19.1710
orf19.6209		orf19.7447		orf19.1711
orf19.6227		orf19.7451		orf19.1714
orf19.6232		orf19.7566		orf19.1718
orf19.6244		orf19.7572		orf19.1724
orf19.6280		orf19.787.1		orf19.1725
orf19.6390		orf19.909		orf19.173
orf19.6492		orf19.986		orf19.1734
orf19.6528				orf19.1736
orf19.6539				orf19.1738
orf19.655				orf19.1741
orf19.6561				orf19.1742
orf19.6645				orf19.1743
orf19.6659				orf19.1745
orf19.6709				orf19.1750
orf19.6745				orf19.1751
orf19.6778				orf19.1753
orf19.6791				orf19.1757
orf19.6813				orf19.1759
orf19.6852.1				orf19.1761
orf19.6882				orf19.1764
orf19.6937				orf19.1765
orf19.699				orf19.1766
orf19.7150				orf19.1767
orf19.7164				orf19.177
orf19.7166				orf19.1773
orf19.7252				orf19.1776
orf19.7282				orf19.1779
orf19.7286				orf19.1789.1
orf19.7329				orf19.1793
orf19.7347				orf19.1797
orf19.7364				orf19.1799
orf19.7369				orf19.1800
orf19.7391				orf19.1801
orf19.7571				orf19.1802
orf19.7613				orf19.1805
orf19.7675				orf19.1806
orf19.7676				orf19.1816
orf19.779				orf19.1821
orf19.791				orf19.1822
orf19.796				orf19.1825
orf19.822				orf19.1826
orf19.823				orf19.1830
orf19.866				orf19.1833
orf19.900				orf19.1835
orf19.903				orf19.184
orf19.913.2				orf19.1841
orf19.991				orf19.1842
				orf19.1847
				orf19.1861
				orf19.1902
				orf19.1906
				orf19.191
				orf19.1911
				orf19.1925
				orf19.1939
				orf19.194
				orf19.1944
				orf19.1946
				orf19.1957
				orf19.1959
				orf19.1960
				orf19.1961
				orf19.1963
				orf19.1964
				orf19.1980
				orf19.1985
				orf19.1989
				orf19.199
				orf19.1991
				orf19.1992
				orf19.1994
				orf19.1995
				orf19.20
				orf19.2002
				orf19.2005
				orf19.2006
				orf19.2014
				orf19.2016
				orf19.2020
				orf19.2023
				orf19.2024
				orf19.203
				orf19.2037
				orf19.204
				orf19.2050
				orf19.2057
				orf19.206
				orf19.2062
				orf19.2067
				orf19.207
				orf19.209
				orf19.2097
				orf19.21
				orf19.2108
				orf19.2127
				orf19.2133
				orf19.216.1
				orf19.2160
				orf19.2170
				orf19.2178
				orf19.2178.1
				orf19.218
				orf19.2192
				orf19.220
				orf19.2200
				orf19.2204
				orf19.2204.2
				orf19.2209
				orf19.2222
				orf19.2228
				orf19.223
				orf19.2231
				orf19.2245
				orf19.2247
				orf19.2248
				orf19.2250
				orf19.2251
				orf19.2268
				orf19.2269
				orf19.2272
				orf19.2277
				orf19.2278
				orf19.2309.2
				orf19.2312
				orf19.2313
				orf19.2317
				orf19.2329.1
				orf19.2330
				orf19.2333
				orf19.234
				orf19.2343
				orf19.2346
				orf19.2356
				orf19.2360
				orf19.238
				orf19.239
				orf19.2396
				orf19.2397.3
				orf19.2398
				orf19.24
				orf19.242
				orf19.242.2
				orf19.2436
				orf19.2443
				orf19.2446
				orf19.2451
				orf19.2452
				orf19.2454
				orf19.2455
				orf19.2457
				orf19.2458
				orf19.2501
				orf19.2506
				orf19.2509.1
				orf19.2511.2
				orf19.2515
				orf19.252
				orf19.2551
				orf19.2553
				orf19.2555
				orf19.2575
				orf19.2583
				orf19.2585
				orf19.2599
				orf19.2601
				orf19.2612
				orf19.2616
				orf19.2618
				orf19.2622
				orf19.2623
				orf19.2638.1
				orf19.2645
				orf19.2649
				orf19.265
				orf19.2650
				orf19.2652
				orf19.2653
				orf19.2655
				orf19.2660
				orf19.2663
				orf19.2664
				orf19.2665
				orf19.2680
				orf19.2682
				orf19.2686
				orf19.2699
				orf19.270
				orf19.2701
				orf19.2724
				orf19.2725
				orf19.2726
				orf19.2727
				orf19.2737
				orf19.2746
				orf19.2747
				orf19.2748
				orf19.2749
				orf19.2752
				orf19.2753
				orf19.2754
				orf19.2760
				orf19.2767
				orf19.2770
				orf19.2771
				orf19.2779
				orf19.2781
				orf19.2788
				orf19.2789
				orf19.2792
				orf19.2794
				orf19.2800
				orf19.2808
				orf19.2809
				orf19.2822
				orf19.2823
				orf19.2826
				orf19.2827
				orf19.2831
				orf19.2832
				orf19.2833
				orf19.2836
				orf19.2841
				orf19.2842
				orf19.2847
				orf19.2848
				orf19.2877
				orf19.2879
				orf19.2881
				orf19.2882
				orf19.2883
				orf19.2892
				orf19.2896
				orf19.2906
				orf19.2907
				orf19.2920
				orf19.2923
				orf19.2926
				orf19.2927
				orf19.2929
				orf19.2935
				orf19.2937
				orf19.2941
				orf19.2942
				orf19.2958
				orf19.2959
				orf19.2959.1
				orf19.2960
				orf19.2962
				orf19.2965
				orf19.2972
				orf19.2974
				orf19.2982
				orf19.2990
				orf19.2995
				orf19.3003
				orf19.301
				orf19.3010.1
				orf19.3014
				orf19.3029
				orf19.3034
				orf19.3035
				orf19.3041
				orf19.3048
				orf19.3051
				orf19.3064
				orf19.3071
				orf19.3073
				orf19.3074
				orf19.31
				orf19.3117
				orf19.3141
				orf19.3142
				orf19.3148
				orf19.3151
				orf19.3152
				orf19.3156
				orf19.3159
				orf19.3160
				orf19.3174
				orf19.3193
				orf19.3195
				orf19.3208
				orf19.3209
				orf19.321
				orf19.3210
				orf19.3213
				orf19.3214
				orf19.3215
				orf19.3216
				orf19.3218
				orf19.3219
				orf19.3222
				orf19.3223
				orf19.3226
				orf19.3227
				orf19.3228
				orf19.3230
				orf19.3248
				orf19.3249
				orf19.3250
				orf19.3252
				orf19.3254
				orf19.3256
				orf19.3259
				orf19.3260
				orf19.3263
				orf19.3264.1
				orf19.3282
				orf19.33
				orf19.3302
				orf19.3305
				orf19.3315
				orf19.332.1
				orf19.3325
				orf19.3328
				orf19.334
				orf19.3342
				orf19.335
				orf19.3353
				orf19.3358
				orf19.3359
				orf19.3369
				orf19.3370
				orf19.3374
				orf19.339
				orf19.3391
				orf19.34
				orf19.3415
				orf19.342
				orf19.3429
				orf19.3430
				orf19.3431
				orf19.3432
				orf19.3432.1
				orf19.3434
				orf19.3436
				orf19.3439
				orf19.3441
				orf19.3447
				orf19.3455
				orf19.3457
				orf19.3458
				orf19.3459
				orf19.3462
				orf19.3474
				orf19.3476
				orf19.3482
				orf19.3487
				orf19.3498
				orf19.35.1
				orf19.3501
				orf19.3505
				orf19.3516
				orf19.3518
				orf19.3522
				orf19.3526
				orf19.3527
				orf19.3534
				orf19.3554
				orf19.3564
				orf19.3568
				orf19.3599
				orf19.36
				orf19.3603
				orf19.3609
				orf19.3612
				orf19.3617
				orf19.3621
				orf19.3622
				orf19.3626.1
				orf19.3629
				orf19.3635
				orf19.3638
				orf19.3639
				orf19.364
				orf19.3642
				orf19.3643
				orf19.3644
				orf19.3651
				orf19.3653
				orf19.3659
				orf19.3663.1
				orf19.3664
				orf19.3677
				orf19.3679
				orf19.3680
				orf19.3682
				orf19.3689
				orf19.3694
				orf19.3695
				orf19.3705
				orf19.3707
				orf19.3710
				orf19.3714
				orf19.3720
				orf19.3722
				orf19.3732
				orf19.3734
				orf19.3740
				orf19.3746
				orf19.3749
				orf19.3751
				orf19.3767
				orf19.3769
				orf19.3775
				orf19.3789
				orf19.3793
				orf19.3794
				orf19.3799
				orf19.3801
				orf19.3803
				orf19.3817
				orf19.382
				orf19.3821
				orf19.3826
				orf19.3838
				orf19.3841
				orf19.3844
				orf19.3852
				orf19.3865
				orf19.3867
				orf19.3869
				orf19.3877
				orf19.3879
				orf19.3885
				orf19.3888
				orf19.3895
				orf19.3897
				orf19.391
				orf19.3912
				orf19.3914
				orf19.3924
				orf19.3926
				orf19.3931.2
				orf19.3940.1
				orf19.3945
				orf19.3959
				orf19.3971
				orf19.3982
				orf19.3983
				orf19.3984
				orf19.3998
				orf19.400
				orf19.4000
				orf19.4011
				orf19.403
				orf19.4051
				orf19.4054
				orf19.4055
				orf19.4056
				orf19.4060
				orf19.4063
				orf19.4066
				orf19.4070
				orf19.4076
				orf19.4081
				orf19.409
				orf19.410.3
				orf19.411
				orf19.412
				orf19.4121
				orf19.4123
				orf19.413
				orf19.4145
				orf19.4146
				orf19.4152
				orf19.4157
				orf19.4166
				orf19.4170
				orf19.4181
				orf19.4186
				orf19.4189
				orf19.419
				orf19.4208
				orf19.4209
				orf19.4210
				orf19.4214
				orf19.422
				orf19.4231
				orf19.4233
				orf19.4235
				orf19.4239
				orf19.4240
				orf19.4242
				orf19.4245
				orf19.4263
				orf19.4265
				orf19.4275
				orf19.4279
				orf19.4280
				orf19.4282
				orf19.4286
				orf19.4301
				orf19.4308
				orf19.4315
				orf19.4316
				orf19.4318
				orf19.4321
				orf19.4328
				orf19.4334
				orf19.4335
				orf19.4340.1
				orf19.4342
				orf19.4346
				orf19.4349
				orf19.4354
				orf19.4355
				orf19.4356
				orf19.4357
				orf19.4368
				orf19.4372
				orf19.4376
				orf19.4377
				orf19.4384.1
				orf19.4388
				orf19.4392
				orf19.4404
				orf19.4405
				orf19.4406
				orf19.4423
				orf19.4424
				orf19.4428
				orf19.4430
				orf19.4433
				orf19.4438
				orf19.4443
				orf19.4447
				orf19.4448
				orf19.4449
				orf19.4450
				orf19.4456
				orf19.4457
				orf19.4459
				orf19.446.2
				orf19.4463
				orf19.4474
				orf19.4475
				orf19.448
				orf19.449
				orf19.4502
				orf19.4505
				orf19.4506
				orf19.451
				orf19.4517
				orf19.4521
				orf19.4526
				orf19.4528.1
				orf19.454
				orf19.4550
				orf19.4551
				orf19.4553
				orf19.4557
				orf19.4579
				orf19.4585
				orf19.4590
				orf19.4593
				orf19.4595
				orf19.4596
				orf19.4599
				orf19.4600.1
				orf19.4615
				orf19.4623.3
				orf19.4629
				orf19.4631
				orf19.4647
				orf19.4650
				orf19.4651
				orf19.4657
				orf19.4665
				orf19.467
				orf19.4679
				orf19.4682
				orf19.4688
				orf19.4690
				orf19.4697
				orf19.4698
				orf19.4699
				orf19.4707
				orf19.4711
				orf19.4721
				orf19.473
				orf19.4752
				orf19.4753
				orf19.4754
				orf19.4761
				orf19.4765
				orf19.4771
				orf19.4774
				orf19.4778
				orf19.4793
				orf19.48
				orf19.4816
				orf19.4864
				orf19.4865
				orf19.4866
				orf19.4869
				orf19.4873
				orf19.4883
				orf19.4887
				orf19.4890
				orf19.4892
				orf19.4899
				orf19.490
				orf19.4901
				orf19.4903
				orf19.4906
				orf19.4908
				orf19.4909
				orf19.4913
				orf19.4914
				orf19.4914.1
				orf19.4928
				orf19.4931
				orf19.4934
				orf19.4936
				orf19.4939
				orf19.4952
				orf19.4958
				orf19.4959
				orf19.4960
				orf19.4967
				orf19.4970
				orf19.4972
				orf19.4976
				orf19.4982
				orf19.4991
				orf19.4995
				orf19.4997
				orf19.4998
				orf19.50
				orf19.5001
				orf19.5014
				orf19.5021
				orf19.5022
				orf19.5024
				orf19.5026
				orf19.5032
				orf19.5037
				orf19.5042
				orf19.5045
				orf19.5058
				orf19.5059
				orf19.5065
				orf19.5067
				orf19.5068
				orf19.5069
				orf19.5070
				orf19.5071
				orf19.5094
				orf19.5095
				orf19.5105
				orf19.5112
				orf19.5117
				orf19.5124
				orf19.5125
				orf19.5132
				orf19.5134
				orf19.5148
				orf19.515
				orf19.5161
				orf19.5166
				orf19.5170
				orf19.5178
				orf19.5179
				orf19.5182
				orf19.5188
				orf19.5204
				orf19.5205
				orf19.5210
				orf19.5210.1
				orf19.5228
				orf19.5241
				orf19.5242
				orf19.5263
				orf19.5264
				orf19.5270
				orf19.5274
				orf19.5292
				orf19.5293
				orf19.5294
				orf19.5299
				orf19.5299.1
				orf19.5307
				orf19.5311
				orf19.5312
				orf19.5320
				orf19.5328
				orf19.533
				orf19.5338
				orf19.5343
				orf19.5369
				orf19.5376
				orf19.5379
				orf19.5380
				orf19.5381
				orf19.5383
				orf19.5384
				orf19.5389
				orf19.5393
				orf19.5397
				orf19.5404.1
				orf19.5431
				orf19.5437
				orf19.5438
				orf19.5466
				orf19.5467
				orf19.5468
				orf19.5469
				orf19.5475
				orf19.548
				orf19.5495
				orf19.55
				orf19.5504
				orf19.5507
				orf19.5508
				orf19.551
				orf19.5518
				orf19.553
				orf19.5530
				orf19.5537
				orf19.5539
				orf19.554
				orf19.555
				orf19.5557
				orf19.556
				orf19.5563
				orf19.5569
				orf19.557
				orf19.5575
				orf19.5576
				orf19.5588
				orf19.5595
				orf19.5612
				orf19.562
				orf19.5622
				orf19.5663
				orf19.5677
				orf19.5693
				orf19.5698
				orf19.570
				orf19.5700
				orf19.5702
				orf19.5711
				orf19.5714
				orf19.5735
				orf19.5736
				orf19.5741
				orf19.5742
				orf19.5746
				orf19.5750
				orf19.5753
				orf19.5754
				orf19.5755
				orf19.5763
				orf19.5772
				orf19.5784
				orf19.5785
				orf19.5788
				orf19.5799
				orf19.5801
				orf19.581
				orf19.5813
				orf19.5825.1
				orf19.5828
				orf19.585
				orf19.5858
				orf19.5863
				orf19.5866
				orf19.5870
				orf19.5906
				orf19.5921
				orf19.5933
				orf19.5942
				orf19.5953
				orf19.5974
				orf19.5992
				orf19.5994
				orf19.5996.1
				orf19.600
				orf19.6003
				orf19.6005
				orf19.6007
				orf19.6008
				orf19.6012
				orf19.6013
				orf19.6020
				orf19.6022
				orf19.6023
				orf19.6025
				orf19.6027
				orf19.6028
				orf19.6031
				orf19.6041
				orf19.6064
				orf19.6068
				orf19.607
				orf19.6071
				orf19.6082
				orf19.6084
				orf19.6091
				orf19.610
				orf19.6112
				orf19.6114
				orf19.6115
				orf19.6117
				orf19.612
				orf19.6127
				orf19.6140
				orf19.6147
				orf19.6160
				orf19.6168
				orf19.6169
				orf19.6190
				orf19.6191
				orf19.6192
				orf19.6196
				orf19.6199
				orf19.6202
				orf19.6203
				orf19.6225
				orf19.6238
				orf19.6242
				orf19.6247.1
				orf19.6257
				orf19.6264
				orf19.6269
				orf19.6272
				orf19.6274
				orf19.6276
				orf19.6277
				orf19.6282
				orf19.6286
				orf19.6294
				orf19.6296
				orf19.6302
				orf19.6307
				orf19.6309
				orf19.6310
				orf19.6312
				orf19.633
				orf19.6337
				orf19.6338
				orf19.634
				orf19.6342
				orf19.6343
				orf19.6348
				orf19.6349
				orf19.6351
				orf19.6354
				orf19.6362
				orf19.637
				orf19.638
				orf19.6400
				orf19.6402
				orf19.6404
				orf19.6416
				orf19.6417
				orf19.6420
				orf19.6456
				orf19.646
				orf19.6460
				orf19.6480
				orf19.6482
				orf19.6487
				orf19.6488
				orf19.6511
				orf19.6514
				orf19.6518
				orf19.6524
				orf19.654
				orf19.6540
				orf19.6552
				orf19.6554
				orf19.6558
				orf19.656
				orf19.6563
				orf19.6563.1
				orf19.657
				orf19.6573
				orf19.6574
				orf19.658
				orf19.6580
				orf19.6583
				orf19.6585
				orf19.6586
				orf19.6587
				orf19.6588
				orf19.6591
				orf19.6592
				orf19.6594
				orf19.6595
				orf19.6597
				orf19.6600
				orf19.6602
				orf19.6604
				orf19.6607
				orf19.6621
				orf19.6638
				orf19.6639
				orf19.6641
				orf19.6654
				orf19.6658
				orf19.6660
				orf19.6661
				orf19.6676
				orf19.6680
				orf19.6681
				orf19.6686
				orf19.6687
				orf19.6688
				orf19.6692
				orf19.6698
				orf19.670
				orf19.6701
				orf19.6705
				orf19.671
				orf19.6713
				orf19.6734
				orf19.6736
				orf19.6756
				orf19.6771
				orf19.6780
				orf19.6782
				orf19.6790
				orf19.6793
				orf19.6794
				orf19.6805
				orf19.6811
				orf19.6817
				orf19.6854
				orf19.6860
				orf19.6863
				orf19.6864
				orf19.6872
				orf19.6873
				orf19.6874
				orf19.6877
				orf19.688
				orf19.6898
				orf19.69.2
				orf19.691
				orf19.6912
				orf19.6919
				orf19.6920
				orf19.6927
				orf19.6928
				orf19.6947
				orf19.6948
				orf19.695
				orf19.6950
				orf19.6956
				orf19.6968
				orf19.6972
				orf19.6973
				orf19.6976
				orf19.6978
				orf19.6979
				orf19.6982
				orf19.6983
				orf19.6984
				orf19.6988
				orf19.6999
				orf19.700
				orf19.7001
				orf19.7002
				orf19.7006
				orf19.7017
				orf19.7020
				orf19.7021
				orf19.7022
				orf19.7024
				orf19.7025
				orf19.7027
				orf19.7029
				orf19.7030
				orf19.7033
				orf19.7041
				orf19.7042
				orf19.7043
				orf19.7044
				orf19.7046
				orf19.7048.1
				orf19.7049
				orf19.7051
				orf19.7054
				orf19.7093
				orf19.711
				orf19.7127
				orf19.714
				orf19.7148
				orf19.7149
				orf19.7151
				orf19.717
				orf19.7203
				orf19.7204
				orf19.7205
				orf19.7216
				orf19.7218
				orf19.7221
				orf19.7222
				orf19.7229
				orf19.723
				orf19.7247
				orf19.725
				orf19.726
				orf19.7279
				orf19.728
				orf19.729.1
				orf19.7297
				orf19.7304
				orf19.7305
				orf19.7312
				orf19.7314
				orf19.7323
				orf19.7324
				orf19.7336
				orf19.734
				orf19.7341
				orf19.7348
				orf19.7349
				orf19.7350
				orf19.7354
				orf19.7355
				orf19.7359
				orf19.7361
				orf19.7378
				orf19.7379
				orf19.7381
				orf19.7382
				orf19.7392
				orf19.7393
				orf19.7394
				orf19.7396
				orf19.7397.1
				orf19.7397.3
				orf19.740
				orf19.7400
				orf19.7401
				orf19.742
				orf19.7434
				orf19.7436
				orf19.7436.1
				orf19.7437
				orf19.744
				orf19.7440
				orf19.7445
				orf19.745
				orf19.7459
				orf19.7464
				orf19.7472
				orf19.7479
				orf19.7481
				orf19.7498
				orf19.750
				orf19.7506
				orf19.7522
				orf19.7527
				orf19.7539
				orf19.7544
				orf19.7545
				orf19.7549
				orf19.7550
				orf19.7551
				orf19.7556
				orf19.756
				orf19.7570
				orf19.7583
				orf19.7585
				orf19.7592
				orf19.7594
				orf19.7610
				orf19.7611
				orf19.7635
				orf19.7638
				orf19.767
				orf19.778
				orf19.789
				orf19.799
				orf19.804
				orf19.808
				orf19.809
				orf19.810
				orf19.828
				orf19.834
				orf19.846
				orf19.85
				orf19.851
				orf19.867
				orf19.872
				orf19.915
				orf19.92
				orf19.920
				orf19.921
				orf19.922
				orf19.925
				orf19.927
				orf19.930
				orf19.933
				orf19.938
				orf19.94
				orf19.941
				orf19.942
				orf19.947
				orf19.951
				orf19.952
				orf19.968
				orf19.972
				orf19.979
				orf19.984
				orf19.985
				orf19.996
				orf19.999
				snR10a
				snR10c
				snR128
				snR13
				snR161a
				snR189b
				snR189c
				snR189d
				snR31a
				snR32a
				snR33a
				snR35a
				snR35c
				snR3a
				snR40
				snR41
				snR42a
				snR43b
				snR44b
				snR44c
				snR44d
				snR46a
				snR48
				snR50
				snR55
				snR56
				snR5a
				snR5b
				snR5d
				snR62
				snR63
				snR64
				snR66
				snR67
				snR68
				snR72
				snR73
				snR78
				snR8a
				snR8b
				snR8c
				tA(AGC)3
				tC(GCA)1
				tD(GUC)3
				tD(GUC)4
				tD(GUC)7
				tG(GCC)1
				tG(GCC)3
				tG(GCC)5
				tG(GCC)6
				tH(GUG)3
				tL(AAG)2
				tL(UAA)1
				tP(UGG)2
				tQ(UUG)4
				tS(CGA)1
				tV(AAC)3
				tW(CCA)2
				TER1
